# Supplementary material for: Network models of primary melanoma microenvironments identify key melanoma regulators underlying prognosis
Source: Nat Commun. 2021 Feb 22;12:1214. doi: 10.1038/s41467-021-21457-0 (PMC7900178; doi:10.1038/s41467-021-21457-0)
Supplement: Supplementary file 2 — Supplementary Data 1 [file 41467_2021_21457_MOESM2_ESM.xlsx]

## Sheet: Supplementary Data 1A
Supplementary Data 1A. List of overall survival signature with logrank p-value < 0.05 within primary (primary good, primary poor), metastatic (metastatic good, metastatic poor) or common to both (common good, common poor, common signature).
probe	KM.p.value	HighExpr.DECEASED	LowExpr.DECEASED	HighExpr.LIVING	LowExpr.LIVING	HighExpr.mean	LowExpr.mean	signature.id
SPPL2A|84888	0.0127908	4	6	42	41	9.51195	8.58415	primary_poor
DBF4|10926	0.000638927	5	5	41	42	8.67343	7.19766	primary_poor
GABPB1|2553	0.0127908	4	6	42	41	8.56278	7.90519	primary_poor
MSL3|10943	0.00375143	5	5	41	42	9.12392	8.53566	primary_poor
ANAPC5|51433	0.00461456	6	4	40	43	12.003	11.3521	primary_poor
SLC39A8|64116	0.0309662	8	2	38	45	9.421	7.63945	primary_poor
IGF2BP1|10642	0.0117033	6	4	40	43	4.6588	1.30578	primary_poor
USH1C|10083	0.0169005	4	6	42	41	0.58106	-0.0733984	primary_poor
CCNB2|9133	0.000407189	6	4	40	43	9.37243	8.23684	primary_poor
CENPF|1063	0.00273357	5	5	41	42	11.4428	10.0423	primary_poor
DUT|1854	0.00273357	5	5	41	42	10.2914	9.49166	primary_poor
PPEF1|5475	0.0124278	5	5	41	42	5.70129	2.87973	primary_poor
PCCB|5096	0.0196048	7	3	39	44	10.5387	9.90044	primary_poor
C7orf28A|51622	0.00214713	5	5	41	42	10.1192	9.34915	primary_poor
NUF2|83540	0.000638927	5	5	41	42	8.36907	6.39259	primary_poor
ESPL1|9700	0.000709106	7	3	39	44	9.27342	8.16243	primary_poor
DCAF4L1|285429	0.0072471	6	4	40	43	4.31751	2.38504	primary_poor
TDG|6996	0.0311769	4	6	42	41	8.56505	7.8013	primary_poor
DEPDC1B|55789	0.0124278	5	5	41	42	7.53385	6.00893	primary_poor
C12orf41|54934	0.000456957	5	5	41	42	9.21242	8.56091	primary_poor
SPAG5|10615	0.00284638	5	5	41	42	10.0985	9.05014	primary_poor
EZH2|2146	0.00422203	5	5	41	42	9.41964	8.35153	primary_poor
UBE2K|3093	0.00464366	4	6	42	41	10.9333	10.1748	primary_poor
C7orf23|79161	0.00039548	5	5	41	42	8.43325	7.54935	primary_poor
DUSP12|11266	0.0072471	6	4	40	43	8.80298	8.22367	primary_poor
DEPDC1|55635	0.00635188	6	4	40	43	8.20898	6.1926	primary_poor
PPPDE1|51029	0.0204607	5	5	41	42	10.5173	9.67243	primary_poor
RACGAP1|29127	6.27857e-05	6	4	40	43	10.0525	9.15235	primary_poor
C7orf44|55744	0.000120081	4	6	42	41	9.76255	9.22119	primary_poor
LEO1|123169	0.020889	3	7	43	40	9.09334	8.39349	primary_poor
STARD3NL|83930	0.00298135	5	5	41	42	10.0292	9.20112	primary_poor
ZNF266|10781	0.0133317	6	4	40	43	9.58668	8.55633	primary_poor
HMGB2|3148	0.000529128	5	5	41	42	10.9509	9.81658	primary_poor
CENPL|91687	0.018517	5	5	41	42	8.12913	7.15406	primary_poor
PDS5A|23244	0.0176644	3	7	43	40	11.2285	10.1783	primary_poor
APAF1|317	0.00375143	5	5	41	42	8.64764	7.55216	primary_poor
LBR|3930	0.00536905	8	2	38	45	9.52863	8.54252	primary_poor
CTPS|1503	0.0412601	7	3	39	44	10.4079	9.61732	primary_poor
AP4E1|23431	0.0201546	4	6	42	41	8.57708	7.71121	primary_poor
CS|1431	0.0136866	6	4	40	43	12.3062	11.7102	primary_poor
ASPM|259266	0.000351637	5	5	41	42	9.37871	7.51302	primary_poor
BUB1|699	0.000303968	6	4	40	43	9.50441	8.12022	primary_poor
C12orf48|55010	0.0094399	5	5	41	42	7.22452	5.64021	primary_poor
KLF3|51274	0.0153643	5	5	41	42	10.1528	9.44249	primary_poor
ATP5B|506	0.00585842	5	5	41	42	14.2555	13.5283	primary_poor
VASH2|79805	0.0419914	6	4	40	43	3.69243	2.2839	primary_poor
USP8|9101	0.0104522	4	6	42	41	10.2919	9.29712	primary_poor
TIMELESS|8914	0.000582392	7	3	39	44	10.358	9.50532	primary_poor
GK5|256356	0.00384055	5	5	41	42	8.75384	7.68769	primary_poor
NUDT11|55190	0.00318071	6	4	40	43	4.98604	2.65326	primary_poor
GCM1|8521	0.0222122	8	2	38	45	1.24156	0.231073	primary_poor
GCLC|2729	0.0287833	4	6	42	41	9.44855	8.62171	primary_poor
C1orf63|57035	0.0207874	7	3	39	44	8.95493	7.66621	primary_poor
FZD1|8321	0.001095	5	5	41	42	9.75402	8.5723	primary_poor
DGKE|8526	0.0406734	4	6	42	41	6.03421	4.48927	primary_poor
RAN|5901	0.00135972	6	4	40	43	12.5422	11.8711	primary_poor
EIF2B1|1967	0.000114015	7	3	39	44	10.4877	9.97113	primary_poor
RNF165|494470	0.00602084	7	3	39	44	2.52843	0.811951	primary_poor
BAG2|9532	0.0271911	5	5	41	42	6.73863	5.03169	primary_poor
RIC3|79608	0.0158294	5	5	41	42	3.84621	1.68686	primary_poor
RBAK|57786	0.00286385	4	6	42	41	9.2218	8.06611	primary_poor
PIF1|80119	0.0151138	9	1	37	46	7.20406	5.79809	primary_poor
RNF7|9616	0.00155656	9	1	37	46	10.5477	9.92444	primary_poor
HS6ST2|90161	0.0254284	5	5	41	42	4.28743	1.48587	primary_poor
ZIC5|85416	0.0158294	5	5	41	42	1.34513	0.0929497	primary_poor
TRPC3|7222	0.0124278	5	5	41	42	1.86365	0.505156	primary_poor
GUCY1A2|2977	0.0399267	5	5	41	42	4.52729	2.1215	primary_poor
PLK4|10733	0.0094399	5	5	41	42	7.90813	6.58505	primary_poor
ZNF880|400713	0.00593573	5	5	41	42	7.28836	5.51572	primary_poor
MRPL42|28977	0.0191067	6	4	40	43	9.44717	8.73688	primary_poor
SUDS3|64426	0.0150539	4	6	42	41	9.86202	9.42259	primary_poor
C15orf42|90381	0.0478901	8	2	38	45	8.22577	6.98936	primary_poor
C4orf46|201725	0.0056261	5	5	41	42	8.22877	7.22624	primary_poor
LCORL|254251	0.00142604	5	5	41	42	6.57888	5.22692	primary_poor
C16orf92|146378	0.0117479	3	7	43	40	0.160631	-0.0488176	primary_poor
POLQ|10721	0.00039548	5	5	41	42	7.50856	5.76307	primary_poor
RSPH10B2|728194	0.00778493	5	5	41	42	2.5865	1.13864	primary_poor
ATAD5|79915	0.00273357	5	5	41	42	6.83832	5.30647	primary_poor
MAD2L1|4085	0.0094399	5	5	41	42	8.98197	7.40352	primary_poor
GNPDA2|132789	0.00142604	5	5	41	42	8.62253	7.4367	primary_poor
NEK2|4751	0.0259511	5	5	41	42	8.44118	6.9556	primary_poor
TTC14|151613	0.00616876	4	6	42	41	9.31771	7.64922	primary_poor
ZNF655|79027	0.0367824	4	6	42	41	10.5157	9.64791	primary_poor
COMMD2|51122	0.0145966	5	5	41	42	9.41279	8.46564	primary_poor
EXO1|9156	0.000207929	5	5	41	42	8.76639	7.33339	primary_poor
DNAJB13|374407	0.0332088	7	3	39	44	1.22845	0.214772	primary_poor
RPAP3|79657	0.000638927	5	5	41	42	9.12142	7.88046	primary_poor
SNHG12|85028	0.0250906	7	3	39	44	8.46375	7.14951	primary_poor
ZNF492|57615	0.0341064	6	4	40	43	2.76015	0.615872	primary_poor
ORC1L|4998	0.00562879	7	3	39	44	8.09218	6.7638	primary_poor
EPR1|8475	0.00441162	7	3	39	44	9.44567	8.34839	primary_poor
PAK1IP1|55003	0.00142604	5	5	41	42	9.45953	8.33074	primary_poor
C1orf174|339448	0.0104004	8	2	38	45	8.83162	8.20296	primary_poor
ZNF12|7559	0.00286385	4	6	42	41	9.57833	8.5567	primary_poor
ZNF84|7637	0.0145966	5	5	41	42	9.04037	7.75523	primary_poor
ANP32E|81611	0.0147328	6	4	40	43	10.7828	9.89196	primary_poor
RINT1|60561	0.00039548	5	5	41	42	9.43223	8.3151	primary_poor
C9orf4|23732	0.0394483	4	6	42	41	0.291931	-0.0611956	primary_poor
ZNF605|100289635	0.0390171	3	7	43	40	8.5478	7.44986	primary_poor
CDR1|1038	0.00111321	4	6	42	41	1.57283	0.340544	primary_poor
ZWILCH|55055	0.0094399	5	5	41	42	9.12126	8.18503	primary_poor
MBNL1|4154	0.00616876	4	6	42	41	11.348	10.1727	primary_poor
CCDC150|284992	0.0461956	7	3	39	44	5.29259	3.30473	primary_poor
PHTF1|10745	0.00103781	6	4	40	43	8.9834	7.86849	primary_poor
GOLGA8C|729786	0.0406734	4	6	42	41	0.575591	0.0303623	primary_poor
FAM83D|81610	0.000399537	6	4	40	43	8.57215	7.48891	primary_poor
C12orf23|90488	0.0094399	5	5	41	42	10.5103	9.13575	primary_poor
ISL1|3670	0.00550897	6	4	40	43	3.40051	0.636138	primary_poor
TAF11|6882	0.00934054	6	4	40	43	9.82492	9.13527	primary_poor
BZW2|28969	0.0149492	6	4	40	43	11.792	10.7622	primary_poor
MYO19|80179	0.00142156	7	3	39	44	10.0975	9.40838	primary_poor
C15orf44|81556	0.00414101	6	4	40	43	10.1216	9.65931	primary_poor
ARIH1|25820	0.0056261	5	5	41	42	10.7434	10.0539	primary_poor
CHFR|55743	0.00686895	8	2	38	45	9.67272	8.9689	primary_poor
CSRNP2|81566	0.0143469	4	6	42	41	9.75422	9.16974	primary_poor
SMYD2|56950	0.0494546	4	6	42	41	9.89372	9.02948	primary_poor
NEDD4|4734	0.000882172	5	5	41	42	8.4711	7.22539	primary_poor
NRK|203447	0.0456256	5	5	41	42	0.989953	0.0600381	primary_poor
NUPL2|11097	0.0107874	6	4	40	43	9.15882	8.31694	primary_poor
TMEM33|55161	0.000638927	5	5	41	42	11.2617	10.3468	primary_poor
ZNF721|170960	0.000882172	5	5	41	42	8.47609	7.2308	primary_poor
RAD51AP1|10635	0.00273357	5	5	41	42	7.71571	5.93619	primary_poor
LIN9|286826	0.0056261	5	5	41	42	7.3701	5.74887	primary_poor
CYCS|54205	0.0201546	4	6	42	41	11.997	11.0298	primary_poor
ZNF41|7592	0.0237857	3	7	43	40	7.44327	6.52343	primary_poor
FANCI|55215	0.000273445	6	4	40	43	10.6008	9.62036	primary_poor
FAM72B|653820	0.00414101	6	4	40	43	7.70297	6.37559	primary_poor
ZNF26|7574	0.0325876	5	5	41	42	8.28614	6.91916	primary_poor
ZNF138|7697	0.0056261	5	5	41	42	7.13105	5.93922	primary_poor
LOC643677|643677	0.0473929	6	4	40	43	2.0688	0.592398	primary_poor
SSR1|6745	0.000351637	5	5	41	42	12.4207	11.6468	primary_poor
ZNF876P|642280	0.0153643	5	5	41	42	3.6381	1.71199	primary_poor
KIF14|9928	0.00039548	5	5	41	42	8.17368	6.45695	primary_poor
TMPO|7112	0.0325876	5	5	41	42	10.4109	9.22039	primary_poor
MST4|51765	0.00795433	4	6	42	41	6.60649	4.27926	primary_poor
SLBP|7884	0.0407535	4	6	42	41	10.3393	9.56761	primary_poor
RIOK1|83732	0.0338773	6	4	40	43	9.35292	8.59914	primary_poor
SKP2|6502	0.0184884	5	5	41	42	7.60552	6.44188	primary_poor
NUP153|9972	0.0287833	4	6	42	41	10.7397	9.92143	primary_poor
SFRS2|6427	0.0072471	6	4	40	43	12.0203	11.3373	primary_poor
ZNF559|84527	0.0170036	6	4	40	43	8.41852	7.3821	primary_poor
SR140|23350	0.00142604	5	5	41	42	11.1009	9.80652	primary_poor
ZNF765|91661	0.0145966	5	5	41	42	7.34095	6.07813	primary_poor
MYNN|55892	0.00286385	4	6	42	41	8.33195	7.17797	primary_poor
CCNE2|9134	0.0184884	5	5	41	42	7.50627	5.68242	primary_poor
PNRC2|55629	0.0406734	4	6	42	41	10.5837	9.76069	primary_poor
KIAA0101|9768	0.00702091	8	2	38	45	8.7596	7.56496	primary_poor
TYMS|7298	0.000739373	6	4	40	43	11.1335	9.95521	primary_poor
KRR1|11103	0.00689384	5	5	41	42	9.54508	8.33001	primary_poor
TSPAN12|23554	4.2869e-06	5	5	41	42	5.39481	3.73774	primary_poor
KIAA1524|57650	0.00142604	5	5	41	42	7.90495	5.90865	primary_poor
RUNDC3B|154661	0.00733016	6	4	40	43	3.6818	2.28628	primary_poor
SLC30A9|10463	0.00616876	4	6	42	41	10.6138	9.63098	primary_poor
NASP|4678	0.00692205	9	1	37	46	11.286	10.5296	primary_poor
UACA|55075	0.00039548	5	5	41	42	10.4405	9.27171	primary_poor
KIF15|56992	0.0468439	5	5	41	42	7.74709	5.70989	primary_poor
CCNL1|57018	0.00934054	6	4	40	43	10.0014	8.92018	primary_poor
HEATR1|55127	0.0132126	4	6	42	41	10.7509	9.88014	primary_poor
CKS1B|1163	0.00181394	8	2	38	45	9.74421	8.96093	primary_poor
FAM133B|257415	0.00142604	5	5	41	42	6.91374	5.47328	primary_poor
C4orf21|55345	0.000638927	5	5	41	42	7.11702	5.28217	primary_poor
MON2|23041	0.0473387	4	6	42	41	9.98906	9.05768	primary_poor
ZNF675|171392	0.0142356	6	4	40	43	6.33475	4.82759	primary_poor
SELT|51714	0.00356285	5	5	41	42	10.6062	9.64155	primary_poor
PRC1|9055	0.0260227	7	3	39	44	10.8072	9.90759	primary_poor
EPS15|2060	0.006265	5	5	41	42	11.2363	10.3395	primary_poor
XRCC2|7516	0.00422203	5	5	41	42	6.94424	5.20423	primary_poor
NAA25|80018	0.0094399	5	5	41	42	9.3124	8.53827	primary_poor
PNPT1|87178	0.00518916	5	5	41	42	9.78165	8.81156	primary_poor
DZIP1|22873	0.00142039	5	5	41	42	7.85451	5.11196	primary_poor
ZNF322A|79692	0.0145966	5	5	41	42	9.81568	8.7305	primary_poor
ZNF557|79230	0.000879307	4	6	42	41	7.72304	6.94771	primary_poor
TMED2|10959	0.0153643	5	5	41	42	12.3525	11.5372	primary_poor
RHO|6010	0.0362811	7	3	39	44	0.299182	-0.018987	primary_poor
ZNF833|401898	0.0252347	4	6	42	41	3.69371	2.18084	primary_poor
FGD6|55785	0.0406734	4	6	42	41	6.94584	5.85718	primary_poor
SLC25A4|291	0.00188909	6	4	40	43	11.0204	9.94541	primary_poor
IGF2BP3|10643	0.0094399	5	5	41	42	8.37762	6.09713	primary_poor
DCP2|167227	0.0475488	3	7	43	40	9.55626	8.53081	primary_poor
PDE10A|10846	0.00503612	4	6	42	41	6.7674	4.92334	primary_poor
ADRA1D|146	0.0242629	9	1	37	46	2.98762	1.23915	primary_poor
A4GNT|51146	0.00916465	8	2	38	45	1.14644	0.245983	primary_poor
ZNF93|81931	0.0207761	6	4	40	43	5.88243	4.16769	primary_poor
CCDC59|29080	0.000638927	5	5	41	42	8.60138	7.63982	primary_poor
ADAMTS3|9508	0.00368448	6	4	40	43	5.51032	3.10754	primary_poor
ANLN|54443	0.00979586	6	4	40	43	10.5123	9.14982	primary_poor
C1orf43|25912	0.017272	5	5	41	42	12.711	12.089	primary_poor
C12orf26|84190	0.00298135	5	5	41	42	6.259	5.2066	primary_poor
ANKDD1A|348094	0.0111035	8	2	38	45	8.03961	6.93249	primary_poor
KDM2B|84678	0.0117033	6	4	40	43	9.99596	9.45951	primary_poor
UQCRFS1|7386	0.0100926	6	4	40	43	10.768	10.2311	primary_poor
NKTR|4820	0.00235912	6	4	40	43	10.586	9.09818	primary_poor
KIF2C|11004	0.0352854	9	1	37	46	9.90974	8.78182	primary_poor
FLJ34503|285759	0.0254946	6	4	40	43	0.479707	-0.00477978	primary_poor
ZNF569|148266	0.00422203	5	5	41	42	6.91859	5.42856	primary_poor
USP15|9958	0.00778493	5	5	41	42	9.70626	8.66681	primary_poor
SHMT2|6472	0.00658159	7	3	39	44	11.8918	11.21	primary_poor
C7orf63|79846	0.00142604	5	5	41	42	5.4638	3.46073	primary_poor
DDX25|29118	0.00917463	6	4	40	43	5.53525	2.33633	primary_poor
ZNF180|7733	0.00422203	5	5	41	42	7.06859	5.92429	primary_poor
GNL3|26354	0.00689384	5	5	41	42	11.2179	10.2224	primary_poor
ATAD2|29028	0.0314067	5	5	41	42	10.0771	8.72926	primary_poor
KIF23|9493	0.00039548	5	5	41	42	9.85889	8.68509	primary_poor
ZNF160|90338	0.00384055	5	5	41	42	9.01782	8.01483	primary_poor
SNX31|169166	0.000514003	8	2	38	45	0.903813	0.102181	primary_poor
CDCA7|83879	0.0108661	5	5	41	42	8.54205	6.97724	primary_poor
MTX2|10651	0.00386806	5	5	41	42	9.83436	9.15454	primary_poor
SFRS12|140890	0.0153643	5	5	41	42	10.2933	9.03801	primary_poor
ZNF701|55762	0.0314067	5	5	41	42	6.63793	5.12525	primary_poor
SSR3|6747	0.0148572	6	4	40	43	11.7205	10.7921	primary_poor
ZFP91-CNTF|386607	0.044241	5	5	41	42	1.60871	0.155754	primary_poor
RELN|5649	0.0201834	5	5	41	42	4.79193	2.1648	primary_poor
DNAJC22|79962	0.0326751	5	5	41	42	7.10251	4.7666	primary_poor
FAM54A|113115	0.0494546	4	6	42	41	6.64576	5.37567	primary_poor
ZNF10|7556	0.0464436	5	5	41	42	7.26829	5.75777	primary_poor
NCRNA00201|284702	0.0072471	6	4	40	43	9.34888	7.36558	primary_poor
ILF2|3608	0.0224036	6	4	40	43	12.0921	11.5332	primary_poor
GMNN|51053	0.0109201	5	5	41	42	9.03795	7.87912	primary_poor
UBE2V2|7336	0.00202073	5	5	41	42	9.7804	8.81402	primary_poor
ZFP161|7541	0.00422203	5	5	41	42	8.54624	7.79241	primary_poor
SENP1|29843	0.0118659	4	6	42	41	8.92759	8.26972	primary_poor
ZNF141|7700	0.024675	4	6	42	41	6.02518	4.46149	primary_poor
STAMBPL1|57559	0.00378576	4	6	42	41	7.79029	6.42756	primary_poor
TMC3|342125	0.0275713	9	1	37	46	2.65924	1.0832	primary_poor
RPRD1A|55197	0.00384055	5	5	41	42	10.2005	9.05874	primary_poor
ATG12|9140	0.0250906	7	3	39	44	9.06609	8.3214	primary_poor
RBM28|55131	0.00284638	5	5	41	42	9.74722	8.93496	primary_poor
MBNL3|55796	0.0367824	4	6	42	41	5.67785	3.99071	primary_poor
NDUFA4|4697	0.0056261	5	5	41	42	12.253	11.5004	primary_poor
FGF7|2252	0.024675	4	6	42	41	5.86097	4.28649	primary_poor
MRS2|57380	0.000882172	5	5	41	42	9.90742	8.99417	primary_poor
TMEM167A|153339	0.0345574	4	6	42	41	11.0951	10.0764	primary_poor
UQCRH|7388	0.0478901	7	3	39	44	11.6363	10.821	primary_poor
SAE1|10055	0.000781059	7	3	39	44	11.6718	11.1435	primary_poor
TBRG1|84897	0.00332116	7	3	39	44	9.77345	9.00679	primary_poor
SARNP|84324	5.47979e-05	7	3	39	44	9.84051	9.2291	primary_poor
DIMT1L|27292	0.0479026	5	5	41	42	9.04211	8.36769	primary_poor
SIKE1|80143	0.0232463	6	4	40	43	9.51511	8.45254	primary_poor
NCAPG|64151	0.0179466	5	5	41	42	9.54522	8.03709	primary_poor
GOLT1B|51026	0.0153643	5	5	41	42	10.3283	9.23105	primary_poor
ZNF85|7639	0.0207761	6	4	40	43	6.46464	4.94797	primary_poor
AVL9|23080	0.0085321	5	5	41	42	8.52554	7.63438	primary_poor
CCNT2|905	0.0325876	5	5	41	42	9.38556	8.17833	primary_poor
ZNF682|91120	0.0207761	6	4	40	43	4.89927	2.89125	primary_poor
MIOS|54468	0.0317644	4	6	42	41	9.28213	8.601	primary_poor
IRAK4|51135	0.000638927	5	5	41	42	8.89066	8.02394	primary_poor
MYLK4|340156	0.0488327	5	5	41	42	5.41544	3.91271	primary_poor
HNRPLL|92906	0.0284037	5	5	41	42	9.36869	8.72616	primary_poor
BEND6|221336	0.0248604	6	4	40	43	5.34879	3.62562	primary_poor
GBAS|2631	0.0094399	5	5	41	42	10.4703	9.50926	primary_poor
PSMA2|5683	0.0224879	5	5	41	42	11.3355	10.6471	primary_poor
H2AFV|94239	0.0168198	6	4	40	43	12.0359	11.29	primary_poor
RBBP8|5932	0.024675	4	6	42	41	9.38815	8.10701	primary_poor
DSCC1|79075	0.00689384	5	5	41	42	7.63823	6.26026	primary_poor
ZNF322B|387328	0.00518916	5	5	41	42	5.17175	3.85935	primary_poor
C1orf9|51430	0.0367824	4	6	42	41	10.4015	9.20551	primary_poor
ATP1B3|483	0.0109201	5	5	41	42	12.5036	11.574	primary_poor
ARHGAP11A|9824	0.00273357	5	5	41	42	8.9603	7.75723	primary_poor
GMPS|8833	0.03902	7	3	39	44	10.4633	9.79182	primary_poor
TBX18|9096	0.00235236	7	3	39	44	7.52518	4.88947	primary_poor
SHCBP1|79801	0.00489972	6	4	40	43	9.03606	7.78041	primary_poor
FLJ10213|55096	0.0094399	5	5	41	42	4.10679	2.15694	primary_poor
ELOVL5|60481	0.00803229	4	6	42	41	11.2667	10.3263	primary_poor
CHKA|1119	0.0242876	6	4	40	43	10.2492	9.33063	primary_poor
SFRS11|9295	0.0367824	4	6	42	41	11.6038	10.1062	primary_poor
PCDH10|57575	0.0172251	6	4	40	43	3.46461	0.95203	primary_poor
ZNF114|163071	0.0379815	7	3	39	44	5.76096	3.02426	primary_poor
BAT1|7919	0.0280379	6	4	40	43	12.8036	12.1768	primary_poor
SGOL1|151648	0.00502321	6	4	40	43	6.76124	5.04104	primary_poor
SYCP2|10388	0.0204854	6	4	40	43	6.75426	3.96317	primary_poor
INSIG1|3638	0.000303968	6	4	40	43	9.97466	9.0237	primary_poor
RAP2C|57826	0.00778493	5	5	41	42	9.23889	8.25207	primary_poor
ANKMY2|57037	0.0307621	4	6	42	41	8.98712	8.28957	primary_poor
MTF2|22823	0.0325876	5	5	41	42	8.87345	7.78805	primary_poor
VEZT|55591	0.00798393	5	5	41	42	9.43401	8.50813	primary_poor
EIF2AK1|27102	0.00503612	4	6	42	41	12.3137	11.7548	primary_poor
RFC1|5981	0.00616876	4	6	42	41	10.6802	9.76743	primary_poor
ZNF451|26036	0.0094399	5	5	41	42	9.41036	8.19338	primary_poor
NRN1|51299	0.0330594	7	3	39	44	9.49929	7.02511	primary_poor
ERGIC2|51290	0.0153643	5	5	41	42	9.42049	8.36433	primary_poor
ARIH2|10425	0.0316821	6	4	40	43	11.0872	10.4945	primary_poor
C1orf96|126731	0.00772632	6	4	40	43	9.64745	8.46735	primary_poor
DCK|1633	0.00616876	4	6	42	41	9.10693	7.77594	primary_poor
COPS2|9318	0.0153643	5	5	41	42	10.7281	9.66485	primary_poor
MRPS35|60488	0.00105603	5	5	41	42	10.0585	9.29302	primary_poor
PLEKHA8|84725	0.0359919	5	5	41	42	7.05316	5.85775	primary_poor
SFRS13A|10772	0.0056261	5	5	41	42	10.6112	9.78098	primary_poor
PLGLB2|5342	0.00394256	9	1	37	46	4.15038	2.61492	primary_poor
TRIAP1|51499	0.0100926	6	4	40	43	9.39636	8.80558	primary_poor
CCDC18|343099	0.0397048	6	4	40	43	6.23675	4.15545	primary_poor
BTN2A3|54718	0.025512	6	4	40	43	6.24508	5.01453	primary_poor
RHEB|6009	0.0056261	5	5	41	42	11.068	10.2242	primary_poor
C7orf60|154743	0.0056261	5	5	41	42	8.34527	7.27764	primary_poor
CRYGS|1427	0.00833033	9	1	37	46	4.62938	2.83655	primary_poor
CDCP2|200008	0.0294212	8	2	38	45	0.749002	0.0812055	primary_poor
RNMT|8731	0.0174934	4	6	42	41	10.7379	9.79893	primary_poor
CDK13|8621	0.0182299	3	7	43	40	10.2959	9.68513	primary_poor
RAD1|5810	0.0145966	5	5	41	42	9.32355	8.69271	primary_poor
DONSON|29980	0.000753968	6	4	40	43	8.85612	7.9502	primary_poor
USP48|84196	0.00778493	5	5	41	42	11.4375	10.5896	primary_poor
EPM2AIP1|9852	0.0133317	6	4	40	43	9.70388	8.82607	primary_poor
FBXO28|23219	0.017272	5	5	41	42	10.2801	9.56428	primary_poor
PVRL3|25945	0.00151218	3	7	43	40	6.69493	4.0024	primary_poor
GEN1|348654	0.000638927	5	5	41	42	8.68641	7.47062	primary_poor
LOC440354|440354	0.0399267	5	5	41	42	7.83943	6.54943	primary_poor
YEATS4|8089	0.0094399	5	5	41	42	8.45034	6.92412	primary_poor
HYOU1|10525	0.0373038	8	2	38	45	12.47	11.5355	primary_poor
PTPN11|5781	0.0367824	4	6	42	41	11.5538	10.6192	primary_poor
ARMC8|25852	0.0494546	4	6	42	41	9.2994	8.68422	primary_poor
ZNF195|7748	0.0397048	6	4	40	43	8.22228	7.01174	primary_poor
FAM156A|29057	0.025512	6	4	40	43	9.83398	8.91919	primary_poor
LMNB1|4001	0.0489397	8	2	38	45	10.0007	9.10672	primary_poor
PPP1R15B|84919	0.0275531	4	6	42	41	10.5824	9.6789	primary_poor
KCTD3|51133	0.0294334	4	6	42	41	10.8833	9.74279	primary_poor
DTWD2|285605	0.00464366	4	6	42	41	7.49303	6.27858	primary_poor
ZNF846|162993	0.0444482	6	4	40	43	6.50301	5.6829	primary_poor
USP25|29761	0.00214713	5	5	41	42	9.32667	8.38511	primary_poor
AGBL1|123624	0.00998215	7	3	39	44	0.818979	-0.00960918	primary_poor
DMTF1|9988	0.00142604	5	5	41	42	9.76039	8.40131	primary_poor
YAF2|10138	0.024675	4	6	42	41	7.81303	6.82964	primary_poor
ECT2|1894	0.0446332	6	4	40	43	9.20998	7.58501	primary_poor
TAF1A|9015	0.0118659	4	6	42	41	6.69904	5.01361	primary_poor
FBXO5|26271	0.0257284	5	5	41	42	7.74161	6.65179	primary_poor
KNTC1|9735	0.0094399	5	5	41	42	9.52408	8.33138	primary_poor
COLQ|8292	0.0389222	8	2	38	45	6.27009	4.79645	primary_poor
RNF4|6047	0.00135086	5	5	41	42	10.8626	10.2086	primary_poor
C3orf72|401089	0.0474839	8	2	38	45	3.6445	1.21959	primary_poor
ZNF670|93474	0.0118659	4	6	42	41	6.63723	5.19401	primary_poor
PUS7|54517	0.0428697	6	4	40	43	9.52771	8.61049	primary_poor
METAP2|10988	0.0399267	5	5	41	42	10.9124	10.1348	primary_poor
RUNX3|864	0.00368586	7	3	39	44	11.7268	10.1305	primary_poor
NUP54|53371	0.0094399	5	5	41	42	9.17541	8.13513	primary_poor
PACRGL|133015	0.0178463	4	6	42	41	7.94186	6.9308	primary_poor
CENPE|1062	0.00635188	6	4	40	43	8.27027	6.12096	primary_poor
SULT1A3|6818	0.00863918	7	3	39	44	9.23005	8.35676	primary_poor
ETNK1|55500	0.00616876	4	6	42	41	10.6731	9.24939	primary_poor
NRD1|4898	0.0395709	5	5	41	42	11.6487	11.1126	primary_poor
DAZAP2|9802	0.0473387	4	6	42	41	12.4664	11.8362	primary_poor
UBA2|10054	0.0271911	5	5	41	42	11.8126	10.6844	primary_poor
ZNF700|90592	0.0449203	5	5	41	42	8.27142	7.10586	primary_poor
GPBP1|65056	0.00778493	5	5	41	42	10.761	9.83605	primary_poor
ZBTB49|166793	0.025512	6	4	40	43	7.32014	6.40754	primary_poor
ATP6V0A2|23545	0.0317644	4	6	42	41	9.51909	8.80833	primary_poor
MPHOSPH10|10199	0.00386806	5	5	41	42	9.64853	8.64532	primary_poor
HAUS3|79441	0.000882172	5	5	41	42	8.74643	7.51622	primary_poor
NCAPG2|54892	0.00039548	5	5	41	42	10.2632	9.20294	primary_poor
DNAJC9|23234	0.0368808	7	3	39	44	9.75496	8.96183	primary_poor
PRTFDC1|56952	0.0473929	6	4	40	43	4.36031	2.46571	primary_poor
ZNF254|9534	0.0238418	5	5	41	42	7.60261	6.05826	primary_poor
PRKAG2|51422	0.036741	6	4	40	43	8.42244	7.26473	primary_poor
GFPT1|2673	0.0117843	5	5	41	42	10.8701	10.0125	primary_poor
ZNF300|91975	0.00934054	6	4	40	43	7.26015	5.30163	primary_poor
ZNF383|163087	0.0494546	4	6	42	41	6.52261	5.5329	primary_poor
RHOQ|23433	0.0143469	4	6	42	41	12.334	11.0924	primary_poor
ZCCHC10|54819	0.0461956	7	3	39	44	7.97269	7.12814	primary_poor
PTBP2|58155	0.0325876	5	5	41	42	8.32287	6.87675	primary_poor
CACNA2D1|781	0.0201546	4	6	42	41	4.64831	1.68548	primary_poor
FAM35A|54537	0.0288017	6	4	40	43	8.83921	7.76941	primary_poor
SBDSP1|155370	0.00934054	6	4	40	43	9.05282	8.18302	primary_poor
ANKRA2|57763	0.00039548	5	5	41	42	7.85861	6.92845	primary_poor
RBM3|5935	0.0368062	5	5	41	42	13.095	12.1738	primary_poor
PPP1R12A|4659	0.0094399	5	5	41	42	10.0842	8.9322	primary_poor
XPOT|11260	0.0225555	5	5	41	42	11.1305	10.1231	primary_poor
MUT|4594	0.0254525	4	6	42	41	9.78995	8.91998	primary_poor
MIS12|79003	0.0094399	5	5	41	42	8.60962	7.78577	primary_poor
SLC35D3|340146	0.0453844	5	5	41	42	0.852896	0.0425854	primary_poor
KIAA1586|57691	0.00273357	5	5	41	42	7.62731	6.10399	primary_poor
RRN3P1|730092	0.0379907	9	1	37	46	5.64519	3.60925	primary_poor
ANKLE2|23141	0.018517	5	5	41	42	10.9118	10.2901	primary_poor
NFXL1|152518	0.0105886	3	7	43	40	7.53042	6.25274	primary_poor
CDKN2AIP|55602	0.0094399	5	5	41	42	8.62091	7.50825	primary_poor
TRPM7|54822	0.0165653	4	6	42	41	10.2804	8.87298	primary_poor
SLC25A46|91137	0.0124278	5	5	41	42	9.27476	8.21125	primary_poor
KIAA1370|56204	0.0143469	4	6	42	41	8.55555	7.51946	primary_poor
CCDC99|54908	0.0276701	6	4	40	43	8.41474	7.35307	primary_poor
CDC7|8317	0.0399267	5	5	41	42	8.81724	7.64648	primary_poor
ZNF260|339324	0.0379402	6	4	40	43	8.6709	7.53196	primary_poor
FAM38B|63895	0.0317474	7	3	39	44	7.86971	4.51768	primary_poor
CHEK1|1111	0.0265428	8	2	38	45	8.22677	7.06191	primary_poor
ZNF100|163227	0.0207761	6	4	40	43	6.81933	5.45137	primary_poor
KITLG|4254	0.0148572	6	4	40	43	7.63146	5.73619	primary_poor
IMPA1|3612	0.0325876	5	5	41	42	9.56037	8.32687	primary_poor
RAB21|23011	0.027033	4	6	42	41	9.72081	9.08529	primary_poor
RPS7|6201	0.0300685	8	2	38	45	12.9119	11.8404	primary_poor
PRPF4B|8899	0.00273357	5	5	41	42	10.9493	9.78716	primary_poor
C7orf36|57002	0.0030328	6	4	40	43	8.06998	7.156	primary_poor
GPSM2|29899	0.000753968	6	4	40	43	9.3258	8.08976	primary_poor
PGRMC1|10857	0.0490318	4	6	42	41	11.0151	10.0099	primary_poor
N4BP2|55728	0.0237857	3	7	43	40	6.86729	4.71125	primary_poor
ZNF302|55900	0.0314067	5	5	41	42	8.84621	7.56687	primary_poor
TMEM5|10329	0.00284638	5	5	41	42	9.43095	8.62967	primary_poor
KLHL31|401265	0.000987902	6	4	40	43	3.32105	1.55348	primary_poor
PPIP5K2|23262	0.0118659	4	6	42	41	9.97878	8.49079	primary_poor
MDM4|4194	0.0204607	5	5	41	42	9.97312	8.88278	primary_poor
FAM81A|145773	0.030826	7	3	39	44	6.90172	4.29119	primary_poor
ZNF642|339559	0.00680133	4	6	42	41	7.0576	5.90721	primary_poor
SNAP25|6616	0.00365268	6	4	40	43	4.746	1.65099	primary_poor
RNFT1|51136	0.0317644	4	6	42	41	8.35379	7.0243	primary_poor
ALS2CR4|65062	0.024675	4	6	42	41	9.55774	8.73573	primary_poor
HERC2P2|400322	0.0072471	6	4	40	43	10.1922	8.72231	primary_poor
C12orf24|29902	0.0094399	5	5	41	42	7.39235	5.80603	primary_poor
ZNF615|284370	0.0145966	5	5	41	42	7.24512	6.08547	primary_poor
SLC33A1|9197	0.0314067	5	5	41	42	9.08723	8.25263	primary_poor
WDR52|55779	0.00282799	6	4	40	43	7.47562	5.48202	primary_poor
BRIP1|83990	0.00273357	5	5	41	42	7.38558	5.6908	primary_poor
SMC4|10051	0.0251642	6	4	40	43	10.5096	8.97967	primary_poor
TTC26|79989	0.000132517	5	5	41	42	7.31423	6.04236	primary_poor
DICER1|23405	0.00489818	6	4	40	43	10.2713	9.48629	primary_poor
DNM1L|10059	0.0385667	4	6	42	41	10.8435	9.94082	primary_poor
TIMM17A|10440	0.00218653	5	5	41	42	10.5548	9.72208	primary_poor
CENPQ|55166	0.00142604	5	5	41	42	7.42424	5.80407	primary_poor
ARL6IP1|23204	0.00356285	5	5	41	42	12.3616	11.5372	primary_poor
KL|9365	0.00448838	5	5	41	42	3.56284	2.34321	primary_poor
COX7B|1349	0.0156468	5	5	41	42	10.9571	10.1267	primary_poor
C1QBP|708	0.0178363	6	4	40	43	11.267	10.6373	primary_poor
ZNF347|84671	0.0145966	5	5	41	42	6.43541	4.33716	primary_poor
CENPN|55839	0.00518916	5	5	41	42	9.72313	8.91833	primary_poor
ZNF389|651302	0.0326722	4	6	42	41	3.70585	2.11785	primary_poor
SGOL2|151246	0.0489555	7	3	39	44	7.9015	5.93374	primary_poor
UCHL5|51377	0.017272	5	5	41	42	9.22627	8.0863	primary_poor
TBK1|29110	0.0201546	4	6	42	41	9.31153	8.29736	primary_poor
LOC200030|200030	0.0338493	6	4	40	43	9.25558	8.22807	primary_poor
RWDD1|51389	0.00103781	6	4	40	43	9.76379	9.07443	primary_poor
SFRS9|8683	0.00658159	7	3	39	44	11.2508	10.8094	primary_poor
LOC100101266|100101266	0.0410858	8	2	38	45	2.00143	0.629029	primary_poor
AHCTF1|25909	0.00689384	5	5	41	42	10.4664	9.37038	primary_poor
RBMX|27316	0.0287833	4	6	42	41	11.695	10.9679	primary_poor
MDM1|56890	0.0094399	5	5	41	42	7.73008	6.42967	primary_poor
EPDR1|54749	0.00979586	6	4	40	43	10.161	7.77937	primary_poor
ZNF780B|163131	0.0094399	5	5	41	42	8.11558	6.88524	primary_poor
ZNF283|284349	0.01379	4	6	42	41	6.44062	5.26169	primary_poor
RBM41|55285	0.0406734	4	6	42	41	6.68298	5.56028	primary_poor
BTN2A1|11120	0.00074209	5	5	41	42	9.88447	9.12363	primary_poor
OSBPL9|114883	0.0379445	4	6	42	41	11.7296	10.8221	primary_poor
SKAP2|8935	0.0367824	4	6	42	41	9.94041	8.22295	primary_poor
CCDC41|51134	0.0397048	6	4	40	43	7.62947	6.18184	primary_poor
AGAP5|729092	0.0435127	8	2	38	45	4.692	3.24054	primary_poor
CDK8|1024	0.0094399	5	5	41	42	7.64321	6.53171	primary_poor
ZNF404|342908	0.018517	5	5	41	42	5.46059	3.68696	primary_poor
CRISPLD1|83690	0.00184095	5	5	41	42	9.46021	7.37568	primary_poor
ZNF560|147741	0.0326751	5	5	41	42	4.24157	0.563699	primary_poor
DNAJC2|27000	0.00422203	5	5	41	42	9.78046	8.75103	primary_poor
TBC1D15|64786	0.0449203	5	5	41	42	9.98226	8.85498	primary_poor
ZNF502|91392	0.00617773	4	6	42	41	6.45692	4.59953	primary_poor
DDX55|57696	0.00284638	5	5	41	42	9.60143	8.79707	primary_poor
CENPI|2491	0.0494546	4	6	42	41	6.70639	4.91855	primary_poor
RPP25|54913	0.0476989	8	2	38	45	10.5893	8.92264	primary_poor
SEPT11|55752	0.0399267	5	5	41	42	11.7571	10.458	primary_poor
TMEM106B|54664	0.000638927	5	5	41	42	10.3247	9.03863	primary_poor
BNIP2|663	0.0094399	5	5	41	42	9.8948	9.13047	primary_poor
ZNF226|7769	5.85942e-05	7	3	39	44	8.3484	7.55969	primary_poor
ZDHHC3|51304	0.0456222	6	4	40	43	10.4247	10.0409	primary_poor
TAF5L|27097	0.0494546	4	6	42	41	9.42954	8.78833	primary_poor
KHDRBS1|10657	0.0464436	5	5	41	42	11.8533	11.2045	primary_poor
ABCA11P|79963	0.00212583	6	4	40	43	6.41992	5.27417	primary_poor
PPP2R3C|55012	0.0473929	6	4	40	43	9.09983	8.19179	primary_poor
AQP6|363	0.0128626	7	3	39	44	3.43786	1.1825	primary_poor
TAX1BP1|8887	0.00105603	5	5	41	42	12.2905	10.9248	primary_poor
GNB1|2782	0.029818	8	2	38	45	13.4982	12.8478	primary_poor
BRD2|6046	0.0315664	6	4	40	43	12.7565	12.1597	primary_poor
HRH4|59340	0.0409431	7	3	39	44	1.7535	0.578085	primary_poor
SNX13|23161	0.0367824	4	6	42	41	9.8784	8.66725	primary_poor
ATG9B|285973	0.021912	9	1	37	46	6.20591	3.9818	primary_poor
MTHFD2|10797	0.0266387	9	1	37	46	10.2289	8.98004	primary_poor
WDR26|80232	0.0140784	5	5	41	42	12.0867	11.2049	primary_poor
GUCY1B3|2983	0.00299042	6	4	40	43	7.09008	5.70683	primary_poor
CP110|9738	0.0118659	4	6	42	41	8.53356	7.17374	primary_poor
EID1|23741	0.00273357	5	5	41	42	12.0786	10.7766	primary_poor
ZNF415|55786	0.0152866	6	4	40	43	6.00732	3.46846	primary_poor
ZNF273|10793	0.0238695	7	3	39	44	6.7401	5.34492	primary_poor
TMEM59|9528	0.0138306	5	5	41	42	12.5934	11.7635	primary_poor
ZNF91|7644	0.0145966	5	5	41	42	7.80594	6.37034	primary_poor
TARDBP|23435	0.0381109	5	5	41	42	11.8147	11.3089	primary_poor
KRIT1|889	0.00616876	4	6	42	41	9.65625	8.55375	primary_poor
PRR11|55771	0.0468439	5	5	41	42	7.49005	5.58776	primary_poor
ETS1|2113	0.0493395	5	5	41	42	12.1891	10.9911	primary_poor
C1orf220|400798	0.0488327	5	5	41	42	4.13895	2.38924	primary_poor
KBTBD2|25948	0.00273357	5	5	41	42	10.8624	10.2865	primary_poor
C3orf52|79669	0.0418178	5	5	41	42	6.47557	4.87854	primary_poor
NVL|4931	0.044241	5	5	41	42	9.1615	8.47273	primary_poor
DCUN1D4|23142	0.0094399	5	5	41	42	9.57428	8.45627	primary_poor
NBPF9|400818	0.0399348	5	5	41	42	8.52631	7.45723	primary_poor
PHF14|9678	0.00617773	4	6	42	41	9.97624	9.10512	primary_poor
RYR2|6262	0.0115869	4	6	42	41	5.79864	2.73184	primary_poor
G2E3|55632	0.0449203	5	5	41	42	8.27961	6.72784	primary_poor
GTF2H3|2967	0.0094399	5	5	41	42	7.82384	6.79087	primary_poor
RANBP9|10048	0.0494546	4	6	42	41	10.4634	9.77428	primary_poor
PILRB|29990	0.0208851	6	4	40	43	10.3632	9.16741	primary_poor
BRIX1|55299	0.0422071	4	6	42	41	9.74367	8.90747	primary_poor
NPM1|4869	0.0325876	5	5	41	42	13.6706	12.6822	primary_poor
RNF111|54778	0.0225555	5	5	41	42	9.42434	8.71465	primary_poor
IFRD1|3475	0.0162927	6	4	40	43	10.1123	8.98312	primary_poor
POLE2|5427	0.009299	8	2	38	45	6.719	5.30044	primary_poor
TEX15|56154	0.0494546	4	6	42	41	4.58567	1.21412	primary_poor
KATNAL2|83473	0.0213816	5	5	41	42	6.26997	4.41664	primary_poor
C14orf135|64430	0.0314067	5	5	41	42	10.2179	9.24619	primary_poor
DNAJC8|22826	0.0133381	6	4	40	43	11.4516	10.7211	primary_poor
CEP135|9662	0.0094399	5	5	41	42	7.54889	6.1787	primary_poor
ZFP30|22835	0.0212478	4	6	42	41	7.42756	5.36346	primary_poor
KIAA0495|57212	0.0378171	3	7	43	40	9.55042	7.93789	primary_poor
ZFP112|7771	0.00726444	5	5	41	42	6.96743	5.52635	primary_poor
RAD54B|25788	0.0145966	5	5	41	42	7.64272	6.23711	primary_poor
TSNAX|7257	0.00689384	5	5	41	42	10.7244	9.4035	primary_poor
HECW2|57520	0.017121	6	4	40	43	6.11072	5.064	primary_poor
GXYLT1|283464	0.0104522	4	6	42	41	8.96166	7.77521	primary_poor
EPX|8288	0.0330982	5	5	41	42	1.28201	0.3777	primary_poor
PUS7L|83448	0.0094399	5	5	41	42	7.11227	5.24682	primary_poor
PYROXD1|79912	0.00503612	4	6	42	41	8.05014	6.90487	primary_poor
ZNF432|9668	0.00214713	5	5	41	42	7.02401	5.05746	primary_poor
ZNF354C|30832	0.0118659	4	6	42	41	5.39377	3.05301	primary_poor
ANKRD32|84250	0.00712363	4	6	42	41	7.4019	6.23343	primary_poor
ALG10B|144245	0.0094399	5	5	41	42	8.18495	6.7812	primary_poor
ZNF566|84924	0.0145966	5	5	41	42	7.57673	6.32161	primary_poor
CENPK|64105	0.0298939	6	4	40	43	7.18098	5.15285	primary_poor
C5orf43|643155	0.0341064	6	4	40	43	10.2111	9.4851	primary_poor
THOC1|9984	0.0192776	6	4	40	43	9.03996	8.09842	primary_poor
ATP5F1|515	0.0265385	6	4	40	43	11.6406	10.8337	primary_poor
MCM6|4175	0.0228801	8	2	38	45	10.6284	9.78034	primary_poor
ZNF665|79788	0.0225555	5	5	41	42	3.9544	1.72664	primary_poor
TMX3|54495	0.00298135	5	5	41	42	10.3605	9.30241	primary_poor
TIPRL|261726	0.017272	5	5	41	42	10.4829	9.69086	primary_poor
FAM96A|84191	0.00934054	6	4	40	43	9.85634	9.12807	primary_poor
YOD1|55432	0.0259511	5	5	41	42	9.12054	7.78104	primary_poor
GDE1|51573	0.00978223	4	6	42	41	10.9996	10.4256	primary_poor
DDOST|1650	0.0364981	8	2	38	45	13.1105	12.3855	primary_poor
C12orf29|91298	0.0094399	5	5	41	42	8.35749	7.25913	primary_poor
ZNF227|7770	0.0360925	5	5	41	42	8.21822	7.48805	primary_poor
MTBP|27085	0.00184095	5	5	41	42	7.27582	5.56309	primary_poor
TTPA|7274	0.0300124	5	5	41	42	3.02645	0.875862	primary_poor
TMEM168|64418	0.00689384	5	5	41	42	9.96233	8.99249	primary_poor
ZNF577|84765	0.0271911	5	5	41	42	7.41388	5.75471	primary_poor
MIER3|166968	0.0124278	5	5	41	42	8.94299	7.74563	primary_poor
MARCH6|10299	0.0367824	4	6	42	41	10.9406	10.1627	primary_poor
ZNF22|7570	0.0277979	8	2	38	45	9.14594	7.76907	primary_poor
WWTR1|25937	0.0497795	6	4	40	43	9.78133	8.6436	primary_poor
MRPL3|11222	0.0494546	4	6	42	41	10.857	10.158	primary_poor
TMEM194A|23306	0.00322384	6	4	40	43	9.74116	8.82425	primary_poor
ZNF680|340252	0.00142604	5	5	41	42	7.24898	5.87288	primary_poor
TFRC|7037	0.010337	5	5	41	42	11.8267	10.3438	primary_poor
ZNF131|7690	0.0179466	5	5	41	42	9.34381	8.28648	primary_poor
ISPD|729920	0.018517	5	5	41	42	6.37384	4.97924	primary_poor
ZNF267|10308	0.00298135	5	5	41	42	8.0772	6.96014	primary_poor
UNG|7374	0.00107831	6	4	40	43	10.2144	9.66326	primary_poor
C3orf17|25871	0.0325876	5	5	41	42	10.3486	9.58319	primary_poor
ANGPTL1|9068	0.00489818	6	4	40	43	3.87902	1.64103	primary_poor
RGS5|8490	0.000934157	5	5	41	42	9.75835	8.03619	primary_poor
HOXB9|3219	0.00651678	6	4	40	43	6.11587	3.29687	primary_poor
CDC42|998	0.00513179	7	3	39	44	12.431	11.6503	primary_poor
SRPK1|6732	0.0057008	6	4	40	43	10.3841	9.60949	primary_poor
ARHGEF12|23365	0.00218942	6	4	40	43	11.6529	10.6801	primary_poor
G3BP2|9908	0.0153643	5	5	41	42	11.8549	10.8872	primary_poor
FBXO11|80204	0.0464436	5	5	41	42	10.5306	9.66831	primary_poor
RPS6KC1|26750	0.0201546	4	6	42	41	9.50765	8.74515	primary_poor
TANK|10010	0.00668651	5	5	41	42	9.18064	8.10957	primary_poor
SACM1L|22908	0.0464436	5	5	41	42	10.2187	9.30599	primary_poor
RP2|6102	0.0148572	6	4	40	43	8.56756	7.44652	primary_poor
DLD|1738	0.018517	5	5	41	42	11.3004	10.3812	primary_poor
ALS2CR12|130540	0.011163	5	5	41	42	3.57326	1.72924	primary_poor
SCML1|6322	0.0056261	5	5	41	42	7.64482	5.8222	primary_poor
EDEM3|80267	0.0094399	5	5	41	42	10.119	8.76453	primary_poor
DMXL2|23312	0.0406734	4	6	42	41	10.0041	8.59665	primary_poor
SLC25A13|10165	0.00284638	5	5	41	42	11.3145	10.4015	primary_poor
PPIG|9360	0.0327107	6	4	40	43	9.8469	8.6257	primary_poor
NBPF3|84224	0.027033	4	6	42	41	7.58687	5.64473	primary_poor
LHX9|56956	0.0372126	5	5	41	42	0.730268	0.0370271	primary_poor
C7orf53|286006	0.0117905	5	5	41	42	4.71051	3.10193	primary_poor
C2orf60|129450	0.00142604	5	5	41	42	7.79826	6.80128	primary_poor
NUDT10|170685	0.0184853	4	6	42	41	4.45819	1.57387	primary_poor
GGH|8836	0.0094399	5	5	41	42	10.0951	8.96686	primary_poor
UBE2Q2|92912	0.022691	4	6	42	41	9.72945	8.75108	primary_poor
TPR|7175	0.00803229	4	6	42	41	11.7855	10.7568	primary_poor
C1orf104|284618	0.0435127	8	2	38	45	5.98767	4.77015	primary_poor
TSGA10|80705	0.018517	5	5	41	42	5.16627	3.73312	primary_poor
USP16|10600	0.0094399	5	5	41	42	9.95265	8.87777	primary_poor
CCDC102B|79839	0.0301819	5	5	41	42	5.6975	4.2774	primary_poor
TSNAX-DISC1|100303453	0.0117033	6	4	40	43	1.1209	-0.0379407	primary_poor
CCDC14|64770	0.00273357	5	5	41	42	10.268	8.69665	primary_poor
RPL23AP32|56969	0.0461956	7	3	39	44	1.78647	0.675145	primary_poor
RECQL|5965	0.0314067	5	5	41	42	10.2663	8.90361	primary_poor
SOCS4|122809	0.0153643	5	5	41	42	9.13035	8.05504	primary_poor
AZI2|64343	0.0150539	4	6	42	41	9.77108	8.81988	primary_poor
PGK1|5230	0.0237331	4	6	42	41	13.788	12.9552	primary_poor
OAF|220323	0.0250728	8	2	38	45	10.6424	8.91747	primary_poor
LIMD1|8994	0.0264105	7	3	39	44	11.2168	9.70324	primary_poor
RPLP0|6175	0.0478901	7	3	39	44	15.0443	14.2022	primary_poor
SLC25A3|5250	0.0330065	5	5	41	42	13.419	12.9247	primary_poor
ERAS|3266	0.0425904	8	2	38	45	1.45512	0.326857	primary_poor
MFN1|55669	0.0494546	4	6	42	41	9.74761	8.5508	primary_poor
DPY19L1|23333	0.0145966	5	5	41	42	10.4539	9.2933	primary_poor
ARHGAP11B|89839	0.00142604	5	5	41	42	5.3583	3.6221	primary_poor
C5orf34|375444	0.00518916	5	5	41	42	6.81644	5.58116	primary_poor
ARMCX1|51309	0.0094399	5	5	41	42	9.63112	8.50445	primary_poor
ZNF181|339318	0.00726444	5	5	41	42	7.52608	6.26201	primary_poor
CEP152|22995	0.00273357	5	5	41	42	7.42841	5.91773	primary_poor
RNF115|27246	0.0242876	6	4	40	43	9.1446	8.53485	primary_poor
SELS|55829	0.000638927	5	5	41	42	10.6665	9.9616	primary_poor
PPIL1|51645	0.0243256	5	5	41	42	10.206	9.44808	primary_poor
YWHAG|7532	0.0259511	5	5	41	42	12.809	12.132	primary_poor
FAM91A1|157769	0.0179466	5	5	41	42	11.0416	9.71854	primary_poor
ZNF606|80095	0.0150539	4	6	42	41	7.30465	5.70911	primary_poor
C1orf131|128061	0.0294334	4	6	42	41	8.08662	7.16394	primary_poor
ZNF662|389114	0.0184884	5	5	41	42	6.78861	3.87617	primary_poor
KLHL7|55975	0.000638927	5	5	41	42	9.74491	9.00064	primary_poor
MARK3|4140	0.0473929	6	4	40	43	10.5255	9.8633	primary_poor
SLC35A3|23443	0.0094399	5	5	41	42	7.29574	6.03052	primary_poor
ATP5A1|498	0.0259511	5	5	41	42	13.7742	13.2147	primary_poor
ARPC3|10094	0.0135608	5	5	41	42	11.9021	11.3126	primary_poor
HCG4P6|80868	0.00142604	5	5	41	42	3.55721	1.5502	primary_poor
CREB1|1385	0.0489555	7	3	39	44	9.66082	8.82985	primary_poor
FAM35B2|439965	0.0397048	6	4	40	43	5.56322	4.26152	primary_poor
ZRANB2|9406	0.0325876	5	5	41	42	10.6394	9.20429	primary_poor
FAM126B|285172	0.0056261	5	5	41	42	8.45655	7.46416	primary_poor
PRPF39|55015	0.0224879	5	5	41	42	9.15302	7.84165	primary_poor
USP3|9960	0.0298939	6	4	40	43	8.36613	7.75107	primary_poor
GFM2|84340	0.0124278	5	5	41	42	9.58966	8.65132	primary_poor
S100PBP|64766	0.0327107	6	4	40	43	8.96449	8.28562	primary_poor
ZNF280D|54816	0.0145966	5	5	41	42	8.98577	7.86575	primary_poor
EGLN1|54583	0.0325876	5	5	41	42	11.2137	10.2962	primary_poor
USO1|8615	0.0153643	5	5	41	42	10.9131	9.62938	primary_poor
C1orf112|55732	0.00422203	5	5	41	42	8.1852	7.20618	primary_poor
ZNF175|7728	0.0476662	4	6	42	41	7.34641	6.07909	primary_poor
DIAPH3|81624	0.0159067	4	6	42	41	8.10645	6.6899	primary_poor
C5orf44|80006	0.00778493	5	5	41	42	8.55477	7.41193	primary_poor
MNS1|55329	0.0489555	7	3	39	44	6.81319	5.05854	primary_poor
PPAT|5471	0.0145966	5	5	41	42	9.05317	8.00325	primary_poor
ZNF518A|9849	0.00142604	5	5	41	42	8.65869	7.07366	primary_poor
PPIL5|122769	0.0130349	8	2	38	45	8.09613	7.35726	primary_poor
TMEM19|55266	0.010337	5	5	41	42	9.68119	8.9934	primary_poor
CYP7B1|9420	0.0473387	4	6	42	41	7.23344	4.8456	primary_poor
MTDH|92140	0.0179466	5	5	41	42	12.0059	10.7082	primary_poor
EML6|400954	0.0468869	8	2	38	45	4.97303	3.68816	primary_poor
PNPLA8|50640	0.00142604	5	5	41	42	9.89574	8.79369	primary_poor
RYK|6259	0.0385667	4	6	42	41	10.1921	9.15641	primary_poor
WDR67|93594	0.006265	5	5	41	42	7.85725	6.79329	primary_poor
MYO1B|4430	0.00258999	6	4	40	43	11.759	10.5686	primary_poor
CKAP2L|150468	0.0489555	7	3	39	44	7.90027	6.45954	primary_poor
ZNF238|10472	0.0204854	6	4	40	43	8.49655	7.37295	primary_poor
LSM5|23658	0.0184923	6	4	40	43	9.5509	8.83968	primary_poor
LRRC40|55631	0.0220684	5	5	41	42	8.332	6.733	primary_poor
SFRS12IP1|285672	0.00685995	4	6	42	41	8.89036	7.95107	primary_poor
KIT|3815	0.00135972	6	4	40	43	11.6398	8.25237	primary_poor
NUDT15|55270	0.0016745	6	4	40	43	9.18975	8.48051	primary_poor
MSL2|55167	0.00384055	5	5	41	42	9.4585	8.7916	primary_poor
BRCA2|675	0.0165653	4	6	42	41	7.42953	5.40241	primary_poor
SV2B|9899	0.028819	7	3	39	44	5.51308	2.65702	primary_poor
BCO2|83875	0.015521	9	1	37	46	3.79806	2.17121	primary_poor
BCHE|590	0.025512	6	4	40	43	10.4598	7.4345	primary_poor
PLDN|26258	0.0367824	4	6	42	41	10.6612	9.63672	primary_poor
GPBP1L1|60313	0.00593573	5	5	41	42	10.917	10.2029	primary_poor
ZNF761|388561	0.0385667	4	6	42	41	8.14633	6.89413	primary_poor
PRDM4|11108	0.0399267	5	5	41	42	9.97279	9.40402	primary_poor
ZNF527|84503	0.018517	5	5	41	42	6.54453	5.4962	primary_poor
ATP6AP2|10159	0.00518916	5	5	41	42	12.0859	11.3038	primary_poor
ZNF83|55769	0.0284326	6	4	40	43	9.11605	7.36104	primary_poor
TUBGCP5|114791	0.0286434	4	6	42	41	9.0875	8.33064	primary_poor
RALA|5898	0.0056261	5	5	41	42	10.5802	9.95464	primary_poor
XPO1|7514	0.00778493	5	5	41	42	12.0204	10.8996	primary_poor
EYA4|2070	0.0288017	7	3	39	44	6.81493	2.86318	primary_poor
GALNT11|63917	0.0367824	4	6	42	41	10.7876	9.91931	primary_poor
LOC646851|646851	0.0450251	7	3	39	44	5.30697	3.47589	primary_poor
LOC284578|284578	0.0318022	6	4	40	43	1.16816	0.0488534	primary_poor
ZNF480|147657	0.00286385	4	6	42	41	8.53832	7.45467	primary_poor
CNBP|7555	0.0473387	4	6	42	41	12.8835	12.0503	primary_poor
POLR2B|5431	0.0275531	4	6	42	41	11.4959	10.6113	primary_poor
ZNF664|144348	0.0367824	4	6	42	41	11.6656	10.7213	primary_poor
KLHL2|11275	0.0056261	5	5	41	42	8.27895	7.34081	primary_poor
ZNF567|163081	0.0225555	5	5	41	42	6.77293	5.24976	primary_poor
ZNF525|170958	0.0449203	5	5	41	42	7.37314	5.70733	primary_poor
LOC441666|441666	0.0390778	6	4	40	43	4.93737	2.27007	primary_poor
ZNF697|90874	0.025512	6	4	40	43	10.8414	9.56964	primary_poor
GORASP2|26003	0.00687573	5	5	41	42	11.5463	11.1903	primary_poor
UBA5|79876	0.024675	4	6	42	41	9.57696	8.76868	primary_poor
TROAP|10024	0.0478901	8	2	38	45	9.27728	8.00453	primary_poor
ZBTB41|360023	0.0367824	4	6	42	41	9.12624	7.60694	primary_poor
RSBN1L|222194	0.0105886	3	7	43	40	8.59083	7.3552	primary_poor
LMBR1|64327	0.0118659	4	6	42	41	10.0154	9.08142	primary_poor
C5orf28|64417	0.0148572	6	4	40	43	7.97696	6.89613	primary_poor
SFXN1|94081	0.0156468	5	5	41	42	9.62137	8.50938	primary_poor
KIAA1012|22878	0.0378171	3	7	43	40	10.0597	8.92645	primary_poor
FEM1B|10116	0.0449203	5	5	41	42	11.3028	10.3162	primary_poor
TNPO1|3842	0.0224879	5	5	41	42	11.7378	10.633	primary_poor
SRP9|6726	0.0325876	5	5	41	42	11.6186	10.5592	primary_poor
C4orf27|54969	0.0119275	4	6	42	41	8.75709	7.95636	primary_poor
C1orf152|767846	0.0149671	7	3	39	44	3.61761	2.23713	primary_poor
MKI67|4288	0.0479663	7	3	39	44	11.0171	10.0779	primary_poor
ESCO1|114799	0.0104522	4	6	42	41	9.28923	8.19154	primary_poor
FKBP10|60681	0.0188115	6	4	40	43	13.1136	11.7349	primary_poor
RPS18|6222	0.0478901	7	3	39	44	15.4188	14.3024	primary_poor
SEC63|11231	0.0184884	5	5	41	42	11.146	10.3684	primary_poor
C1orf27|54953	0.00184095	5	5	41	42	9.16927	8.00712	primary_poor
ZNF570|148268	0.0488876	4	6	42	41	5.93074	4.54742	primary_poor
DNAJC19|131118	0.000638927	5	5	41	42	8.64118	7.94221	primary_poor
PMPCB|9512	0.0317644	4	6	42	41	10.9311	10.0836	primary_poor
PHC3|80012	0.0468439	5	5	41	42	9.70105	8.78791	primary_poor
CLDND1|56650	0.0150539	4	6	42	41	10.5489	9.72212	primary_poor
TOMM20|9804	0.0294334	4	6	42	41	12.9018	11.856	primary_poor
ING2|3622	0.0377366	7	3	39	44	7.62238	7.01298	primary_poor
UBN2|254048	0.00273357	5	5	41	42	9.32616	8.43957	primary_poor
TACC3|10460	0.0352854	9	1	37	46	10.6007	9.69174	primary_poor
DCUN1D1|54165	0.0494546	4	6	42	41	8.58543	7.48531	primary_poor
OSBPL8|114882	0.0325876	5	5	41	42	10.6317	9.28141	primary_poor
BMP2K|55589	0.0419088	4	6	42	41	8.61429	7.82744	primary_poor
MAPKAPK5|8550	0.0094399	5	5	41	42	9.08345	8.58779	primary_poor
C13orf37|440145	0.00142604	5	5	41	42	9.1887	7.94895	primary_poor
GTPBP10|85865	0.0094399	5	5	41	42	8.39708	7.49741	primary_poor
ZMYM2|7750	0.0473387	4	6	42	41	10.4159	9.10641	primary_poor
FOXL2|668	0.0347439	8	2	38	45	4.42921	1.68304	primary_poor
LIN54|132660	0.0056261	5	5	41	42	8.53875	7.48166	primary_poor
ZNF780A|284323	0.00273357	5	5	41	42	8.25812	7.46649	primary_poor
TPMT|7172	0.0312806	6	4	40	43	10.5018	9.59975	primary_poor
MPP6|51678	0.0230647	4	6	42	41	6.65883	4.17878	primary_poor
BRWD1|54014	0.0449203	5	5	41	42	9.90103	8.85783	primary_poor
SASS6|163786	0.00273357	5	5	41	42	7.17447	5.65352	primary_poor
PEX1|5189	0.00616876	4	6	42	41	9.08374	7.98599	primary_poor
CLDN12|9069	0.0145966	5	5	41	42	10.285	9.23685	primary_poor
PPM1L|151742	0.0225073	7	3	39	44	5.51506	3.95405	primary_poor
RNF32|140545	0.0447378	6	4	40	43	5.39045	3.79004	primary_poor
ZNF776|284309	0.0271911	5	5	41	42	8.43417	7.51598	primary_poor
C4orf31|79625	0.023608	5	5	41	42	2.61588	1.01985	primary_poor
TNRC6A|27327	0.000783082	4	6	42	41	10.3192	9.58928	primary_poor
PRPF40A|55660	0.0204854	6	4	40	43	11.011	9.97827	primary_poor
KIF3A|11127	0.0325876	5	5	41	42	9.04776	7.95361	primary_poor
RBM39|9584	0.0259511	5	5	41	42	11.9641	11.1079	primary_poor
IFT80|57560	0.00273357	5	5	41	42	9.11258	7.57509	primary_poor
ARGLU1|55082	0.0351749	5	5	41	42	10.9957	9.35297	primary_poor
NOM1|64434	0.00158612	4	6	42	41	9.72645	8.95686	primary_poor
PPP1R2|5504	0.0494546	4	6	42	41	9.93853	9.00725	primary_poor
TSPAN3|10099	6.27857e-05	6	4	40	43	12.8101	12.0573	primary_poor
KLRA1|10748	0.0351749	5	5	41	42	5.49385	3.09946	primary_poor
MASTL|84930	0.0421889	6	4	40	43	8.59125	7.41449	primary_poor
FBXO45|200933	0.0494546	4	6	42	41	9.17531	8.32181	primary_poor
AHI1|54806	0.0494546	4	6	42	41	8.21834	6.95468	primary_poor
ARID4A|5926	0.00384055	5	5	41	42	8.45128	7.13978	primary_poor
BTC|685	0.0343678	7	3	39	44	2.00246	0.0918169	primary_poor
ZNF470|388566	0.0331457	4	6	42	41	7.59876	5.91459	primary_poor
SLC5A6|8884	0.0116101	9	1	37	46	10.7733	10.0539	primary_poor
ZNRF2|223082	0.0056261	5	5	41	42	8.06706	7.23224	primary_poor
DNAJB9|4189	0.0224879	5	5	41	42	9.76609	8.67721	primary_poor
ZNF182|7569	0.00273357	5	5	41	42	7.61215	6.49828	primary_poor
PGGT1B|5229	0.0195801	5	5	41	42	8.33036	7.65185	primary_poor
ANAPC1|64682	0.0287833	4	6	42	41	9.53154	8.81436	primary_poor
C7orf28B|221960	0.00503612	4	6	42	41	9.44255	8.54288	primary_poor
CMAH|8418	0.0173838	5	5	41	42	5.60357	4.00155	primary_poor
USPL1|10208	0.00824707	5	5	41	42	8.9041	7.79733	primary_poor
ZNF14|7561	0.0225555	5	5	41	42	7.13544	5.79751	primary_poor
ZNF442|79973	0.0212478	4	6	42	41	4.15968	2.58574	primary_poor
ERI2|112479	0.021213	4	6	42	41	8.14702	7.20066	primary_poor
SERP1|27230	0.0446754	7	3	39	44	11.3529	10.5915	primary_poor
MBTD1|54799	0.024675	4	6	42	41	8.75198	7.51324	primary_poor
SRPRB|58477	0.00832755	6	4	40	43	10.7458	10.0887	primary_poor
PWP1|11137	0.0224879	5	5	41	42	10.5474	10.0354	primary_poor
PAPD4|167153	0.0473387	4	6	42	41	9.75338	8.70478	primary_poor
HIST1H4C|8364	0.0452219	8	2	38	45	1.28799	0.282467	primary_poor
COBLL1|22837	0.0303306	6	4	40	43	8.92505	7.66584	primary_poor
ZNF441|126068	0.00273357	5	5	41	42	7.31028	5.62201	primary_poor
C13orf27|93081	0.00506124	5	5	41	42	8.39893	7.13881	primary_poor
HHIP|64399	0.0230647	4	6	42	41	1.97923	0.187495	primary_poor
BUB1B|701	0.00528036	4	6	42	41	9.14064	8.01626	primary_poor
ZNF107|51427	0.00979586	6	4	40	43	7.4142	5.92269	primary_poor
NFYA|4800	0.0449203	5	5	41	42	10.5619	9.58359	primary_poor
C8orf76|84933	0.0476001	4	6	42	41	8.74228	7.98101	primary_poor
RIOK2|55781	0.0399267	5	5	41	42	9.0192	8.31374	primary_poor
NEK7|140609	0.0367824	4	6	42	41	10.3585	8.893	primary_poor
AEBP2|121536	0.0314067	5	5	41	42	9.40037	8.56367	primary_poor
TRIM78P|117852	0.0216184	7	3	39	44	2.65461	1.36387	primary_poor
TBC1D23|55773	0.0494546	4	6	42	41	9.66774	8.52141	primary_poor
ZNF720|124411	0.0184884	5	5	41	42	7.97175	7.2473	primary_poor
FLJ13197|79667	0.0366628	7	3	39	44	4.08917	2.2156	primary_poor
MTERFD3|80298	0.0184923	6	4	40	43	8.11343	7.28026	primary_poor
ZNF221|7638	0.0105971	4	6	42	41	4.63729	3.31061	primary_poor
SLC36A4|120103	0.027033	4	6	42	41	7.62489	6.33732	primary_poor
PIGA|5277	0.0368062	5	5	41	42	8.81646	7.66343	primary_poor
NBPF15|284565	0.0271911	5	5	41	42	8.66928	7.51728	primary_poor
HRASLS|57110	0.0337104	8	2	38	45	4.63772	1.33307	primary_poor
TMEM66|51669	0.0192691	4	6	42	41	12.3129	11.3012	primary_poor
TMEM161B|153396	0.00689384	5	5	41	42	8.58262	7.39976	primary_poor
C4orf47|441054	0.0298723	8	2	38	45	3.81366	1.74535	primary_poor
DDX59|83479	0.0178463	4	6	42	41	8.96582	8.00204	primary_poor
CPLX3|594855	0.00576391	6	4	40	43	2.44887	0.642284	primary_poor
HMBS|3145	0.0213116	9	1	37	46	9.70063	8.84458	primary_poor
SFRS1|6426	0.0259511	5	5	41	42	12.188	11.4634	primary_poor
PTPN9|5780	0.0406866	6	4	40	43	10.4547	9.85665	primary_poor
THAP5|168451	0.00616876	4	6	42	41	9.16593	7.88524	primary_poor
SERBP1|26135	0.0138306	5	5	41	42	12.9224	12.0703	primary_poor
KIAA1715|80856	0.0341064	6	4	40	43	10.1177	8.94287	primary_poor
GPR89C|728932	0.0178208	8	2	38	45	7.09628	5.52054	primary_poor
LPL|4023	0.0488327	5	5	41	42	9.8394	6.89083	primary_poor
DNAH2|146754	0.0332088	7	3	39	44	6.87773	2.69906	primary_poor
THUMPD1|55623	0.0225555	5	5	41	42	9.80696	9.0361	primary_poor
USP46|64854	0.00689384	5	5	41	42	9.02415	8.22025	primary_poor
ZNF136|7695	0.0145966	5	5	41	42	7.55792	6.40922	primary_poor
HOXA7|3204	0.0479026	5	5	41	42	7.16378	4.00314	primary_poor
HDGFRP3|50810	0.011163	5	5	41	42	9.26907	7.77842	primary_poor
ZNF449|203523	0.0314067	5	5	41	42	7.82906	6.56888	primary_poor
ZNF92|168374	0.0238418	5	5	41	42	7.66653	6.20009	primary_poor
ARHGAP29|9411	0.0141216	5	5	41	42	8.28838	6.69675	primary_poor
HOMER1|9456	0.0307076	4	6	42	41	7.52996	5.60352	primary_poor
EEF1B2|1933	0.0429903	7	3	39	44	12.1202	11.2474	primary_poor
ZNF426|79088	0.0252736	2	8	44	39	7.16508	6.09943	primary_poor
ACBD3|64746	0.0368062	5	5	41	42	10.6979	9.78307	primary_poor
PRKRA|8575	0.0257524	8	2	38	45	9.93672	9.22466	primary_poor
GSDMB|55876	0.0343924	9	1	37	46	5.29638	3.57606	primary_poor
NARG2|79664	0.0145966	5	5	41	42	9.44004	8.37092	primary_poor
FAM64A|54478	0.0491958	10	0	36	47	8.6192	7.42844	primary_poor
OR3A2|4995	0.02435	8	2	38	45	0.813214	-0.0221945	primary_poor
FRK|2444	0.0184884	5	5	41	42	4.4271	2.87953	primary_poor
BOD1L|259282	0.0275531	4	6	42	41	10.4923	9.48712	primary_poor
GTF2H2C|728340	0.0094399	5	5	41	42	8.32693	7.00838	primary_poor
SEC62|7095	0.0359017	4	6	42	41	11.1476	10.1451	primary_poor
MAGEC1|9947	0.0432278	5	5	41	42	7.34061	1.93988	primary_poor
GABRQ|55879	0.0307261	4	6	42	41	2.21679	0.430375	primary_poor
IARS2|55699	0.0368062	5	5	41	42	12.0811	11.1445	primary_poor
SETD7|80854	0.00518916	5	5	41	42	10.098	8.79996	primary_poor
HTATSF1|27336	0.0124278	5	5	41	42	10.9796	10.1422	primary_poor
FANCL|55120	0.00654406	5	5	41	42	9.13652	8.17457	primary_poor
RPL36A|6173	0.0469739	6	4	40	43	7.30349	5.70188	primary_poor
SKIV2L2|23517	0.0399267	5	5	41	42	10.3299	9.50071	primary_poor
ZC3H7A|29066	0.0118659	4	6	42	41	10.7689	9.80956	primary_poor
RIPK1|8737	0.0335446	5	5	41	42	10.5934	10.0425	primary_poor
RPF1|80135	0.0272599	8	2	38	45	9.65604	9.02771	primary_poor
MKLN1|4289	0.0367824	4	6	42	41	10.8389	9.96831	primary_poor
STAG2|10735	0.0367824	4	6	42	41	11.0793	9.77468	primary_poor
ELP2P|100131454	0.0457395	7	3	39	44	4.08032	2.90511	primary_poor
PEX3|8504	0.0200784	5	5	41	42	8.06622	7.0524	primary_poor
?|155060	0.0488327	5	5	41	42	8.33314	6.9544	primary_poor
PRKAA1|5562	0.0225555	5	5	41	42	10.116	9.13268	primary_poor
GSPT1|2935	0.0368077	4	6	42	41	11.6287	11.0602	primary_poor
RUFY2|55680	0.0288017	6	4	40	43	7.56694	6.46267	primary_poor
GATM|2628	0.0181263	8	2	38	45	9.00674	6.75865	primary_poor
WRN|7486	0.0379445	4	6	42	41	8.32949	7.0422	primary_poor
CENPC1|1060	0.0145966	5	5	41	42	8.13558	7.02816	primary_poor
DNAJC27|51277	0.00617773	4	6	42	41	6.96141	5.91702	primary_poor
RCHY1|25898	0.0273628	4	6	42	41	9.05551	7.99187	primary_poor
TAF9B|51616	0.0145966	5	5	41	42	9.17691	8.18357	primary_poor
HOXB13|10481	0.0409431	7	3	39	44	7.59196	3.30738	primary_poor
SCN2A|6326	0.0354249	7	3	39	44	2.56779	0.630877	primary_poor
ARMC1|55156	0.00689384	5	5	41	42	9.54133	8.32821	primary_poor
EXOC8|149371	0.0325876	5	5	41	42	8.99432	8.2606	primary_poor
MUDENG|55745	0.0399267	5	5	41	42	9.33783	8.62946	primary_poor
NLRP9|338321	0.0482366	5	5	41	42	1.9965	0.622908	primary_poor
PTEN|5728	0.0473387	4	6	42	41	10.6632	9.28876	primary_poor
EIF4B|1975	0.0378171	3	7	43	40	13.2636	12.4051	primary_poor
FAM20B|9917	0.0145966	5	5	41	42	11.0283	10.2171	primary_poor
ZNF841|284371	0.0399267	5	5	41	42	8.159	6.91795	primary_poor
FHL1|2273	0.00105603	5	5	41	42	8.34867	6.66631	primary_poor
ZDHHC17|23390	0.0145966	5	5	41	42	9.21382	8.10203	primary_poor
FAM36A|116228	0.0370315	8	2	38	45	10.0457	9.27932	primary_poor
SEC23IP|11196	0.0395484	4	6	42	41	9.78159	8.99315	primary_poor
SRFBP1|153443	0.0287833	4	6	42	41	7.82735	6.49973	primary_poor
SCO1|6341	0.0141097	6	4	40	43	9.26165	8.53648	primary_poor
RAI14|26064	0.0468439	5	5	41	42	10.8103	9.79918	primary_poor
HMGN1|3150	0.0493395	5	5	41	42	11.4144	10.6484	primary_poor
MYBL1|4603	0.0094399	5	5	41	42	7.89284	6.23726	primary_poor
ZNF45|7596	0.00726444	5	5	41	42	8.1242	7.23483	primary_poor
GPN3|51184	0.00503612	4	6	42	41	8.80716	8.00663	primary_poor
ABCC5|10057	0.0259511	5	5	41	42	10.6092	9.68412	primary_poor
BDP1|55814	0.0473387	4	6	42	41	9.47664	8.19288	primary_poor
SFRS4|6429	0.0141823	9	1	37	46	11.209	10.6906	primary_poor
SLC38A2|54407	0.0473387	4	6	42	41	12.2944	10.9687	primary_poor
SLAIN2|57606	0.0326722	4	6	42	41	10.0852	9.47092	primary_poor
UTP15|84135	0.0494546	4	6	42	41	8.78892	7.98201	primary_poor
RRP15|51018	0.024675	4	6	42	41	9.7647	8.93188	primary_poor
MCF2|4168	0.036741	6	4	40	43	3.47444	0.34535	primary_poor
LRP12|29967	0.0225555	5	5	41	42	9.60209	8.35936	primary_poor
TMEM38B|55151	0.0225555	5	5	41	42	7.90515	6.22932	primary_poor
ZNF253|56242	0.0314067	5	5	41	42	6.77681	5.41675	primary_poor
ZNF321|399669	0.0488876	4	6	42	41	5.0057	3.42808	primary_poor
YY2|404281	0.0449203	5	5	41	42	5.362	3.69405	primary_poor
ZDBF2|57683	0.0329104	4	6	42	41	7.24898	4.5946	primary_poor
SYNCRIP|10492	0.0231689	7	3	39	44	11.7222	11.0371	primary_poor
FLJ37307|283521	0.00968381	5	5	41	42	4.9814	2.81713	primary_poor
ZNF23|7571	0.0366628	7	3	39	44	8.08742	6.98251	primary_poor
RSRC1|51319	0.00142604	5	5	41	42	7.7248	6.29755	primary_poor
KCTD20|222658	0.0287833	4	6	42	41	11.686	10.5568	primary_poor
ZNF556|80032	0.0302617	9	1	37	46	1.59455	0.00396897	primary_poor
RBM12B|389677	0.0449203	5	5	41	42	8.82042	7.73579	primary_poor
POC1B|282809	0.0153643	5	5	41	42	8.20979	6.99605	primary_poor
CSNK1G1|53944	0.0331457	4	6	42	41	9.29654	8.71745	primary_poor
TTC37|9652	0.0473387	4	6	42	41	10.4193	9.20021	primary_poor
ZMYM1|79830	0.0224879	5	5	41	42	7.9334	6.63192	primary_poor
ZNF491|126069	0.0284326	6	4	40	43	5.5057	4.14887	primary_poor
ADAMTSL3|57188	0.0175952	5	5	41	42	3.95745	2.026	primary_poor
CASC5|57082	0.0287833	4	6	42	41	7.49638	5.59494	primary_poor
ING3|54556	0.00422203	5	5	41	42	8.02975	6.97082	primary_poor
ZNF616|90317	0.00214713	5	5	41	42	7.84628	6.85112	primary_poor
PAN3|255967	0.0449203	5	5	41	42	10.0296	8.95165	primary_poor
ZNF800|168850	0.0317644	4	6	42	41	8.83337	7.77696	primary_poor
HSP90AB4P|664618	0.0368077	4	6	42	41	1.34879	0.310108	primary_poor
SLC28A3|64078	0.0369887	5	5	41	42	4.49615	1.49891	primary_poor
PPP2R5A|5525	0.0235599	4	6	42	41	10.5957	9.69857	primary_poor
MIR17HG|407975	0.0094399	5	5	41	42	5.87351	3.7473	primary_poor
UNC5C|8633	0.0396524	8	2	38	45	3.36446	1.20869	primary_poor
ITPRIPL2|162073	0.0325437	6	4	40	43	10.7698	10.0379	primary_poor
TTC19|54902	0.00968381	5	5	41	42	10.2128	9.49139	primary_poor
NAA16|79612	0.0145966	5	5	41	42	8.01174	6.89614	primary_poor
WDR19|57728	0.022691	4	6	42	41	9.18118	8.1876	primary_poor
SPATS2|65244	0.0419088	4	6	42	41	10.1474	9.18898	primary_poor
C8orf38|137682	0.0325876	5	5	41	42	8.34673	7.49111	primary_poor
MBD4|8930	0.00795433	4	6	42	41	9.31143	8.61648	primary_poor
ZNF224|7767	0.0271911	5	5	41	42	7.78373	6.57109	primary_poor
TRPC6|7225	0.0406866	7	3	39	44	4.9053	3.42946	primary_poor
FOXN2|3344	0.0367824	4	6	42	41	9.64212	8.19068	primary_poor
CBX5|23468	0.0468439	5	5	41	42	11.7667	10.9321	primary_poor
CNOT2|4848	0.0326722	4	6	42	41	10.2496	9.69039	primary_poor
UBXN2A|165324	0.0288017	6	4	40	43	9.10816	8.22699	primary_poor
CSMD2|114784	0.0326722	4	6	42	41	3.60598	2.25905	primary_poor
TAS1R2|80834	0.0213116	9	1	37	46	0.15459	-0.0366299	primary_poor
ZNF484|83744	0.0124278	5	5	41	42	6.0443	4.52982	primary_poor
PRH1|5554	0.0409431	7	3	39	44	5.68785	4.51758	primary_poor
STS|412	0.00286385	4	6	42	41	9.03923	7.95623	primary_poor
GFM1|85476	0.0368062	5	5	41	42	10.5931	9.85103	primary_poor
DNAJC3|5611	0.0153643	5	5	41	42	11.0382	9.92655	primary_poor
KIAA0232|9778	0.0275531	4	6	42	41	10.0599	9.10454	primary_poor
SLC19A2|10560	0.0214754	5	5	41	42	10.1166	8.75577	primary_poor
CCDC28B|79140	0.0241065	6	4	40	43	7.90463	6.612	primary_poor
C8orf48|157773	0.0209809	6	4	40	43	6.65772	5.12184	primary_poor
SCARB2|950	0.010337	5	5	41	42	13.3718	12.1671	primary_poor
PAX6|5080	0.0468511	7	3	39	44	5.66381	3.91181	primary_poor
SLMAP|7871	0.0367824	4	6	42	41	9.59075	8.65971	primary_poor
LIMA1|51474	0.037183	6	4	40	43	11.6912	10.5179	primary_poor
PRKG1|5592	0.0104522	4	6	42	41	4.71529	2.60386	primary_poor
L3MBTL|26013	0.0370166	5	5	41	42	6.94369	5.35093	primary_poor
RRN3|54700	0.0436794	4	6	42	41	10.3859	9.77498	primary_poor
CWC27|10283	0.0284326	6	4	40	43	8.46769	7.67306	primary_poor
CFHR3|10878	0.0407319	7	3	39	44	1.90943	0.504142	primary_poor
GPR137C|283554	0.0277979	8	2	38	45	4.78921	3.09076	primary_poor
PCDH17|27253	0.04372	4	6	42	41	6.15525	4.83652	primary_poor
LOC162632|162632	0.0488327	5	5	41	42	8.14436	5.43648	primary_poor
DHX9|1660	0.0431066	4	6	42	41	12.3136	11.672	primary_poor
GORAB|92344	0.0431066	4	6	42	41	8.25455	6.88665	primary_poor
RASAL2|9462	0.0464436	5	5	41	42	9.89969	9.03067	primary_poor
C12orf11|55726	0.0399267	5	5	41	42	9.88453	8.92403	primary_poor
ZNF530|348327	0.0235864	5	5	41	42	6.62557	5.68065	primary_poor
TXNDC16|57544	0.0489555	7	3	39	44	7.77214	6.38525	primary_poor
NAPEPLD|222236	0.0118659	4	6	42	41	9.51997	8.27861	primary_poor
PRKACB|5567	0.0420459	4	6	42	41	10.2468	8.91187	primary_poor
CCDC110|256309	0.0254525	4	6	42	41	4.70852	2.50703	primary_poor
ZDHHC15|158866	0.00416749	5	5	41	42	2.62521	0.936098	primary_poor
CXorf57|55086	0.0291389	5	5	41	42	7.10128	4.43624	primary_poor
LDHB|3945	0.00522445	5	5	41	42	13.9688	12.952	primary_poor
SPAG9|9043	0.00824707	5	5	41	42	11.8026	10.898	primary_poor
MTERF|7978	0.000934157	5	5	41	42	8.4044	7.33484	primary_poor
TRIM23|373	0.0124278	5	5	41	42	8.23007	6.89185	primary_poor
HERC1|8925	0.0421663	3	7	43	40	10.5453	9.96589	primary_poor
BAZ2B|29994	0.024675	4	6	42	41	8.93484	7.73992	primary_poor
C17orf104|284071	0.00689384	5	5	41	42	4.63651	2.99101	primary_poor
GRINL1A|81488	0.0385667	4	6	42	41	9.84608	8.97367	primary_poor
MYO16|23026	0.044241	5	5	41	42	4.60774	1.92723	primary_poor
MATR3|9782	0.0367824	4	6	42	41	12.6441	11.3787	primary_poor
DIRAS3|9077	0.0488876	4	6	42	41	4.99633	2.89597	primary_poor
SLC25A5|292	0.0376504	4	6	42	41	13.3687	12.5836	primary_poor
PHAX|51808	0.00273357	5	5	41	42	8.7554	7.90246	primary_poor
CCDC132|55610	0.021213	4	6	42	41	9.0703	7.92484	primary_poor
MMP21|118856	0.0242576	7	3	39	44	0.8154	0.0881395	primary_poor
BTBD7|55727	0.0439305	5	5	41	42	9.45843	8.83248	primary_poor
DPY19L2P1|554236	0.0164944	6	4	40	43	2.64553	0.941899	primary_poor
CCAR1|55749	0.0394013	4	6	42	41	10.103	9.05694	primary_poor
TRUB1|142940	0.0494546	4	6	42	41	8.84187	7.52069	primary_poor
FASTKD3|79072	0.0124278	5	5	41	42	7.76531	6.91372	primary_poor
ZNF391|346157	0.0468439	5	5	41	42	5.20978	2.91909	primary_poor
PSMA7|5688	0.0418004	6	4	40	43	12.2572	11.4564	primary_poor
MYL4|4635	0.0222275	9	1	37	46	1.91899	0.735404	primary_poor
ATG4C|84938	0.0379402	6	4	40	43	8.01892	6.96875	primary_poor
ECM2|1842	0.00305025	5	5	41	42	5.89981	4.51837	primary_poor
FLJ43663|378805	0.0119275	4	6	42	41	6.86786	5.73323	primary_poor
IAPP|3375	0.0325384	6	4	40	43	0.364921	-0.078283	primary_poor
RPN2|6185	0.0431066	4	6	42	41	13.7357	12.8163	primary_poor
PLP1|5354	0.0345574	4	6	42	41	13.7112	11.7837	primary_poor
ZNF225|7768	0.0271911	5	5	41	42	6.53932	5.42295	primary_poor
HIF1A|3091	0.00904731	5	5	41	42	11.4045	10.0505	primary_poor
BCAP29|55973	0.00934054	6	4	40	43	11.0127	9.88873	primary_poor
MAEA|10296	0.0141097	6	4	40	43	11.051	10.4355	primary_poor
MIA3|375056	0.0275531	4	6	42	41	10.7381	10.0923	primary_poor
ZNF280C|55609	0.0187013	4	6	42	41	6.94246	5.91969	primary_poor
KATNA1|11104	0.0298939	6	4	40	43	8.16598	7.49364	primary_poor
FAM168B|130074	0.0207527	5	5	41	42	11.9498	11.3007	primary_poor
AFF1|4299	0.0173838	5	5	41	42	10.2608	9.58952	primary_poor
TFG|10342	0.0201546	4	6	42	41	11.4271	10.912	primary_poor
ZFYVE16|9765	0.04372	4	6	42	41	11.1507	9.71891	primary_poor
SLC35A1|10559	0.0480586	6	4	40	43	8.82655	7.98935	primary_poor
MYLIP|29116	0.0397468	6	4	40	43	10.2513	9.08943	primary_poor
MBLAC2|153364	0.0287833	4	6	42	41	8.29478	6.91481	primary_poor
POLR2K|5440	0.021213	4	6	42	41	10.2913	9.44132	primary_poor
TCHH|7062	0.0144341	6	4	40	43	5.65968	3.15484	primary_poor
ZNF211|10520	0.0286924	6	4	40	43	7.91541	7.12231	primary_poor
DMXL1|1657	0.0184884	5	5	41	42	10.1982	8.98376	primary_poor
SLC25A27|9481	0.0338493	6	4	40	43	7.82905	5.55849	primary_poor
CDC42BPA|8476	0.011163	5	5	41	42	10.9543	9.91147	primary_poor
ICK|22858	0.00726444	5	5	41	42	9.88218	8.68485	primary_poor
DDX23|9416	0.0411284	5	5	41	42	11.3875	10.9625	primary_poor
FECH|2235	0.024675	4	6	42	41	9.68641	8.8737	primary_poor
TMEM18|129787	0.0493481	9	1	37	46	9.16491	8.47796	primary_poor
SNX19|399979	0.0250959	5	5	41	42	10.6351	9.87269	primary_poor
GPR125|166647	0.0420388	5	5	41	42	10.582	9.54116	primary_poor
LOC344595|344595	0.00712363	4	6	42	41	7.81575	6.62306	primary_poor
GTF2H1|2965	0.0494546	4	6	42	41	10.3703	9.45091	primary_poor
HK2|3099	0.00118437	7	3	39	44	11.4638	10.3362	primary_poor
SOS2|6655	0.0326722	4	6	42	41	10.0338	9.13477	primary_poor
LRIG2|9860	0.0449203	5	5	41	42	7.75067	6.76185	primary_poor
PTPDC1|138639	0.0178463	4	6	42	41	8.10963	6.89896	primary_poor
UPF3A|65110	0.0184884	5	5	41	42	9.47295	8.58599	primary_poor
FAM200A|221786	0.0094399	5	5	41	42	8.05172	7.09037	primary_poor
ICA1|3382	0.0478901	8	2	38	45	8.38487	6.58458	primary_poor
CPS1|1373	0.0330982	5	5	41	42	8.96397	6.5484	primary_poor
BMPR1B|658	0.0379445	4	6	42	41	7.90363	4.78519	primary_poor
FNDC3A|22862	0.00824707	5	5	41	42	10.9815	9.6488	primary_poor
PLCG1|5335	0.0313114	5	5	41	42	11.8145	11.17	primary_poor
ZNF550|162972	0.0187013	4	6	42	41	7.91374	6.64381	primary_poor
UBE2C|11065	0.0352854	9	1	37	46	10.1771	9.01667	primary_poor
UCK2|7371	0.00422203	5	5	41	42	9.37016	8.5068	primary_poor
TMEM39A|55254	0.0326722	4	6	42	41	9.20186	8.45117	primary_poor
S1PR3|1903	0.0250728	8	2	38	45	7.58379	6.12497	primary_poor
ZACN|353174	0.0372206	7	3	39	44	1.36394	0.349121	primary_poor
SOX4|6659	0.0488327	5	5	41	42	11.4278	10.1234	primary_poor
FOXO3|2309	0.0195998	5	5	41	42	10.173	9.24628	primary_poor
CLEC18A|348174	0.0493372	8	2	38	45	3.39696	1.66885	primary_poor
PSMC2|5701	0.0407535	4	6	42	41	11.4684	10.8603	primary_poor
GPR26|2849	0.0445647	9	1	37	46	0.42066	-0.0456213	primary_poor
STATH|6779	0.0279044	7	3	39	44	0.707654	-0.015302	primary_poor
PPIL6|285755	0.0389222	8	2	38	45	5.62711	4.095	primary_poor
COL5A2|1290	0.0104797	5	5	41	42	11.3618	9.97214	primary_poor
RPGRIP1L|23322	0.0145966	5	5	41	42	7.18289	5.82242	primary_poor
FAM110B|90362	0.0218905	6	4	40	43	6.59974	4.85005	primary_poor
MAP3K4|4216	0.0221309	3	7	43	40	8.62967	7.83829	primary_poor
MOXD1|26002	0.0193062	4	6	42	41	10.334	7.04698	primary_poor
FMR1|2332	0.0449203	5	5	41	42	10.2251	9.16286	primary_poor
ZNF671|79891	0.0140875	6	4	40	43	7.35432	5.41869	primary_poor
BMI1|648	0.0367824	4	6	42	41	10.4086	8.97276	primary_poor
DLEC1|9940	0.0421355	9	1	37	46	2.46728	1.17939	primary_poor
CC2D2A|57545	0.0254525	4	6	42	41	9.28205	8.35636	primary_poor
SIAH2|6478	0.0330844	6	4	40	43	9.23019	8.57763	primary_poor
ZNF284|342909	0.0187013	4	6	42	41	5.52201	4.00437	primary_poor
KIF21A|55605	0.0224879	5	5	41	42	8.74759	7.06551	primary_poor
THUMPD3|25917	0.0338884	5	5	41	42	9.95539	9.30029	primary_poor
OSBPL1A|114876	0.0449203	5	5	41	42	11.2223	10.1148	primary_poor
TMEM117|84216	0.00384055	5	5	41	42	9.01555	7.9992	primary_poor
HIBADH|11112	0.0436794	4	6	42	41	11.1346	10.3541	primary_poor
REEP5|7905	0.0419088	4	6	42	41	11.4868	10.8669	primary_poor
EPHA10|284656	0.0412601	7	3	39	44	2.68193	0.872383	primary_poor
NNT|23530	0.0179466	5	5	41	42	11.2721	9.95866	primary_poor
CBLL1|79872	0.024675	4	6	42	41	9.78157	9.17315	primary_poor
PTN|5764	0.0141097	6	4	40	43	6.86992	4.52246	primary_poor
SPIN3|169981	0.00726444	5	5	41	42	8.16105	7.05468	primary_poor
TBC1D19|55296	0.0407535	4	6	42	41	6.94472	5.83506	primary_poor
C16orf63|123811	0.0471078	3	7	43	40	9.54048	8.9515	primary_poor
C6orf89|221477	0.0490318	4	6	42	41	11.7705	11.1473	primary_poor
ONECUT1|3175	0.0411284	5	5	41	42	4.02204	1.24817	primary_poor
NPY5R|4889	0.0450884	9	1	37	46	0.609277	-0.0883264	primary_poor
ENPP6|133121	0.0213116	9	1	37	46	1.97281	0.365352	primary_poor
UTP3|57050	0.0329104	4	6	42	41	10.0624	9.441	primary_poor
PLCXD1|55344	0.0494041	7	3	39	44	9.35814	8.03965	primary_poor
GPHA2|170589	0.00819608	8	2	38	45	0.537267	-0.0280173	primary_poor
ADH4|127	0.0476122	9	1	37	46	0.787742	-0.115834	primary_poor
AKAP9|10142	0.0118659	4	6	42	41	10.6721	9.19216	primary_poor
SSTR1|6751	0.0453327	8	2	38	45	1.3362	0.112217	primary_poor
HIP1|3092	0.0351749	5	5	41	42	10.8855	9.87807	primary_poor
C15orf5|81698	0.0437867	7	3	39	44	0.625002	-0.0456982	primary_poor
NYNRIN|57523	0.0459618	6	4	40	43	9.00124	6.99594	primary_poor
DHX57|90957	0.0119495	5	5	41	42	9.31551	8.78286	primary_poor
SLCO1B1|10599	0.0485333	6	4	40	43	0.841707	-0.137434	primary_poor
STX16|8675	0.00498824	6	4	40	43	11.2195	10.3345	primary_poor
SPATA5L1|79029	0.0347695	5	5	41	42	7.92708	7.19232	primary_poor
C13orf23|80209	0.0417738	4	6	42	41	10.3739	9.67645	primary_poor
SLC6A15|55117	0.0259511	5	5	41	42	11.0105	8.3403	primary_poor
NKAIN2|154215	0.0352854	2	8	44	39	1.16172	-0.00330572	primary_poor
ASPDH|554235	0.0482897	8	2	38	45	0.815478	-0.0413303	primary_poor
PHF12|57649	0.0166082	4	6	42	41	10.1828	9.68449	primary_poor
ZFY|7544	0.0487982	2	8	44	39	5.26306	2.69474	primary_poor
C1orf201|90529	0.0157515	4	6	42	41	9.0049	7.50819	primary_good
SERPINA1|5265	0.00617773	6	4	40	43	9.52672	7.54035	primary_good
KIAA1161|57462	0.014561	2	8	44	39	8.23469	6.64747	primary_good
TLE1|7088	0.00329886	5	5	41	42	10.6349	9.13761	primary_good
ARFGAP2|84364	0.0259511	5	5	41	42	11.2829	10.7393	primary_good
PIGO|84720	0.00687573	5	5	41	42	9.91659	9.12841	primary_good
HIST1H2BD|3017	0.0196286	3	7	43	40	8.27156	6.59385	primary_good
FADS3|3995	0.0057008	4	6	42	41	10.4455	9.26071	primary_good
CREB3|10488	0.0094399	5	5	41	42	10.2019	9.32198	primary_good
ZNF688|146542	0.00593573	5	5	41	42	8.58803	7.60072	primary_good
ABTB1|80325	0.00214713	5	5	41	42	9.63934	8.7098	primary_good
PPP2R5B|5526	0.00177595	4	6	42	41	9.43717	8.50335	primary_good
NBR2|10230	0.0178616	5	5	41	42	7.33084	6.2213	primary_good
FBXW4|6468	0.0179466	5	5	41	42	10.1036	9.12708	primary_good
PTRF|284119	0.0214754	5	5	41	42	12.9373	11.5423	primary_good
CELF5|60680	0.0022337	2	8	44	39	4.09423	1.55158	primary_good
YIF1A|10897	0.0158294	5	5	41	42	11.0221	10.1136	primary_good
MFSD3|113655	0.00214713	5	5	41	42	9.25588	7.91785	primary_good
KLC2|64837	0.000399537	4	6	42	41	10.3221	9.31402	primary_good
DBNDD1|79007	0.00489972	4	6	42	41	11.4044	9.8171	primary_good
C11orf35|256329	0.00305025	5	5	41	42	6.39737	4.85366	primary_good
PRSS33|260429	0.00861674	3	7	43	40	6.06599	2.34524	primary_good
SNX17|9784	0.000451797	5	5	41	42	11.9567	11.3994	primary_good
MVP|9961	0.024675	6	4	40	43	12.8795	11.6696	primary_good
NSMCE1|197370	0.0284122	5	5	41	42	10.6406	9.87804	primary_good
KIAA1324|57535	0.0200694	3	7	43	40	5.29495	3.46337	primary_good
RAB11FIP1|80223	0.0459634	2	8	44	39	10.1507	9.18947	primary_good
RAB1B|81876	0.0419088	6	4	40	43	12.7926	12.0879	primary_good
GOLGA2|2801	0.00332116	3	7	43	40	11.3792	10.7274	primary_good
FAM86D|692099	0.0149055	4	6	42	41	9.12071	7.67195	primary_good
SCRN2|90507	0.0476001	6	4	40	43	9.73451	8.66379	primary_good
TUT1|64852	0.0162927	4	6	42	41	9.84084	9.12919	primary_good
LOC441089|441089	0.00267323	5	5	41	42	7.77035	6.71081	primary_good
MED27|9442	0.0138306	5	5	41	42	8.91197	8.00198	primary_good
YPEL3|83719	0.00214713	5	5	41	42	10.2239	9.20058	primary_good
C14orf128|84837	0.022691	6	4	40	43	8.16261	7.06237	primary_good
TMEM102|284114	0.0153643	5	5	41	42	8.58967	7.41879	primary_good
STK16|8576	0.0131972	6	4	40	43	9.67242	9.14091	primary_good
FUT7|2529	0.00457273	5	5	41	42	4.74244	2.66404	primary_good
PPIP5K1|9677	0.00715413	3	7	43	40	9.32998	8.30486	primary_good
MAPK3|5595	0.0104522	6	4	40	43	11.0022	10.1555	primary_good
AMBRA1|55626	0.0298723	2	8	44	39	10.6925	10.014	primary_good
ASB6|140459	0.00416749	5	5	41	42	10.4383	9.64135	primary_good
PCYOX1L|78991	0.00870215	4	6	42	41	8.53615	7.54055	primary_good
APBB1IP|54518	0.00587036	4	6	42	41	7.56408	5.60809	primary_good
BRE|9577	0.00120572	6	4	40	43	9.7969	8.94926	primary_good
FN3K|64122	0.0248075	4	6	42	41	10.3588	8.69946	primary_good
CST3|1471	0.0214754	5	5	41	42	13.4773	12.225	primary_good
RPAP1|26015	0.029818	2	8	44	39	10.4069	9.43414	primary_good
ALOX5AP|241	0.0218905	4	6	42	41	7.59161	5.65434	primary_good
IL17C|27189	0.0230647	6	4	40	43	0.832676	0.0559346	primary_good
C11orf68|83638	0.0224879	5	5	41	42	10.3629	9.57077	primary_good
SSH3|54961	0.00375143	5	5	41	42	9.8701	8.78866	primary_good
ZNF319|57567	0.00472391	5	5	41	42	8.87154	8.16125	primary_good
LMAN2L|81562	0.0178616	5	5	41	42	9.37932	8.65516	primary_good
TMEM205|374882	0.00470198	5	5	41	42	11.0034	10.0296	primary_good
LTB|4050	0.0200694	3	7	43	40	7.35433	5.01759	primary_good
SNTA1|6640	0.000753968	4	6	42	41	10.2488	8.74268	primary_good
BLVRB|645	0.0104522	6	4	40	43	10.6344	9.64239	primary_good
INPP5K|51763	0.019415	5	5	41	42	10.8308	10.0676	primary_good
RTKN|6242	0.00824707	5	5	41	42	10.8521	10.061	primary_good
THTPA|79178	0.00052014	4	6	42	41	9.01661	7.95304	primary_good
LMF1|64788	0.0419088	6	4	40	43	9.39225	7.90585	primary_good
FAM167B|84734	0.0094399	5	5	41	42	10.3428	8.20117	primary_good
HIST1H3D|8351	0.0276291	5	5	41	42	5.12718	3.00129	primary_good
C17orf59|54785	0.00384055	5	5	41	42	8.76087	7.80822	primary_good
STXBP2|6813	0.00298135	5	5	41	42	10.3171	8.38269	primary_good
PSTPIP1|9051	0.0187013	6	4	40	43	7.00854	4.74011	primary_good
HINT2|84681	0.00616876	6	4	40	43	9.18568	8.0778	primary_good
EMD|2010	0.0179466	5	5	41	42	10.8301	10.1483	primary_good
DAK|26007	0.0186756	7	3	39	44	10.0085	9.13002	primary_good
PTRH1|138428	0.000753968	4	6	42	41	8.60149	7.39856	primary_good
ZFYVE19|84936	0.00218942	4	6	42	41	9.38163	8.58848	primary_good
SPN|6693	0.0132126	6	4	40	43	7.67877	5.41896	primary_good
ERCC2|2068	0.0150539	6	4	40	43	9.87895	8.9799	primary_good
POU2AF1|5450	0.000647767	4	6	42	41	6.62798	2.91466	primary_good
C21orf70|85395	0.00298135	5	5	41	42	8.96368	7.79839	primary_good
GPR132|29933	0.00503612	6	4	40	43	6.35366	4.62566	primary_good
C12orf59|120939	0.00587036	4	6	42	41	3.01981	1.28817	primary_good
SNX15|29907	0.00689384	5	5	41	42	9.12056	8.26477	primary_good
MGC23284|197187	0.0223803	6	4	40	43	6.20014	4.59099	primary_good
C9orf23|138716	0.00273357	5	5	41	42	8.8853	7.79101	primary_good
TRAF3IP3|80342	0.00311604	5	5	41	42	6.56155	4.65631	primary_good
IL2RG|3561	0.00311604	5	5	41	42	9.04959	6.65657	primary_good
DIS3L2|129563	0.00416749	5	5	41	42	9.74519	8.94716	primary_good
KIF1C|10749	0.0250906	3	7	43	40	12.2457	11.551	primary_good
FAM113B|91523	0.00177174	4	6	42	41	7.20673	5.37743	primary_good
ASTN2|23245	0.0222958	3	7	43	40	8.26115	6.51623	primary_good
FBXO6|26270	0.000879307	6	4	40	43	9.12712	7.77512	primary_good
XYLT2|64132	0.00137542	4	6	42	41	10.1289	9.41577	primary_good
CDIPT|10423	0.0369081	5	5	41	42	11.6506	11.0737	primary_good
ETFB|2109	0.00202073	5	5	41	42	11.3159	10.3192	primary_good
BCAS4|55653	0.00747678	5	5	41	42	8.3837	7.03515	primary_good
PLCG2|5336	0.0237331	6	4	40	43	8.52051	7.01311	primary_good
ACY3|91703	0.0145966	5	5	41	42	3.56951	1.32601	primary_good
PQLC1|80148	0.00518916	5	5	41	42	10.6934	9.93907	primary_good
NCF1|653361	0.024675	6	4	40	43	7.46758	4.83151	primary_good
CX3CR1|1524	0.0389222	2	8	44	39	5.29099	3.3457	primary_good
DENND1C|79958	0.0366628	3	7	43	40	7.87122	5.89027	primary_good
IL17RD|54756	0.00478592	2	8	44	39	8.66377	6.80355	primary_good
IRF5|3663	0.0184884	5	5	41	42	8.2234	6.80497	primary_good
VAMP2|6844	0.0224036	4	6	42	41	11.2664	10.2471	primary_good
PEX11G|92960	0.0406734	6	4	40	43	6.61015	5.09494	primary_good
CRY2|1408	0.000171616	4	6	42	41	9.44905	8.64605	primary_good
FKBP2|2286	0.0246558	6	4	40	43	10.5687	9.67402	primary_good
PELI3|246330	0.00290252	3	7	43	40	8.82292	7.44241	primary_good
PAOX|196743	0.0326722	6	4	40	43	6.92504	5.54227	primary_good
PICK1|9463	0.00298135	5	5	41	42	9.67652	8.63152	primary_good
GRHPR|9380	0.0124278	5	5	41	42	11.0639	10.3977	primary_good
TMEM8B|51754	0.03497	5	5	41	42	8.71992	7.55155	primary_good
TYSND1|219743	0.0189549	4	6	42	41	9.70991	8.76002	primary_good
NCF1C|654817	0.000553414	6	4	40	43	5.78879	3.19765	primary_good
KAT5|10524	0.0204854	4	6	42	41	10.523	9.81338	primary_good
DTNB|1838	0.0135608	5	5	41	42	8.84461	7.86449	primary_good
ZBP1|81030	0.00282799	4	6	42	41	5.22696	2.62157	primary_good
C9orf9|11092	0.000753968	4	6	42	41	8.23892	6.95597	primary_good
SLFN13|146857	0.0113064	2	8	44	39	7.01455	5.29858	primary_good
IL17RA|23765	0.00356285	5	5	41	42	8.88773	8.0538	primary_good
SP2|6668	0.028277	3	7	43	40	9.85476	9.17401	primary_good
APOB48R|55911	0.0016824	6	4	40	43	7.99928	6.34665	primary_good
SNAI3|333929	0.00680133	6	4	40	43	4.64038	3.15237	primary_good
CDK9|1025	0.0143469	6	4	40	43	10.4559	9.80064	primary_good
VPS28|51160	0.0419088	6	4	40	43	11.6605	10.8212	primary_good
CD27|939	0.00587036	4	6	42	41	7.8183	4.86027	primary_good
FBXO2|26232	0.00824707	5	5	41	42	8.29587	6.18331	primary_good
NICN1|84276	0.0196654	3	7	43	40	9.0648	8.14425	primary_good
DKFZp761E198|91056	0.0222271	4	6	42	41	10.4012	9.34105	primary_good
CLIP4|79745	0.017829	4	6	42	41	9.37724	7.94043	primary_good
MARCH2|51257	0.0494546	6	4	40	43	10.0131	8.9212	primary_good
ARHGAP9|64333	0.000879307	6	4	40	43	7.62409	5.74661	primary_good
GPR114|221188	0.0165049	5	5	41	42	4.78305	2.67995	primary_good
DOK1|1796	0.0368482	6	4	40	43	8.475	7.48352	primary_good
MGC29506|51237	0.0239638	5	5	41	42	7.48715	3.21103	primary_good
TTLL11|158135	0.0161902	3	7	43	40	6.30774	5.37433	primary_good
ARID5A|10865	0.00518916	5	5	41	42	9.79574	8.68274	primary_good
LRFN3|79414	0.0135608	5	5	41	42	8.78559	7.5875	primary_good
FNBP1|23048	0.00934054	4	6	42	41	10.6159	9.75467	primary_good
CLEC4E|26253	0.00271683	7	3	39	44	4.86447	2.65239	primary_good
SEMA6B|10501	0.0124278	5	5	41	42	9.37299	7.44695	primary_good
RHOH|399	0.00124127	4	6	42	41	5.75199	3.52259	primary_good
DPEP1|1800	0.0199569	4	6	42	41	3.7004	1.07346	primary_good
PPP1R9B|84687	0.0094399	5	5	41	42	11.496	10.9322	primary_good
CST7|8530	0.00177174	4	6	42	41	8.14122	5.53077	primary_good
ACAP1|9744	0.0132126	6	4	40	43	7.45137	5.03042	primary_good
ALOX5|240	0.0218905	4	6	42	41	7.6591	5.85073	primary_good
SLC25A1|6576	0.0153643	5	5	41	42	11.23	10.1611	primary_good
AMICA1|120425	0.0466721	4	6	42	41	7.707	5.83085	primary_good
TMEM134|80194	0.0124278	5	5	41	42	9.90069	8.90972	primary_good
PTGES2|80142	0.00904731	5	5	41	42	10.6378	9.79481	primary_good
PMM1|5372	0.027033	6	4	40	43	10.4938	9.52853	primary_good
CPM|1368	0.0298248	3	7	43	40	9.906	8.18388	primary_good
SH3GLB2|56904	0.00375143	5	5	41	42	10.4358	9.45049	primary_good
HIST1H2AD|3013	0.0145591	5	5	41	42	2.1036	0.541298	primary_good
L3MBTL2|83746	0.0265169	3	7	43	40	10.692	9.81743	primary_good
STMN3|50861	0.0254391	5	5	41	42	11.3309	9.59099	primary_good
DCXR|51181	0.0225555	5	5	41	42	10.4695	9.35982	primary_good
ZNF831|128611	0.0200694	3	7	43	40	4.95441	2.42681	primary_good
TIGD5|84948	0.00260044	4	6	42	41	8.83357	7.80579	primary_good
GFER|2671	0.00137542	4	6	42	41	9.32279	8.66922	primary_good
SCYL1|57410	0.0419088	6	4	40	43	11.6933	11.0463	primary_good
LSP1|4046	0.00726444	5	5	41	42	10.3284	8.51612	primary_good
TNFRSF18|8784	0.00617773	6	4	40	43	5.8994	3.96637	primary_good
IER5L|389792	0.00445763	5	5	41	42	9.30142	7.8751	primary_good
CBX7|23492	0.00476492	3	7	43	40	10.0226	8.64807	primary_good
CTSW|1521	0.0132126	6	4	40	43	7.46319	4.66569	primary_good
WDR25|79446	0.0378171	7	3	39	44	8.42123	7.46237	primary_good
SOCS1|8651	0.00522445	5	5	41	42	6.51036	4.84054	primary_good
DCTN3|11258	0.0314067	5	5	41	42	10.2257	9.58619	primary_good
ABHD4|63874	0.00422203	5	5	41	42	10.2586	9.32208	primary_good
TTLL1|25809	0.0276291	5	5	41	42	8.94486	7.92522	primary_good
CCDC22|28952	0.00778493	5	5	41	42	9.70486	8.86952	primary_good
HCST|10870	0.0132126	6	4	40	43	7.68588	5.76361	primary_good
C21orf67|84536	0.0179466	5	5	41	42	6.38451	5.23103	primary_good
SDSL|113675	0.000753968	4	6	42	41	9.06998	7.80219	primary_good
ZNF747|65988	0.0288017	4	6	42	41	8.56419	7.70207	primary_good
IFITM2|10581	0.01379	6	4	40	43	11.9823	10.2606	primary_good
UBAP2|55833	0.00602084	3	7	43	40	10.48	9.79992	primary_good
SHROOM1|134549	0.0224879	5	5	41	42	8.22405	6.82654	primary_good
HS1BP3|64342	0.0016745	4	6	42	41	10.6088	9.77145	primary_good
HIST1H4J|8363	0.00268546	6	4	40	43	5.57775	3.65838	primary_good
ZBTB47|92999	0.0195245	4	6	42	41	10.25	9.25063	primary_good
SLAMF6|114836	0.0165049	5	5	41	42	6.42056	3.63079	primary_good
ZNF524|147807	0.0225555	5	5	41	42	8.72215	7.53869	primary_good
SNX20|124460	0.00311604	5	5	41	42	5.55393	3.51634	primary_good
HAS2AS|594842	0.0272128	4	6	42	41	4.33236	2.40942	primary_good
TCEA2|6919	0.00298135	5	5	41	42	9.40235	8.2409	primary_good
NINJ1|4814	0.0193184	3	7	43	40	11.7965	10.6699	primary_good
DPF2|5977	0.0407297	4	6	42	41	10.5129	9.90829	primary_good
LOC606724|606724	0.011163	5	5	41	42	5.49603	3.68338	primary_good
LRSAM1|90678	0.0145966	5	5	41	42	9.60105	8.51472	primary_good
WDR83|84292	0.00100867	4	6	42	41	8.35771	7.29157	primary_good
NAPSB|256236	0.0165049	5	5	41	42	7.26141	4.96037	primary_good
CD2|914	0.0165049	5	5	41	42	8.06492	5.48205	primary_good
CCDC94|55702	0.0225555	5	5	41	42	9.52309	8.55383	primary_good
EXOSC4|54512	0.00416749	5	5	41	42	10.6595	9.55843	primary_good
CDK5RAP2|55755	0.0226656	4	6	42	41	10.8211	10.0057	primary_good
MNT|4335	0.034238	3	7	43	40	10.2344	9.64798	primary_good
FMNL1|752	0.00498824	4	6	42	41	9.42275	7.66323	primary_good
WAS|7454	0.00726444	5	5	41	42	8.14189	6.33018	primary_good
HIST1H2AE|3012	0.00801844	4	6	42	41	4.49239	2.08609	primary_good
SAC3D1|29901	0.0153643	5	5	41	42	8.57886	7.54809	primary_good
C19orf35|374872	0.0178363	4	6	42	41	3.97411	2.31884	primary_good
SYN1|6853	0.0103111	4	6	42	41	4.95903	3.50475	primary_good
UBE2L6|9246	0.049916	5	5	41	42	11.291	9.56785	primary_good
LAT2|7462	0.0355633	5	5	41	42	7.41312	5.9405	primary_good
DCTN1|1639	0.00464366	6	4	40	43	12.6127	12.0969	primary_good
PYGB|5834	0.000709106	3	7	43	40	13.9118	12.6444	primary_good
SLCO4A1|28231	0.0063002	3	7	43	40	9.07369	7.03963	primary_good
ECHDC3|79746	0.0016745	4	6	42	41	8.16419	6.94234	primary_good
CCDC107|203260	0.00386385	5	5	41	42	9.55431	8.36263	primary_good
SPRYD3|84926	0.0408137	2	8	44	39	10.7753	9.92528	primary_good
ANKRD13D|338692	0.020889	7	3	39	44	10.2372	9.39958	primary_good
RDH5|5959	0.00726444	5	5	41	42	7.4324	5.17434	primary_good
FBXO10|26267	0.0181488	3	7	43	40	8.48954	7.63009	primary_good
ST6GALNAC6|30815	0.00934054	4	6	42	41	9.95372	9.01537	primary_good
SPATA2L|124044	0.000399537	4	6	42	41	8.86961	7.74701	primary_good
USP20|10868	0.0104067	3	7	43	40	10.0158	9.24098	primary_good
PTPN7|5778	0.0187013	6	4	40	43	7.95108	5.67117	primary_good
IL10RA|3587	0.00177174	4	6	42	41	8.91573	7.28579	primary_good
OSBPL10|114884	0.00726834	2	8	44	39	9.97748	8.18293	primary_good
ZBED2|79413	0.0200694	3	7	43	40	5.51216	3.2264	primary_good
TERF2|7014	0.0112567	3	7	43	40	9.4033	8.74731	primary_good
PTAFR|5724	0.0178363	4	6	42	41	6.06623	4.39523	primary_good
FGD3|89846	0.000934157	5	5	41	42	7.78401	6.05144	primary_good
C1orf113|79729	0.00218168	3	7	43	40	8.82048	7.4182	primary_good
C9orf98|158067	0.00251477	4	6	42	41	4.83497	3.07851	primary_good
B3GNT7|93010	0.0104895	3	7	43	40	8.99296	7.07009	primary_good
HM13|81502	0.000753968	4	6	42	41	12.6299	11.9634	primary_good
SLAMF7|57823	0.0451222	5	5	41	42	9.17673	6.54028	primary_good
RANGAP1|5905	0.0153643	5	5	41	42	12.3589	11.4122	primary_good
ARRB2|409	0.00726444	5	5	41	42	9.75741	8.76758	primary_good
NUP214|8021	0.0203058	2	8	44	39	11.2636	10.6178	primary_good
RPS6KA4|8986	0.0327107	4	6	42	41	11.0286	10.2048	primary_good
PRY2|442862	0.00405833	3	7	43	40	2.21047	0.181132	primary_good
NEK6|10783	0.0333139	2	8	44	39	10.8935	9.74227	primary_good
ZFPL1|7542	0.0056261	5	5	41	42	10.1152	9.29584	primary_good
VMAC|400673	0.0473387	6	4	40	43	7.2718	6.26479	primary_good
NLE1|54475	0.0325437	4	6	42	41	9.35295	8.50507	primary_good
EIF2B4|8890	0.00111846	5	5	41	42	10.2916	9.59661	primary_good
TNFRSF1B|7133	0.0370166	5	5	41	42	9.94639	8.4286	primary_good
SERPING1|710	0.018517	5	5	41	42	12.4636	10.3641	primary_good
CARNS1|57571	0.000558785	5	5	41	42	4.59748	3.21436	primary_good
KCNK4|50801	0.00687625	5	5	41	42	2.06657	0.617594	primary_good
HAPLN3|145864	0.0187013	6	4	40	43	9.58421	8.07136	primary_good
KCNN4|3783	0.0397468	4	6	42	41	10.7459	8.02766	primary_good
DACT2|168002	0.0124406	7	3	39	44	4.67824	1.92567	primary_good
MAP1LC3A|84557	0.000202232	4	6	42	41	9.35098	7.84504	primary_good
BCR|613	0.0207761	4	6	42	41	10.7441	9.6524	primary_good
HSH2D|84941	0.00587036	4	6	42	41	5.70792	3.47833	primary_good
SLC17A4|10050	0.0272246	4	6	42	41	0.251396	-0.0663087	primary_good
HDAC11|79885	0.00118437	3	7	43	40	9.74954	8.5824	primary_good
HLA-DRB1|3123	0.0132126	6	4	40	43	12.4625	10.3488	primary_good
BAT4|7918	0.019415	5	5	41	42	9.57061	8.84218	primary_good
SLC25A39|51629	0.0345574	6	4	40	43	12.0957	11.3016	primary_good
ZNF408|79797	0.0135608	5	5	41	42	9.01221	8.21913	primary_good
MEFV|4210	0.0475488	7	3	39	44	4.297	2.73418	primary_good
SLAMF8|56833	0.0187013	6	4	40	43	8.96082	7.20458	primary_good
SLC25A42|284439	0.0325876	5	5	41	42	8.29688	7.21422	primary_good
SHARPIN|81858	0.00798393	5	5	41	42	11.1171	10.198	primary_good
GGTLC2|91227	0.0304429	7	3	39	44	5.02095	2.78587	primary_good
LTA|4049	0.0214754	5	5	41	42	4.11061	2.08545	primary_good
SURF1|6834	0.0093009	6	4	40	43	9.97476	9.19662	primary_good
TNFSF14|8740	0.044241	5	5	41	42	2.40609	0.873749	primary_good
B9D1|27077	0.0275531	6	4	40	43	7.98505	6.95734	primary_good
CD74|972	0.0132126	6	4	40	43	15.5367	13.4509	primary_good
CD79A|973	0.0239638	5	5	41	42	7.32719	3.3636	primary_good
TOM1|10043	0.0488011	7	3	39	44	11.36	10.3968	primary_good
IFITM3|10410	0.00422203	5	5	41	42	13.9697	12.2316	primary_good
PTPRCAP|5790	0.0145966	5	5	41	42	8.35832	5.91288	primary_good
ZDHHC19|131540	0.0473387	6	4	40	43	2.35318	0.309596	primary_good
METTL11A|28989	0.00127884	4	6	42	41	9.68739	8.73574	primary_good
SIL1|64374	0.0449203	5	5	41	42	10.707	9.71009	primary_good
MYO1F|4542	0.0187013	6	4	40	43	8.84231	7.13011	primary_good
HCK|3055	0.00422203	5	5	41	42	8.4523	6.98063	primary_good
CTSF|8722	0.0201843	3	7	43	40	12.1377	10.7159	primary_good
C8orf80|389643	0.0178363	4	6	42	41	2.88516	0.836395	primary_good
DNAJC17|55192	0.00215332	6	4	40	43	8.33242	7.45304	primary_good
PPP1R3F|89801	0.0322621	2	8	44	39	7.5828	6.19001	primary_good
TBC1D10C|374403	0.0132126	6	4	40	43	7.1548	4.7123	primary_good
CLEC16A|23274	0.0207761	4	6	42	41	10.1667	9.5803	primary_good
SIRPG|55423	0.00522445	5	5	41	42	6.02595	3.04816	primary_good
TIFAB|497189	0.00760555	5	5	41	42	3.77908	1.75234	primary_good
AOX1|316	0.0396332	6	4	40	43	5.77246	4.24898	primary_good
HLA-DPB1|3115	0.0132126	6	4	40	43	12.2485	10.2268	primary_good
GALK1|2584	0.00699931	4	6	42	41	10.0423	9.02061	primary_good
ZMAT5|55954	0.0184884	5	5	41	42	9.13646	8.03773	primary_good
DRAP1|10589	0.00039548	5	5	41	42	11.1676	10.3792	primary_good
GTF2F1|2962	0.010337	5	5	41	42	11.5574	11.0004	primary_good
POU2F2|5452	0.0124786	4	6	42	41	6.10838	4.43604	primary_good
NAGS|162417	0.027033	6	4	40	43	6.3581	5.23033	primary_good
LOC100125556|100125556	0.00848186	4	6	42	41	6.79335	5.51552	primary_good
TRAF2|7186	0.0326722	6	4	40	43	9.66457	8.85026	primary_good
SCAMP2|10066	0.0494546	6	4	40	43	11.6348	11.0236	primary_good
POMT1|10585	0.0479026	5	5	41	42	9.77715	9.07043	primary_good
PTDSS2|81490	0.0343272	5	5	41	42	10.4498	9.51025	primary_good
KIAA0748|9840	0.0165049	5	5	41	42	4.50457	2.30431	primary_good
SCAMP4|113178	0.029243	5	5	41	42	11.6241	10.8849	primary_good
IFITM1|8519	0.00368448	4	6	42	41	12.4642	10.0803	primary_good
IKZF1|10320	0.00587036	4	6	42	41	7.75667	5.73491	primary_good
SUFU|51684	0.0117843	5	5	41	42	9.66472	8.89064	primary_good
POLDIP3|84271	0.0200784	5	5	41	42	11.8445	11.0301	primary_good
CD3E|916	0.0132126	6	4	40	43	8.56643	5.87676	primary_good
CFP|5199	0.00464366	6	4	40	43	5.97377	4.17755	primary_good
TRIM5|85363	0.0480278	3	7	43	40	8.85596	7.65624	primary_good
TMEM229B|161145	0.0364981	2	8	44	39	11.0457	9.6051	primary_good
CCT7|10574	0.000137641	4	6	42	41	12.7464	12.2759	primary_good
KLHDC7B|113730	0.00760555	5	5	41	42	6.60209	4.28311	primary_good
GPX1|2876	0.00909162	6	4	40	43	12.8497	11.5843	primary_good
ZSWIM4|65249	0.0294104	3	7	43	40	9.31198	8.457	primary_good
PTPN6|5777	0.000934157	5	5	41	42	9.15398	7.53637	primary_good
LOC100129034|100129034	0.0335755	4	6	42	41	10.9914	9.57625	primary_good
CEACAM21|90273	0.0214754	5	5	41	42	4.1396	2.19446	primary_good
IL32|9235	0.0372126	5	5	41	42	9.93837	8.03845	primary_good
CD7|924	0.0132126	6	4	40	43	7.71569	4.91973	primary_good
CYTIP|9595	0.00781473	5	5	41	42	6.75621	4.72872	primary_good
FAM86B1|85002	0.0265169	3	7	43	40	7.39117	5.53667	primary_good
LOC92973|92973	0.00602892	4	6	42	41	4.2512	2.35824	primary_good
IL21R|50615	0.0300124	5	5	41	42	6.33675	3.80302	primary_good
C20orf197|284756	0.0271224	4	6	42	41	1.54256	0.464017	primary_good
LOC283867|283867	0.0289167	4	6	42	41	1.3952	0.346905	primary_good
C17orf60|284021	0.0139608	5	5	41	42	4.79299	2.86586	primary_good
TBC1D17|79735	0.0464436	5	5	41	42	10.4504	9.71429	primary_good
KIAA0427|9811	0.0141216	5	5	41	42	9.76587	8.7875	primary_good
HCLS1|3059	0.00762605	4	6	42	41	9.48464	7.85376	primary_good
CRAT|1384	0.0427723	5	5	41	42	10.2647	9.28504	primary_good
CYHR1|50626	0.0200784	5	5	41	42	10.2964	9.53051	primary_good
STIP1|10963	0.0474245	4	6	42	41	12.4673	11.854	primary_good
CIITA|4261	0.0132126	6	4	40	43	8.78751	6.30348	primary_good
DDRGK1|65992	0.0145966	5	5	41	42	10.6439	9.83721	primary_good
RRP12|23223	0.0250959	5	5	41	42	10.7595	9.90973	primary_good
ATG7|10533	0.0338493	4	6	42	41	9.7391	9.23073	primary_good
FAM120AOS|158293	0.00332116	3	7	43	40	9.62718	8.96947	primary_good
RIN3|79890	0.00689384	5	5	41	42	10.7007	9.53001	primary_good
WFDC3|140686	0.0333524	5	5	41	42	3.72348	1.87671	primary_good
KISS1R|84634	0.017272	5	5	41	42	1.60568	0.186467	primary_good
LCK|3932	0.0165049	5	5	41	42	7.58891	4.93737	primary_good
ZFYVE1|53349	0.0275531	6	4	40	43	10.3877	9.65457	primary_good
COMMD9|29099	0.0287833	6	4	40	43	10.3299	9.62846	primary_good
BBS1|582	0.00322384	4	6	42	41	9.6703	8.7297	primary_good
RAC2|5880	0.0104522	6	4	40	43	9.6336	7.86629	primary_good
INPP5D|3635	0.0294718	5	5	41	42	8.55366	6.91756	primary_good
ZNF213|7760	0.0381109	5	5	41	42	9.78908	8.90836	primary_good
CCL4L2|388372	0.0178463	6	4	40	43	6.41308	4.1589	primary_good
CSRP1|1465	0.0422879	5	5	41	42	13.7201	12.5151	primary_good
ORAI1|84876	0.00824707	5	5	41	42	10.081	9.11302	primary_good
CEBPE|1053	0.0369081	5	5	41	42	1.76697	0.441467	primary_good
RASAL3|64926	0.0106783	4	6	42	41	7.63391	5.58033	primary_good
OR2A14|135941	0.00515554	7	3	39	44	0.143245	-0.0318782	primary_good
LPAR5|57121	0.000558785	5	5	41	42	7.01308	5.38156	primary_good
MEI1|150365	0.0379445	6	4	40	43	5.55273	3.48425	primary_good
C14orf49|161176	0.0421245	5	5	41	42	6.87362	5.33626	primary_good
CCDC88B|283234	0.00726444	5	5	41	42	8.30755	6.81986	primary_good
C16orf48|84080	0.0156468	5	5	41	42	8.8614	7.78085	primary_good
WNT2|7472	0.034135	4	6	42	41	5.94538	3.55513	primary_good
ZNF843|283933	0.0368808	3	7	43	40	4.45015	2.84688	primary_good
MFNG|4242	0.0370166	5	5	41	42	7.6586	5.92511	primary_good
SASH3|54440	0.0213816	5	5	41	42	8.41809	6.50228	primary_good
DNAJB5|25822	0.00450823	4	6	42	41	8.52615	7.58638	primary_good
LCP1|3936	0.0213816	5	5	41	42	10.9988	9.11755	primary_good
RASSF2|9770	0.0048552	2	8	44	39	10.3109	8.60616	primary_good
MGC23270|196872	0.018517	5	5	41	42	5.87805	3.98233	primary_good
PIGV|55650	0.0195801	5	5	41	42	8.8068	7.92608	primary_good
TIGIT|201633	0.0165049	5	5	41	42	6.59942	3.86452	primary_good
RFX1|5989	0.00904731	5	5	41	42	9.29432	8.55933	primary_good
FARSA|2193	0.00416749	5	5	41	42	11.4912	10.7702	primary_good
KIAA1045|23349	0.00597607	4	6	42	41	7.00976	4.41922	primary_good
CELSR2|1952	0.0225122	0	10	46	37	12.1319	10.8498	primary_good
SCARNA5|677775	0.0171708	6	4	40	43	0.978017	0.0335608	primary_good
C2orf42|54980	0.0258873	5	5	41	42	8.07687	7.54622	primary_good
SCML4|256380	0.049916	5	5	41	42	7.85388	4.63224	primary_good
ACBD4|79777	0.0153643	5	5	41	42	8.18143	7.03176	primary_good
ZC3H18|124245	0.00795433	6	4	40	43	10.5384	9.86558	primary_good
CXCR6|10663	0.0165049	5	5	41	42	6.58154	4.21298	primary_good
A2LD1|87769	0.0222958	3	7	43	40	7.24881	6.05952	primary_good
DCAF11|80344	0.0259511	5	5	41	42	10.9971	10.4129	primary_good
COMTD1|118881	0.00687573	5	5	41	42	8.05487	6.30105	primary_good
OSGIN1|29948	0.0111396	6	4	40	43	9.51261	7.77136	primary_good
SEL1L3|23231	0.042577	4	6	42	41	9.13306	6.846	primary_good
CNNM2|54805	0.0163653	5	5	41	42	8.01978	6.87645	primary_good
ATXN7L3|56970	0.0207761	4	6	42	41	10.8511	10.3252	primary_good
DHPS|1725	0.010337	5	5	41	42	10.6818	9.85035	primary_good
CD300C|10871	0.0309713	5	5	41	42	4.97827	3.17364	primary_good
LOC441869|441869	0.0378171	7	3	39	44	6.36842	4.28378	primary_good
VAV1|7409	0.0165049	5	5	41	42	7.30094	5.27378	primary_good
SPSB2|84727	0.0340102	6	4	40	43	8.13742	7.01201	primary_good
HCFC1R1|54985	0.0325876	5	5	41	42	10.6937	9.47704	primary_good
LAMP1|3916	0.016018	3	7	43	40	13.2466	12.4368	primary_good
SERPINB9|5272	0.0094399	5	5	41	42	9.31521	7.29322	primary_good
EVI2B|2124	0.0218905	4	6	42	41	8.14239	6.45302	primary_good
GSTM5|2949	0.0279273	5	5	41	42	4.21507	2.15105	primary_good
BAD|572	0.0225555	5	5	41	42	10.2325	9.34744	primary_good
GNLY|10578	0.0466721	4	6	42	41	6.87299	4.39432	primary_good
RBM20|282996	0.0237119	3	7	43	40	5.55858	2.74692	primary_good
PELP1|27043	0.0225555	5	5	41	42	11.4313	10.796	primary_good
CYTH4|27128	0.018517	5	5	41	42	8.55753	6.95654	primary_good
REXO4|57109	0.0119886	4	6	42	41	10.0344	9.34429	primary_good
CRTC1|23373	0.04602	6	4	40	43	9.61889	8.64402	primary_good
CCDC101|112869	0.0056261	5	5	41	42	8.74144	7.60544	primary_good
RASSF7|8045	0.024675	6	4	40	43	8.69707	7.58176	primary_good
C9orf7|11094	0.00778493	5	5	41	42	9.55392	8.43843	primary_good
TMEM160|54958	0.0202464	5	5	41	42	7.57354	6.08588	primary_good
ARHGAP30|257106	0.044241	5	5	41	42	8.94742	7.3236	primary_good
CAPS|828	0.0103469	5	5	41	42	8.4817	6.79987	primary_good
WBSCR27|155368	0.00985159	6	4	40	43	5.61851	3.36727	primary_good
PLA2G2D|26279	0.0308734	5	5	41	42	5.43551	1.77237	primary_good
C2CD4C|126567	0.0156181	3	7	43	40	4.95164	2.57944	primary_good
PLEKHB1|58473	0.0178516	5	5	41	42	11.0751	8.45868	primary_good
IFT122|55764	0.00870215	4	6	42	41	9.55991	8.70287	primary_good
MPND|84954	0.0225555	5	5	41	42	9.39896	8.27408	primary_good
C19orf70|125988	0.0195998	5	5	41	42	10.516	9.53511	primary_good
LGALS1|3956	0.0124278	5	5	41	42	14.6795	13.1299	primary_good
MAVS|57506	0.00981644	2	8	44	39	11.759	11.2372	primary_good
ZNF358|140467	0.00100867	4	6	42	41	11.1656	9.92089	primary_good
CD5|921	0.00587036	4	6	42	41	6.93751	4.38079	primary_good
GBP2|2634	0.0213816	5	5	41	42	11.1429	9.14029	primary_good
CTU1|90353	0.0124278	5	5	41	42	7.01972	5.73467	primary_good
TALDO1|6888	0.0294334	6	4	40	43	12.3178	11.5542	primary_good
CXCR3|2833	0.0165049	5	5	41	42	7.08763	4.17929	primary_good
POLL|27343	0.00693319	4	6	42	41	9.31344	8.41284	primary_good
TMEM150A|129303	0.0376504	6	4	40	43	9.25194	8.36864	primary_good
CD6|923	0.0145966	5	5	41	42	7.41962	5.16306	primary_good
TAB1|10454	0.03497	5	5	41	42	10.4296	9.64534	primary_good
URM1|81605	0.03902	3	7	43	40	11.6505	10.6876	primary_good
ITGAL|3683	0.0165049	5	5	41	42	8.79841	6.29585	primary_good
CD3D|915	0.0165049	5	5	41	42	7.06491	4.30559	primary_good
TAS1R3|83756	0.0226656	4	6	42	41	3.76887	1.86619	primary_good
CCL5|6352	0.0466721	4	6	42	41	10.0832	7.70584	primary_good
FMNL2|114793	0.0296619	4	6	42	41	10.7311	8.72287	primary_good
CAPG|822	0.00580882	7	3	39	44	13.0749	10.1845	primary_good
SELPLG|6404	0.00762605	4	6	42	41	8.9968	7.285	primary_good
CCL4|6351	0.000879307	6	4	40	43	7.33128	5.11735	primary_good
NOX1|27035	0.0307021	4	6	42	41	1.22078	0.320961	primary_good
PPPDE2|27351	0.0311327	5	5	41	42	9.23955	7.95217	primary_good
ZBTB22|9278	0.0231689	3	7	43	40	9.61325	8.8289	primary_good
KLK1|3816	0.0187013	6	4	40	43	4.27673	1.52728	primary_good
CAPN11|11131	0.0397185	3	7	43	40	3.79503	2.02752	primary_good
POM121L1P|25812	0.027033	6	4	40	43	0.968309	0.159404	primary_good
LOC342346|342346	0.0257524	2	8	44	39	4.42324	2.20753	primary_good
CORO1A|11151	0.0104522	6	4	40	43	10.2452	8.25392	primary_good
LY9|4063	0.00587036	4	6	42	41	5.32703	2.84401	primary_good
TNK2|10188	0.00518916	5	5	41	42	10.6441	9.815	primary_good
CAMTA2|23125	0.0399267	5	5	41	42	10.6747	10.0254	primary_good
UGT2B15|7366	0.0031936	4	6	42	41	0.642531	-0.0604998	primary_good
PRKACG|5568	0.0351091	3	7	43	40	0.320459	-0.028777	primary_good
PDE4B|5142	0.0322621	2	8	44	39	9.94666	7.98582	primary_good
DNTTIP1|116092	0.0235864	5	5	41	42	9.74523	9.10099	primary_good
PRF1|5551	0.0132126	6	4	40	43	8.13085	5.53741	primary_good
ARHGAP39|80728	0.00258858	5	5	41	42	9.80536	8.73899	primary_good
FCN1|2219	0.0378171	7	3	39	44	6.32781	3.76591	primary_good
KHDRBS3|10656	0.0306577	4	6	42	41	9.53405	7.84277	primary_good
RAB3IL1|5866	0.0367824	6	4	40	43	9.82617	8.58881	primary_good
PHF2|5253	0.0205809	4	6	42	41	10.1447	9.30851	primary_good
GTF3C1|2975	0.0473929	4	6	42	41	12.134	11.4688	primary_good
SPATA24|202051	0.0249799	6	4	40	43	5.3744	4.10908	primary_good
MGC70857|414919	0.0013268	5	5	41	42	9.48061	8.49169	primary_good
TMEM149|79713	0.0385667	6	4	40	43	8.71516	7.13503	primary_good
PGAP2|27315	0.0431066	6	4	40	43	9.44962	8.55571	primary_good
SERPINA10|51156	0.0215647	8	2	38	45	0.602704	-0.113931	primary_good
GDI1|2664	0.0305443	4	6	42	41	12.4641	11.7707	primary_good
NCRNA00164|554226	0.00687625	5	5	41	42	0.817344	-0.022705	primary_good
FAM160A2|84067	0.00814695	5	5	41	42	9.51959	8.93643	primary_good
CD37|951	0.0395484	6	4	40	43	8.71114	6.79724	primary_good
PRAM1|84106	0.0379445	6	4	40	43	5.1546	3.10617	primary_good
SPI1|6688	0.00422203	5	5	41	42	9.22734	7.52485	primary_good
GMPPA|29926	0.0287833	6	4	40	43	10.4815	9.59749	primary_good
CITED1|4435	0.0298551	3	7	43	40	9.74348	7.00058	primary_good
POU5F1B|5462	0.0222017	4	6	42	41	3.67598	1.79452	primary_good
RHBDF2|79651	0.00286385	6	4	40	43	10.7251	9.62229	primary_good
PEX16|9409	0.0250959	5	5	41	42	9.75195	8.82374	primary_good
TAF3|83860	0.0445671	4	6	42	41	7.86113	7.00111	primary_good
KIAA0125|9834	0.0239638	5	5	41	42	3.88064	0.971085	primary_good
SPDYC|387778	0.0366051	6	4	40	43	0.696485	-0.179696	primary_good
ITK|3702	0.0372126	5	5	41	42	6.56471	4.36313	primary_good
JSRP1|126306	0.0239638	5	5	41	42	3.99635	0.884091	primary_good
AGPAT2|10555	0.0250959	5	5	41	42	11.5214	10.3382	primary_good
CD3G|917	0.00587036	4	6	42	41	4.36241	1.94941	primary_good
TTC7B|145567	0.0222958	3	7	43	40	10.1565	9.26203	primary_good
NCRNA00087|644596	0.0340815	3	7	43	40	5.05496	3.49856	primary_good
P2RY13|53829	0.044241	5	5	41	42	5.40971	3.51213	primary_good
RASSF5|83593	0.0338773	4	6	42	41	8.72514	7.06826	primary_good
SP140|11262	0.049916	5	5	41	42	6.10762	4.06662	primary_good
NCRNA00032|158035	0.00681244	3	7	43	40	0.300522	-0.0423306	primary_good
ALDH2|217	0.0242576	3	7	43	40	10.0366	7.75203	primary_good
ASB2|51676	0.0094399	5	5	41	42	7.86919	6.1236	primary_good
ZNF48|197407	0.0422879	5	5	41	42	7.96088	6.94771	primary_good
GRINA|2907	0.00998215	3	7	43	40	13.2443	12.431	primary_good
EXD3|54932	0.00137542	4	6	42	41	8.02489	6.87092	primary_good
SLC31A2|1318	0.0213816	5	5	41	42	8.66671	7.37784	primary_good
A4GALT|53947	0.0494546	6	4	40	43	7.4097	5.8694	primary_good
NFATC1|4772	0.0391338	4	6	42	41	9.6715	8.19704	primary_good
PACSIN3|29763	0.00142604	5	5	41	42	10.0701	9.07154	primary_good
LRRC25|126364	0.018517	5	5	41	42	7.53902	5.63642	primary_good
GFRA1|2674	0.0325876	5	5	41	42	7.74887	4.10744	primary_good
CXCL13|10563	0.0165049	5	5	41	42	7.67732	4.19786	primary_good
NR1D1|9572	0.019415	5	5	41	42	9.81218	8.76249	primary_good
ZNF837|116412	0.010337	5	5	41	42	6.34641	4.78979	primary_good
ANKRD58|347454	0.0379445	6	4	40	43	4.71294	2.9248	primary_good
PARVG|64098	0.0187013	6	4	40	43	8.01219	6.29642	primary_good
CTDP1|9150	0.0141216	5	5	41	42	10.1119	9.38708	primary_good
PIK3R5|23533	0.0218905	4	6	42	41	7.52159	5.9918	primary_good
SIRT6|51548	0.0225555	5	5	41	42	9.24472	8.36878	primary_good
TM7SF4|81501	0.0494546	6	4	40	43	4.40375	2.03609	primary_good
KIAA1908|114796	0.0478901	3	7	43	40	9.23187	7.72655	primary_good
ODF3B|440836	0.00680133	6	4	40	43	7.52223	5.79966	primary_good
HLA-DQA2|3118	0.010305	5	5	41	42	8.86114	6.42005	primary_good
SIX5|147912	0.0359017	6	4	40	43	9.65117	8.84767	primary_good
MCAT|27349	0.0270692	5	5	41	42	9.42662	8.52173	primary_good
TBC1D2|55357	0.0213816	5	5	41	42	9.07226	7.50732	primary_good
MMP9|4318	0.00503612	6	4	40	43	10.0136	7.82274	primary_good
SIT1|27240	0.0165049	5	5	41	42	5.94992	3.19393	primary_good
P2RX1|5023	0.0147802	5	5	41	42	4.45256	2.03233	primary_good
MOBKL2A|126308	0.00422203	5	5	41	42	10.5728	9.81296	primary_good
HEMK1|51409	0.0284037	5	5	41	42	9.25881	8.40634	primary_good
PPDPF|79144	0.0397048	4	6	42	41	12.5157	11.3919	primary_good
TFE3|7030	0.0094399	5	5	41	42	10.7364	10.1552	primary_good
GPA33|10223	0.00384055	5	5	41	42	1.44298	0.355053	primary_good
GAS2L1|10634	0.00934054	4	6	42	41	10.2783	9.16908	primary_good
CRIP1|1396	0.024675	6	4	40	43	9.18381	7.48979	primary_good
UBASH3A|53347	0.0132126	6	4	40	43	5.12013	2.42518	primary_good
FBXO44|93611	0.0206404	5	5	41	42	9.79084	8.94837	primary_good
PTCH1|5727	0.00692205	1	9	45	38	8.95668	7.57498	primary_good
C17orf103|256302	0.0174743	2	8	44	39	9.6534	8.74755	primary_good
RBM14|10432	0.0257564	6	4	40	43	10.7319	10.245	primary_good
GNB1L|54584	0.00218942	4	6	42	41	8.07649	6.80591	primary_good
CTDSP1|58190	0.0224879	5	5	41	42	11.7407	11.0297	primary_good
NUCB1|4924	0.0117905	5	5	41	42	13.5781	12.9194	primary_good
SHISA5|51246	0.0414832	4	6	42	41	12.5431	11.8274	primary_good
SLC27A1|376497	0.0421245	5	5	41	42	11.199	10.2373	primary_good
PDCD1|5133	0.0132126	6	4	40	43	6.43643	3.31338	primary_good
NKG7|4818	0.0132126	6	4	40	43	8.27481	5.23173	primary_good
DAZ2|57055	0.0385695	3	7	43	40	1.52002	-0.0236915	primary_good
EBI3|10148	0.0494546	6	4	40	43	5.66489	3.61168	primary_good
GHDC|84514	0.0156468	5	5	41	42	10.7175	9.76812	primary_good
TYROBP|7305	0.00726444	5	5	41	42	10.0242	8.32361	primary_good
SAFB|6294	0.03497	5	5	41	42	11.6474	11.1773	primary_good
CECR1|51816	0.0450251	3	7	43	40	10.1762	8.26611	primary_good
SLAMF1|6504	0.0344933	3	7	43	40	4.9148	2.72173	primary_good
F10|2159	0.0225555	5	5	41	42	5.25143	3.38219	primary_good
RFXANK|8625	0.0494546	6	4	40	43	10.4937	9.67573	primary_good
KIR3DX1|90011	0.00383205	3	7	43	40	0.611735	-0.0116978	primary_good
AP1B1|162	0.0314067	5	5	41	42	12.0899	11.3304	primary_good
NAT6|24142	0.0128673	5	5	41	42	8.41641	7.44436	primary_good
SCAND1|51282	0.0225555	5	5	41	42	10.7475	9.59656	primary_good
SLC27A4|10999	0.0338493	4	6	42	41	11.0527	10.0054	primary_good
VNN2|8875	0.00368448	4	6	42	41	4.64444	2.6622	primary_good
NDRG3|57446	0.0461754	4	6	42	41	10.3314	9.555	primary_good
TAF10|6881	0.0118659	6	4	40	43	10.6457	9.62347	primary_good
CORO1B|57175	0.0143469	6	4	40	43	12.0042	11.0952	primary_good
BGLAP|632	0.0311327	5	5	41	42	5.55215	3.89294	primary_good
NEURL4|84461	0.0158294	5	5	41	42	9.61407	9.08766	primary_good
TMEM115|11070	0.0153643	5	5	41	42	11.0771	10.4011	primary_good
SIRT3|23410	0.0367824	6	4	40	43	9.65778	8.99977	primary_good
GTF3C5|9328	0.0316901	5	5	41	42	10.8081	10.0219	primary_good
C2orf34|79823	0.0165653	6	4	40	43	7.0111	5.91811	primary_good
SYT9|143425	0.0310383	5	5	41	42	0.722827	0.00897873	primary_good
FUZ|80199	0.0225555	5	5	41	42	9.23873	8.33357	primary_good
FPR1|2357	0.0193978	4	6	42	41	6.68394	4.68378	primary_good
SLA|6503	0.00762605	4	6	42	41	8.16582	6.44081	primary_good
FAM179A|165186	0.0178463	6	4	40	43	3.44698	1.65281	primary_good
INSRR|3645	0.00218653	5	5	41	42	1.75696	0.588446	primary_good
BAT2L1|84726	0.0319673	4	6	42	41	12.5639	11.776	primary_good
PILRA|29992	0.00422203	5	5	41	42	7.29889	5.47734	primary_good
LILRA3|11026	0.0139608	5	5	41	42	3.7437	1.35383	primary_good
EN1|2019	0.0071372	5	5	41	42	6.55219	4.30772	primary_good
PRRT3|285368	0.00961692	4	6	42	41	7.20663	6.08516	primary_good
RANBP3L|202151	0.00662026	3	7	43	40	1.59029	0.304849	primary_good
ME3|10873	0.018517	5	5	41	42	6.23423	4.08044	primary_good
ABI3|51225	0.00522445	5	5	41	42	7.93858	6.22413	primary_good
ITGB2|3689	0.044241	5	5	41	42	10.614	8.81489	primary_good
SARDH|1757	0.0057455	4	6	42	41	6.98663	4.00679	primary_good
C9orf69|90120	0.014561	2	8	44	39	10.585	9.77824	primary_good
INO80B|83444	0.00518916	5	5	41	42	9.40382	8.23958	primary_good
SEPT1|1731	0.00726444	5	5	41	42	7.7211	5.71277	primary_good
GCAT|23464	0.0124278	5	5	41	42	9.79519	8.62614	primary_good
HDGFRP2|84717	0.00322384	4	6	42	41	10.8864	10.2626	primary_good
NFAM1|150372	0.00726444	5	5	41	42	7.78421	5.9077	primary_good
PPP2R4|5524	0.0270268	6	4	40	43	12.3743	11.5942	primary_good
C11orf17|56672	0.0287833	6	4	40	43	9.03762	8.35674	primary_good
ZNF444|55311	0.0225555	5	5	41	42	9.43636	8.64662	primary_good
SLC12A4|6560	0.0259274	6	4	40	43	10.8077	10.0122	primary_good
UPK3A|7380	0.024675	6	4	40	43	1.35494	0.15974	primary_good
RAB17|64284	0.0180658	3	7	43	40	10.5692	8.93622	primary_good
DOHH|83475	0.00218942	4	6	42	41	9.26645	8.32608	primary_good
PAQR8|85315	0.0286296	3	7	43	40	10.7189	9.38952	primary_good
ABL1|25	0.0166082	4	6	42	41	11.7972	10.8764	primary_good
CXXC1|30827	0.00778493	5	5	41	42	10.5299	9.82229	primary_good
SPNS3|201305	0.011163	5	5	41	42	3.31733	1.26901	primary_good
GBF1|8729	0.0257284	5	5	41	42	11.299	10.7307	primary_good
HLA-DRB6|3128	0.00522445	5	5	41	42	8.9491	6.53541	primary_good
PLEK|5341	0.044241	5	5	41	42	8.58788	6.89506	primary_good
MBOAT7|79143	0.0369081	5	5	41	42	10.9257	10.1411	primary_good
PACS2|23241	0.0317644	6	4	40	43	10.8038	9.97577	primary_good
LRRC45|201255	0.04602	6	4	40	43	9.71258	8.74557	primary_good
ENDOG|2021	0.0141216	5	5	41	42	8.39329	7.12303	primary_good
SLC38A10|124565	0.0316901	5	5	41	42	12.2408	11.5524	primary_good
ZBTB42|100128927	0.000638927	5	5	41	42	8.78074	7.57131	primary_good
NLRC5|84166	0.0132126	6	4	40	43	10.1589	8.64058	primary_good
ADCK2|90956	0.0184884	5	5	41	42	10.1352	9.33388	primary_good
CXCL9|4283	0.049916	5	5	41	42	10.1901	7.05461	primary_good
PACS1|55690	0.00284638	5	5	41	42	11.5188	10.7712	primary_good
ZDHHC1|29800	0.00668651	5	5	41	42	8.50847	7.32818	primary_good
CPVL|54504	0.0359297	4	6	42	41	10.199	8.27751	primary_good
STOML2|30968	0.0251216	5	5	41	42	11.0144	10.3846	primary_good
HLA-DRB5|3127	0.0132126	6	4	40	43	10.9554	8.43597	primary_good
MAN1B1|11253	0.0305443	4	6	42	41	11.3578	10.6911	primary_good
C9orf167|54863	0.0124278	5	5	41	42	7.6998	5.98335	primary_good
GTPBP1|9567	0.0143469	6	4	40	43	11.1493	10.3817	primary_good
GGT1|2678	0.0302905	7	3	39	44	7.36893	5.10661	primary_good
C14orf86|283592	0.0216184	3	7	43	40	0.109247	-0.00767602	primary_good
TMEM121|80757	0.0124278	5	5	41	42	7.90849	6.26979	primary_good
FGD2|221472	0.00522445	5	5	41	42	7.12593	5.41334	primary_good
DOK2|9046	0.0187013	6	4	40	43	7.75378	6.07213	primary_good
DNAJB2|3300	0.0104522	6	4	40	43	11.4914	10.7029	primary_good
NUBP1|4682	0.0378171	7	3	39	44	9.28773	8.6378	primary_good
ARAP1|116985	0.0419088	6	4	40	43	11.6323	10.9156	primary_good
NDUFA8|4702	0.0112567	3	7	43	40	10.3736	9.59002	primary_good
GOSR2|9570	0.0375922	2	8	44	39	10.5066	10.036	primary_good
AARSD1|80755	0.0411284	5	5	41	42	9.77506	9.016	primary_good
SCGB1D2|10647	0.0379357	4	6	42	41	3.08123	0.00247172	primary_good
B4GALNT2|124872	0.0440202	6	4	40	43	1.23142	-0.06782	primary_good
CORO7|79585	0.0201546	6	4	40	43	10.6761	9.70235	primary_good
RHOG|391	0.011163	5	5	41	42	10.9182	10.0219	primary_good
GLE1|2733	0.00643141	2	8	44	39	10.4039	9.71984	primary_good
DNAL4|10126	0.03497	5	5	41	42	9.32105	8.41457	primary_good
XCL2|6846	0.0165049	5	5	41	42	3.83349	1.54499	primary_good
MKL1|57591	0.0201546	6	4	40	43	10.8993	10.0596	primary_good
UBTF|7343	0.0464436	5	5	41	42	11.8352	11.3914	primary_good
NTHL1|4913	0.027033	6	4	40	43	9.15274	8.16915	primary_good
FAM89B|23625	0.00214713	5	5	41	42	10.5448	9.75916	primary_good
ASCL2|430	0.0214754	5	5	41	42	5.0462	3.16606	primary_good
TAGAP|117289	0.00587036	4	6	42	41	6.68328	4.80079	primary_good
BIN2|51411	0.049916	5	5	41	42	7.08188	5.27989	primary_good
ZNF768|79724	0.0173838	5	5	41	42	10.7618	10.0148	primary_good
FAM116B|414918	0.010337	5	5	41	42	8.15768	6.70583	primary_good
SPAG8|26206	0.0399267	5	5	41	42	4.07956	2.63343	primary_good
CLEC17A|388512	0.0318863	5	5	41	42	1.87183	0.59342	primary_good
HEXIM2|124790	0.0093009	6	4	40	43	8.65373	7.42735	primary_good
NCKIPSD|51517	0.0464436	5	5	41	42	9.98602	9.20639	primary_good
SIGLEC10|89790	0.00587036	4	6	42	41	6.69222	4.56712	primary_good
IFT140|9742	0.00668651	5	5	41	42	9.35867	8.55605	primary_good
SLA2|84174	0.0165049	5	5	41	42	6.02798	3.51448	primary_good
CCR1|1230	0.049916	5	5	41	42	7.89265	6.25571	primary_good
C2orf85|285093	0.0298109	6	4	40	43	1.89905	0.440214	primary_good
LAX1|54900	0.00587036	4	6	42	41	4.50909	2.04935	primary_good
COQ4|51117	0.0145966	5	5	41	42	10.3493	9.43792	primary_good
PSD4|23550	0.00124127	4	6	42	41	8.4452	6.68618	primary_good
USF2|7392	0.0158294	5	5	41	42	12.2078	11.5307	primary_good
SELM|140606	0.00273357	5	5	41	42	9.47834	7.64637	primary_good
ATP5D|513	0.0276291	5	5	41	42	11.2587	10.0469	primary_good
PPARD|5467	0.0184884	5	5	41	42	11.2226	10.2927	primary_good
LTC4S|4056	0.0200784	5	5	41	42	3.13637	1.56052	primary_good
DOK7|285489	0.0280379	4	6	42	41	3.70995	1.54817	primary_good
CXCL16|58191	0.0214754	5	5	41	42	9.88026	8.23476	primary_good
RARA|5914	0.0406734	6	4	40	43	11.1281	10.2017	primary_good
ZNF579|163033	0.0202464	5	5	41	42	8.70549	7.65688	primary_good
TMEM176B|28959	0.00762605	4	6	42	41	9.89643	8.29122	primary_good
CNNM4|26504	0.0362634	5	5	41	42	9.03333	8.31331	primary_good
GBP5|115362	0.0165049	5	5	41	42	8.47838	5.7531	primary_good
HLA-DRA|3122	0.0165049	5	5	41	42	13.6494	11.6337	primary_good
C22orf36|388886	0.0156468	5	5	41	42	7.77711	5.95305	primary_good
TPSAB1|7177	0.0183238	2	8	44	39	7.06884	3.80114	primary_good
SPTB|6710	0.0359086	4	6	42	41	7.03587	5.43563	primary_good
HLA-DOA|3111	0.0165049	5	5	41	42	9.23601	6.78981	primary_good
DHDH|27294	0.0221542	6	4	40	43	4.306	2.4309	primary_good
MAP4K2|5871	0.0124278	5	5	41	42	9.18875	8.12636	primary_good
PAIP2B|400961	0.0375204	5	5	41	42	6.68482	5.38529	primary_good
GGT5|2687	0.0094399	5	5	41	42	8.92045	7.25724	primary_good
EIF3G|8666	0.00137542	4	6	42	41	12.191	11.4332	primary_good
CHST13|166012	0.0367824	6	4	40	43	3.95691	2.41614	primary_good
CCDC69|26112	0.00587036	4	6	42	41	8.34276	6.66002	primary_good
RAPGEF1|2889	0.0205809	4	6	42	41	11.7597	10.8055	primary_good
SNTN|132203	0.042577	4	6	42	41	0.213936	-0.0424168	primary_good
EZH1|2145	0.0184923	4	6	42	41	9.74535	9.11836	primary_good
LOC729156|729156	0.00168392	4	6	42	41	3.85746	1.48441	primary_good
XAB2|56949	0.00137542	4	6	42	41	11.0457	10.1437	primary_good
NCR3|259197	0.0165049	5	5	41	42	3.19164	1.2094	primary_good
C5orf45|51149	0.0173882	4	6	42	41	7.51497	6.22406	primary_good
PIGQ|9091	0.0494546	6	4	40	43	10.5707	9.72243	primary_good
TLN1|7094	0.000729983	4	6	42	41	13.6533	12.7647	primary_good
GPR44|11251	0.0382996	4	6	42	41	3.70125	2.02131	primary_good
CHRNB1|1140	0.0284037	5	5	41	42	7.85984	7.01358	primary_good
JAKMIP1|152789	0.0165049	5	5	41	42	4.21035	1.5942	primary_good
IL4I1|259307	0.0235864	5	5	41	42	8.26479	6.2913	primary_good
ZNF517|340385	0.0122324	3	7	43	40	8.60842	7.63211	primary_good
NOL12|79159	0.0419088	6	4	40	43	9.40724	8.54694	primary_good
PPP1R14B|26472	0.0225555	5	5	41	42	11.0802	10.0942	primary_good
NOSIP|51070	0.0225555	5	5	41	42	10.3857	9.54199	primary_good
SLC1A7|6512	0.0276291	5	5	41	42	2.67772	1.02607	primary_good
ZNF683|257101	0.0165049	5	5	41	42	4.81668	2.08733	primary_good
OGFR|11054	0.00375143	5	5	41	42	11.1187	10.2669	primary_good
C14orf21|161424	0.00422203	5	5	41	42	8.63952	7.77004	primary_good
OR2A7|401427	0.0453327	2	8	44	39	6.36454	3.35782	primary_good
CASC3|22794	0.0057411	2	8	44	39	11.3223	10.7685	primary_good
HLA-H|3136	0.0213816	5	5	41	42	12.461	10.9333	primary_good
CD53|963	0.0178363	4	6	42	41	9.08288	7.25659	primary_good
NR2F6|2063	0.00416749	5	5	41	42	10.1703	9.44382	primary_good
SLC39A3|29985	0.0227897	5	5	41	42	10.0203	9.19893	primary_good
CD8B|926	0.0294334	6	4	40	43	6.35709	3.3778	primary_good
PES1|23481	0.00778493	5	5	41	42	11.858	11.1465	primary_good
CD247|919	0.00587036	4	6	42	41	6.53162	4.13708	primary_good
GCNT1|2650	0.0490668	4	6	42	41	6.952	5.15058	primary_good
SUSD2|56241	0.0193978	4	6	42	41	8.28517	6.53345	primary_good
NANS|54187	0.0169702	5	5	41	42	11.0228	9.85763	primary_good
HTRA3|94031	0.0351749	5	5	41	42	8.89334	6.73616	primary_good
ETV7|51513	0.0379445	6	4	40	43	7.18785	4.65581	primary_good
BCAM|4059	0.0246558	6	4	40	43	10.2029	8.32081	primary_good
GATSL3|652968	0.0225555	5	5	41	42	7.72126	6.43699	primary_good
CERCAM|51148	0.0305443	4	6	42	41	11.4264	10.202	primary_good
GM2A|2760	0.0488327	5	5	41	42	12.2909	11.4037	primary_good
FKBP8|23770	0.0153643	5	5	41	42	12.9754	12.1717	primary_good
RIPK3|11035	0.0475488	7	3	39	44	6.81338	4.90463	primary_good
CCR5|1234	0.0165049	5	5	41	42	7.43089	5.28088	primary_good
LRFN1|57622	0.0173838	5	5	41	42	7.78469	5.94028	primary_good
ARHGAP25|9938	0.00762605	4	6	42	41	7.81223	6.30841	primary_good
CCL3|6348	0.0338773	4	6	42	41	7.73542	5.75302	primary_good
TMEM26|219623	0.0408272	5	5	41	42	5.379	3.21021	primary_good
C9orf142|286257	0.0153643	5	5	41	42	9.42968	8.34766	primary_good
TRIOBP|11078	0.0153643	5	5	41	42	11.6865	10.7459	primary_good
SYBU|55638	0.0338923	3	7	43	40	6.21117	3.91679	primary_good
APOL4|80832	0.0213816	5	5	41	42	7.35591	5.61456	primary_good
MYO18B|84700	0.0288785	7	3	39	44	3.45444	0.65265	primary_good
IRF1|3659	0.0132126	6	4	40	43	10.6274	8.68798	primary_good
RPSAP52|204010	0.0140548	3	7	43	40	3.25365	1.27368	primary_good
SCO2|9997	0.0464436	5	5	41	42	10.2744	9.32991	primary_good
LCMT1|51451	0.0468439	5	5	41	42	9.94956	9.36769	primary_good
MMP28|79148	0.0291179	5	5	41	42	6.2642	4.1156	primary_good
PHYHIP|9796	0.0276291	5	5	41	42	6.9374	5.01585	primary_good
FAM20A|54757	0.0213816	5	5	41	42	8.48706	6.74922	primary_good
DNLZ|728489	0.0109201	5	5	41	42	8.42098	7.16558	primary_good
GZMA|3001	0.0165049	5	5	41	42	7.09306	4.50874	primary_good
SAPS2|9701	0.0173838	5	5	41	42	10.8738	10.2276	primary_good
LAMB2L|22973	0.00244191	4	6	42	41	4.92956	3.59289	primary_good
TTC7A|57217	0.00587036	4	6	42	41	9.22057	8.07233	primary_good
TLR5|7100	0.0291179	5	5	41	42	5.64905	4.34723	primary_good
HOMER2|9455	0.0344933	3	7	43	40	8.53615	6.31305	primary_good
ISG20|3669	0.0212478	6	4	40	43	9.58824	7.14334	primary_good
KCNG2|26251	0.0316901	5	5	41	42	1.85845	0.585787	primary_good
FBF1|85302	0.0419088	6	4	40	43	8.18211	7.137	primary_good
GZMH|2999	0.0132126	6	4	40	43	6.42299	3.57544	primary_good
LAMP3|27074	0.0233567	6	4	40	43	7.21691	5.61061	primary_good
TRAT1|50852	0.0213816	5	5	41	42	3.55612	1.40699	primary_good
C17orf49|124944	0.0117905	5	5	41	42	10.6812	9.95383	primary_good
CTSG|1511	0.0368977	5	5	41	42	5.27113	2.03079	primary_good
GIMAP1|170575	0.0395484	6	4	40	43	6.67114	5.13349	primary_good
HPS5|11234	0.0498416	3	7	43	40	11.7253	10.3091	primary_good
POLR2L|5441	0.00824707	5	5	41	42	11.8318	10.9875	primary_good
LOC100130238|100130238	0.0259274	6	4	40	43	0.682126	-0.0364736	primary_good
PSMB9|5698	0.0132126	6	4	40	43	10.2224	8.25951	primary_good
PIM2|11040	0.00124127	4	6	42	41	9.37423	8.09407	primary_good
ProSAPiP1|9762	0.03497	5	5	41	42	8.37377	7.06429	primary_good
C1orf200|644997	0.0311027	4	6	42	41	1.36643	0.276966	primary_good
RAB37|326624	0.0399348	5	5	41	42	5.57691	3.5583	primary_good
SECTM1|6398	0.00587036	4	6	42	41	8.51623	6.46959	primary_good
RAB19|401409	0.0391338	4	6	42	41	0.621017	0.0453282	primary_good
MED15|51586	0.00878191	5	5	41	42	12.9058	11.9359	primary_good
MAP1S|55201	0.0173838	5	5	41	42	10.5852	9.65686	primary_good
RGS11|8786	0.00188909	4	6	42	41	6.2531	3.24302	primary_good
COBRA1|25920	0.0422879	5	5	41	42	11.0487	10.4048	primary_good
TCTE1|202500	0.0153061	4	6	42	41	2.51325	0.443396	primary_good
RNF125|54941	0.0139387	3	7	43	40	9.03835	7.54508	primary_good
PRAF2|11230	0.0464436	5	5	41	42	10.4681	9.53612	primary_good
TBC1D22A|25771	0.0225555	5	5	41	42	9.56033	8.71475	primary_good
WDR24|84219	0.0135608	5	5	41	42	9.39724	8.55536	primary_good
ZNF446|55663	0.0173838	5	5	41	42	8.49608	7.67345	primary_good
FRZB|2487	0.0458281	6	4	40	43	7.52342	4.4348	primary_good
CLPTM1L|81037	0.0152527	2	8	44	39	11.8371	11.0779	primary_good
HIST1H4D|8360	0.0307076	6	4	40	43	1.32044	0.202811	primary_good
UBL7|84993	0.0153643	5	5	41	42	10.9301	10.1748	primary_good
ICOSLG|23308	0.0213816	5	5	41	42	7.44274	5.95522	primary_good
NGB|58157	0.0056261	5	5	41	42	0.533107	-0.0137176	primary_good
OSR1|130497	0.0325876	5	5	41	42	4.40535	1.92192	primary_good
MRPL41|64975	0.034477	5	5	41	42	10.3267	9.1341	primary_good
VWA5B2|90113	0.0493949	3	7	43	40	2.04568	0.667747	primary_good
ARHGEF18|23370	0.00410815	4	6	42	41	10.6823	10.0763	primary_good
C20orf141|128653	0.000171616	4	6	42	41	0.804709	-0.00668265	primary_good
C11orf86|254439	0.0310444	4	6	42	41	0.342232	0.000419641	primary_good
ASS1|445	0.0468439	5	5	41	42	8.31472	6.04669	primary_good
FCRL1|115350	0.0156468	5	5	41	42	2.10365	0.297928	primary_good
C4orf50|389197	0.00422203	5	5	41	42	0.66945	-0.0181555	primary_good
DCC|1630	0.00833583	3	7	43	40	1.27865	0.0869192	primary_good
C20orf117|140710	0.0464716	4	6	42	41	9.14336	8.23683	primary_good
GRK6|2870	0.0286434	6	4	40	43	10.6322	9.69148	primary_good
AP2A2|161	0.0107874	4	6	42	41	10.9837	10.2865	primary_good
MED18|54797	0.0128718	4	6	42	41	8.7472	8.07626	primary_good
C16orf42|115939	0.0225555	5	5	41	42	10.641	9.95713	primary_good
ITPA|3704	0.0439305	5	5	41	42	10.5789	9.84362	primary_good
ZNF205|7755	0.0173838	5	5	41	42	9.27307	8.19955	primary_good
KIAA0247|9766	0.0355633	5	5	41	42	10.2723	9.49699	primary_good
ZNF775|285971	0.0359017	6	4	40	43	8.15187	7.08537	primary_good
C1orf38|9473	0.0360925	5	5	41	42	9.96734	8.23704	primary_good
SLC35E4|339665	0.0420459	6	4	40	43	8.1853	6.79136	primary_good
KPTN|11133	0.0440202	6	4	40	43	8.34124	7.42206	primary_good
GPR35|2859	0.0385667	6	4	40	43	4.8698	3.43085	primary_good
RALGDS|5900	0.0436794	6	4	40	43	11.2757	10.5019	primary_good
GSG1|83445	0.0428697	4	6	42	41	0.657922	-0.0631107	primary_good
SEZ6L2|26470	0.0254391	5	5	41	42	10.6672	8.02318	primary_good
APBA1|320	0.0399267	5	5	41	42	6.8015	4.96773	primary_good
KLK4|9622	0.0424837	4	6	42	41	3.66892	1.10404	primary_good
CD320|51293	0.029243	5	5	41	42	11.5299	10.4694	primary_good
ZNF469|84627	0.0226656	4	6	42	41	7.81567	6.10856	primary_good
LILRP2|79166	0.0294334	6	4	40	43	1.06935	0.123	primary_good
LIPI|149998	0.0254177	4	6	42	41	0.189887	-0.0437946	primary_good
ECEL1|9427	0.0187013	6	4	40	43	4.08988	1.70018	primary_good
TNNI1|7135	0.00243104	3	7	43	40	3.84766	1.68481	primary_good
FEM1A|55527	0.0340815	3	7	43	40	10.5511	9.94409	primary_good
SLC7A7|9056	0.0395484	6	4	40	43	8.33179	6.70155	primary_good
SCLY|51540	0.00848186	4	6	42	41	8.88249	8.0939	primary_good
ACAA1|30	0.0325876	5	5	41	42	10.5937	9.91306	primary_good
TNFRSF9|3604	0.049916	5	5	41	42	4.1779	1.6539	primary_good
OASL|8638	0.0450251	3	7	43	40	8.16799	6.15656	primary_good
C3orf18|51161	0.0456001	5	5	41	42	8.03002	6.27607	primary_good
GALR2|8811	0.0225555	5	5	41	42	2.16798	0.858702	primary_good
CCBP2|1238	0.0450251	3	7	43	40	5.0729	3.18617	primary_good
KIAA0040|9674	0.00368448	4	6	42	41	8.82878	7.13517	primary_good
TRANK1|9881	0.044241	5	5	41	42	8.59411	6.88921	primary_good
BTK|695	0.0311027	4	6	42	41	7.17712	5.61242	primary_good
LRRC8A|56262	0.0473929	3	7	43	40	11.106	10.1787	primary_good
TIMP3|7078	0.0399267	5	5	41	42	13.6395	11.8747	primary_good
TM9SF4|9777	0.0456001	5	5	41	42	11.6275	11.0879	primary_good
LIME1|54923	0.0094399	5	5	41	42	7.41515	5.60699	primary_good
CDC42EP2|10435	0.0094399	5	5	41	42	7.54166	6.26932	primary_good
STAC3|246329	0.0214754	5	5	41	42	6.11145	4.5319	primary_good
QTRT1|81890	0.00778493	5	5	41	42	10.1797	9.29838	primary_good
CCDC42B|387885	0.0422071	6	4	40	43	2.81027	1.63514	primary_good
DYNC1H1|1778	0.0158294	5	5	41	42	13.9149	13.1562	primary_good
GPR172A|79581	0.0141216	5	5	41	42	11.5475	10.5733	primary_good
SEMA4G|57715	0.0425241	4	6	42	41	7.64964	6.19316	primary_good
CTRB1|1504	0.00512076	7	3	39	44	0.624878	-0.107786	primary_good
TMSL3|7117	0.0129711	7	3	39	44	13.3913	12.0585	primary_good
ASPHD1|253982	0.0422879	5	5	41	42	8.01362	5.48684	primary_good
GMIP|51291	0.00824707	5	5	41	42	9.30633	8.36894	primary_good
C9orf78|51759	0.0375795	4	6	42	41	10.5459	10.0267	primary_good
NME3|4832	0.0150539	6	4	40	43	9.88054	8.71301	primary_good
GDF1|2657	0.0378122	4	6	42	41	8.08141	6.00751	primary_good
NDUFS6|4726	0.0473387	6	4	40	43	10.861	9.94879	primary_good
IL18BP|10068	0.00522445	5	5	41	42	9.44108	7.60094	primary_good
MAP4|4134	0.0489461	2	8	44	39	13.6222	12.9031	primary_good
MGC21881|389741	0.0156468	5	5	41	42	7.92605	6.73667	primary_good
MYO1G|64005	0.0436794	6	4	40	43	8.09624	6.17472	primary_good
NGFR|4804	0.0232019	4	6	42	41	10.3177	7.26517	primary_good
SNX10|29887	0.0139387	3	7	43	40	11.1039	9.11806	primary_good
GZMB|3002	0.0132126	6	4	40	43	7.36697	4.66366	primary_good
FAM23A|653567	0.0399107	4	6	42	41	3.98635	2.3192	primary_good
KCNJ11|3767	0.0109201	5	5	41	42	4.03993	1.46201	primary_good
MAFB|9935	0.0271911	5	5	41	42	10.0496	8.44058	primary_good
C11orf66|220004	0.0206259	5	5	41	42	3.97806	2.38232	primary_good
APRT|353	0.0246558	6	4	40	43	11.5584	10.6715	primary_good
AGTRAP|57085	0.0187013	6	4	40	43	10.8912	9.82379	primary_good
TBX21|30009	0.0165049	5	5	41	42	4.89766	2.71852	primary_good
C2orf18|54978	0.0376504	6	4	40	43	11.4881	10.5542	primary_good
TAP1|6890	0.0165049	5	5	41	42	12.7966	11.1336	primary_good
PIP5K1B|8395	0.0384397	2	8	44	39	5.61989	1.94012	primary_good
NEURL3|93082	0.0317644	6	4	40	43	3.96561	2.04153	primary_good
PVRL2|5819	0.0056261	5	5	41	42	10.7888	9.99399	primary_good
ZNRF3|84133	0.0362634	5	5	41	42	8.46873	7.51454	primary_good
WDR18|57418	0.010337	5	5	41	42	10.0526	9.14658	primary_good
LDOC1L|84247	0.044013	4	6	42	41	10.3984	9.55193	primary_good
TMIGD2|126259	0.00587036	4	6	42	41	2.03261	0.622097	primary_good
RNF166|115992	0.0186756	7	3	39	44	8.79988	7.96344	primary_good
FLT3LG|2323	0.011163	5	5	41	42	7.03933	5.20726	primary_good
ADRBK1|156	0.00142604	5	5	41	42	11.3806	10.6255	primary_good
YSK4|80122	0.0284037	5	5	41	42	0.574717	0.00682496	primary_good
CD96|10225	0.0450251	3	7	43	40	6.42388	4.08123	primary_good
TBC1D29|26083	0.0270505	6	4	40	43	0.511037	0.00932926	primary_good
ZNF628|89887	0.0250959	5	5	41	42	8.32161	7.20693	primary_good
FAM71E1|112703	0.0202464	5	5	41	42	4.64632	3.18677	primary_good
EFCAB4A|283229	0.00518916	5	5	41	42	5.65178	3.72819	primary_good
LOC219347|219347	0.029243	5	5	41	42	4.86934	3.55775	primary_good
SFXN3|81855	0.0476662	6	4	40	43	11.3665	10.4357	primary_good
C1QA|712	0.049916	5	5	41	42	11.5954	9.60234	primary_good
EPHB2|2048	0.0263109	4	6	42	41	7.14994	5.64459	primary_good
FCRL6|343413	0.0271911	5	5	41	42	3.99548	2.09118	primary_good
ALAS2|212	0.0224879	5	5	41	42	0.593546	0.00288676	primary_good
FER1L6|654463	0.0420459	6	4	40	43	1.3725	0.046558	primary_good
FOXA2|3170	0.0280716	2	8	44	39	0.742743	-0.049662	primary_good
SRBD1|55133	0.0360925	5	5	41	42	8.69407	7.97324	primary_good
TNFSF13B|10673	0.0355633	5	5	41	42	6.12738	3.94726	primary_good
IK|3550	0.0120776	2	8	44	39	11.1237	10.5845	primary_good
LAG3|3902	0.0132126	6	4	40	43	7.84103	4.94837	primary_good
LAT|27040	0.0494546	6	4	40	43	8.31651	6.34725	primary_good
ISG15|9636	0.0214754	5	5	41	42	10.5187	8.24315	primary_good
AGBL5|60509	0.0316901	5	5	41	42	9.94199	9.23763	primary_good
RXRA|6256	0.021213	6	4	40	43	11.2162	10.178	primary_good
EIF4ENIF1|56478	0.0125043	4	6	42	41	9.70728	9.06903	primary_good
KRTAP5-7|440050	0.0314222	6	4	40	43	0.446966	-0.0119196	primary_good
IYD|389434	0.029243	5	5	41	42	0.614655	-0.0284471	primary_good
CYB5R2|51700	0.0493395	5	5	41	42	8.87833	6.34716	primary_good
MRAP|56246	0.0268022	3	7	43	40	0.711653	-0.0643984	primary_good
PLEKHG3|26030	0.0284122	5	5	41	42	10.6965	9.46565	primary_good
IL15RA|3601	0.0294718	5	5	41	42	6.73167	5.28368	primary_good
TLX1NB|100038246	0.0330394	4	6	42	41	0.677318	-0.0482186	primary_good
OR1J1|347168	0.0127033	6	4	40	43	0.378202	-0.0254404	primary_good
PRKD2|25865	0.024675	6	4	40	43	10.2849	9.57999	primary_good
LRRC19|64922	0.0367824	6	4	40	43	1.43315	0.26082	primary_good
C8orf55|51337	0.0347189	6	4	40	43	10.3259	9.36486	primary_good
ABCA2|20	0.0306577	4	6	42	41	11.3881	9.86835	primary_good
C6orf222|389384	0.00798393	5	5	41	42	0.566395	-0.031401	primary_good
FZR1|51343	0.0314067	5	5	41	42	10.5715	9.82313	primary_good
CEP68|23177	0.00969129	4	6	42	41	9.50628	8.8563	primary_good
STIM1|6786	0.0120025	4	6	42	41	10.9381	10.0464	primary_good
UNC13D|201294	0.00384055	5	5	41	42	9.3852	7.44634	primary_good
NRG3|10718	0.0362811	3	7	43	40	7.58299	3.0911	primary_good
C6orf227|401253	0.0132579	5	5	41	42	0.551918	0.0120382	primary_good
OR1F2P|26184	0.0162536	2	8	44	39	0.389671	-0.0208115	primary_good
TNNI3|7137	0.0429903	3	7	43	40	3.43217	1.0341	primary_good
PLEKHH1|57475	0.0294212	2	8	44	39	11.1235	9.5319	primary_good
CRTAM|56253	0.0213816	5	5	41	42	4.36371	2.21581	primary_good
CD40|958	0.0325876	5	5	41	42	8.36981	6.65234	primary_good
C22orf28|51493	0.000946157	3	7	43	40	11.3319	10.7042	primary_good
MYH6|4624	0.0493395	5	5	41	42	1.14321	0.141587	primary_good
CDK5RAP1|51654	0.0473387	6	4	40	43	9.57394	8.97395	primary_good
GAS1|2619	0.0353259	2	8	44	39	9.20224	7.92288	primary_good
TACR2|6865	0.0473387	6	4	40	43	6.01143	4.43979	primary_good
SH3BGRL3|83442	0.0287833	6	4	40	43	13.2513	12.1274	primary_good
ALX3|257	0.0284037	5	5	41	42	5.54988	4.26219	primary_good
PHOSPHO1|162466	0.0325876	5	5	41	42	2.83599	1.43849	primary_good
CD8A|925	0.0165049	5	5	41	42	8.34009	5.31227	primary_good
PRR7|80758	0.030375	5	5	41	42	8.43725	6.71061	primary_good
OAS1|4938	0.049916	5	5	41	42	9.79211	7.87807	primary_good
PI4KA|5297	0.032084	4	6	42	41	11.4787	10.7309	primary_good
SRC|6714	0.0272246	4	6	42	41	11.2371	10.2528	primary_good
SNAPC4|6621	0.0173838	5	5	41	42	9.34029	8.42289	primary_good
DOCK2|1794	0.0218905	4	6	42	41	8.42693	6.50989	primary_good
PARP4|143	0.0472278	3	7	43	40	11.1507	10.1743	primary_good
PEX26|55670	0.0198427	4	6	42	41	9.36105	8.43498	primary_good
SERPINA4|5267	0.0449104	7	3	39	44	0.517823	-0.106263	primary_good
CYP26B1|56603	0.0298723	2	8	44	39	8.5904	7.04965	primary_good
POMT2|29954	0.0356909	4	6	42	41	10.0361	9.26942	primary_good
SIGLEC8|27181	0.0294718	5	5	41	42	5.04856	2.18417	primary_good
NHEJ1|79840	0.0222958	3	7	43	40	9.07496	8.18804	primary_good
[truncated: 2,461 more rows]

## Sheet: Supplementary Data 1B
Supplementary Data 1B. Survival signature from A in .GMT format.
common_signature	SPPL2A|84888	ARFGAP2|84364	PCCB|5096	ESPL1|9700	C12orf41|54934	RACGAP1|29127	NBR2|10230	C12orf48|55010	KIAA1324|57535	PIF1|80119	LOC441089|441089	MED27|9442	C15orf42|90381	MAD2L1|4085	GNPDA2|132789	NEK2|4751	ORC1L|4998	APBB1IP|54518	ALOX5AP|241	MBNL1|4154	LTB|4050	RTKN|6242	FAM72B|653820	ZNF876P|642280	POU2AF1|5450	SKP2|6502	MGC23284|197187	TRAF3IP3|80342	IL2RG|3561	KIF1C|10749	FAM113B|91523	CKS1B|1163	PRC1|9055	NCF1|653361	RHO|6010	NCF1C|654817	ZBP1|81030	FLJ34503|285759	C9orf9|11092	SLFN13|146857	USP15|9958	CD27|939	ARHGAP9|64333	GPR114|221188	TTLL11|158135	ARID5A|10865	MRS2|57380	UQCRH|7388	CLEC4E|26253
primary_poor	SPPL2A|84888	DBF4|10926	GABPB1|2553	MSL3|10943	ANAPC5|51433	SLC39A8|64116	IGF2BP1|10642	USH1C|10083	CCNB2|9133	CENPF|1063	DUT|1854	PPEF1|5475	PCCB|5096	C7orf28A|51622	NUF2|83540	ESPL1|9700	DCAF4L1|285429	TDG|6996	DEPDC1B|55789	C12orf41|54934	SPAG5|10615	EZH2|2146	UBE2K|3093	C7orf23|79161	DUSP12|11266	DEPDC1|55635	PPPDE1|51029	RACGAP1|29127	C7orf44|55744	LEO1|123169	STARD3NL|83930	ZNF266|10781	HMGB2|3148	CENPL|91687	PDS5A|23244	APAF1|317	LBR|3930	CTPS|1503	AP4E1|23431	CS|1431	ASPM|259266	BUB1|699	C12orf48|55010	KLF3|51274	ATP5B|506	VASH2|79805	USP8|9101	TIMELESS|8914	GK5|256356
primary_good	C1orf201|90529	SERPINA1|5265	KIAA1161|57462	TLE1|7088	ARFGAP2|84364	PIGO|84720	HIST1H2BD|3017	FADS3|3995	CREB3|10488	ZNF688|146542	ABTB1|80325	PPP2R5B|5526	NBR2|10230	FBXW4|6468	PTRF|284119	CELF5|60680	YIF1A|10897	MFSD3|113655	KLC2|64837	DBNDD1|79007	C11orf35|256329	PRSS33|260429	SNX17|9784	MVP|9961	NSMCE1|197370	KIAA1324|57535	RAB11FIP1|80223	RAB1B|81876	GOLGA2|2801	FAM86D|692099	SCRN2|90507	TUT1|64852	LOC441089|441089	MED27|9442	YPEL3|83719	C14orf128|84837	TMEM102|284114	STK16|8576	FUT7|2529	PPIP5K1|9677	MAPK3|5595	AMBRA1|55626	ASB6|140459	PCYOX1L|78991	APBB1IP|54518	BRE|9577	FN3K|64122	CST3|1471	RPAP1|26015
metastatic_poor	NELF|26012	MAPK10|5602	LHB|3972	MRPS2|51116	NUDT16L1|84309	MGC23284|197187	MYEOV2|150678	NECAB2|54550	TSPAN9|10867	ODF2|4957	CHRNA4|1137	MYO16|23026	PMPCA|23203	DEXI|28955	C1orf50|79078	HIST1H2AL|8332	OAZ3|51686	PARS2|25973	FSTL4|23105	WDR5|11091	CDCA3|83461	SFRS15|57466	C2orf7|84279	COL25A1|84570	HPDL|84842	CBLN2|147381	UNC45A|55898	PIK3R2|5296	DOLK|22845	C15orf42|90381	C9orf117|286207	BCS1L|617	ANKRD56|345079	GRWD1|83743	RHCG|51458	ALKBH4|54784	DOLPP1|57171	GATAD2A|54815	ILKAP|80895	GPRC5C|55890	RBM14|10432	URM1|81605	MRPL37|51253	MKS1|54903	BANP|54971	EXD3|54932	C1orf70|339453	NUTF2|10204	GFOD2|81577
metastatic_good	CREG1|8804	TTC39C|125488	HLA-DPB2|3116	IFIT5|24138	DDX60|55601	GPR141|353345	XRN1|54464	GBP2|2634	SOD2|6648	CLEC6A|93978	LAP3|51056	CCL8|6355	DRAM1|55332	KLRD1|3824	GCH1|2643	AKAP5|9495	B2M|567	IFIH1|64135	STAT1|6772	ZNRF2|223082	IFNG|3458	HAPLN3|145864	HLA-DRB1|3123	SP4|6671	PDCD1LG2|80380	CASP7|840	SRGN|5552	PARP14|54625	RSAD2|91543	CD80|941	TLR8|51311	CLEC7A|64581	PTPN22|26191	SLC27A2|11001	MARCH1|55016	KLRC1|3821	SAMSN1|64092	NMI|9111	ZNF80|7634	PARP9|83666	LAG3|3902	GBP5|115362	RNF213|57674	IL15|3600	ANKRD22|118932	TNIP3|79931	JAKMIP1|152789	GBP1|2633	GIMAP2|26157
common_poor	PCCB|5096	ESPL1|9700	C12orf41|54934	RACGAP1|29127	C12orf48|55010	PIF1|80119	C15orf42|90381	MAD2L1|4085	NEK2|4751	ORC1L|4998	FAM72B|653820	ZNF876P|642280	SKP2|6502	CKS1B|1163	PRC1|9055	FLJ34503|285759	MRS2|57380	UQCRH|7388	DONSON|29980	NCAPG2|54892	PRKAG2|51422	TTC26|79989	ZNF404|342908	ABCA11P|79963	ATG9B|285973	ZNF91|7644	UNG|7374	SLC25A13|10165	SLC25A3|5250	DIAPH3|81624	KIT|3815	NUDT15|55270	BCHE|590	TROAP|10024	NOM1|64434	ZNF470|388566	MTERFD3|80298	FAM64A|54478	CCDC28B|79140	ZNF530|348327	LDHB|3945	MYO16|23026	ZNF211|10520	TMEM117|84216
common_good	KIAA1324|57535	APBB1IP|54518	ALOX5AP|241	LTB|4050	POU2AF1|5450	TRAF3IP3|80342	IL2RG|3561	FAM113B|91523	NCF1|653361	NCF1C|654817	ZBP1|81030	SLFN13|146857	CD27|939	ARHGAP9|64333	GPR114|221188	ARID5A|10865	CLEC4E|26253	RHOH|399	CST7|8530	ACAP1|9744	ALOX5|240	AMICA1|120425	ZNF831|128611	TNFRSF18|8784	SLAMF6|114836	SNX20|124460	LOC606724|606724	CD2|914	WAS|7454	UBE2L6|9246	PTPN7|5778	IL10RA|3587	ZBED2|79413	PTAFR|5724	SLAMF7|57823	TNFRSF1B|7133	HAPLN3|145864	KCNN4|3783	HLA-DRB1|3123	SLAMF8|56833	LTA|4049	TNFSF14|8740	CD74|972	PTPRCAP|5790	MYO1F|4542	HCK|3055	C8orf80|389643	SIRPG|55423	TIFAB|497189
[truncated: 1,313 more columns]
