# Supplementary material for: Network models of primary melanoma microenvironments identify key melanoma regulators underlying prognosis
Source: Nat Commun. 2021 Feb 22;12:1214. doi: 10.1038/s41467-021-21457-0 (PMC7900178; doi:10.1038/s41467-021-21457-0)
Supplement: Supplementary file 3 — Supplementary Data 2 [file 41467_2021_21457_MOESM3_ESM.xls]

## Sheet: Supplementary Data 2A
Supplementary Data 2A. Ranked list of modules
id	module.rank	module.rank.score	COX.P__overall	LR.P__overall	FET.P__all__sample.type__primary_vs_metastatic__FDR.perm_0.1__ALL	FET.P__all__sample.type__primary_vs_metastatic__FDR.perm_0.1__DN	FET.P__all__sample.type__primary_vs_metastatic__FDR.perm_0.1__UP	EFC__all__sample.type__primary_vs_metastatic__FDR.perm_0.1__ALL	EFC__all__sample.type__primary_vs_metastatic__FDR.perm_0.1__DN	EFC__all__sample.type__primary_vs_metastatic__FDR.perm_0.1__UP	FET.P__common.survival	EFC__common.survival	MDC	MDC.P__overallFDR	MDC2	MDC2.P__overallFDR	module.size	module.parent	module.hub	module.scale	module.pvalue	SigTerms.c2.cp.biocarta.v5.0.symbols	AllPair.SigTerms.c2.cp.biocarta.v5.0.symbols	SigTerms.c2.cp.kegg.v5.0.symbols	AllPair.SigTerms.c2.cp.kegg.v5.0.symbols	SigTerms.c2.cp.reactome.v5.0.symbols	AllPair.SigTerms.c2.cp.reactome.v5.0.symbols	SigTerms.c5.bp.v5.0.symbols	AllPair.SigTerms.c5.bp.v5.0.symbols	SigTerms.c5.cc.v5.0.symbols	AllPair.SigTerms.c5.cc.v5.0.symbols	SigTerms.c5.mf.v5.0.symbols	AllPair.SigTerms.c5.mf.v5.0.symbols	SigTerms.c6.all.v5.0.symbols	AllPair.SigTerms.c6.all.v5.0.symbols	SigTerms.h.all.v5.0.symbols	AllPair.SigTerms.h.all.v5.0.symbols	module.term
M7	1	-89.431	0.0585742	0.00726444	1.3507e-124	6.87395e-285	1	1.80316	3.03339	0.231378	6.56449e-126	8.00912	0.51	0	24.36	0	1322	M2	MYO1F|4542(57),NCKAP1L|3071(49),SASH3|54440(45),WAS|7454(42),LAIR1|3903(36),IKZF1|10320(35),HCLS1|3059(33),PSD4|23550(33),LCK|3932(31),P2RY10|27334(31),PSMB9|5698(31),ITGB2|3689(29),TAP1|6890(29),HAVCR2|84868(28),IFI44L|10964(27),VAV1|7409(27),CD53|963(26),SLA2|84174(26),CYBB|1536(26),SH2D1A|4068(25),PTPRC|5788(25),CD3E|916(24),SPI1|6688(24),TBC1D10C|374403(24),SIRPG|55423(23),NKG7|4818(23),PTPN6…	NA	0	BIOCARTA_CTL_PATHWAY/8.241e-16/14.4,BIOCARTA_INFLAM_PATHWAY/3.23e-15/9.602,BIOCARTA_NKT_PATHWAY/2.085e-14/8.94,BIOCARTA_DC_PATHWAY/4.332e-14/10.8,BIOCARTA_BLYMPHOCYTE_PATHWAY/1.738e-13/14.4,BIOCARTA_CTLA4_PATHWAY/4.733e-13/10.61,BIOCARTA_NO2IL12_PATHWAY/1.506e-12/11.01,BIOCARTA_ASBCELL_PATHWAY/1.954e-12/13.2,BIOCARTA_TCYTOTOXIC_PATHWAY/1.954e-12/13.2,BIOCARTA_THELPER_PATHWAY/1.954e-12/13.2,BIOCAR…	BIOCARTA_CTL_PATHWAY/1.082e-10/14.4,BIOCARTA_INFLAM_PATHWAY/4.24e-10/9.602,BIOCARTA_NKT_PATHWAY/2.737e-09/8.94,BIOCARTA_DC_PATHWAY/5.687e-09/10.8,BIOCARTA_BLYMPHOCYTE_PATHWAY/2.281e-08/14.4,BIOCARTA_CTLA4_PATHWAY/6.213e-08/10.61,BIOCARTA_NO2IL12_PATHWAY/1.978e-07/11.01,BIOCARTA_ASBCELL_PATHWAY/2.565e-07/13.2,BIOCARTA_TCYTOTOXIC_PATHWAY/2.565e-07/13.2,BIOCARTA_THELPER_PATHWAY/2.565e-07/13.2,BIOCAR…	KEGG_CYTOKINE_CYTOKINE_RECEPTOR_INTERACTION/3.042e-53/5.948,KEGG_GRAFT_VERSUS_HOST_DISEASE/1.082e-38/13.62,KEGG_ANTIGEN_PROCESSING_AND_PRESENTATION/1.683e-36/9.465,KEGG_ALLOGRAFT_REJECTION/3.186e-34/13.17,KEGG_HEMATOPOIETIC_CELL_LINEAGE/5.844e-33/8.156,KEGG_AUTOIMMUNE_THYROID_DISEASE/6.891e-30/11.75,KEGG_CHEMOKINE_SIGNALING_PATHWAY/5.461e-28/4.903,KEGG_NATURAL_KILLER_CELL_MEDIATED_CYTOTOXICITY/1.…	KEGG_CYTOKINE_CYTOKINE_RECEPTOR_INTERACTION/3.423e-48/5.948,KEGG_GRAFT_VERSUS_HOST_DISEASE/1.218e-33/13.62,KEGG_ANTIGEN_PROCESSING_AND_PRESENTATION/1.894e-31/9.465,KEGG_ALLOGRAFT_REJECTION/3.585e-29/13.17,KEGG_HEMATOPOIETIC_CELL_LINEAGE/6.576e-28/8.156,KEGG_AUTOIMMUNE_THYROID_DISEASE/7.754e-25/11.75,KEGG_CHEMOKINE_SIGNALING_PATHWAY/6.146e-23/4.903,KEGG_NATURAL_KILLER_CELL_MEDIATED_CYTOTOXICITY/1.…	REACTOME_IMMUNE_SYSTEM/3.847e-64/3.592,REACTOME_IMMUNOREGULATORY_INTERACTIONS_BETWEEN_A_LYMPHOID_AND_A_NON_LYMPHOID_CELL/6.241e-41/10.86,REACTOME_CYTOKINE_SIGNALING_IN_IMMUNE_SYSTEM/3.206e-34/4.724,REACTOME_INTERFERON_GAMMA_SIGNALING/3.374e-34/10.01,REACTOME_ADAPTIVE_IMMUNE_SYSTEM/7.706e-34/3.402,REACTOME_INTERFERON_SIGNALING/3.607e-33/6.144,REACTOME_CHEMOKINE_RECEPTORS_BIND_CHEMOKINES/1.237e-31/…	REACTOME_IMMUNE_SYSTEM/1.569e-58/3.592,REACTOME_IMMUNOREGULATORY_INTERACTIONS_BETWEEN_A_LYMPHOID_AND_A_NON_LYMPHOID_CELL/2.545e-35/10.86,REACTOME_CYTOKINE_SIGNALING_IN_IMMUNE_SYSTEM/1.307e-28/4.724,REACTOME_INTERFERON_GAMMA_SIGNALING/1.376e-28/10.01,REACTOME_ADAPTIVE_IMMUNE_SYSTEM/3.142e-28/3.402,REACTOME_INTERFERON_SIGNALING/1.471e-27/6.144,REACTOME_CHEMOKINE_RECEPTORS_BIND_CHEMOKINES/5.043e-26/…	IMMUNE_SYSTEM_PROCESS/1.332e-74/6.173,IMMUNE_RESPONSE/7.085e-68/7.014,DEFENSE_RESPONSE/6.16e-50/5.617,SIGNAL_TRANSDUCTION/2.71e-30/2.128,LOCOMOTORY_BEHAVIOR/2.428e-26/6.742,RESPONSE_TO_EXTERNAL_STIMULUS/7.002e-23/3.577,CELLULAR_DEFENSE_RESPONSE/1.832e-21/7.833,BEHAVIOR/1.016e-20/4.768,LEUKOCYTE_ACTIVATION/9.056e-19/6.664,LYMPHOCYTE_ACTIVATION/2.647e-18/6.962,INFLAMMATORY_RESPONSE/7.108e-18/4.762,…	IMMUNE_SYSTEM_PROCESS/6.647e-69/6.173,IMMUNE_RESPONSE/3.536e-62/7.014,DEFENSE_RESPONSE/3.075e-44/5.617,SIGNAL_TRANSDUCTION/1.353e-24/2.128,LOCOMOTORY_BEHAVIOR/1.212e-20/6.742,RESPONSE_TO_EXTERNAL_STIMULUS/3.495e-17/3.577,CELLULAR_DEFENSE_RESPONSE/9.145e-16/7.833,BEHAVIOR/5.07e-15/4.768,LEUKOCYTE_ACTIVATION/4.52e-13/6.664,LYMPHOCYTE_ACTIVATION/1.321e-12/6.962,INFLAMMATORY_RESPONSE/3.548e-12/4.762,…	PLASMA_MEMBRANE/4.125e-33/2.291,INTEGRAL_TO_PLASMA_MEMBRANE/3.566e-29/2.507,PLASMA_MEMBRANE_PART/4.138e-29/2.358,INTRINSIC_TO_PLASMA_MEMBRANE/6.626e-29/2.485,INTEGRAL_TO_MEMBRANE/3.65e-26/2.171,INTRINSIC_TO_MEMBRANE/8.058e-26/2.152,EXTRACELLULAR_SPACE/2.254e-10/2.806,EXTRACELLULAR_REGION/6.127e-10/2.245,IMMUNOLOGICAL_SYNAPSE/1.768e-09/11.78,EXTRACELLULAR_REGION_PART/1.117e-06/2.096,LIPID_RAFT/7.5…	PLASMA_MEMBRANE/5.815e-28/2.291,INTEGRAL_TO_PLASMA_MEMBRANE/5.027e-24/2.507,PLASMA_MEMBRANE_PART/5.834e-24/2.358,INTRINSIC_TO_PLASMA_MEMBRANE/9.34e-24/2.485,INTEGRAL_TO_MEMBRANE/5.145e-21/2.171,INTRINSIC_TO_MEMBRANE/1.136e-20/2.152,EXTRACELLULAR_SPACE/3.178e-05/2.806,EXTRACELLULAR_REGION/8.637e-05/2.245,IMMUNOLOGICAL_SYNAPSE/0.0002492/11.78	RECEPTOR_ACTIVITY/1.762e-31/3.169,CYTOKINE_ACTIVITY/2.61e-22/5.873,TRANSMEMBRANE_RECEPTOR_ACTIVITY/1.293e-21/3.105,CHEMOKINE_RECEPTOR_BINDING/2.86e-17/8.039,G_PROTEIN_COUPLED_RECEPTOR_BINDING/1.692e-16/6.935,CHEMOKINE_ACTIVITY/2.34e-16/7.888,RECEPTOR_BINDING/2.823e-14/2.742,CYTOKINE_BINDING/1.422e-10/5.701,INTERLEUKIN_BINDING/2.657e-08/6.914,ANTIGEN_BINDING/5.991e-08/7.202,INTERLEUKIN_RECEPTOR_AC…	RECEPTOR_ACTIVITY/4.222e-26/3.169,CYTOKINE_ACTIVITY/6.254e-17/5.873,TRANSMEMBRANE_RECEPTOR_ACTIVITY/3.099e-16/3.105,CHEMOKINE_RECEPTOR_BINDING/6.851e-12/8.039,G_PROTEIN_COUPLED_RECEPTOR_BINDING/4.054e-11/6.935,CHEMOKINE_ACTIVITY/5.607e-11/7.888,RECEPTOR_BINDING/6.763e-09/2.742,CYTOKINE_BINDING/3.408e-05/5.701,INTERLEUKIN_BINDING/0.006365/6.914,ANTIGEN_BINDING/0.01435/7.202	RPS14_DN.V1_UP/1.411e-26/4.801,SNF5_DN.V1_UP/4.564e-17/3.973,KRAS.LUNG_UP.V1_UP/2.72e-11/3.713,STK33_SKM_UP/3.508e-11/2.741,P53_DN.V2_UP/1.925e-10/3.469,KRAS.LUNG.BREAST_UP.V1_UP/3.032e-10/3.492,KRAS.600.LUNG.BREAST_UP.V1_UP/9.372e-10/2.624,LTE2_UP.V1_DN/1.184e-09/2.911,HINATA_NFKB_IMMU_INF/1.455e-09/9.32,ALK_DN.V1_UP/1.075e-08/3.263,STK33_UP/2.535e-08/2.401,HOXA9_DN.V1_UP/1.436e-07/2.612,KRAS.60…	RPS14_DN.V1_UP/1.614e-21/4.801,SNF5_DN.V1_UP/5.219e-12/3.973,KRAS.LUNG_UP.V1_UP/3.11e-06/3.713,STK33_SKM_UP/4.011e-06/2.741,P53_DN.V2_UP/2.201e-05/3.469,KRAS.LUNG.BREAST_UP.V1_UP/3.467e-05/3.492,KRAS.600.LUNG.BREAST_UP.V1_UP/0.0001072/2.624,LTE2_UP.V1_DN/0.0001354/2.911,HINATA_NFKB_IMMU_INF/0.0001663/9.32,ALK_DN.V1_UP/0.001229/3.263,STK33_UP/0.002898/2.401,HOXA9_DN.V1_UP/0.01642/2.612,KRAS.600_UP…	HALLMARK_INTERFERON_GAMMA_RESPONSE/1.636e-99/9.29,HALLMARK_ALLOGRAFT_REJECTION/1.868e-82/8.438,HALLMARK_INTERFERON_ALPHA_RESPONSE/5.761e-52/9.652,HALLMARK_INFLAMMATORY_RESPONSE/9.832e-39/5.617,HALLMARK_IL6_JAK_STAT3_SIGNALING/1.358e-21/6.291,HALLMARK_TNFA_SIGNALING_VIA_NFKB/8.362e-16/3.601,HALLMARK_COMPLEMENT/3.85e-15/3.529,HALLMARK_KRAS_SIGNALING_UP/4.383e-12/3.185,HALLMARK_IL2_STAT5_SIGNALING/7…	HALLMARK_INTERFERON_GAMMA_RESPONSE/4.948e-95/9.29,HALLMARK_ALLOGRAFT_REJECTION/5.651e-78/8.438,HALLMARK_INTERFERON_ALPHA_RESPONSE/1.743e-47/9.652,HALLMARK_INFLAMMATORY_RESPONSE/2.974e-34/5.617,HALLMARK_IL6_JAK_STAT3_SIGNALING/4.108e-17/6.291,HALLMARK_TNFA_SIGNALING_VIA_NFKB/2.529e-11/3.601,HALLMARK_COMPLEMENT/1.165e-10/3.529,HALLMARK_KRAS_SIGNALING_UP/1.326e-07/3.185,HALLMARK_IL2_STAT5_SIGNALING/…	INTERFERON_GAMM.
M110	2	-91.1893	0.0508132	0.00273357	3.94358e-138	3.23838e-285	1	1.99912	3.4386	0.15998	4.12221e-122	9.75115	0.53	0	26.17	0	956	M7	MYO1F|4542(57),NCKAP1L|3071(49),SASH3|54440(45),WAS|7454(42),LAIR1|3903(36),IKZF1|10320(35),HCLS1|3059(33),PSD4|23550(33),LCK|3932(31),P2RY10|27334(31),HAVCR2|84868(28),ITGB2|3689(27),VAV1|7409(27),CD53|963(26),SLA2|84174(26),CYBB|1536(26),SH2D1A|4068(25),PTPRC|5788(25),CD3E|916(24),SPI1|6688(24),TBC1D10C|374403(24),SIRPG|55423(23),NKG7|4818(23),PTPN6|5777(23),CD8A|925(22),ITGAL|3683(21),RASSF5|8…	S1	0	BIOCARTA_CTLA4_PATHWAY/5.476e-15/14.67,BIOCARTA_NO2IL12_PATHWAY/2.372e-14/15.22,BIOCARTA_NKT_PATHWAY/5.347e-14/10.98,BIOCARTA_TCYTOTOXIC_PATHWAY/5.586e-14/18.24,BIOCARTA_THELPER_PATHWAY/5.586e-14/18.24,BIOCARTA_BLYMPHOCYTE_PATHWAY/1.03e-12/18.09,BIOCARTA_TCRA_PATHWAY/1.03e-12/18.09,BIOCARTA_CTL_PATHWAY/2.441e-11/15.31,BIOCARTA_IL12_PATHWAY/4.672e-11/11.37,BIOCARTA_TCAPOPTOSIS_PATHWAY/3.397e-10/17…	BIOCARTA_CTLA4_PATHWAY/7.19e-10/14.67,BIOCARTA_NO2IL12_PATHWAY/3.113e-09/15.22,BIOCARTA_NKT_PATHWAY/7.02e-09/10.98,BIOCARTA_TCYTOTOXIC_PATHWAY/7.333e-09/18.24,BIOCARTA_THELPER_PATHWAY/7.333e-09/18.24,BIOCARTA_BLYMPHOCYTE_PATHWAY/1.352e-07/18.09,BIOCARTA_TCRA_PATHWAY/1.352e-07/18.09,BIOCARTA_CTL_PATHWAY/3.204e-06/15.31,BIOCARTA_IL12_PATHWAY/6.134e-06/11.37,BIOCARTA_TCAPOPTOSIS_PATHWAY/4.46e-05/17.…	KEGG_CYTOKINE_CYTOKINE_RECEPTOR_INTERACTION/1.429e-34/5.721,KEGG_GRAFT_VERSUS_HOST_DISEASE/1.284e-27/14.52,KEGG_ANTIGEN_PROCESSING_AND_PRESENTATION/7.486e-26/9.667,KEGG_NATURAL_KILLER_CELL_MEDIATED_CYTOTOXICITY/1.555e-25/7.073,KEGG_ALLOGRAFT_REJECTION/2.824e-25/14.22,KEGG_LEISHMANIA_INFECTION/2.294e-23/9.098,KEGG_CHEMOKINE_SIGNALING_PATHWAY/5.552e-23/5.293,KEGG_HEMATOPOIETIC_CELL_LINEAGE/8.046e-2…	KEGG_CYTOKINE_CYTOKINE_RECEPTOR_INTERACTION/1.608e-29/5.721,KEGG_GRAFT_VERSUS_HOST_DISEASE/1.445e-22/14.52,KEGG_ANTIGEN_PROCESSING_AND_PRESENTATION/8.424e-21/9.667,KEGG_NATURAL_KILLER_CELL_MEDIATED_CYTOTOXICITY/1.75e-20/7.073,KEGG_ALLOGRAFT_REJECTION/3.178e-20/14.22,KEGG_LEISHMANIA_INFECTION/2.581e-18/9.098,KEGG_CHEMOKINE_SIGNALING_PATHWAY/6.247e-18/5.293,KEGG_HEMATOPOIETIC_CELL_LINEAGE/9.054e-18…	REACTOME_IMMUNOREGULATORY_INTERACTIONS_BETWEEN_A_LYMPHOID_AND_A_NON_LYMPHOID_CELL/7.986e-36/12.72,REACTOME_IMMUNE_SYSTEM/1.189e-35/3.238,REACTOME_ADAPTIVE_IMMUNE_SYSTEM/1.698e-29/3.722,REACTOME_GENERATION_OF_SECOND_MESSENGER_MOLECULES/1.5e-21/15.31,REACTOME_CHEMOKINE_RECEPTORS_BIND_CHEMOKINES/5.913e-21/9.77,REACTOME_TCR_SIGNALING/3.174e-18/9.366,REACTOME_PD1_SIGNALING/3.656e-18/17.56,REACTOME_CLA…	REACTOME_IMMUNOREGULATORY_INTERACTIONS_BETWEEN_A_LYMPHOID_AND_A_NON_LYMPHOID_CELL/3.257e-30/12.72,REACTOME_IMMUNE_SYSTEM/4.85e-30/3.238,REACTOME_ADAPTIVE_IMMUNE_SYSTEM/6.923e-24/3.722,REACTOME_GENERATION_OF_SECOND_MESSENGER_MOLECULES/6.118e-16/15.31,REACTOME_CHEMOKINE_RECEPTORS_BIND_CHEMOKINES/2.411e-15/9.77,REACTOME_TCR_SIGNALING/1.294e-12/9.366,REACTOME_PD1_SIGNALING/1.491e-12/17.56,REACTOME_CL…	IMMUNE_SYSTEM_PROCESS/6.514e-57/6.49,IMMUNE_RESPONSE/7.263e-47/7.009,DEFENSE_RESPONSE/1.413e-38/5.917,SIGNAL_TRANSDUCTION/5.873e-26/2.249,CELLULAR_DEFENSE_RESPONSE/1.082e-21/9.777,LOCOMOTORY_BEHAVIOR/1.041e-19/6.987,RESPONSE_TO_EXTERNAL_STIMULUS/2.891e-18/3.756,LYMPHOCYTE_ACTIVATION/2.392e-17/8.293,LEUKOCYTE_ACTIVATION/4.564e-17/7.723,T_CELL_ACTIVATION/1.564e-16/9.72,CELLULAR_CATION_HOMEOSTASIS/5…	IMMUNE_SYSTEM_PROCESS/3.251e-51/6.49,IMMUNE_RESPONSE/3.625e-41/7.009,DEFENSE_RESPONSE/7.053e-33/5.917,SIGNAL_TRANSDUCTION/2.932e-20/2.249,CELLULAR_DEFENSE_RESPONSE/5.403e-16/9.777,LOCOMOTORY_BEHAVIOR/5.195e-14/6.987,RESPONSE_TO_EXTERNAL_STIMULUS/1.443e-12/3.756,LYMPHOCYTE_ACTIVATION/1.194e-11/8.293,LEUKOCYTE_ACTIVATION/2.278e-11/7.723,T_CELL_ACTIVATION/7.808e-11/9.72,CELLULAR_CATION_HOMEOSTASIS/2…	PLASMA_MEMBRANE/5.168e-38/2.706,INTEGRAL_TO_PLASMA_MEMBRANE/1.674e-33/3.002,PLASMA_MEMBRANE_PART/2.128e-33/2.798,INTRINSIC_TO_PLASMA_MEMBRANE/2.287e-33/2.979,MEMBRANE/9.872e-31/2.214,INTEGRAL_TO_MEMBRANE/2.723e-30/2.553,INTRINSIC_TO_MEMBRANE/4.474e-30/2.533,MEMBRANE_PART/6.458e-26/2.228,IMMUNOLOGICAL_SYNAPSE/5.689e-09/14.47,EXTRACELLULAR_SPACE/4.03e-05/2.326,RECEPTOR_COMPLEX/9.045e-05/3.909,LIPID…	PLASMA_MEMBRANE/7.284e-33/2.706,INTEGRAL_TO_PLASMA_MEMBRANE/2.36e-28/3.002,PLASMA_MEMBRANE_PART/3e-28/2.798,INTRINSIC_TO_PLASMA_MEMBRANE/3.224e-28/2.979,MEMBRANE/1.392e-25/2.214,INTEGRAL_TO_MEMBRANE/3.838e-25/2.553,INTRINSIC_TO_MEMBRANE/6.307e-25/2.533,MEMBRANE_PART/9.103e-21/2.228,IMMUNOLOGICAL_SYNAPSE/0.000802/14.47	RECEPTOR_ACTIVITY/1.025e-30/3.632,TRANSMEMBRANE_RECEPTOR_ACTIVITY/1.348e-21/3.591,CYTOKINE_BINDING/7.001e-11/7.049,CHEMOKINE_RECEPTOR_BINDING/1.188e-09/6.943,G_PROTEIN_COUPLED_RECEPTOR_BINDING/5.07e-09/5.897,CYTOKINE_ACTIVITY/6.535e-09/4.251,CHEMOKINE_ACTIVITY/8.406e-09/6.634,INTERLEUKIN_BINDING/1.133e-08/8.757,ANTIGEN_BINDING/3.642e-08/9.047,INTERLEUKIN_RECEPTOR_ACTIVITY/1.999e-07/8.956,RECEPTOR…	RECEPTOR_ACTIVITY/2.456e-25/3.632,TRANSMEMBRANE_RECEPTOR_ACTIVITY/3.229e-16/3.591,CYTOKINE_BINDING/1.677e-05/7.049,CHEMOKINE_RECEPTOR_BINDING/0.0002846/6.943,G_PROTEIN_COUPLED_RECEPTOR_BINDING/0.001215/5.897,CYTOKINE_ACTIVITY/0.001566/4.251,CHEMOKINE_ACTIVITY/0.002014/6.634,INTERLEUKIN_BINDING/0.002715/8.757,ANTIGEN_BINDING/0.008726/9.047,INTERLEUKIN_RECEPTOR_ACTIVITY/0.0479/8.956	RPS14_DN.V1_UP/7.301e-26/5.671,STK33_SKM_UP/1.791e-10/3.045,SNF5_DN.V1_UP/1.177e-08/3.317,KRAS.LUNG_UP.V1_UP/2.056e-08/3.732,HOXA9_DN.V1_UP/1.231e-07/2.991,ALK_DN.V1_UP/3.89e-07/3.421,P53_DN.V2_UP/1.289e-06/3.196,STK33_UP/1.305e-06/2.452,PTEN_DN.V1_DN/6.166e-06/2.761,IL2_UP.V1_UP/4.013e-05/2.529,IL15_UP.V1_UP/0.0001051/2.433,KRAS.600_UP.V1_UP/0.0001164/2.152,RELA_DN.V1_DN/0.0001319/2.673,WNT_UP.V…	RPS14_DN.V1_UP/8.348e-21/5.671,STK33_SKM_UP/2.048e-05/3.045,SNF5_DN.V1_UP/0.001346/3.317,KRAS.LUNG_UP.V1_UP/0.002351/3.732,HOXA9_DN.V1_UP/0.01407/2.991,ALK_DN.V1_UP/0.04448/3.421	HALLMARK_ALLOGRAFT_REJECTION/1.286e-68/9.449,HALLMARK_INFLAMMATORY_RESPONSE/1.21e-28/5.772,HALLMARK_INTERFERON_GAMMA_RESPONSE/2.353e-23/5.175,HALLMARK_IL2_STAT5_SIGNALING/6.89e-11/3.518,HALLMARK_IL6_JAK_STAT3_SIGNALING/2.105e-10/5.033,HALLMARK_KRAS_SIGNALING_UP/5.169e-09/3.2,HALLMARK_COMPLEMENT/2.177e-08/3.085,HALLMARK_TNFA_SIGNALING_VIA_NFKB/8.859e-07/2.786	HALLMARK_ALLOGRAFT_REJECTION/3.889e-64/9.449,HALLMARK_INFLAMMATORY_RESPONSE/3.66e-24/5.772,HALLMARK_INTERFERON_GAMMA_RESPONSE/7.116e-19/5.175,HALLMARK_IL2_STAT5_SIGNALING/2.084e-06/3.518,HALLMARK_IL6_JAK_STAT3_SIGNALING/6.368e-06/5.033,HALLMARK_KRAS_SIGNALING_UP/0.0001564/3.2,HALLMARK_COMPLEMENT/0.0006587/3.085,HALLMARK_TNFA_SIGNALING_VIA_NFKB/0.0268/2.786	ALLOGRAFT_REJEC.
M2	3	-55.1132	0.0951578	0.0132126	4.89625e-157	1.05611e-50	6.72397e-67	1.50229	1.43323	1.59051	4.78943e-56	3.00893	1.55	1	23.22	0	3691	M1	PGLYRP3|114771(75),MYO1F|4542(57),LECT2|3950(56),FOXI3|344167(52),GNA15|2769(51),BPIL2|254240(50),ACER1|125981(50),NCKAP1L|3071(49),EPN3|55040(48),KLK8|11202(46),SDR16C5|195814(45),SASH3|54440(45),C10orf71|118461(43),WAS|7454(42),TMEM79|84283(40),MAPK13|5603(37),SLC2A2|6514(37),LAIR1|3903(36),KCNK6|9424(36),PGLYRP4|57115(35),FGF21|26291(35),IKZF1|10320(35),PSD4|23550(35),ST14|6768(35),WFDC5|14970…	S1	0	BIOCARTA_CTL_PATHWAY/5.378e-10/5.158,BIOCARTA_INFLAM_PATHWAY/1.16e-09/3.821,BIOCARTA_ASBCELL_PATHWAY/2.781e-09/5.158,BIOCARTA_NKT_PATHWAY/8.73e-09/3.557,BIOCARTA_BLYMPHOCYTE_PATHWAY/1.438e-08/5.158,BIOCARTA_CTLA4_PATHWAY/3.505e-08/4.072,BIOCARTA_DC_PATHWAY/1.149e-07/3.868,BIOCARTA_TCYTOTOXIC_PATHWAY/1.419e-07/4.728,BIOCARTA_THELPER_PATHWAY/1.419e-07/4.728,BIOCARTA_CYTOKINE_PATHWAY/1.437e-07/4.012…	BIOCARTA_CTL_PATHWAY/7.06e-05/5.158,BIOCARTA_INFLAM_PATHWAY/0.0001523/3.821,BIOCARTA_ASBCELL_PATHWAY/0.0003651/5.158,BIOCARTA_NKT_PATHWAY/0.001146/3.557,BIOCARTA_BLYMPHOCYTE_PATHWAY/0.001888/5.158,BIOCARTA_CTLA4_PATHWAY/0.004602/4.072,BIOCARTA_DC_PATHWAY/0.01508/3.868,BIOCARTA_TCYTOTOXIC_PATHWAY/0.01864/4.728,BIOCARTA_THELPER_PATHWAY/0.01864/4.728,BIOCARTA_CYTOKINE_PATHWAY/0.01887/4.012	KEGG_CYTOKINE_CYTOKINE_RECEPTOR_INTERACTION/1.945e-37/2.882,KEGG_GRAFT_VERSUS_HOST_DISEASE/3.762e-27/5.158,KEGG_ALLOGRAFT_REJECTION/1.08e-21/4.863,KEGG_AUTOIMMUNE_THYROID_DISEASE/4.9e-19/4.479,KEGG_HEMATOPOIETIC_CELL_LINEAGE/8.638e-19/3.294,KEGG_INTESTINAL_IMMUNE_NETWORK_FOR_IGA_PRODUCTION/1.005e-17/4.037,KEGG_TYPE_I_DIABETES_MELLITUS/1.204e-17/4.255,KEGG_ANTIGEN_PROCESSING_AND_PRESENTATION/3.208…	KEGG_CYTOKINE_CYTOKINE_RECEPTOR_INTERACTION/2.189e-32/2.882,KEGG_GRAFT_VERSUS_HOST_DISEASE/4.234e-22/5.158,KEGG_ALLOGRAFT_REJECTION/1.215e-16/4.863,KEGG_AUTOIMMUNE_THYROID_DISEASE/5.514e-14/4.479,KEGG_HEMATOPOIETIC_CELL_LINEAGE/9.72e-14/3.294,KEGG_INTESTINAL_IMMUNE_NETWORK_FOR_IGA_PRODUCTION/1.131e-12/4.037,KEGG_TYPE_I_DIABETES_MELLITUS/1.355e-12/4.255,KEGG_ANTIGEN_PROCESSING_AND_PRESENTATION/3.6…	REACTOME_CHEMOKINE_RECEPTORS_BIND_CHEMOKINES/2.338e-27/4.501,REACTOME_IMMUNOREGULATORY_INTERACTIONS_BETWEEN_A_LYMPHOID_AND_A_NON_LYMPHOID_CELL/3.922e-27/4.312,REACTOME_GPCR_LIGAND_BINDING/5.221e-26/2.233,REACTOME_CLASS_A1_RHODOPSIN_LIKE_RECEPTORS/4.109e-25/2.426,REACTOME_INTERFERON_GAMMA_SIGNALING/6.434e-20/3.846,REACTOME_PEPTIDE_LIGAND_BINDING_RECEPTORS/8.764e-20/2.594,REACTOME_INTERFERON_ALPHA_…	REACTOME_CHEMOKINE_RECEPTORS_BIND_CHEMOKINES/9.534e-22/4.501,REACTOME_IMMUNOREGULATORY_INTERACTIONS_BETWEEN_A_LYMPHOID_AND_A_NON_LYMPHOID_CELL/1.599e-21/4.312,REACTOME_GPCR_LIGAND_BINDING/2.129e-20/2.233,REACTOME_CLASS_A1_RHODOPSIN_LIKE_RECEPTORS/1.675e-19/2.426,REACTOME_INTERFERON_GAMMA_SIGNALING/2.624e-14/3.846,REACTOME_PEPTIDE_LIGAND_BINDING_RECEPTORS/3.574e-14/2.594,REACTOME_INTERFERON_ALPHA_…	IMMUNE_SYSTEM_PROCESS/4.367e-50/2.915,IMMUNE_RESPONSE/5.259e-49/3.274,DEFENSE_RESPONSE/1.491e-45/3.047,RESPONSE_TO_EXTERNAL_STIMULUS/5.046e-34/2.596,LOCOMOTORY_BEHAVIOR/1.093e-25/3.567,BEHAVIOR/9.482e-25/2.988,RESPONSE_TO_CHEMICAL_STIMULUS/2.62e-20/2.17,RESPONSE_TO_WOUNDING/8.415e-20/2.537,EPIDERMIS_DEVELOPMENT/1.213e-19/3.56,INFLAMMATORY_RESPONSE/2.993e-19/2.87,ECTODERM_DEVELOPMENT/5.722e-19/3.3…	IMMUNE_SYSTEM_PROCESS/2.18e-44/2.915,IMMUNE_RESPONSE/2.625e-43/3.274,DEFENSE_RESPONSE/7.442e-40/3.047,RESPONSE_TO_EXTERNAL_STIMULUS/2.519e-28/2.596,LOCOMOTORY_BEHAVIOR/5.455e-20/3.567,BEHAVIOR/4.733e-19/2.988,RESPONSE_TO_CHEMICAL_STIMULUS/1.308e-14/2.17,RESPONSE_TO_WOUNDING/4.2e-14/2.537,EPIDERMIS_DEVELOPMENT/6.052e-14/3.56,INFLAMMATORY_RESPONSE/1.494e-13/2.87,ECTODERM_DEVELOPMENT/2.856e-13/3.353…	EXTRACELLULAR_SPACE/2.894e-24/2.523,EXTRACELLULAR_REGION/1.696e-22/2.053,EXTRACELLULAR_REGION_PART/1.466e-16/2.012,CORNIFIED_ENVELOPE/2.97e-08/4.761,INTERMEDIATE_FILAMENT_CYTOSKELETON/6.36e-08/3.653,INTERMEDIATE_FILAMENT/6.36e-08/3.653,IMMUNOLOGICAL_SYNAPSE/1.441e-05/4.22,INTERCELLULAR_JUNCTION/0.0002074/2.015,LIPID_RAFT/0.003777/2.21,EXTERNAL_SIDE_OF_PLASMA_MEMBRANE/0.01524/2.407,INSOLUBLE_FRACT…	EXTRACELLULAR_SPACE/4.079e-19/2.523,EXTRACELLULAR_REGION/2.391e-17/2.053,EXTRACELLULAR_REGION_PART/2.067e-11/2.012,CORNIFIED_ENVELOPE/0.004187/4.761,INTERMEDIATE_FILAMENT_CYTOSKELETON/0.008965/3.653,INTERMEDIATE_FILAMENT/0.008965/3.653	CYTOKINE_ACTIVITY/1.772e-17/2.954,G_PROTEIN_COUPLED_RECEPTOR_BINDING/5.246e-15/3.534,CHEMOKINE_RECEPTOR_BINDING/8.464e-15/3.838,CHEMOKINE_ACTIVITY/3.278e-14/3.807,SERINE_TYPE_ENDOPEPTIDASE_INHIBITOR_ACTIVITY/2.267e-08/3.812,SUGAR_BINDING/4.927e-08/3.328,CARBOHYDRATE_BINDING/1.194e-06/2.317,PROTEASE_INHIBITOR_ACTIVITY/1.552e-06/2.865,CYTOKINE_BINDING/1.815e-06/2.579,ANTIGEN_BINDING/6.81e-06/3.282,…	CYTOKINE_ACTIVITY/4.246e-12/2.954,G_PROTEIN_COUPLED_RECEPTOR_BINDING/1.257e-09/3.534,CHEMOKINE_RECEPTOR_BINDING/2.028e-09/3.838,CHEMOKINE_ACTIVITY/7.853e-09/3.807,SERINE_TYPE_ENDOPEPTIDASE_INHIBITOR_ACTIVITY/0.005431/3.812,SUGAR_BINDING/0.0118/3.328	KRAS.600_UP.V1_DN/4.913e-31/2.617,RPS14_DN.V1_UP/3.324e-19/2.496,KRAS.LUNG_UP.V1_DN/1.719e-17/2.673,KRAS.300_UP.V1_DN/1.231e-16/2.657,SINGH_KRAS_DEPENDENCY_SIGNATURE_/5.404e-15/5.158,KRAS.BREAST_UP.V1_UP/2.422e-12/2.399,PTEN_DN.V2_UP/5.475e-12/2.362,KRAS.LUNG.BREAST_UP.V1_DN/1.774e-11/2.309,KRAS.LUNG_UP.V1_UP/2.116e-11/2.337,P53_DN.V2_UP/1.785e-10/2.221,P53_DN.V1_UP/1.836e-10/2.015,ALK_DN.V1_UP/2…	KRAS.600_UP.V1_DN/5.618e-26/2.617,RPS14_DN.V1_UP/3.801e-14/2.496,KRAS.LUNG_UP.V1_DN/1.966e-12/2.673,KRAS.300_UP.V1_DN/1.408e-11/2.657,SINGH_KRAS_DEPENDENCY_SIGNATURE_/6.179e-10/5.158,KRAS.BREAST_UP.V1_UP/2.769e-07/2.399,PTEN_DN.V2_UP/6.26e-07/2.362,KRAS.LUNG.BREAST_UP.V1_DN/2.029e-06/2.309,KRAS.LUNG_UP.V1_UP/2.419e-06/2.337,P53_DN.V2_UP/2.041e-05/2.221,P53_DN.V1_UP/2.099e-05/2.015,ALK_DN.V1_UP/0.…	HALLMARK_INTERFERON_GAMMA_RESPONSE/5.001e-51/3.507,HALLMARK_ALLOGRAFT_REJECTION/2.85e-45/3.36,HALLMARK_INFLAMMATORY_RESPONSE/9.899e-31/2.888,HALLMARK_INTERFERON_ALPHA_RESPONSE/2.217e-28/3.669,HALLMARK_KRAS_SIGNALING_UP/9.681e-13/2.125,HALLMARK_TNFA_SIGNALING_VIA_NFKB/3.913e-12/2.089,HALLMARK_COMPLEMENT/1.126e-11/2.063,HALLMARK_IL6_JAK_STAT3_SIGNALING/6.362e-11/2.609,HALLMARK_ANGIOGENESIS/0.005249…	HALLMARK_INTERFERON_GAMMA_RESPONSE/1.513e-46/3.507,HALLMARK_ALLOGRAFT_REJECTION/8.62e-41/3.36,HALLMARK_INFLAMMATORY_RESPONSE/2.994e-26/2.888,HALLMARK_INTERFERON_ALPHA_RESPONSE/6.706e-24/3.669,HALLMARK_KRAS_SIGNALING_UP/2.929e-08/2.125,HALLMARK_TNFA_SIGNALING_VIA_NFKB/1.184e-07/2.089,HALLMARK_COMPLEMENT/3.406e-07/2.063,HALLMARK_IL6_JAK_STAT3_SIGNALING/1.925e-06/2.609	INTERFERON_GAMM.
M403	4	-11.8997	0.140708	0.0132126	9.2502e-11	1.95601e-24	1	1.87829	3.34841	0	1.18819e-35	21.5789	0.77	0	235.12	0	88	M110	NKG7|4818(23),CD8A|925(22),SIRPG|55423(21),SLA2|84174(21),PRF1|5551(18)	S1	0	BIOCARTA_NKCELLS_PATHWAY/2.769e-08/54.05,BIOCARTA_SET_PATHWAY/1.536e-05/58.97,BIOCARTA_CTL_PATHWAY/2.644e-05/49.9,BIOCARTA_DC_PATHWAY/0.0001029/32.43,BIOCARTA_NKT_PATHWAY/0.0003202/22.37,BIOCARTA_ASBCELL_PATHWAY/0.001354/36.04,BIOCARTA_D4GDI_PATHWAY/0.001596/33.26,BIOCARTA_41BB_PATHWAY/0.002749/25.44,BIOCARTA_CYTOKINE_PATHWAY/0.003084/24.02,BIOCARTA_CASPASE_PATHWAY/0.005023/18.8,BIOCARTA_INFLAM_P…	BIOCARTA_NKCELLS_PATHWAY/0.003635/54.05	KEGG_NATURAL_KILLER_CELL_MEDIATED_CYTOTOXICITY/5.982e-21/30.38,KEGG_ANTIGEN_PROCESSING_AND_PRESENTATION/3.764e-16/37.07,KEGG_GRAFT_VERSUS_HOST_DISEASE/8.314e-16/58.44,KEGG_CYTOKINE_CYTOKINE_RECEPTOR_INTERACTION/1.506e-09/10.5,KEGG_ALLOGRAFT_REJECTION/1.2e-08/37.07,KEGG_T_CELL_RECEPTOR_SIGNALING_PATHWAY/6.787e-07/14.01,KEGG_AUTOIMMUNE_THYROID_DISEASE/8.396e-07/28.45,KEGG_TYPE_I_DIABETES_MELLITUS/1…	KEGG_NATURAL_KILLER_CELL_MEDIATED_CYTOTOXICITY/6.731e-16/30.38,KEGG_ANTIGEN_PROCESSING_AND_PRESENTATION/4.236e-11/37.07,KEGG_GRAFT_VERSUS_HOST_DISEASE/9.355e-11/58.44,KEGG_CYTOKINE_CYTOKINE_RECEPTOR_INTERACTION/0.0001694/10.5,KEGG_ALLOGRAFT_REJECTION/0.00135/37.07	REACTOME_IMMUNOREGULATORY_INTERACTIONS_BETWEEN_A_LYMPHOID_AND_A_NON_LYMPHOID_CELL/6.372e-17/42.53,REACTOME_ADAPTIVE_IMMUNE_SYSTEM/1.076e-08/6.384,REACTOME_CHEMOKINE_RECEPTORS_BIND_CHEMOKINES/1.99e-07/23.59,REACTOME_IMMUNE_SYSTEM/1.368e-06/4.109,REACTOME_PEPTIDE_LIGAND_BINDING_RECEPTORS/0.0001422/7.587,REACTOME_CLASS_A1_RHODOPSIN_LIKE_RECEPTORS/0.0002556/5.606,REACTOME_GPCR_LIGAND_BINDING/0.000287…	REACTOME_IMMUNOREGULATORY_INTERACTIONS_BETWEEN_A_LYMPHOID_AND_A_NON_LYMPHOID_CELL/2.598e-11/42.53,REACTOME_ADAPTIVE_IMMUNE_SYSTEM/0.004389/6.384	IMMUNE_SYSTEM_PROCESS/2.486e-10/9.401,IMMUNE_RESPONSE/6.678e-10/11.28,CELLULAR_DEFENSE_RESPONSE/7.784e-09/26.55,DEFENSE_RESPONSE/3.052e-08/9.183,T_CELL_ACTIVATION/4.375e-08/30.17,LYMPHOCYTE_ACTIVATION/3.374e-07/21.62,LEUKOCYTE_ACTIVATION/6.554e-07/19.36,CELL_ACTIVATION/1.186e-06/17.53,SIGNAL_TRANSDUCTION/2.835e-05/2.73,REGULATION_OF_MULTICELLULAR_ORGANISMAL_PROCESS/6.417e-05/8.766,VIRAL_GENOME_RE…	IMMUNE_SYSTEM_PROCESS/0.0001241/9.401,IMMUNE_RESPONSE/0.0003333/11.28,CELLULAR_DEFENSE_RESPONSE/0.003885/26.55,DEFENSE_RESPONSE/0.01524/9.183,T_CELL_ACTIVATION/0.02184/30.17	PLASMA_MEMBRANE/9.876e-09/3.752,PLASMA_MEMBRANE_PART/1.484e-07/3.847,INTEGRAL_TO_PLASMA_MEMBRANE/1.35e-06/3.877,MEMBRANE/1.454e-06/2.783,INTRINSIC_TO_PLASMA_MEMBRANE/1.649e-06/3.821,INTEGRAL_TO_MEMBRANE/5.649e-06/3.175,INTRINSIC_TO_MEMBRANE/6.892e-06/3.131,MEMBRANE_PART/1.207e-05/2.792,IMMUNOLOGICAL_SYNAPSE/1.536e-05/58.97	PLASMA_MEMBRANE/0.001392/3.752,PLASMA_MEMBRANE_PART/0.02091/3.847	RECEPTOR_ACTIVITY/2.648e-07/5.415,CHEMOKINE_ACTIVITY/4.181e-05/20.59,CHEMOKINE_RECEPTOR_BINDING/4.593e-05/20.11,G_PROTEIN_COUPLED_RECEPTOR_BINDING/0.0001132/16.02,CYTOKINE_ACTIVITY/0.0001157/10.5,RECEPTOR_BINDING/0.0002249/4.914,TRANSMEMBRANE_RECEPTOR_ACTIVITY/0.002502/3.793,ANTIGEN_BINDING/0.0046/19.66,SERINE_TYPE_ENDOPEPTIDASE_ACTIVITY/0.01268/11.69,SERINE_TYPE_PEPTIDASE_ACTIVITY/0.01543/10.55,…	NA	IL15_UP.V1_UP/0.000188/7.207,RELA_DN.V1_UP/0.004488/6.006,IL2_UP.V1_UP/0.009937/4.778,P53_DN.V2_UP/0.02571/4.735,JAK2_DN.V1_UP/0.04366/3.838,WNT_UP.V1_UP/0.04495/3.793,PTEN_DN.V1_DN/0.04625/3.749	NA	HALLMARK_ALLOGRAFT_REJECTION/1.736e-14/16.38,HALLMARK_INTERFERON_GAMMA_RESPONSE/0.002361/5.405,HALLMARK_INFLAMMATORY_RESPONSE/0.002361/5.405,HALLMARK_IL2_STAT5_SIGNALING/0.01346/4.368	HALLMARK_ALLOGRAFT_REJECTION/5.252e-10/16.38	NATURAL_KILLER_.
M399	5	-13.2779	0.0226984	0.0559262	1.99947e-17	7.9449e-33	0.999998	2.01126	3.42249	0.208224	1.06687e-28	15.7864	0.66	0	62.14	0	113	M110	LCK|3932(28),CD3E|916(24),TBC1D10C|374403(24),ACAP1|9744(19),PTPRCAP|5790(19)	S1	0	BIOCARTA_TCRA_PATHWAY/3.035e-09/76.54,BIOCARTA_TCYTOTOXIC_PATHWAY/5.178e-09/70.16,BIOCARTA_THELPER_PATHWAY/5.178e-09/70.16,BIOCARTA_NO2IL12_PATHWAY/3.951e-08/49.52,BIOCARTA_CSK_PATHWAY/1.642e-07/38.27,BIOCARTA_CTL_PATHWAY/8.091e-07/51.81,BIOCARTA_IL17_PATHWAY/1.128e-06/48.11,BIOCARTA_STATHMIN_PATHWAY/4.267e-06/35.45,BIOCARTA_CTLA4_PATHWAY/4.267e-06/35.45,BIOCARTA_TCR_PATHWAY/6.102e-06/19.13,BIOCA…	BIOCARTA_TCRA_PATHWAY/0.0003984/76.54,BIOCARTA_TCYTOTOXIC_PATHWAY/0.0006797/70.16,BIOCARTA_THELPER_PATHWAY/0.0006797/70.16,BIOCARTA_NO2IL12_PATHWAY/0.005187/49.52,BIOCARTA_CSK_PATHWAY/0.02156/38.27	KEGG_CYTOKINE_CYTOKINE_RECEPTOR_INTERACTION/1.914e-11/10.23,KEGG_HEMATOPOIETIC_CELL_LINEAGE/6.16e-11/20.29,KEGG_NATURAL_KILLER_CELL_MEDIATED_CYTOTOXICITY/4.318e-08/12.52,KEGG_PRIMARY_IMMUNODEFICIENCY/1.903e-06/24.05,KEGG_T_CELL_RECEPTOR_SIGNALING_PATHWAY/4.491e-05/9.354,KEGG_CELL_ADHESION_MOLECULES_CAMS/0.0001259/7.771,KEGG_CHEMOKINE_SIGNALING_PATHWAY/0.0009051/5.374,KEGG_TYPE_I_DIABETES_MELLITUS…	KEGG_CYTOKINE_CYTOKINE_RECEPTOR_INTERACTION/2.153e-06/10.23,KEGG_HEMATOPOIETIC_CELL_LINEAGE/6.932e-06/20.29,KEGG_NATURAL_KILLER_CELL_MEDIATED_CYTOTOXICITY/0.004859/12.52	REACTOME_TRANSLOCATION_OF_ZAP_70_TO_IMMUNOLOGICAL_SYNAPSE/8.374e-09/64.76,REACTOME_GENERATION_OF_SECOND_MESSENGER_MOLECULES/4.024e-07/32.38,REACTOME_CELL_SURFACE_INTERACTIONS_AT_THE_VASCULAR_WALL/6.713e-07/14.03,REACTOME_PHOSPHORYLATION_OF_CD3_AND_TCR_ZETA_CHAINS/1.531e-06/44.9,REACTOME_IMMUNOREGULATORY_INTERACTIONS_BETWEEN_A_LYMPHOID_AND_A_NON_LYMPHOID_CELL/1.634e-06/16.56,REACTOME_PD1_SIGNALING…	REACTOME_TRANSLOCATION_OF_ZAP_70_TO_IMMUNOLOGICAL_SYNAPSE/0.003415/64.76	T_CELL_ACTIVATION/5.834e-09/27.41,IMMUNE_SYSTEM_PROCESS/6.174e-08/6.798,LYMPHOCYTE_ACTIVATION/6.435e-08/19.64,LEUKOCYTE_ACTIVATION/1.4e-07/17.59,CELLULAR_CATION_HOMEOSTASIS/2.241e-07/12.71,CATION_HOMEOSTASIS/2.782e-07/12.36,CELL_ACTIVATION/2.8e-07/15.93,ION_HOMEOSTASIS/1.012e-06/10.44,POSITIVE_REGULATION_OF_CELLULAR_PROCESS/1.552e-06/4.126,BEHAVIOR/2.443e-06/9.29,CELLULAR_HOMEOSTASIS/2.443e-06/9.…	T_CELL_ACTIVATION/0.002912/27.41,IMMUNE_SYSTEM_PROCESS/0.03081/6.798,LYMPHOCYTE_ACTIVATION/0.03212/19.64	PLASMA_MEMBRANE/1.564e-06/2.922,MEMBRANE/2.173e-06/2.514,PLASMA_MEMBRANE_PART/9.35e-06/2.996,MEMBRANE_PART/2.448e-05/2.485,EXTERNAL_SIDE_OF_PLASMA_MEMBRANE/8.81e-05/33.68,INTEGRAL_TO_PLASMA_MEMBRANE/0.0001499/2.842,INTRINSIC_TO_PLASMA_MEMBRANE/0.0001772/2.801,INTEGRAL_TO_MEMBRANE/0.000602/2.342,INTRINSIC_TO_MEMBRANE/0.0007074/2.31,CELL_SURFACE/0.001143/8.747,IMMUNOLOGICAL_SYNAPSE/0.001857/30.61,R…	NA	CYTOKINE_BINDING/0.0001876/14.03,INTERLEUKIN_RECEPTOR_ACTIVITY/0.000216/25.26,INTERLEUKIN_BINDING/0.0004265/20.21,GROWTH_FACTOR_BINDING/0.0008122/16.29,HEMATOPOIETIN_INTERFERON_CLASSD200_DOMAIN_CYTOKINE_RECEPTOR_ACTIVITY/0.0009773/15.31,NON_MEMBRANE_SPANNING_PROTEIN_TYROSINE_KINASE_ACTIVITY/0.001857/30.61,TRANSMEMBRANE_RECEPTOR_ACTIVITY/0.002632/3.376,SH2_DOMAIN_BINDING/0.00349/22.45,G_PROTEIN_CO…	NA	ALK_DN.V1_UP/0.0001156/7.893,STK33_NOMO_DN/0.0002098/4.989,PTEN_DN.V1_DN/0.0005863/5.84,PRC2_SUZ12_UP.V1_UP/0.0006228/5.773,MTOR_UP.N4.V1_DN/0.0007647/5.551,LEF1_UP.V1_UP/0.0009824/5.289,KRAS.600_UP.V1_DN/0.001104/4.398,GCNP_SHH_UP_LATE.V1_DN/0.003645/4.895,SNF5_DN.V1_UP/0.003829/4.839,PRC2_SUZ12_UP.V1_DN/0.004216/4.73,IL15_UP.V1_UP/0.004419/4.677,IL2_UP.V1_UP/0.004524/4.651,KRAS.AMP.LUNG_UP.V1_U…	NA	HALLMARK_ALLOGRAFT_REJECTION/2.596e-15/14.46,HALLMARK_INFLAMMATORY_RESPONSE/3.19e-07/8.419,HALLMARK_IL2_STAT5_SIGNALING/0.001183/5.102,HALLMARK_IL6_JAK_STAT3_SIGNALING/0.001797/7.742,HALLMARK_APICAL_SURFACE/0.002117/11.75,HALLMARK_ANDROGEN_RESPONSE/0.02232/5.001,HALLMARK_INTERFERON_GAMMA_RESPONSE/0.03145/3.368	HALLMARK_ALLOGRAFT_REJECTION/7.852e-11/14.46,HALLMARK_INFLAMMATORY_RESPONSE/0.009651/8.419	ALLOGRAFT_REJEC.
M402	6	-19.8293	0.11519	0.0355633	3.02643e-33	1.72083e-60	1	2.1472	3.69396	0.170998	4.95871e-25	11.0404	0.58	0	18.99	0	172	M110	NCKAP1L|3071(44),ITGB2|3689(27),HCLS1|3059(23),CD53|963(22),VAV1|7409(20),CSF1R|1436(18),INPP5D|3635(17),HLA-DPB1|3115(16)	S1	0	BIOCARTA_BLYMPHOCYTE_PATHWAY/2.025e-06/40.23,BIOCARTA_LAIR_PATHWAY/1.4e-05/26.03,BIOCARTA_IL5_PATHWAY/8.314e-05/33.19,BIOCARTA_INFLAM_PATHWAY/9.62e-05/16.39,BIOCARTA_LYM_PATHWAY/0.0001136/30.17,BIOCARTA_TCRA_PATHWAY/0.0001136/30.17,BIOCARTA_MONOCYTE_PATHWAY/0.0001136/30.17,BIOCARTA_ASBCELL_PATHWAY/0.0001504/27.66,BIOCARTA_THELPER_PATHWAY/0.0001504/27.66,BIOCARTA_GRANULOCYTES_PATHWAY/0.0002456/23.…	NA	KEGG_ASTHMA/1.747e-18/51.06,KEGG_INTESTINAL_IMMUNE_NETWORK_FOR_IGA_PRODUCTION/2.655e-18/33.67,KEGG_ALLOGRAFT_REJECTION/1.407e-16/37.93,KEGG_GRAFT_VERSUS_HOST_DISEASE/3.076e-16/35.88,KEGG_AUTOIMMUNE_THYROID_DISEASE/4.461e-16/34.93,KEGG_TYPE_I_DIABETES_MELLITUS/9.063e-16/33.19,KEGG_VIRAL_MYOCARDITIS/1.149e-15/22.78,KEGG_ANTIGEN_PROCESSING_AND_PRESENTATION/1.774e-15/22.12,KEGG_LEISHMANIA_INFECTION/1…	KEGG_ASTHMA/1.966e-13/51.06,KEGG_INTESTINAL_IMMUNE_NETWORK_FOR_IGA_PRODUCTION/2.987e-13/33.67,KEGG_ALLOGRAFT_REJECTION/1.584e-11/37.93,KEGG_GRAFT_VERSUS_HOST_DISEASE/3.462e-11/35.88,KEGG_AUTOIMMUNE_THYROID_DISEASE/5.02e-11/34.93,KEGG_TYPE_I_DIABETES_MELLITUS/1.02e-10/33.19,KEGG_VIRAL_MYOCARDITIS/1.293e-10/22.78,KEGG_ANTIGEN_PROCESSING_AND_PRESENTATION/1.996e-10/22.12,KEGG_LEISHMANIA_INFECTION/1.9…	REACTOME_TRANSLOCATION_OF_ZAP_70_TO_IMMUNOLOGICAL_SYNAPSE/7.154e-12/59.57,REACTOME_PHOSPHORYLATION_OF_CD3_AND_TCR_ZETA_CHAINS/2.642e-11/51.62,REACTOME_PD1_SIGNALING/7.865e-11/45.55,REACTOME_IMMUNE_SYSTEM/1.074e-10/3.941,REACTOME_INTERFERON_GAMMA_SIGNALING/1.201e-10/18.75,REACTOME_COSTIMULATION_BY_THE_CD28_FAMILY/1.698e-10/18.13,REACTOME_CYTOKINE_SIGNALING_IN_IMMUNE_SYSTEM/1.078e-09/7.08,REACTOME_…	REACTOME_TRANSLOCATION_OF_ZAP_70_TO_IMMUNOLOGICAL_SYNAPSE/2.917e-06/59.57,REACTOME_PHOSPHORYLATION_OF_CD3_AND_TCR_ZETA_CHAINS/1.077e-05/51.62,REACTOME_PD1_SIGNALING/3.207e-05/45.55,REACTOME_IMMUNE_SYSTEM/4.38e-05/3.941,REACTOME_INTERFERON_GAMMA_SIGNALING/4.898e-05/18.75,REACTOME_COSTIMULATION_BY_THE_CD28_FAMILY/6.922e-05/18.13,REACTOME_CYTOKINE_SIGNALING_IN_IMMUNE_SYSTEM/0.0004394/7.08,REACTOME_G…	IMMUNE_SYSTEM_PROCESS/1.579e-12/7.214,RESPONSE_TO_EXTERNAL_STIMULUS/2.252e-09/6.227,DEFENSE_RESPONSE/1.413e-08/6.407,IMMUNE_RESPONSE/2.341e-08/6.734,SIGNAL_TRANSDUCTION/6.437e-08/2.584,LOCOMOTORY_BEHAVIOR/1.8e-07/10.59,INFLAMMATORY_RESPONSE/1.905e-06/8.029,BEHAVIOR/6.92e-06/6.866,POSITIVE_REGULATION_OF_SIGNAL_TRANSDUCTION/1.923e-05/7.024,RESPONSE_TO_CHEMICAL_STIMULUS/2.54e-05/4.296,RESPONSE_TO_WO…	IMMUNE_SYSTEM_PROCESS/7.883e-07/7.214,RESPONSE_TO_EXTERNAL_STIMULUS/0.001124/6.227,DEFENSE_RESPONSE/0.007054/6.407,IMMUNE_RESPONSE/0.01168/6.734,SIGNAL_TRANSDUCTION/0.03213/2.584	PLASMA_MEMBRANE/4.186e-13/3.439,MEMBRANE/1.81e-10/2.677,INTEGRAL_TO_MEMBRANE/1.676e-07/2.736,INTRINSIC_TO_MEMBRANE/2.288e-07/2.698,PLASMA_MEMBRANE_PART/2.921e-07/2.854,INTEGRAL_TO_PLASMA_MEMBRANE/4.138e-07/3.034,INTRINSIC_TO_PLASMA_MEMBRANE/5.467e-07/2.99,MEMBRANE_PART/1.092e-06/2.381,LIPID_RAFT/0.002014/11.85,MEMBRANE_FRACTION/0.01063/2.674,CELL_FRACTION/0.01165/2.319	PLASMA_MEMBRANE/5.9e-08/3.439,MEMBRANE/2.551e-05/2.677,INTEGRAL_TO_MEMBRANE/0.02363/2.736,INTRINSIC_TO_MEMBRANE/0.03225/2.698,PLASMA_MEMBRANE_PART/0.04118/2.854	RECEPTOR_ACTIVITY/4.199e-11/4.947,TRANSMEMBRANE_RECEPTOR_ACTIVITY/3.92e-09/5.268,CYTOKINE_BINDING/7.12e-05/11.52,CHEMOKINE_ACTIVITY/0.0005521/10.54,CHEMOKINE_RECEPTOR_BINDING/0.0006045/10.29,G_PROTEIN_COUPLED_RECEPTOR_BINDING/0.001434/8.194,INTERLEUKIN_BINDING/0.001442/13.27,CYTOKINE_ACTIVITY/0.002443/5.37,PROTEIN_TYROSINE_KINASE_ACTIVITY/0.002536/7.024,GUANYL_NUCLEOTIDE_EXCHANGE_FACTOR_ACTIVITY/…	RECEPTOR_ACTIVITY/1.006e-05/4.947,TRANSMEMBRANE_RECEPTOR_ACTIVITY/0.0009392/5.268	RPS14_DN.V1_UP/1.531e-09/8.326,P53_DN.V2_UP/3.519e-05/6.46,PTEN_DN.V1_DN/0.001011/4.476,SNF5_DN.V1_UP/0.001046/4.45,KRAS.LUNG_UP.V1_UP/0.001092/5.185,PTEN_DN.V2_UP/0.001231/5.067,CYCLIN_D1_KE_.V1_DN/0.001537/4.163,PTEN_DN.V1_UP/0.004796/3.859,ALK_DN.V1_UP/0.006168/4.321,ATF2_S_UP.V1_DN/0.006452/3.627,CYCLIN_D1_UP.V1_DN/0.006968/3.568,HOXA9_DN.V1_UP/0.008287/3.439,KRAS.600_UP.V1_UP/0.009349/2.99,H…	RPS14_DN.V1_UP/0.0001751/8.326	HALLMARK_ALLOGRAFT_REJECTION/1.419e-15/11.17,HALLMARK_INTERFERON_GAMMA_RESPONSE/4.09e-10/8.297,HALLMARK_KRAS_SIGNALING_UP/3.287e-08/7.227,HALLMARK_INFLAMMATORY_RESPONSE/3.488e-08/7.19,HALLMARK_IL6_JAK_STAT3_SIGNALING/1.206e-06/10.17,HALLMARK_TNFA_SIGNALING_VIA_NFKB/0.002319/3.872,HALLMARK_COMPLEMENT/0.009778/3.319,HALLMARK_HYPOXIA/0.03415/2.793,HALLMARK_IL2_STAT5_SIGNALING/0.03415/2.793	HALLMARK_ALLOGRAFT_REJECTION/4.291e-11/11.17,HALLMARK_INTERFERON_GAMMA_RESPONSE/1.237e-05/8.297,HALLMARK_KRAS_SIGNALING_UP/0.0009943/7.227,HALLMARK_INFLAMMATORY_RESPONSE/0.001055/7.19,HALLMARK_IL6_JAK_STAT3_SIGNALING/0.03648/10.17	ASTHMA
M401	7	-17.6042	0.0456591	0.0187013	2.21991e-26	7.18157e-56	1	1.90485	3.27076	0.159701	1.74081e-22	8.85289	0.81	0	35.57	0	221	M110	MYO1F|4542(56),WAS|7454(42),SASH3|54440(36),SPI1|6688(24),TYROBP|7305(19),PTPN6|5777(17),ABI3|51225(16),LILRB3|11025(16)	S1	0	BIOCARTA_D4GDI_PATHWAY/0.0004057/19.87,BIOCARTA_ARENRF2_PATHWAY/0.0004057/19.87,BIOCARTA_CTLA4_PATHWAY/0.001306/13.59,BIOCARTA_GH_PATHWAY/0.003681/9.566,BIOCARTA_FAS_PATHWAY/0.00498/8.61,BIOCARTA_TRKA_PATHWAY/0.00821/14.35,BIOCARTA_TCR_PATHWAY/0.01443/5.87,BIOCARTA_CDMAC_PATHWAY/0.01448/10.76,BIOCARTA_KERATINOCYTE_PATHWAY/0.01626/5.615,BIOCARTA_CCR5_PATHWAY/0.01628/10.13,BIOCARTA_PML_PATHWAY/0.01…	NA	KEGG_B_CELL_RECEPTOR_SIGNALING_PATHWAY/2.523e-06/9.183,KEGG_LEUKOCYTE_TRANSENDOTHELIAL_MIGRATION/6.86e-06/6.857,KEGG_CHEMOKINE_SIGNALING_PATHWAY/1.293e-05/5.037,KEGG_NATURAL_KILLER_CELL_MEDIATED_CYTOTOXICITY/8.525e-05/5.692,KEGG_FC_GAMMA_R_MEDIATED_PHAGOCYTOSIS/0.0001206/6.344,KEGG_LEISHMANIA_INFECTION/0.0001619/7.38,KEGG_T_CELL_RECEPTOR_SIGNALING_PATHWAY/0.0002679/5.58,KEGG_ALDOSTERONE_REGULATED…	NA	REACTOME_IMMUNE_SYSTEM/1.644e-07/2.965,REACTOME_ADAPTIVE_IMMUNE_SYSTEM/5.35e-07/3.559,REACTOME_SIGNALING_BY_RHO_GTPASES/5.099e-06/7.109,REACTOME_GPVI_MEDIATED_ACTIVATION_CASCADE/2.684e-05/13.89,REACTOME_PLATELET_ACTIVATION_SIGNALING_AND_AGGREGATION/9.347e-05/4.438,REACTOME_HEMOSTASIS/0.000565/2.784,REACTOME_INTERFERON_GAMMA_SIGNALING/0.0006075/7.296,REACTOME_IMMUNOREGULATORY_INTERACTIONS_BETWEEN_…	NA	IMMUNE_SYSTEM_PROCESS/1.933e-10/5.615,IMMUNE_RESPONSE/1.681e-09/6.364,DEFENSE_RESPONSE/3.87e-07/4.986,CELLULAR_DEFENSE_RESPONSE/4.188e-06/10.57,CELL_SURFACE_RECEPTOR_LINKED_SIGNAL_TRANSDUCTION_GO_0007166/1.017e-05/2.949,SIGNAL_TRANSDUCTION/1.396e-05/2.065,PHOSPHOINOSITIDE_MEDIATED_SIGNALING/0.0002304/8.968,INTRACELLULAR_SIGNALING_CASCADE/0.0002564/2.486,PHOSPHOLIPASE_C_ACTIVATION/0.0005119/18.45,…	IMMUNE_SYSTEM_PROCESS/9.648e-05/5.615,IMMUNE_RESPONSE/0.000839/6.364	INTEGRAL_TO_PLASMA_MEMBRANE/5.974e-07/2.725,INTRINSIC_TO_PLASMA_MEMBRANE/8.104e-07/2.685,INTEGRAL_TO_MEMBRANE/8.809e-07/2.395,INTRINSIC_TO_MEMBRANE/1.217e-06/2.362,PLASMA_MEMBRANE_PART/2.39e-06/2.451,PLASMA_MEMBRANE/4.076e-06/2.241,MEMBRANE_PART/2.501e-05/2.012,INTEGRIN_COMPLEX/0.02017/9.063,RECEPTOR_COMPLEX/0.0273/4.612,LYTIC_VACUOLE/0.0326/4.305,LYSOSOME/0.0326/4.305,LAMELLIPODIUM/0.03381/6.888…	NA	CYTOKINE_BINDING/1.874e-05/10.76,RECEPTOR_ACTIVITY/3.041e-05/2.926,TRANSMEMBRANE_RECEPTOR_ACTIVITY/0.0002494/3.021,INTERLEUKIN_BINDING/0.002944/10.33,SUGAR_BINDING/0.005467/8.332,SMALL_GTPASE_REGULATOR_ACTIVITY/0.007671/5.14,PROTEIN_KINASE_REGULATOR_ACTIVITY/0.01039/6.623,GTP_BINDING/0.01443/5.87,KINASE_REGULATOR_ACTIVITY/0.01533/5.74,GUANYL_NUCLEOTIDE_BINDING/0.01533/5.74,GTPASE_REGULATOR_ACTIVI…	NA	RPS14_DN.V1_UP/3.818e-08/6.48,KRAS.600.LUNG.BREAST_UP.V1_UP/0.0002252/3.671,KRAS.KIDNEY_UP.V1_DN/0.000819/4.636,KRAS.LUNG.BREAST_UP.V1_UP/0.0008961/4.566,VEGF_A_UP.V1_UP/0.001575/3.683,KRAS.BREAST_UP.V1_UP/0.003993/4.004,AKT_UP_MTOR_DN.V1_UP/0.004707/3.405,PRC2_SUZ12_UP.V1_DN/0.004853/3.386,IL15_UP.V1_UP/0.005154/3.348,IL2_UP.V1_UP/0.00531/3.33,HOXA9_DN.V1_UP/0.007468/3.123,KRAS.600_UP.V1_UP/0.01…	RPS14_DN.V1_UP/0.004366/6.48	HALLMARK_ALLOGRAFT_REJECTION/1.651e-10/7.392,HALLMARK_INTERFERON_GAMMA_RESPONSE/9.476e-08/6.027,HALLMARK_INFLAMMATORY_RESPONSE/4.022e-06/5.166,HALLMARK_IL6_JAK_STAT3_SIGNALING/6.895e-05/6.927,HALLMARK_IL2_STAT5_SIGNALING/0.008537/3.044,HALLMARK_COMPLEMENT/0.008994/3.013,HALLMARK_REACTIVE_OXIGEN_SPECIES_PATHWAY/0.01822/5.381,HALLMARK_P53_PATHWAY/0.02718/2.636,HALLMARK_TNFA_SIGNALING_VIA_NFKB/0.029…	HALLMARK_ALLOGRAFT_REJECTION/4.994e-06/7.392,HALLMARK_INTERFERON_GAMMA_RESPONSE/0.002866/6.027	ALLOGRAFT_REJEC.
M404	8	-16.2562	0.063003	0.169105	1.72569e-32	1.55471e-54	1	2.37511	4.15188	0.105042	1.01607e-10	8.22054	0.44	0	70.4	0	112	M110	P2RY10|27334(31),SH2D1A|4068(25),PTPRC|5788(25),IKZF1|10320(20),GBP5|115362(17)	S1	0	BIOCARTA_NKT_PATHWAY/1.546e-08/35.15,BIOCARTA_NO2IL12_PATHWAY/2.552e-06/39.97,BIOCARTA_IL12_PATHWAY/6.302e-06/32.36,BIOCARTA_TCAPOPTOSIS_PATHWAY/0.001203/37.75,BIOCARTA_TCRA_PATHWAY/0.001824/30.89,BIOCARTA_TCYTOTOXIC_PATHWAY/0.002181/28.31,BIOCARTA_THELPER_PATHWAY/0.002181/28.31,BIOCARTA_TH1TH2_PATHWAY/0.005501/17.88,BIOCARTA_CTLA4_PATHWAY/0.005501/17.88,BIOCARTA_CSK_PATHWAY/0.007346/15.44	BIOCARTA_NKT_PATHWAY/0.00203/35.15	KEGG_CYTOKINE_CYTOKINE_RECEPTOR_INTERACTION/2.074e-10/9.629,KEGG_CHEMOKINE_SIGNALING_PATHWAY/1.55e-05/7.229,KEGG_PRIMARY_IMMUNODEFICIENCY/5.174e-05/19.42,KEGG_TRYPTOPHAN_METABOLISM/0.001555/13.07,KEGG_INTESTINAL_IMMUNE_NETWORK_FOR_IGA_PRODUCTION/0.002507/11.08,KEGG_T_CELL_RECEPTOR_SIGNALING_PATHWAY/0.003812/6.292,KEGG_CELL_ADHESION_MOLECULES_CAMS/0.007323/5.227,KEGG_HEMATOPOIETIC_CELL_LINEAGE/0.0…	KEGG_CYTOKINE_CYTOKINE_RECEPTOR_INTERACTION/2.334e-05/9.629	REACTOME_CLASS_A1_RHODOPSIN_LIKE_RECEPTORS/6.665e-10/8.809,REACTOME_CHEMOKINE_RECEPTORS_BIND_CHEMOKINES/1.082e-09/24.71,REACTOME_GPCR_LIGAND_BINDING/3.13e-08/6.516,REACTOME_PEPTIDE_LIGAND_BINDING_RECEPTORS/6.787e-08/9.935,REACTOME_G_ALPHA_I_SIGNALLING_EVENTS/1.183e-06/8.494,REACTOME_GPCR_DOWNSTREAM_SIGNALING/2.012e-06/4.618,REACTOME_SIGNALING_BY_GPCR/1.729e-05/3.824,REACTOME_EICOSANOID_LIGAND_BIN…	REACTOME_CLASS_A1_RHODOPSIN_LIKE_RECEPTORS/0.0002718/8.809,REACTOME_CHEMOKINE_RECEPTORS_BIND_CHEMOKINES/0.0004414/24.71,REACTOME_GPCR_LIGAND_BINDING/0.01276/6.516,REACTOME_PEPTIDE_LIGAND_BINDING_RECEPTORS/0.02767/9.935	IMMUNE_RESPONSE/9.901e-10/9.602,IMMUNE_SYSTEM_PROCESS/6.448e-09/7.386,CELLULAR_CATION_HOMEOSTASIS/1.25e-08/14.42,CATION_HOMEOSTASIS/1.599e-08/14.03,DEFENSE_RESPONSE/4.152e-08/7.871,CELLULAR_DEFENSE_RESPONSE/4.203e-08/20.86,ION_HOMEOSTASIS/6.969e-08/11.85,LOCOMOTORY_BEHAVIOR/8.185e-08/14.46,CELLULAR_HOMEOSTASIS/1.906e-07/10.54,CHEMICAL_HOMEOSTASIS/3.185e-07/9.928,CELL_SURFACE_RECEPTOR_LINKED_SIGNA…	IMMUNE_RESPONSE/0.0004942/9.602,IMMUNE_SYSTEM_PROCESS/0.003218/7.386,CELLULAR_CATION_HOMEOSTASIS/0.006237/14.42,CATION_HOMEOSTASIS/0.00798/14.03,DEFENSE_RESPONSE/0.02072/7.871,CELLULAR_DEFENSE_RESPONSE/0.02098/20.86,ION_HOMEOSTASIS/0.03479/11.85,LOCOMOTORY_BEHAVIOR/0.04085/14.46	INTEGRAL_TO_PLASMA_MEMBRANE/2.579e-06/3.405,INTRINSIC_TO_PLASMA_MEMBRANE/3.194e-06/3.355,INTEGRAL_TO_MEMBRANE/5.531e-06/2.888,INTRINSIC_TO_MEMBRANE/6.896e-06/2.849,PLASMA_MEMBRANE_PART/2.884e-05/2.872,PLASMA_MEMBRANE/0.0001521/2.457,MEMBRANE_PART/0.0001773/2.299,MEMBRANE/0.000831/2.012,SOLUBLE_FRACTION/0.002118/5.552	NA	RECEPTOR_ACTIVITY/5.186e-06/4.255,TRANSMEMBRANE_RECEPTOR_ACTIVITY/2.368e-05/4.684,CHEMOKINE_RECEPTOR_BINDING/0.002064/11.85,CYTOKINE_ACTIVITY/0.003216/6.597,G_PROTEIN_COUPLED_RECEPTOR_ACTIVITY/0.003777/4.854,G_PROTEIN_COUPLED_RECEPTOR_BINDING/0.003959/9.438,RHODOPSIN_LIKE_RECEPTOR_ACTIVITY/0.005377/5.71,CHEMOKINE_ACTIVITY/0.02537/8.09,MOLECULAR_ADAPTOR_ACTIVITY/0.03375/6.934,PROTEIN_TYROSINE_PHOS…	NA	RPS14_DN.V1_UP/0.0008173/5.48,CAMP_UP.V1_DN/0.005702/4.401,HOXA9_DN.V1_UP/0.005702/4.401,WNT_UP.V1_UP/0.01848/3.974,IL2_UP.V1_UP/0.02223/3.754,CTIP_DN.V1_UP/0.03324/4.283,KRAS.LUNG.BREAST_UP.V1_UP/0.04308/3.861,RELA_DN.V1_DN/0.04471/3.803,P53_DN.V2_UP/0.04721/3.72	NA	HALLMARK_ALLOGRAFT_REJECTION/2.055e-09/10.3,HALLMARK_INFLAMMATORY_RESPONSE/2.42e-05/6.795,HALLMARK_IL2_STAT5_SIGNALING/0.001129/5.148,HALLMARK_INTERFERON_GAMMA_RESPONSE/0.001189/5.097,HALLMARK_TNFA_SIGNALING_VIA_NFKB/0.00661/4.247	HALLMARK_ALLOGRAFT_REJECTION/6.215e-05/10.3	CYTOKINE_CYTOKI.
M637	9	-11.9624	0.00608446	0.0719986	1.09124e-22	9.98247e-38	0.999999	2.40575	4.22564	0.0805799	3.52383e-10	10.2475	0.47	0	79.1	0	73	M404	P2RY10|27334(28),IKZF1|10320(20),SH2D1A|4068(19),GBP5|115362(16)	S1	0	BIOCARTA_NKT_PATHWAY/1.146e-09/53.93,BIOCARTA_NO2IL12_PATHWAY/3.545e-05/46,BIOCARTA_IL12_PATHWAY/6.857e-05/37.23,BIOCARTA_TCAPOPTOSIS_PATHWAY/0.0005137/57.92,BIOCARTA_TH1TH2_PATHWAY/0.00238/27.44,BIOCARTA_CTLA4_PATHWAY/0.00238/27.44,BIOCARTA_IL5_PATHWAY/0.03772/26.06,BIOCARTA_TCRA_PATHWAY/0.04141/23.69,BIOCARTA_ASBCELL_PATHWAY/0.04509/21.72,BIOCARTA_TCYTOTOXIC_PATHWAY/0.04509/21.72,BIOCARTA_THELP…	BIOCARTA_NKT_PATHWAY/0.0001504/53.93	KEGG_CYTOKINE_CYTOKINE_RECEPTOR_INTERACTION/4.998e-13/14.77,KEGG_CHEMOKINE_SIGNALING_PATHWAY/6.079e-07/11.09,KEGG_PRIMARY_IMMUNODEFICIENCY/0.0003247/22.34,KEGG_TRYPTOPHAN_METABOLISM/0.0004484/20.05,KEGG_INTESTINAL_IMMUNE_NETWORK_FOR_IGA_PRODUCTION/0.0007306/17,KEGG_HEMATOPOIETIC_CELL_LINEAGE/0.003996/9.421,KEGG_ALLOGRAFT_REJECTION/0.00796/14.89,KEGG_T_CELL_RECEPTOR_SIGNALING_PATHWAY/0.008294/7.24…	KEGG_CYTOKINE_CYTOKINE_RECEPTOR_INTERACTION/5.624e-08/14.77	REACTOME_CHEMOKINE_RECEPTORS_BIND_CHEMOKINES/3.335e-11/37.91,REACTOME_PEPTIDE_LIGAND_BINDING_RECEPTORS/1.007e-09/15.24,REACTOME_CLASS_A1_RHODOPSIN_LIKE_RECEPTORS/6.266e-09/10.62,REACTOME_G_ALPHA_I_SIGNALLING_EVENTS/2.866e-08/13.03,REACTOME_GPCR_LIGAND_BINDING/1.369e-07/7.855,REACTOME_GPCR_DOWNSTREAM_SIGNALING/4.011e-06/5.567,REACTOME_SIGNALING_BY_GPCR/2.356e-05/4.609,REACTOME_COSTIMULATION_BY_THE…	REACTOME_CHEMOKINE_RECEPTORS_BIND_CHEMOKINES/1.36e-05/37.91,REACTOME_PEPTIDE_LIGAND_BINDING_RECEPTORS/0.0004105/15.24,REACTOME_CLASS_A1_RHODOPSIN_LIKE_RECEPTORS/0.002555/10.62,REACTOME_G_ALPHA_I_SIGNALLING_EVENTS/0.01169/13.03	IMMUNE_RESPONSE/1.168e-09/12.47,CELLULAR_DEFENSE_RESPONSE/2.068e-09/32.01,LOCOMOTORY_BEHAVIOR/2.707e-09/22.18,IMMUNE_SYSTEM_PROCESS/3.845e-08/8.904,DEFENSE_RESPONSE/5.373e-08/10.06,BEHAVIOR/8.291e-08/14.38,CELLULAR_CATION_HOMEOSTASIS/1.642e-07/17.21,CATION_HOMEOSTASIS/1.99e-07/16.74,CELL_SURFACE_RECEPTOR_LINKED_SIGNAL_TRANSDUCTION_GO_0007166/5.188e-07/5.528,ION_HOMEOSTASIS/6.281e-07/14.14,CELLULA…	IMMUNE_RESPONSE/0.000583/12.47,CELLULAR_DEFENSE_RESPONSE/0.001032/32.01,LOCOMOTORY_BEHAVIOR/0.001351/22.18,IMMUNE_SYSTEM_PROCESS/0.01919/8.904,DEFENSE_RESPONSE/0.02682/10.06,BEHAVIOR/0.04138/14.38	INTEGRAL_TO_PLASMA_MEMBRANE/1.249e-05/3.849,INTRINSIC_TO_PLASMA_MEMBRANE/1.472e-05/3.793,PLASMA_MEMBRANE_PART/8.109e-05/3.246,INTEGRAL_TO_MEMBRANE/9.761e-05/3.021,INTRINSIC_TO_MEMBRANE/0.0001139/2.98,PLASMA_MEMBRANE/0.0002038/2.827,SOLUBLE_FRACTION/0.0003046/8.518,MEMBRANE_PART/0.001123/2.404,MEMBRANE/0.002447/2.147,CELL_FRACTION/0.03626/2.732,IMMUNOLOGICAL_SYNAPSE/0.04141/23.69	NA	RECEPTOR_ACTIVITY/0.0002786/4.196,CHEMOKINE_RECEPTOR_BINDING/0.0005989/18.18,CYTOKINE_ACTIVITY/0.0006619/10.12,G_PROTEIN_COUPLED_RECEPTOR_BINDING/0.001168/14.48,TRANSMEMBRANE_RECEPTOR_ACTIVITY/0.004275/3.919,CHEMOKINE_ACTIVITY/0.01132/12.41,RECEPTOR_BINDING/0.01134/3.702,MOLECULAR_ADAPTOR_ACTIVITY/0.0152/10.64,ELECTRON_CARRIER_ACTIVITY/0.03531/6.77,PROTEIN_HETERODIMERIZATION_ACTIVITY/0.03531/6.77…	NA	CAMP_UP.V1_DN/0.006478/5.402,KRAS.LUNG.BREAST_UP.V1_UP/0.01426/5.924,KRAS.600.LUNG.BREAST_UP.V1_UP/0.01733/4.041,BMI1_DN.V1_UP/0.01796/5.43,WNT_UP.V1_UP/0.02805/4.573,IL2_UP.V1_UP/0.03242/4.32,HOXA9_DN.V1_UP/0.03809/4.051	NA	HALLMARK_ALLOGRAFT_REJECTION/8.995e-07/10.53,HALLMARK_INFLAMMATORY_RESPONSE/0.001027/6.516,HALLMARK_KRAS_SIGNALING_DN/0.0376/4.073,HALLMARK_IL2_STAT5_SIGNALING/0.0406/3.949,HALLMARK_KRAS_SIGNALING_UP/0.04111/3.929,HALLMARK_TNFA_SIGNALING_VIA_NFKB/0.04163/3.91,HALLMARK_IL6_JAK_STAT3_SIGNALING/0.04406/5.992	HALLMARK_ALLOGRAFT_REJECTION/0.02721/10.53	CYTOKINE_CYTOKI.
M111	10	-7.85516	0.0227578	0.00291095	2.23737e-14	1.85011e-25	1	2.32944	4.15268	0	2.69751e-05	7.89817	0.65	0	770.15	0	51	M7	TNFRSF17|608(21),FCRL5|83416(16),PNOC|5368(16)	S1	0	BIOCARTA_CTCF_PATHWAY/0.001719/32.44,BIOCARTA_BCR_PATHWAY/0.003741/21.95,BIOCARTA_BLYMPHOCYTE_PATHWAY/0.0291/33.92,BIOCARTA_TALL1_PATHWAY/0.03947/24.87	NA	KEGG_B_CELL_RECEPTOR_SIGNALING_PATHWAY/4.836e-05/19.9,KEGG_HEMATOPOIETIC_CELL_LINEAGE/7.196e-05/17.98,KEGG_PRIMARY_IMMUNODEFICIENCY/0.0001118/31.98,KEGG_INTESTINAL_IMMUNE_NETWORK_FOR_IGA_PRODUCTION/0.0002539/24.33,KEGG_CALCIUM_SIGNALING_PATHWAY/0.00126/8.479,KEGG_NEUROACTIVE_LIGAND_RECEPTOR_INTERACTION/0.004675/5.898	NA	REACTOME_ANTIGEN_ACTIVATES_B_CELL_RECEPTOR_LEADING_TO_GENERATION_OF_SECOND_MESSENGERS/6.311e-05/38.59,REACTOME_GPCR_LIGAND_BINDING/0.00288/5.111,REACTOME_SIGNALING_BY_THE_B_CELL_RECEPTOR_BCR/0.004183/9.25,REACTOME_CLASS_A1_RHODOPSIN_LIKE_RECEPTORS/0.005874/5.527,REACTOME_SIGNALING_BY_GPCR/0.006152/3.599,REACTOME_GPCR_DOWNSTREAM_SIGNALING/0.01203/3.622,REACTOME_G_ALPHA_I_SIGNALLING_EVENTS/0.01243/…	NA	IMMUNE_RESPONSE/2.535e-06/11.35,IMMUNE_SYSTEM_PROCESS/2.276e-05/8.11,B_CELL_ACTIVATION/0.001298/37.31,SIGNAL_TRANSDUCTION/0.002725/2.591,HUMORAL_IMMUNE_RESPONSE/0.003117/24.07,POSITIVE_REGULATION_OF_RESPONSE_TO_STIMULUS/0.005148/18.65,REGULATION_OF_RESPONSE_TO_STIMULUS/0.01023/13.09,LYMPHOCYTE_ACTIVATION/0.01129/12.44,SENSORY_PERCEPTION/0.01207/6.288,LEUKOCYTE_ACTIVATION/0.01394/11.14,REGULATION_…	NA	PLASMA_MEMBRANE/0.0002302/3.237,INTEGRAL_TO_MEMBRANE/0.0005251/3.171,INTRINSIC_TO_MEMBRANE/0.0005899/3.128,PLASMA_MEMBRANE_PART/0.0006904/3.319,MEMBRANE_PART/0.0009958/2.753,MEMBRANE/0.001455/2.497,LIPID_RAFT/0.002547/26.65,INTEGRAL_TO_PLASMA_MEMBRANE/0.003491/3.148,INTRINSIC_TO_PLASMA_MEMBRANE/0.003816/3.103,IMMUNOLOGICAL_SYNAPSE/0.0291/33.92,LATE_ENDOSOME/0.0317/31.09,EXTERNAL_SIDE_OF_PLASMA_ME…	NA	RECEPTOR_ACTIVITY/0.003673/4.004,RHODOPSIN_LIKE_RECEPTOR_ACTIVITY/0.003992/9.405,GATED_CHANNEL_ACTIVITY/0.004087/9.327,HORMONE_ACTIVITY/0.004418/20.17,LIGAND_GATED_CHANNEL_ACTIVITY/0.005148/18.65,ION_CHANNEL_ACTIVITY/0.007176/7.614,SUBSTRATE_SPECIFIC_CHANNEL_ACTIVITY/0.008151/7.268,G_PROTEIN_COUPLED_RECEPTOR_ACTIVITY/0.01153/6.396,TRANSMEMBRANE_RECEPTOR_ACTIVITY/0.02195/3.74,NEUROPEPTIDE_HORMONE_…	NA	IL21_UP.V1_UP/0.001341/8.337,KRAS.PROSTATE_UP.V1_UP/0.004684/8.883,PTEN_DN.V1_UP/0.011/6.507,IL2_UP.V1_DN/0.01357/6.017,ALK_DN.V1_UP/0.04622/5.829,ALK_DN.V1_DN/0.04884/5.653	NA	NA	NA	IMMUNE_RESPONSE
M112	11	-3.40847	0.032161	0.0056261	0.005019	1.40306e-10	0.999999	1.2435	1.94881	0.342358	2.77933e-05	3.95804	0.84	0	18.71	0	189	M7	PSMB9|5698(29),TAP1|6890(29),IFI44L|10964(27),APOL6|80830(23),STAT1|6772(19),IRF1|3659(17),OAS2|4939(17),OAS1|4938(16),RSAD2|91543(16)	S1	0	BIOCARTA_COMP_PATHWAY/5.152e-07/29.61,BIOCARTA_CLASSIC_PATHWAY/4.387e-06/33.56,BIOCARTA_CTL_PATHWAY/0.0002564/23.23,BIOCARTA_INFLAM_PATHWAY/0.002367/11.19,BIOCARTA_LECTIN_PATHWAY/0.004191/20.13,BIOCARTA_RANKL_PATHWAY/0.008257/14.38,BIOCARTA_BIOPEPTIDES_PATHWAY/0.008333/7.191,BIOCARTA_IL22BP_PATHWAY/0.009466/13.42,BIOCARTA_IL10_PATHWAY/0.0121/11.84,BIOCARTA_IL7_PATHWAY/0.0121/11.84,BIOCARTA_PML_PA…	NA	KEGG_ANTIGEN_PROCESSING_AND_PRESENTATION/4.181e-12/17.26,KEGG_ALLOGRAFT_REJECTION/1.133e-06/17.26,KEGG_GRAFT_VERSUS_HOST_DISEASE/1.597e-06/16.33,KEGG_AUTOIMMUNE_THYROID_DISEASE/1.88e-06/15.9,KEGG_RIG_I_LIKE_RECEPTOR_SIGNALING_PATHWAY/2.114e-06/11.75,KEGG_TYPE_I_DIABETES_MELLITUS/2.572e-06/15.1,KEGG_TOLL_LIKE_RECEPTOR_SIGNALING_PATHWAY/3.419e-05/7.744,KEGG_COMPLEMENT_AND_COAGULATION_CASCADES/4.505…	KEGG_ANTIGEN_PROCESSING_AND_PRESENTATION/4.705e-07/17.26	REACTOME_INTERFERON_ALPHA_BETA_SIGNALING/9.972e-50/60.02,REACTOME_INTERFERON_SIGNALING/9.666e-46/27.46,REACTOME_CYTOKINE_SIGNALING_IN_IMMUNE_SYSTEM/1.113e-39/16.91,REACTOME_IMMUNE_SYSTEM/2.991e-38/7.532,REACTOME_INTERFERON_GAMMA_SIGNALING/3.461e-24/32.42,REACTOME_INNATE_IMMUNE_SYSTEM/6.945e-15/9.523,REACTOME_ANTIGEN_PROCESSING_CROSS_PRESENTATION/5.935e-12/16.78,REACTOME_ANTIGEN_PRESENTATION_FOLDI…	REACTOME_INTERFERON_ALPHA_BETA_SIGNALING/4.066e-44/60.02,REACTOME_INTERFERON_SIGNALING/3.941e-40/27.46,REACTOME_CYTOKINE_SIGNALING_IN_IMMUNE_SYSTEM/4.538e-34/16.91,REACTOME_IMMUNE_SYSTEM/1.22e-32/7.532,REACTOME_INTERFERON_GAMMA_SIGNALING/1.411e-18/32.42,REACTOME_INNATE_IMMUNE_SYSTEM/2.832e-09/9.523,REACTOME_ANTIGEN_PROCESSING_CROSS_PRESENTATION/2.42e-06/16.78,REACTOME_ANTIGEN_PRESENTATION_FOLDING…	IMMUNE_RESPONSE/1.608e-11/7.879,IMMUNE_SYSTEM_PROCESS/5.544e-10/5.94,DEFENSE_RESPONSE/5.013e-08/5.83,RESPONSE_TO_VIRUS/3.838e-07/14.99,RESPONSE_TO_OTHER_ORGANISM/8.655e-07/10.6,DEFENSE_RESPONSE_TO_VIRUS/4.387e-06/33.56,RESPONSE_TO_BIOTIC_STIMULUS/1.718e-05/7.127,IMMUNE_EFFECTOR_PROCESS/3.089e-05/13.6,MULTI_ORGANISM_PROCESS/0.0001354/5.334,JAK_STAT_CASCADE/0.0002406/12.99,REGULATION_OF_IMMUNE_SYST…	IMMUNE_RESPONSE/8.027e-06/7.879,IMMUNE_SYSTEM_PROCESS/0.0002767/5.94,DEFENSE_RESPONSE/0.02502/5.83	ENDOPLASMIC_RETICULUM_LUMEN/0.0003239/21.57,ENDOPLASMIC_RETICULUM_PART/0.0149/4.239,PROTEASOME_COMPLEX/0.02165/8.754,EXTRACELLULAR_REGION/0.02383/2.173	NA	HYDROLASE_ACTIVITY_ACTING_ON_CARBON_NITROGEN_NOT_PEPTIDEBONDSIN_CYCLIC_AMIDINES/0.0004019/20.13,RECEPTOR_SIGNALING_PROTEIN_ACTIVITY/0.001276/6.214,CYTOKINE_ACTIVITY/0.003661/4.887,PEPTIDASE_ACTIVITY/0.007111/3.553,DEAMINASE_ACTIVITY/0.007124/15.49,AMINOPEPTIDASE_ACTIVITY/0.007124/15.49,RECEPTOR_BINDING/0.008768/2.574,GTP_BINDING/0.009476/6.864,HYDROLASE_ACTIVITY_ACTING_ON_CARBON_NITROGEN_NOT_PEPT…	NA	LTE2_UP.V1_DN/4.787e-30/16.69,MEK_UP.V1_DN/1.605e-23/14.23,SNF5_DN.V1_UP/1.71e-12/9.836,ERB2_UP.V1_DN/9.995e-10/7.784,MEL18_DN.V1_DN/2.54e-07/7.533,KRAS.300_UP.V1_DN/6.906e-06/6.864,LEF1_UP.V1_DN/1.738e-05/5.412,MTOR_UP.V1_UP/4.115e-05/5.491,WNT_UP.V1_DN/4.521e-05/5.425,ALK_DN.V1_DN/5.269e-05/6.101,KRAS.600_UP.V1_DN/7.926e-05/4.132,KRAS.600.LUNG.BREAST_UP.V1_DN/9.043e-05/4.071,TGFB_UP.V1_DN/9.964…	LTE2_UP.V1_DN/5.473e-25/16.69,MEK_UP.V1_DN/1.835e-18/14.23,SNF5_DN.V1_UP/1.955e-07/9.836,ERB2_UP.V1_DN/0.0001143/7.784,MEL18_DN.V1_DN/0.02905/7.533	HALLMARK_INTERFERON_ALPHA_RESPONSE/1.273e-98/62.27,HALLMARK_INTERFERON_GAMMA_RESPONSE/1.884e-98/36.75,HALLMARK_ALLOGRAFT_REJECTION/1.404e-10/8.135,HALLMARK_COMPLEMENT/1.323e-08/7.047,HALLMARK_INFLAMMATORY_RESPONSE/1.061e-07/6.544,HALLMARK_IL6_JAK_STAT3_SIGNALING/2.048e-07/10.41,HALLMARK_TNFA_SIGNALING_VIA_NFKB/3.243e-05/5.034,HALLMARK_APOPTOSIS/0.001151/4.377,HALLMARK_COAGULATION/0.01126/3.729,HA…	HALLMARK_INTERFERON_ALPHA_RESPONSE/3.851e-94/62.27,HALLMARK_INTERFERON_GAMMA_RESPONSE/5.699e-94/36.75,HALLMARK_ALLOGRAFT_REJECTION/4.246e-06/8.135,HALLMARK_COMPLEMENT/0.0004001/7.047,HALLMARK_INFLAMMATORY_RESPONSE/0.003209/6.544,HALLMARK_IL6_JAK_STAT3_SIGNALING/0.006196/10.41	INTERFERON_ALPH.
M411	12	-2.85489	0.0200939	0.0085321	0.00812667	1.31047e-07	0.999694	1.29132	1.98989	0.398802	4.06745e-05	4.87659	0.8	0	22.92	0	118	M112	PSMB9|5698(29),TAP1|6890(29),IRF1|3659(17)	NA	0	BIOCARTA_COMP_PATHWAY/4.911e-08/47.43,BIOCARTA_CLASSIC_PATHWAY/6.696e-07/53.75,BIOCARTA_LECTIN_PATHWAY/0.001661/32.25,BIOCARTA_CTL_PATHWAY/0.002845/24.81,BIOCARTA_NKCELLS_PATHWAY/0.006736/16.12	BIOCARTA_COMP_PATHWAY/0.006448/47.43	KEGG_ANTIGEN_PROCESSING_AND_PRESENTATION/1.437e-14/27.64,KEGG_ALLOGRAFT_REJECTION/2.357e-06/23.04,KEGG_COMPLEMENT_AND_COAGULATION_CASCADES/3.068e-06/14.88,KEGG_GRAFT_VERSUS_HOST_DISEASE/3.133e-06/21.79,KEGG_AUTOIMMUNE_THYROID_DISEASE/3.59e-06/21.22,KEGG_TYPE_I_DIABETES_MELLITUS/4.66e-06/20.16,KEGG_VIRAL_MYOCARDITIS/6.43e-05/11.86,KEGG_PROTEASOME/0.0001575/14.66,KEGG_CELL_ADHESION_MOLECULES_CAMS/0…	KEGG_ANTIGEN_PROCESSING_AND_PRESENTATION/1.617e-09/27.64	REACTOME_IMMUNE_SYSTEM/5.137e-17/6.128,REACTOME_INTERFERON_SIGNALING/5.335e-16/18.04,REACTOME_INTERFERON_GAMMA_SIGNALING/1.6e-15/32.8,REACTOME_ANTIGEN_PROCESSING_CROSS_PRESENTATION/2.053e-14/26.87,REACTOME_ER_PHAGOSOME_PATHWAY/5.78e-14/30.58,REACTOME_INTERFERON_ALPHA_BETA_SIGNALING/7.256e-13/31.01,REACTOME_ENDOSOMAL_VACUOLAR_PATHWAY/1.387e-12/120.9,REACTOME_CYTOKINE_SIGNALING_IN_IMMUNE_SYSTEM/3.4…	REACTOME_IMMUNE_SYSTEM/2.095e-11/6.128,REACTOME_INTERFERON_SIGNALING/2.176e-10/18.04,REACTOME_INTERFERON_GAMMA_SIGNALING/6.524e-10/32.8,REACTOME_ANTIGEN_PROCESSING_CROSS_PRESENTATION/8.372e-09/26.87,REACTOME_ER_PHAGOSOME_PATHWAY/2.357e-08/30.58,REACTOME_INTERFERON_ALPHA_BETA_SIGNALING/2.959e-07/31.01,REACTOME_ENDOSOMAL_VACUOLAR_PATHWAY/5.656e-07/120.9,REACTOME_CYTOKINE_SIGNALING_IN_IMMUNE_SYSTEM/…	IMMUNE_RESPONSE/1.902e-09/9.114,IMMUNE_SYSTEM_PROCESS/1.278e-08/7.011,DEFENSE_RESPONSE/3.433e-05/5.603,DEFENSE_RESPONSE_TO_VIRUS/4.911e-05/40.31,IMMUNE_EFFECTOR_PROCESS/7.925e-05/17.43,RESPONSE_TO_VIRUS/0.0002041/13.72,REGULATION_OF_RESPONSE_TO_STIMULUS/0.0004309/11.32,REGULATION_OF_IMMUNE_SYSTEM_PROCESS/0.0007972/9.627,RESPONSE_TO_OTHER_ORGANISM/0.001278/8.487,VIRAL_REPRODUCTION/0.002087/11.8,RE…	IMMUNE_RESPONSE/0.0009493/9.114,IMMUNE_SYSTEM_PROCESS/0.00638/7.011	ENDOPLASMIC_RETICULUM_LUMEN/0.003305/23.04,PROTEASOME_COMPLEX/0.008861/14.02,ENDOPLASMIC_RETICULUM_PART/0.0213/5.092,EXTRACELLULAR_REGION/0.04555/2.32	NA	HYDROLASE_ACTIVITY_ACTING_ON_CARBON_NITROGEN_NOT_PEPTIDEBONDSIN_CYCLIC_AMIDINES/0.0001002/32.25,HYDROLASE_ACTIVITY_ACTING_ON_CARBON_NITROGEN_NOT_PEPTIDEBONDS/0.002729/10.75,DEAMINASE_ACTIVITY/0.002845/24.81,ZINC_ION_BINDING/0.01742/5.497,PEPTIDASE_ACTIVITY/0.0215/3.794,SERINE_TYPE_ENDOPEPTIDASE_ACTIVITY/0.02205/8.716,PROTEIN_KINASE_REGULATOR_ACTIVITY/0.02434/8.269,CYTOKINE_ACTIVITY/0.02627/4.696,…	NA	SNF5_DN.V1_UP/1.118e-08/10.19,KRAS.600.LUNG.BREAST_UP.V1_DN/5.022e-05/5.335,VEGF_A_UP.V1_UP/0.0001666/6.036,LTE2_UP.V1_DN/0.0002023/5.848,MEK_UP.V1_DN/0.00123/5.065,KRAS.300_UP.V1_DN/0.001393/6.108,ESC_V6.5_UP_EARLY.V1_DN/0.004172/4.743,ESC_J1_UP_EARLY.V1_UP/0.004829/4.581,PRC2_SUZ12_UP.V1_DN/0.005063/4.529,ATF2_UP.V1_DN/0.005556/4.43,TGFB_UP.V1_DN/0.005947/4.358,RPS14_DN.V1_UP/0.006082/4.335,STK…	SNF5_DN.V1_UP/0.001279/10.19	HALLMARK_INTERFERON_GAMMA_RESPONSE/6.686e-40/27.41,HALLMARK_INTERFERON_ALPHA_RESPONSE/5.389e-38/44.88,HALLMARK_COMPLEMENT/4.212e-09/9.675,HALLMARK_ALLOGRAFT_REJECTION/4.257e-08/8.958,HALLMARK_INFLAMMATORY_RESPONSE/3.529e-05/6.45,HALLMARK_TNFA_SIGNALING_VIA_NFKB/0.0002515/5.644,HALLMARK_KRAS_SIGNALING_UP/0.001516/4.862,HALLMARK_COAGULATION/0.001539/5.972,HALLMARK_IL6_JAK_STAT3_SIGNALING/0.002105/7…	HALLMARK_INTERFERON_GAMMA_RESPONSE/2.023e-35/27.41,HALLMARK_INTERFERON_ALPHA_RESPONSE/1.63e-33/44.88,HALLMARK_COMPLEMENT/0.0001274/9.675,HALLMARK_ALLOGRAFT_REJECTION/0.001288/8.958	INTERFERON_GAMM.
M639	13	-2.25405	0.0908196	0.0958347	0.0873414	7.48818e-07	1	1.18591	2.02015	0.120048	5.25264e-05	5.28464	0.8	0	28.05	0	98	M411	PSMB9|5698(29),TAP1|6890(29),IRF1|3659(17),APOL6|80830(16)	S1	0	BIOCARTA_CLASSIC_PATHWAY/2.818e-05/48.54,BIOCARTA_COMP_PATHWAY/8.55e-05/34.26,BIOCARTA_LECTIN_PATHWAY/0.00115/38.83,BIOCARTA_CTL_PATHWAY/0.001974/29.87,BIOCARTA_NKCELLS_PATHWAY/0.004697/19.42	NA	KEGG_ANTIGEN_PROCESSING_AND_PRESENTATION/1.447e-15/33.28,KEGG_ALLOGRAFT_REJECTION/9.392e-07/27.74,KEGG_GRAFT_VERSUS_HOST_DISEASE/1.251e-06/26.24,KEGG_AUTOIMMUNE_THYROID_DISEASE/1.435e-06/25.55,KEGG_TYPE_I_DIABETES_MELLITUS/1.865e-06/24.27,KEGG_VIRAL_MYOCARDITIS/2.637e-05/14.28,KEGG_CELL_ADHESION_MOLECULES_CAMS/5.703e-05/8.961,KEGG_PROTEASOME/7.669e-05/17.65,KEGG_COMPLEMENT_AND_COAGULATION_CASCADE…	KEGG_ANTIGEN_PROCESSING_AND_PRESENTATION/1.629e-10/33.28	REACTOME_IMMUNE_SYSTEM/1.174e-17/6.918,REACTOME_INTERFERON_SIGNALING/2.464e-17/21.72,REACTOME_INTERFERON_GAMMA_SIGNALING/1.595e-16/39.49,REACTOME_ANTIGEN_PROCESSING_CROSS_PRESENTATION/2.073e-15/32.36,REACTOME_ER_PHAGOSOME_PATHWAY/7.084e-15/36.82,REACTOME_INTERFERON_ALPHA_BETA_SIGNALING/1.086e-13/37.34,REACTOME_CYTOKINE_SIGNALING_IN_IMMUNE_SYSTEM/1.772e-13/12.43,REACTOME_ENDOSOMAL_VACUOLAR_PATHWAY…	REACTOME_IMMUNE_SYSTEM/4.788e-12/6.918,REACTOME_INTERFERON_SIGNALING/1.005e-11/21.72,REACTOME_INTERFERON_GAMMA_SIGNALING/6.503e-11/39.49,REACTOME_ANTIGEN_PROCESSING_CROSS_PRESENTATION/8.452e-10/32.36,REACTOME_ER_PHAGOSOME_PATHWAY/2.889e-09/36.82,REACTOME_INTERFERON_ALPHA_BETA_SIGNALING/4.427e-08/37.34,REACTOME_CYTOKINE_SIGNALING_IN_IMMUNE_SYSTEM/7.228e-08/12.43,REACTOME_ENDOSOMAL_VACUOLAR_PATHWAY…	IMMUNE_RESPONSE/2.375e-09/10.13,IMMUNE_SYSTEM_PROCESS/1.085e-08/7.838,DEFENSE_RESPONSE/7.65e-06/6.747,DEFENSE_RESPONSE_TO_VIRUS/2.818e-05/48.54,IMMUNE_EFFECTOR_PROCESS/3.836e-05/20.99,RESPONSE_TO_VIRUS/9.958e-05/16.52,REGULATION_OF_RESPONSE_TO_STIMULUS/0.000212/13.62,REGULATION_OF_IMMUNE_SYSTEM_PROCESS/0.0003955/11.59,RESPONSE_TO_OTHER_ORGANISM/0.0006391/10.22,VIRAL_REPRODUCTION/0.001225/14.21,RE…	IMMUNE_RESPONSE/0.001186/10.13,IMMUNE_SYSTEM_PROCESS/0.005414/7.838	ENDOPLASMIC_RETICULUM_LUMEN/0.002295/27.74,PROTEASOME_COMPLEX/0.006191/16.88,ENDOPLASMIC_RETICULUM_PART/0.01303/6.131,EXTRACELLULAR_SPACE/0.03155/3.362	NA	HYDROLASE_ACTIVITY_ACTING_ON_CARBON_NITROGEN_NOT_PEPTIDEBONDSIN_CYCLIC_AMIDINES/5.764e-05/38.83,HYDROLASE_ACTIVITY_ACTING_ON_CARBON_NITROGEN_NOT_PEPTIDEBONDS/0.001607/12.94,DEAMINASE_ACTIVITY/0.001974/29.87,ZINC_ION_BINDING/0.0106/6.619,CYTOKINE_ACTIVITY/0.01617/5.655,PROTEIN_KINASE_REGULATOR_ACTIVITY/0.01719/9.957,TRANSITION_METAL_ION_BINDING/0.01877/5.344,CHEMOKINE_ACTIVITY/0.01978/9.245,CHEMOK…	NA	SNF5_DN.V1_UP/2.847e-07/10.04,VEGF_A_UP.V1_UP/5.154e-05/7.268,LTE2_UP.V1_DN/6.293e-05/7.042,KRAS.600.LUNG.BREAST_UP.V1_DN/8.154e-05/5.71,MEK_UP.V1_DN/0.0004632/6.099,STK33_SKM_UP/0.002636/4.347,RPS14_DN.V1_UP/0.002759/5.219,EGFR_UP.V1_UP/0.003092/5.083,KRAS.300_UP.V1_DN/0.004835/5.883,BMI1_DN_MEL18_DN.V1_DN/0.006721/5.356,MEL18_DN.V1_DN/0.007049/5.283,SRC_UP.V1_UP/0.008095/5.076,ESC_J1_UP_EARLY.V…	SNF5_DN.V1_UP/0.03256/10.04	HALLMARK_INTERFERON_GAMMA_RESPONSE/1.371e-39/31.06,HALLMARK_INTERFERON_ALPHA_RESPONSE/1.846e-38/52.04,HALLMARK_ALLOGRAFT_REJECTION/5.973e-09/10.79,HALLMARK_COMPLEMENT/8.249e-08/9.708,HALLMARK_INFLAMMATORY_RESPONSE/9.079e-06/7.766,HALLMARK_TNFA_SIGNALING_VIA_NFKB/7.873e-05/6.795,HALLMARK_IL6_JAK_STAT3_SIGNALING/0.001062/8.927,HALLMARK_KRAS_SIGNALING_UP/0.003684/4.878,HALLMARK_UV_RESPONSE_UP/0.0090…	HALLMARK_INTERFERON_GAMMA_RESPONSE/4.147e-35/31.06,HALLMARK_INTERFERON_ALPHA_RESPONSE/5.583e-34/52.04,HALLMARK_ALLOGRAFT_REJECTION/0.0001807/10.79,HALLMARK_COMPLEMENT/0.002495/9.708	INTERFERON_GAMM.
M57	14	-1.2857	0.0316713	0.00322384	0.999888	1	0.537857	0.509732	0.121159	1.00619	0.000351656	5.30009	1.21	1	24.55	0	76	M4	ASB6|140459(26),TBC1D13|54662(19)	S1	0	BIOCARTA_EGFR_SMRTE_PATHWAY/0.04308/22.76,BIOCARTA_PTC1_PATHWAY/0.04308/22.76	NA	KEGG_OOCYTE_MEIOSIS/0.009496/6.891,KEGG_CELL_CYCLE/0.01177/6.365,KEGG_PROGESTERONE_MEDIATED_OOCYTE_MATURATION/0.04353/6.033	NA	REACTOME_CONVERSION_FROM_APC_C_CDC20_TO_APC_C_CDH1_IN_LATE_ANAPHASE/0.001822/31.29,REACTOME_PHOSPHORYLATION_OF_THE_APC_C/0.00206/29.45,REACTOME_INHIBITION_OF_THE_PROTEOLYTIC_ACTIVITY_OF_APC_C_REQUIRED_FOR_THE_ONSET_OF_ANAPHASE_BY_MITOTIC_SPINDLE_CHECKPOINT_COMPONENTS/0.002311/27.82,REACTOME_APC_C_CDC20_MEDIATED_DEGRADATION_OF_CYCLIN_B/0.002576/26.35,REACTOME_TRANSCRIPTIONAL_REGULATION_OF_WHITE_AD…	NA	S_PHASE_OF_MITOTIC_CELL_CYCLE/0.03924/25.04,INTERCELLULAR_JUNCTION_ASSEMBLY/0.04308/22.76,OLIGOSACCHARIDE_METABOLIC_PROCESS/0.04308/22.76,PROTEIN_EXPORT_FROM_NUCLEUS/0.04691/20.86,TRANSITION_METAL_ION_TRANSPORT/0.04691/20.86	NA	NUCLEUS/0.00107/2.527,UBIQUITIN_LIGASE_COMPLEX/0.004809/19.26,NUCLEAR_PART/0.00746/3.091,NUCLEOLUS/0.01374/6.009,NUCLEAR_LUMEN/0.01763/3.312,ORGANELLE_LUMEN/0.03347/2.794,MEMBRANE_ENCLOSED_LUMEN/0.03347/2.794,NUCLEAR_UBIQUITIN_LIGASE_COMPLEX/0.04308/22.76	NA	CATION_BINDING/0.009333/4.861,UNFOLDED_PROTEIN_BINDING/0.01167/12.21,UBIQUITIN_PROTEIN_LIGASE_ACTIVITY/0.0164/10.22,SMALL_CONJUGATING_PROTEIN_LIGASE_ACTIVITY/0.01769/9.818,SMALL_PROTEIN_CONJUGATING_ENZYME_ACTIVITY/0.01835/9.629,ION_BINDING/0.02107/3.808,ACID_AMINO_ACID_LIGASE_ACTIVITY/0.02181/8.784,LIGASE_ACTIVITY_FORMING_CARBON_NITROGEN_BONDS/0.03027/7.363,BETA_TUBULIN_BINDING/0.03924/25.04,TRAN…	NA	PRC2_EDD_UP.V1_UP/0.001004/6.554,PTEN_DN.V2_DN/0.01685/5.563,ATF2_UP.V1_UP/0.0325/4.316	NA	HALLMARK_WNT_BETA_CATENIN_SIGNALING/0.01223/11.92,HALLMARK_ESTROGEN_RESPONSE_EARLY/0.04377/3.832,HALLMARK_IL2_STAT5_SIGNALING/0.04488/3.793	NA	NUCLEUS
M530	15	-3.21627	0.0578803	0.0145966	0.00060208	3.01791e-11	0.999986	1.35543	2.15509	0.333749	0.00328259	3.2649	3.78	1	100.92	0	141	M233	ZNF148|7707(42),ZBTB11|27107(31),ACAP2|23527(20),PPP1R2|5504(17),TBC1D23|55773(17),MYNN|55892(16),SR140|23350(16),PCNP|57092(16)	S1	0	NA	NA	KEGG_PENTOSE_AND_GLUCURONATE_INTERCONVERSIONS/0.01143/12.27,KEGG_TYPE_II_DIABETES_MELLITUS/0.04565/5.867,KEGG_T_CELL_RECEPTOR_SIGNALING_PATHWAY/0.04634/3.748	NA	REACTOME_YAP1_AND_WWTR1_TAZ_STIMULATED_GENE_EXPRESSION/0.0007193/16.87,REACTOME_ACTIVATION_OF_RAC/0.004031/20.76,REACTOME_CONVERSION_FROM_APC_C_CDC20_TO_APC_C_CDH1_IN_LATE_ANAPHASE/0.006113/16.87,REACTOME_PHOSPHORYLATION_OF_THE_APC_C/0.006894/15.88,REACTOME_INHIBITION_OF_THE_PROTEOLYTIC_ACTIVITY_OF_APC_C_REQUIRED_FOR_THE_ONSET_OF_ANAPHASE_BY_MITOTIC_SPINDLE_CHECKPOINT_COMPONENTS/0.007719/14.99,RE…	NA	CELLULAR_PROTEIN_METABOLIC_PROCESS/0.003161/2.089,CELLULAR_MACROMOLECULE_METABOLIC_PROCESS/0.003595/2.063,PROTEIN_MODIFICATION_BY_SMALL_PROTEIN_CONJUGATION/0.003958/9.415,ACTIN_CYTOSKELETON_ORGANIZATION_AND_BIOGENESIS/0.007501/5.19,ORGANELLE_ORGANIZATION_AND_BIOGENESIS/0.007677/2.623,ESTABLISHMENT_AND_OR_MAINTENANCE_OF_CELL_POLARITY/0.008585/14.2,CELLULAR_PROTEIN_CATABOLIC_PROCESS/0.009131/6.98,A…	NA	RIBONUCLEOPROTEIN_COMPLEX/0.02139/3.801,RIBOSOME/0.03379/6.92,GOLGI_MEMBRANE/0.04387/5.997	NA	RNA_BINDING/0.002645/3.778,UBIQUITIN_PROTEIN_LIGASE_ACTIVITY/0.005722/8.262,SMALL_CONJUGATING_PROTEIN_LIGASE_ACTIVITY/0.006398/7.938,SMALL_PROTEIN_CONJUGATING_ENZYME_ACTIVITY/0.006754/7.785,ACID_AMINO_ACID_LIGASE_ACTIVITY/0.008705/7.102,LIGASE_ACTIVITY_FORMING_CARBON_NITROGEN_BONDS/0.01406/5.953,PHOSPHATASE_REGULATOR_ACTIVITY/0.01463/10.8,DOUBLE_STRANDED_DNA_BINDING/0.02339/8.434,HYDROLASE_ACTIVI…	NA	GCNP_SHH_UP_LATE.V1_UP/0.002013/4.6,ESC_V6.5_UP_LATE.V1_UP/0.01178/3.687,GCNP_SHH_UP_EARLY.V1_UP/0.03515/3.252,EIF4E_DN/0.03546/4.174,E2F1_UP.V1_UP/0.04818/2.934,PIGF_UP.V1_UP/0.04898/2.918	NA	HALLMARK_MYC_TARGETS_V1/0.01515/3.46	NA	RNA_BINDING
M233	16	-3.03407	0.0539129	0.00142604	0.00495636	2.43486e-10	0.999999	1.26696	2.02695	0.295967	0.0067313	2.89529	3.97	1	97.03	0	159	M25	ZNF148|7707(42),ZBTB11|27107(31),ACAP2|23527(20),PPP1R2|5504(17),TBC1D23|55773(17),MYNN|55892(16),SR140|23350(16),PCNP|57092(16)	NA	0	BIOCARTA_EIF_PATHWAY/0.007711/14.96	NA	KEGG_PENTOSE_AND_GLUCURONATE_INTERCONVERSIONS/0.01437/10.88,KEGG_PROTEIN_EXPORT/0.01565/10.41	NA	REACTOME_YAP1_AND_WWTR1_TAZ_STIMULATED_GENE_EXPRESSION/0.001019/14.96,REACTOME_ACTIVATION_OF_RAC/0.005095/18.41,REACTOME_CONVERSION_FROM_APC_C_CDC20_TO_APC_C_CDH1_IN_LATE_ANAPHASE/0.007711/14.96,REACTOME_PHOSPHORYLATION_OF_THE_APC_C/0.008692/14.08,REACTOME_INHIBITION_OF_THE_PROTEOLYTIC_ACTIVITY_OF_APC_C_REQUIRED_FOR_THE_ONSET_OF_ANAPHASE_BY_MITOTIC_SPINDLE_CHECKPOINT_COMPONENTS/0.009725/13.3,REAC…	NA	PROTEIN_MODIFICATION_BY_SMALL_PROTEIN_CONJUGATION/0.005532/8.349,ORGANELLE_ORGANIZATION_AND_BIOGENESIS/0.005634/2.585,ESTABLISHMENT_AND_OR_MAINTENANCE_OF_CELL_POLARITY/0.01081/12.6,ACTIN_CYTOSKELETON_ORGANIZATION_AND_BIOGENESIS/0.01132/4.603,CELLULAR_PROTEIN_CATABOLIC_PROCESS/0.01263/6.19,ACTIN_FILAMENT_BASED_PROCESS/0.01541/4.199,ACTIN_FILAMENT_ORGANIZATION/0.01698/9.972,PROTEIN_CATABOLIC_PROCES…	NA	RIBONUCLEOPROTEIN_COMPLEX/0.0314/3.371,RIBOSOME/0.04203/6.137	NA	RNA_BINDING/0.005122/3.351,UBIQUITIN_PROTEIN_LIGASE_ACTIVITY/0.007964/7.327,SMALL_CONJUGATING_PROTEIN_LIGASE_ACTIVITY/0.008893/7.039,SMALL_PROTEIN_CONJUGATING_ENZYME_ACTIVITY/0.00938/6.904,ACID_AMINO_ACID_LIGASE_ACTIVITY/0.01205/6.298,TRANSLATION_INITIATION_FACTOR_ACTIVITY/0.01698/9.972,PHOSPHATASE_REGULATOR_ACTIVITY/0.01835/9.573,LIGASE_ACTIVITY_FORMING_CARBON_NITROGEN_BONDS/0.01931/5.279,DOUBLE…	NA	GCNP_SHH_UP_LATE.V1_UP/0.00366/4.08,ESC_V6.5_UP_LATE.V1_UP/0.0189/3.27,EIF4E_DN/0.04778/3.701	NA	HALLMARK_MYC_TARGETS_V1/0.02408/3.068	NA	RNA_BINDING
M400	17	-7.58317	0.227421	0.366537	9.95234e-15	3.48523e-29	1	2.11307	3.76696	0	0.0109622	3.73661	1	0.02	7.8	0.26	77	M110	LAIR1|3903(33),HAVCR2|84868(21),LY86|9450(20),FCGR1B|2210(17)	S1	0	BIOCARTA_CLASSIC_PATHWAY/1.366e-05/61.78,BIOCARTA_COMP_PATHWAY/4.16e-05/43.61,BIOCARTA_BLYMPHOCYTE_PATHWAY/0.0008683/44.93,BIOCARTA_ASBCELL_PATHWAY/0.04751/20.59	NA	KEGG_COMPLEMENT_AND_COAGULATION_CASCADES/6.502e-06/19.01,KEGG_SYSTEMIC_LUPUS_ERYTHEMATOSUS/0.0001262/10.3,KEGG_PRION_DISEASES/0.0003186/22.46,KEGG_PPAR_SIGNALING_PATHWAY/0.03017/7.376,KEGG_LEISHMANIA_INFECTION/0.0327/7.06,KEGG_B_CELL_RECEPTOR_SIGNALING_PATHWAY/0.03709/6.589,KEGG_HEMATOPOIETIC_CELL_LINEAGE/0.04456/5.954	NA	REACTOME_CREATION_OF_C4_AND_C2_ACTIVATORS/3.517e-06/92.66,REACTOME_COMPLEMENT_CASCADE/4.054e-06/36.61,REACTOME_INITIAL_TRIGGERING_OF_COMPLEMENT/1.77e-05/57.02,REACTOME_IMMUNE_SYSTEM/3.029e-05/3.815,REACTOME_INNATE_IMMUNE_SYSTEM/3.221e-05/7.792,REACTOME_ADAPTIVE_IMMUNE_SYSTEM/0.004458/3.405,REACTOME_G_BETA_GAMMA_SIGNALLING_THROUGH_PI3KGAMMA/0.004566/19.77,REACTOME_G_PROTEIN_BETA_GAMMA_SIGNALLING/0…	NA	DEFENSE_RESPONSE/0.0006346/5.724,RNA_CATABOLIC_PROCESS/0.003871/21.49,HUMORAL_IMMUNE_RESPONSE/0.006967/15.94,RESPONSE_TO_EXTERNAL_STIMULUS/0.007593/4.091,BIOPOLYMER_CATABOLIC_PROCESS/0.01138/6.446,IMMUNE_RESPONSE/0.01416/4.297,MACROMOLECULE_CATABOLIC_PROCESS/0.01745/5.491,SYSTEM_PROCESS/0.02157/2.761,CELLULAR_DEFENSE_RESPONSE/0.02235/8.67,APOPTOTIC_PROGRAM/0.02459/8.237,CYTOKINE_PRODUCTION/0.0318…	NA	INTRINSIC_TO_PLASMA_MEMBRANE/2.771e-05/3.596,INTEGRAL_TO_PLASMA_MEMBRANE/0.0001017/3.389,PLASMA_MEMBRANE_PART/0.0001478/3.078,INTRINSIC_TO_MEMBRANE/0.0002131/2.825,PLASMA_MEMBRANE/0.0003759/2.68,INTEGRAL_TO_MEMBRANE/0.0006213/2.673,MEMBRANE/0.001674/2.163,MEMBRANE_PART/0.001973/2.28,EXTRACELLULAR_REGION/0.02695/2.963,LYSOSOMAL_MEMBRANE/0.03975/24.71,VACUOLAR_MEMBRANE/0.04364/22.46,MICROVILLUS/0.0…	NA	SUGAR_BINDING/0.000264/23.91,RECEPTOR_ACTIVITY/0.001875/3.536,CARBOHYDRATE_BINDING/0.002756/10.74,RIBONUCLEASE_ACTIVITY/0.004211/20.59,NUCLEASE_ACTIVITY/0.02019/9.152,TRANSMEMBRANE_RECEPTOR_ACTIVITY/0.02283/3.097,MONOSACCHARIDE_BINDING/0.04364/22.46,VITAMIN_BINDING/0.04364/22.46	NA	STK33_NOMO_UP/1.785e-05/7.035,STK33_UP/0.0008836/5.372,STK33_SKM_UP/0.004625/4.61,STK33_NOMO_DN/0.004772/4.576,SNF5_DN.V1_UP/0.005444/5.681,RPS14_DN.V1_UP/0.00687/5.314,KRAS.AMP.LUNG_UP.V1_UP/0.01453/5.883,KRAS.KIDNEY_UP.V1_DN/0.01579/5.702,KRAS.BREAST_UP.V1_DN/0.01611/5.659,NOTCH_DN.V1_DN/0.0336/4.26,ATF2_S_UP.V1_UP/0.03866/4.029	NA	HALLMARK_COMPLEMENT/0.0001596/7.413,HALLMARK_INFLAMMATORY_RESPONSE/0.001307/6.178,HALLMARK_COAGULATION/0.01745/5.491,HALLMARK_TNFA_SIGNALING_VIA_NFKB/0.04751/3.707	NA	COMPLEMENT_AND_.
M192	18	-0.729746	0.0713772	0.0352854	1	1	0.935044	0.423608	0.146161	0.778087	0.0177639	2.43572	1.05	1	1.85	1	189	M21	NCAPH|23397(37),CDCA8|55143(33),KIF2C|11004(24),SPAG5|10615(21),TROAP|10024(20),EXO1|9156(19),AURKB|9212(18),GSG2|83903(18),CENPA|1058(17),ORC1L|4998(16)	NA	0	BIOCARTA_RANMS_PATHWAY/2.22e-08/50.34,BIOCARTA_G2_PATHWAY/3.344e-06/20.97,BIOCARTA_SRCRPTP_PATHWAY/0.0001501/27.46,BIOCARTA_PTC1_PATHWAY/0.0001501/27.46,BIOCARTA_ATM_PATHWAY/0.01658/10.07,BIOCARTA_ATRBRCA_PATHWAY/0.01821/9.588,BIOCARTA_CELLCYCLE_PATHWAY/0.02165/8.754,BIOCARTA_STRESS_PATHWAY/0.02535/8.054,BIOCARTA_MPR_PATHWAY/0.04473/5.922	BIOCARTA_RANMS_PATHWAY/0.002915/50.34	KEGG_CELL_CYCLE/2.742e-06/7.678,KEGG_OOCYTE_MEIOSIS/1.32e-05/7.389,KEGG_PROGESTERONE_MEDIATED_OOCYTE_MATURATION/0.001424/6.065,KEGG_HOMOLOGOUS_RECOMBINATION/0.00212/11.62,KEGG_BASE_EXCISION_REPAIR/0.004227/9.152,KEGG_DNA_REPLICATION/0.005413/8.389,KEGG_UBIQUITIN_MEDIATED_PROTEOLYSIS/0.01061/3.785,KEGG_PYRIMIDINE_METABOLISM/0.01652/4.109,KEGG_MISMATCH_REPAIR/0.02165/8.754,KEGG_GLYCOSYLPHOSPHATIDYL…	NA	REACTOME_CELL_CYCLE/8.893e-24/9.2,REACTOME_CELL_CYCLE_MITOTIC/1.045e-21/10.17,REACTOME_DNA_REPLICATION/7.003e-18/12.24,REACTOME_MITOTIC_M_M_G1_PHASES/3.497e-14/11.26,REACTOME_MITOTIC_PROMETAPHASE/1.15e-13/16.58,REACTOME_CYCLIN_A_B1_ASSOCIATED_EVENTS_DURING_G2_M_TRANSITION/2.541e-07/33.56,REACTOME_S_PHASE/6.8e-07/9.06,REACTOME_CELL_CYCLE_CHECKPOINTS/1.029e-06/8.629,REACTOME_G2_M_CHECKPOINTS/1.133e…	REACTOME_CELL_CYCLE/3.626e-18/9.2,REACTOME_CELL_CYCLE_MITOTIC/4.26e-16/10.17,REACTOME_DNA_REPLICATION/2.855e-12/12.24,REACTOME_MITOTIC_M_M_G1_PHASES/1.426e-08/11.26,REACTOME_MITOTIC_PROMETAPHASE/4.689e-08/16.58	CELL_CYCLE_GO_0007049/5.616e-18/8.797,CELL_CYCLE_PHASE/1.56e-17/12.81,M_PHASE/2.963e-17/16.62,CELL_CYCLE_PROCESS/2.109e-16/11.31,MITOSIS/5.712e-14/17.4,M_PHASE_OF_MITOTIC_CELL_CYCLE/9.689e-14/16.78,MITOTIC_CELL_CYCLE/1.839e-13/11.26,INTERPHASE/2.314e-08/13.32,CHROMOSOME_SEGREGATION/2.329e-08/22.02,INTERPHASE_OF_MITOTIC_CELL_CYCLE/1.747e-07/12.99,REGULATION_OF_CELL_CYCLE/2.848e-07/6.638,MITOTIC_SI…	CELL_CYCLE_GO_0007049/2.803e-12/8.797,CELL_CYCLE_PHASE/7.788e-12/12.81,M_PHASE/1.479e-11/16.62,CELL_CYCLE_PROCESS/1.052e-10/11.31,MITOSIS/2.851e-08/17.4,M_PHASE_OF_MITOTIC_CELL_CYCLE/4.836e-08/16.78,MITOTIC_CELL_CYCLE/9.178e-08/11.26,INTERPHASE/0.01155/13.32,CHROMOSOME_SEGREGATION/0.01163/22.02	CHROMOSOME/2.586e-10/10.73,CHROMOSOMAL_PART/2.623e-09/11.66,NON_MEMBRANE_BOUND_ORGANELLE/1.34e-08/3.891,INTRACELLULAR_NON_MEMBRANE_BOUND_ORGANELLE/1.34e-08/3.891,MICROTUBULE_CYTOSKELETON/2.294e-06/6.802,NUCLEUS/6.401e-06/2.323,CHROMOSOMEPERICENTRIC_REGION/1.263e-05/16.24,INTRACELLULAR_ORGANELLE_PART/1.331e-05/2.411,ORGANELLE_PART/1.439e-05/2.401,SPINDLE/3.528e-05/13.25,NUCLEAR_CHROMOSOME/0.000178…	CHROMOSOME/3.646e-05/10.73,CHROMOSOMAL_PART/0.0003698/11.66,NON_MEMBRANE_BOUND_ORGANELLE/0.001889/3.891,INTRACELLULAR_NON_MEMBRANE_BOUND_ORGANELLE/0.001889/3.891	CHROMATIN_BINDING/1.485e-05/15.73,DNA_DEPENDENT_ATPASE_ACTIVITY/0.001293/13.73,SEQUENCE_SPECIFIC_DNA_BINDING/0.001889/7.598,TELOMERIC_DNA_BINDING/0.004191/20.13,ENDODEOXYRIBONUCLEASE_ACTIVITY/0.005089/18.3,ENDONUCLEASE_ACTIVITY_GO_0016893/0.005089/18.3,ENDORIBONUCLEASE_ACTIVITY/0.006067/16.78,NUCLEOTIDYLTRANSFERASE_ACTIVITY/0.01135/6.426,DNA_BINDING/0.01317/2.086,DNA_POLYMERASE_ACTIVITY/0.01353/1…	NA	RPS14_DN.V1_DN/4.634e-12/9.251,RB_P107_DN.V1_UP/9.209e-10/9.694,CSR_LATE_UP.V1_UP/1.386e-09/8.389,GCNP_SHH_UP_LATE.V1_UP/1.98e-07/6.864,RB_P130_DN.V1_UP/4.717e-06/7.191,PRC2_EZH2_UP.V1_UP/1.583e-05/5.471,E2F3_UP.V1_UP/1.738e-05/5.412,E2F1_UP.V1_UP/9.56e-05/4.924,VEGF_A_UP.V1_DN/0.0001173/4.794,PRC2_EDD_UP.V1_UP/0.000127/4.744,GCNP_SHH_UP_EARLY.V1_UP/0.001374/4.245,KRAS.DF.V1_UP/0.01191/3.179,SIRN…	RPS14_DN.V1_DN/5.299e-07/9.251,RB_P107_DN.V1_UP/0.0001053/9.694,CSR_LATE_UP.V1_UP/0.0001585/8.389,GCNP_SHH_UP_LATE.V1_UP/0.02264/6.864	HALLMARK_E2F_TARGETS/1.21e-38/19.82,HALLMARK_G2M_CHECKPOINT/4.542e-22/13.49,HALLMARK_MITOTIC_SPINDLE/0.000173/4.553,HALLMARK_MYC_TARGETS_V1/0.003403/3.614,HALLMARK_DNA_REPAIR/0.003772/4.054,HALLMARK_SPERMATOGENESIS/0.007715/4.092,HALLMARK_MTORC1_SIGNALING/0.01435/3.051,HALLMARK_MYC_TARGETS_V2/0.01996/5.207	HALLMARK_E2F_TARGETS/3.66e-34/19.82,HALLMARK_G2M_CHECKPOINT/1.374e-17/13.49	E2F_TARGETS
M204	19	-0.802258	0.175261	0.00422203	0.999586	0.969466	0.99542	0.508061	0.603811	0.385727	0.0215222	3.77336	3.88	1	30.9	0	61	M23	NUP205|23165(18),TNPO3|23534(18),KLHDC10|23008(16)	S1	0	BIOCARTA_ARAP_PATHWAY/0.001333/36.7,BIOCARTA_MAPK_PATHWAY/0.03111/7.254,BIOCARTA_EIF2_PATHWAY/0.03471/28.36,BIOCARTA_MCM_PATHWAY/0.03781/25.99,BIOCARTA_SALMONELLA_PATHWAY/0.0409/23.99,BIOCARTA_PITX2_PATHWAY/0.04704/20.79	NA	KEGG_NEUROTROPHIN_SIGNALING_PATHWAY/0.007716/7.427,KEGG_COLORECTAL_CANCER/0.0169/10.06,KEGG_RENAL_CELL_CARCINOMA/0.02123/8.912,KEGG_PANCREATIC_CANCER/0.02123/8.912,KEGG_PROSTATE_CANCER/0.03245/7.089	NA	REACTOME_NEP_NS2_INTERACTS_WITH_THE_CELLULAR_EXPORT_MACHINERY/0.00337/23.11,REACTOME_TRANSPORT_OF_RIBONUCLEOPROTEINS_INTO_THE_HOST_NUCLEUS/0.00337/23.11,REACTOME_REGULATION_OF_GLUCOKINASE_BY_GLUCOKINASE_REGULATORY_PROTEIN/0.00337/23.11,REACTOME_GLUCONEOGENESIS/0.004428/20.12,REACTOME_INTERACTIONS_OF_VPR_WITH_HOST_CELLULAR_PROTEINS/0.004714/19.49,REACTOME_TRANSPORT_OF_MATURE_MRNA_DERIVED_FROM_AN_I…	NA	TRANSPORT/0.01178/2.814,ESTABLISHMENT_OF_LOCALIZATION/0.01848/2.572,VESICLE_MEDIATED_TRANSPORT/0.02438/4.823,XENOBIOTIC_METABOLIC_PROCESS/0.02849/34.66,ANATOMICAL_STRUCTURE_MORPHOGENESIS/0.03031/3.39,RESPONSE_TO_TOXIN/0.03161/31.19,RESPONSE_TO_XENOBIOTIC_STIMULUS/0.03161/31.19,REGULATION_OF_RHO_PROTEIN_SIGNAL_TRANSDUCTION/0.04397/22.28,ACTIN_FILAMENT_POLYMERIZATION/0.04397/22.28	NA	NUCLEOPLASM_PART/0.0288/4.521,NUCLEAR_REPLICATION_FORK/0.03161/31.19,NUCLEAR_LUMEN/0.03298/3.301,GOLGI_APPARATUS/0.03361/4.253	NA	METHYLTRANSFERASE_ACTIVITY/0.005938/17.33,TRANSFERASE_ACTIVITY_TRANSFERRING_ONE_CARBON_GROUPS/0.006265/16.86,CATION_BINDING/0.02844/4.542,HISTONE_METHYLTRANSFERASE_ACTIVITY/0.03471/28.36,CALCIUM_ION_BINDING/0.04021/6.301,PROTEIN_METHYLTRANSFERASE_ACTIVITY/0.04397/22.28,SIGNAL_SEQUENCE_BINDING/0.04704/20.79	NA	EGFR_UP.V1_DN/2.816e-06/11.25,HINATA_NFKB_MATRIX/0.0004475/62.38,TBK1.DN.48HRS_UP/0.000552/18.72,CRX_NRL_DN.V1_DN/0.00755/7.486,TBK1.DF_DN/0.01243/4.456,KRAS.DF.V1_DN/0.02217/5.004	NA	HALLMARK_GLYCOLYSIS/0.003805/6.27,HALLMARK_E2F_TARGETS/0.02406/4.848,HALLMARK_EPITHELIAL_MESENCHYMAL_TRANSITION/0.02603/4.702,HALLMARK_PROTEIN_SECRETION/0.03803/6.498	NA	GLYCOLYSIS
M550	20	-1.27878	0.00444204	0.000934157	0.992221	0.211022	0.999999	0.746546	1.15102	0.229779	0.024457	2.69737	2.25	1	4.87	0.62	128	M258	SGOL1|151648(41),ERCC6L|54821(27),CENPI|2491(21),PRR11|55771(17)	S1	0	BIOCARTA_MCM_PATHWAY/0.002836/24.77,BIOCARTA_AGPCR_PATHWAY/0.003337/22.87,BIOCARTA_ATRBRCA_PATHWAY/0.008673/14.16,BIOCARTA_CSK_PATHWAY/0.009499/13.51,BIOCARTA_MPR_PATHWAY/0.02189/8.744,BIOCARTA_GPCR_PATHWAY/0.02189/8.744,BIOCARTA_CHREBP2_PATHWAY/0.03245/7.078	NA	KEGG_CELL_CYCLE/0.0001468/7.558,KEGG_PYRIMIDINE_METABOLISM/0.004336/6.067,KEGG_ONE_CARBON_POOL_BY_FOLATE/0.005716/17.49,KEGG_SELENOAMINO_ACID_METABOLISM/0.01313/11.43,KEGG_DNA_REPLICATION/0.02437/8.258,KEGG_AMINOACYL_TRNA_BIOSYNTHESIS/0.03104/7.251,KEGG_OOCYTE_MEIOSIS/0.03729/4.091	NA	REACTOME_CELL_CYCLE/1.127e-11/7.374,REACTOME_CELL_CYCLE_MITOTIC/1.59e-11/8.508,REACTOME_DNA_REPLICATION/2.027e-11/11.5,REACTOME_MITOTIC_M_M_G1_PHASES/6.395e-11/12,REACTOME_MITOTIC_PROMETAPHASE/5.685e-09/15.74,REACTOME_ACTIVATION_OF_THE_PRE_REPLICATIVE_COMPLEX/1.871e-05/24.77,REACTOME_G1_S_TRANSITION/5.858e-05/8.919,REACTOME_CELL_CYCLE_CHECKPOINTS/7.695e-05/8.494,REACTOME_G2_M_CHECKPOINTS/8.705e-0…	REACTOME_CELL_CYCLE/4.596e-06/7.374,REACTOME_CELL_CYCLE_MITOTIC/6.484e-06/8.508,REACTOME_DNA_REPLICATION/8.267e-06/11.5,REACTOME_MITOTIC_M_M_G1_PHASES/2.608e-05/12,REACTOME_MITOTIC_PROMETAPHASE/0.002318/15.74	CELL_CYCLE_PROCESS/4.924e-06/7.154,CYTOKINESIS/7.004e-06/31.29,CELL_DIVISION/1.07e-05/28.31,CELL_CYCLE_CHECKPOINT_GO_0000075/1.73e-05/15.48,CELL_CYCLE_GO_0007049/4.62e-05/4.811,MITOTIC_CELL_CYCLE/7.623e-05/6.846,CELL_CYCLE_PHASE/0.0001274/6.306,REGULATION_OF_MITOSIS/0.0001632/14.5,MITOSIS/0.0002168/9.176,REGULATION_OF_CELL_CYCLE/0.0002332/5.717,M_PHASE_OF_MITOTIC_CELL_CYCLE/0.0002571/8.848,DNA_IN…	NA	CHROMOSOMAL_PART/0.000455/7.824,CHROMOSOMEPERICENTRIC_REGION/0.001165/14.39,CHROMOSOME/0.001409/6.092,SPINDLE/0.002112/11.74,SPINDLE_MICROTUBULE/0.005066/18.58,INTRACELLULAR_ORGANELLE_PART/0.005253/2.035,ORGANELLE_PART/0.005469/2.026,KINETOCHORE/0.01218/11.89,MITOCHONDRIAL_PART/0.0145/4.278,NUCLEAR_BODY/0.01838/9.59,MICROTUBULE/0.01952/9.291,CYTOSKELETAL_PART/0.02006/3.217,CHROMATIN/0.02312/8.494…	NA	LIGASE_ACTIVITY_FORMING_CARBON_OXYGEN_BONDS/0.003876/21.24	NA	CSR_LATE_UP.V1_UP/1.48e-09/10.62,HOXA9_DN.V1_DN/4.713e-06/7.193,GCNP_SHH_UP_EARLY.V1_UP/0.0001323/6.268,GCNP_SHH_UP_LATE.V1_UP/0.0001899/5.912,RPS14_DN.V1_DN/0.0002577/5.625,RB_P107_DN.V1_UP/0.0003049/6.607,E2F1_UP.V1_UP/0.001543/4.847,RB_DN.V1_UP/0.001929/5.674,CAMP_UP.V1_UP/0.002016/4.597,SIRNA_EIF4GI_DN/0.003596/6.393,NFE2L2.V2/0.00677/2.886,PRC2_EZH2_UP.V1_UP/0.008142/4.039,VEGF_A_UP.V1_DN/0.…	CSR_LATE_UP.V1_UP/0.0001693/10.62	HALLMARK_E2F_TARGETS/2.321e-13/12.32,HALLMARK_G2M_CHECKPOINT/7.704e-07/7.662,HALLMARK_MITOTIC_SPINDLE/0.0004007/5.229,HALLMARK_MYC_TARGETS_V1/0.0103/3.811,HALLMARK_MTORC1_SIGNALING/0.04487/3.003,HALLMARK_ESTROGEN_RESPONSE_LATE/0.04556/2.988	HALLMARK_E2F_TARGETS/7.022e-09/12.32,HALLMARK_G2M_CHECKPOINT/0.0233/7.662	E2F_TARGETS
M258	21	-1.30994	0.0118974	0.000934157	0.946587	0.0301169	1	0.843312	1.31545	0.240095	0.0436017	2.34873	2.3	1	5.4	0.64	147	M26	SGOL1|151648(41),ERCC6L|54821(27),CENPI|2491(21),PRR11|55771(17)	S1	0	BIOCARTA_MCM_PATHWAY/0.003719/21.57,BIOCARTA_AGPCR_PATHWAY/0.004373/19.91,BIOCARTA_ATRBRCA_PATHWAY/0.01131/12.33,BIOCARTA_CSK_PATHWAY/0.01238/11.77,BIOCARTA_MPR_PATHWAY/0.0283/7.614,BIOCARTA_GPCR_PATHWAY/0.0283/7.614,BIOCARTA_CHREBP2_PATHWAY/0.04174/6.164	NA	KEGG_CELL_CYCLE/3.746e-06/8.775,KEGG_DNA_REPLICATION/0.002676/10.79,KEGG_PYRIMIDINE_METABOLISM/0.007049/5.283,KEGG_ONE_CARBON_POOL_BY_FOLATE/0.007472/15.23,KEGG_MISMATCH_REPAIR/0.01349/11.26,KEGG_SELENOAMINO_ACID_METABOLISM/0.01707/9.957,KEGG_BASE_EXCISION_REPAIR/0.02677/7.845,KEGG_AMINOACYL_TRNA_BIOSYNTHESIS/0.03995/6.314,KEGG_NUCLEOTIDE_EXCISION_REPAIR/0.0454/5.883	NA	REACTOME_CELL_CYCLE/2.294e-14/7.773,REACTOME_CELL_CYCLE_MITOTIC/1.544e-13/8.716,REACTOME_DNA_REPLICATION/7.598e-13/11.44,REACTOME_MITOTIC_M_M_G1_PHASES/2.752e-11/11.26,REACTOME_MITOTIC_PROMETAPHASE/1.916e-08/13.7,REACTOME_MITOTIC_G1_G1_S_PHASES/5.117e-07/9.395,REACTOME_ACTIVATION_OF_THE_PRE_REPLICATIVE_COMPLEX/9.708e-07/26.97,REACTOME_G1_S_TRANSITION/1.071e-06/10.35,REACTOME_E2F_MEDIATED_REGULATI…	REACTOME_CELL_CYCLE/9.353e-09/7.773,REACTOME_CELL_CYCLE_MITOTIC/6.294e-08/8.716,REACTOME_DNA_REPLICATION/3.098e-07/11.44,REACTOME_MITOTIC_M_M_G1_PHASES/1.122e-05/11.26,REACTOME_MITOTIC_PROMETAPHASE/0.007813/13.7	CYTOKINESIS/1.211e-05/27.25,CELL_CYCLE_PROCESS/1.515e-05/6.23,CELL_DIVISION/1.848e-05/24.65,CELL_CYCLE_CHECKPOINT_GO_0000075/3.369e-05/13.48,CELL_CYCLE_GO_0007049/0.0001476/4.189,MITOTIC_CELL_CYCLE/0.000181/5.961,REGULATION_OF_MITOSIS/0.0002773/12.63,CELL_CYCLE_PHASE/0.0002992/5.491,MITOSIS/0.000411/7.99,M_PHASE_OF_MITOTIC_CELL_CYCLE/0.0004861/7.704,REGULATION_OF_CELL_CYCLE/0.0005397/4.978,DNA_IN…	NA	CHROMOSOMAL_PART/8.917e-06/9.537,CHROMOSOME/4.545e-05/7.427,INTRACELLULAR_ORGANELLE_PART/0.00169/2.104,CHROMOSOMEPERICENTRIC_REGION/0.001733/12.53,ORGANELLE_PART/0.001774/2.095,CHROMATIN/0.002467/11.09,SPINDLE/0.003127/10.22,SPINDLE_MICROTUBULE/0.006626/16.18,NON_MEMBRANE_BOUND_ORGANELLE/0.00889/2.293,INTRACELLULAR_NON_MEMBRANE_BOUND_ORGANELLE/0.00889/2.293,SMALL_NUCLEAR_RIBONUCLEOPROTEIN_COMPLEX…	NA	LIGASE_ACTIVITY_FORMING_CARBON_OXYGEN_BONDS/0.005076/18.49	NA	CSR_LATE_UP.V1_UP/7.238e-09/9.245,HOXA9_DN.V1_DN/1.451e-05/6.263,RB_P107_DN.V1_UP/8.642e-05/6.711,GCNP_SHH_UP_EARLY.V1_UP/0.0003104/5.458,GCNP_SHH_UP_LATE.V1_UP/0.0004417/5.148,RB_DN.V1_UP/0.0005433/5.928,RPS14_DN.V1_DN/0.0005948/4.898,E2F1_UP.V1_UP/0.003094/4.221,CAMP_UP.V1_UP/0.00401/4.003,SIRNA_EIF4GI_DN/0.005868/5.567,MTOR_UP.V1_UP/0.00919/3.922,PRC2_EZH2_UP.V1_UP/0.01421/3.517,E2F3_UP.V1_UP/…	CSR_LATE_UP.V1_UP/0.0008276/9.245	HALLMARK_E2F_TARGETS/1.487e-13/11.4,HALLMARK_G2M_CHECKPOINT/3.301e-07/7.339,HALLMARK_MITOTIC_SPINDLE/0.0001603/5.203,HALLMARK_MYC_TARGETS_V1/0.004112/3.983	HALLMARK_E2F_TARGETS/4.497e-09/11.4,HALLMARK_G2M_CHECKPOINT/0.009987/7.339	E2F_TARGETS
M488	22	-0.79582	0.00749077	0.0352854	1	1	0.998589	0.314957	0.187157	0.478239	0.0636167	2.33918	1.08	1	2.06	1	123	M192	NCAPH|23397(37),CDCA8|55143(32),KIF2C|11004(21),SPAG5|10615(21),EXO1|9156(18),GSG2|83903(18)	NA	0	BIOCARTA_RANMS_PATHWAY/2.554e-09/77.35,BIOCARTA_G2_PATHWAY/4.007e-07/32.23,BIOCARTA_SRCRPTP_PATHWAY/4.188e-05/42.19,BIOCARTA_PTC1_PATHWAY/4.188e-05/42.19,BIOCARTA_ATM_PATHWAY/0.007298/15.47,BIOCARTA_ATRBRCA_PATHWAY/0.008033/14.73,BIOCARTA_CELLCYCLE_PATHWAY/0.009596/13.45,BIOCARTA_MPR_PATHWAY/0.02032/9.099	BIOCARTA_RANMS_PATHWAY/0.0003354/77.35	KEGG_CELL_CYCLE/7.26e-08/11.8,KEGG_OOCYTE_MEIOSIS/5.34e-07/11.35,KEGG_PROGESTERONE_MEDIATED_OOCYTE_MATURATION/0.0002019/9.319,KEGG_P53_SIGNALING_PATHWAY/0.009349/6.926,KEGG_MISMATCH_REPAIR/0.009596/13.45,KEGG_HOMOLOGOUS_RECOMBINATION/0.01217/11.9,KEGG_BASE_EXCISION_REPAIR/0.0192/9.375,KEGG_PORPHYRIN_AND_CHLOROPHYLL_METABOLISM/0.02032/9.099,KEGG_DNA_REPLICATION/0.02263/8.594,KEGG_PYRIMIDINE_METABO…	KEGG_CELL_CYCLE/0.008169/11.8	REACTOME_CELL_CYCLE/1.801e-19/10.5,REACTOME_CELL_CYCLE_MITOTIC/1.482e-18/11.98,REACTOME_DNA_REPLICATION/4.495e-14/13.67,REACTOME_MITOTIC_PROMETAPHASE/7.451e-12/20.02,REACTOME_MITOTIC_M_M_G1_PHASES/3.847e-11/12.49,REACTOME_CYCLIN_A_B1_ASSOCIATED_EVENTS_DURING_G2_M_TRANSITION/2.966e-08/51.56,REACTOME_G2_M_CHECKPOINTS/8.987e-08/26.52,REACTOME_CELL_CYCLE_CHECKPOINTS/5.354e-06/10.31,REACTOME_MITOTIC_G…	REACTOME_CELL_CYCLE/7.345e-14/10.5,REACTOME_CELL_CYCLE_MITOTIC/6.044e-13/11.98,REACTOME_DNA_REPLICATION/1.833e-08/13.67,REACTOME_MITOTIC_PROMETAPHASE/3.038e-06/20.02,REACTOME_MITOTIC_M_M_G1_PHASES/1.569e-05/12.49,REACTOME_CYCLIN_A_B1_ASSOCIATED_EVENTS_DURING_G2_M_TRANSITION/0.0121/51.56,REACTOME_G2_M_CHECKPOINTS/0.03665/26.52	CELL_CYCLE_GO_0007049/9.836e-15/10.01,M_PHASE/9.982e-15/19.87,CELL_CYCLE_PHASE/1.934e-13/14.06,CELL_CYCLE_PROCESS/1.216e-12/12.41,MITOSIS/4.327e-12/21.01,M_PHASE_OF_MITOTIC_CELL_CYCLE/6.522e-12/20.26,MITOTIC_CELL_CYCLE/2.929e-10/12.21,CHROMOSOME_SEGREGATION/1.822e-06/24.17,INTERPHASE/5.093e-06/13.65,DNA_RECOMBINATION/9.234e-06/17.58,REGULATION_OF_CELL_CYCLE/2.426e-05/6.8,INTERPHASE_OF_MITOTIC_CEL…	CELL_CYCLE_GO_0007049/4.909e-09/10.01,M_PHASE/4.982e-09/19.87,CELL_CYCLE_PHASE/9.655e-08/14.06,CELL_CYCLE_PROCESS/6.071e-07/12.41,MITOSIS/2.16e-06/21.01,M_PHASE_OF_MITOTIC_CELL_CYCLE/3.255e-06/20.26,MITOTIC_CELL_CYCLE/0.0001462/12.21	CHROMOSOME/9.692e-08/11.41,NON_MEMBRANE_BOUND_ORGANELLE/9.966e-08/4.484,INTRACELLULAR_NON_MEMBRANE_BOUND_ORGANELLE/9.966e-08/4.484,CHROMOSOMAL_PART/1.842e-07/13.03,MICROTUBULE_CYTOSKELETON/5.059e-07/9.407,SPINDLE/4.402e-06/20.35,NUCLEUS/7.822e-06/2.677,INTRACELLULAR_ORGANELLE_PART/1.82e-05/2.779,ORGANELLE_PART/1.94e-05/2.767,CYTOSKELETON/0.0001145/4.309,CYTOSKELETAL_PART/0.0001299/5.357,CHROMOSOM…	CHROMOSOME/0.01366/11.41,NON_MEMBRANE_BOUND_ORGANELLE/0.01405/4.484,INTRACELLULAR_NON_MEMBRANE_BOUND_ORGANELLE/0.01405/4.484,CHROMOSOMAL_PART/0.02597/13.03	CHROMATIN_BINDING/0.00114/14.5,ENDODEOXYRIBONUCLEASE_ACTIVITY/0.002194/28.13,ENDONUCLEASE_ACTIVITY_GO_0016893/0.002194/28.13,ENDORIBONUCLEASE_ACTIVITY/0.002622/25.78,EXONUCLEASE_ACTIVITY/0.006596/16.28,DEOXYRIBONUCLEASE_ACTIVITY/0.008799/14.06,DNA_DEPENDENT_ATPASE_ACTIVITY/0.008799/14.06,RIBONUCLEASE_ACTIVITY/0.01042/12.89,ENDONUCLEASE_ACTIVITY/0.01042/12.89,NUCLEOBASENUCLEOSIDENUCLEOTIDE_KINASE_…	NA	RPS14_DN.V1_DN/1.04e-12/12.54,GCNP_SHH_UP_LATE.V1_UP/2.163e-07/8.789,RB_P107_DN.V1_UP/2.315e-07/10.31,CSR_LATE_UP.V1_UP/1.464e-06/8.287,E2F1_UP.V1_UP/2.624e-05/6.726,PRC2_EDD_UP.V1_UP/3.427e-05/6.479,RB_P130_DN.V1_UP/0.000169/7.366,PRC2_EZH2_UP.V1_UP/0.0001951/5.885,VEGF_A_UP.V1_DN/0.0002299/5.729,E2F3_UP.V1_UP/0.001329/4.99,CORDENONSI_YAP_CONSERVED_SIGNATURE/0.005983/8.142,KRAS.DF.V1_UP/0.007883…	RPS14_DN.V1_DN/1.189e-07/12.54,GCNP_SHH_UP_LATE.V1_UP/0.02473/8.789,RB_P107_DN.V1_UP/0.02647/10.31	HALLMARK_E2F_TARGETS/2.647e-33/24.05,HALLMARK_G2M_CHECKPOINT/4.404e-16/14.35,HALLMARK_MITOTIC_SPINDLE/4.586e-05/6.219,HALLMARK_MYC_TARGETS_V1/0.0002781/5.553,HALLMARK_DNA_REPAIR/0.002838/5.191,HALLMARK_MYC_TARGETS_V2/0.00628/8.001,HALLMARK_SPERMATOGENESIS/0.008362/5.031,HALLMARK_MTORC1_SIGNALING/0.009324/3.906	HALLMARK_E2F_TARGETS/8.007e-29/24.05,HALLMARK_G2M_CHECKPOINT/1.332e-11/14.35	E2F_TARGETS
M501	23	-0.4665	0.213102	0.103507	0.998647	0.948201	0.99199	0.543715	0.646184	0.412795	0.0766697	3.02862	4.02	1	30.36	0	57	M204	NUP205|23165(18),TNPO3|23534(18),KLHDC10|23008(16)	S1	0	BIOCARTA_ARAP_PATHWAY/0.001165/39.27,BIOCARTA_MAPK_PATHWAY/0.02744/7.763,BIOCARTA_EIF2_PATHWAY/0.03247/30.35,BIOCARTA_MCM_PATHWAY/0.03537/27.82,BIOCARTA_SALMONELLA_PATHWAY/0.03826/25.68,BIOCARTA_PITX2_PATHWAY/0.04402/22.25,BIOCARTA_CDC42RAC_PATHWAY/0.04689/20.86,BIOCARTA_ARF_PATHWAY/0.04975/19.64	NA	KEGG_NEUROTROPHIN_SIGNALING_PATHWAY/0.006395/7.948,KEGG_COLORECTAL_CANCER/0.01486/10.77,KEGG_RENAL_CELL_CARCINOMA/0.01869/9.537,KEGG_PANCREATIC_CANCER/0.01869/9.537,KEGG_PROSTATE_CANCER/0.02863/7.587,KEGG_GLYOXYLATE_AND_DICARBOXYLATE_METABOLISM/0.04689/20.86	NA	REACTOME_NEP_NS2_INTERACTS_WITH_THE_CELLULAR_EXPORT_MACHINERY/0.00295/24.73,REACTOME_TRANSPORT_OF_RIBONUCLEOPROTEINS_INTO_THE_HOST_NUCLEUS/0.00295/24.73,REACTOME_REGULATION_OF_GLUCOKINASE_BY_GLUCOKINASE_REGULATORY_PROTEIN/0.00295/24.73,REACTOME_GLUCONEOGENESIS/0.003878/21.54,REACTOME_INTERACTIONS_OF_VPR_WITH_HOST_CELLULAR_PROTEINS/0.004128/20.86,REACTOME_TRANSPORT_OF_MATURE_MRNA_DERIVED_FROM_AN_I…	NA	TRANSPORT/0.008203/3.011,ESTABLISHMENT_OF_LOCALIZATION/0.01304/2.752,VESICLE_MEDIATED_TRANSPORT/0.02041/5.162,ANATOMICAL_STRUCTURE_MORPHOGENESIS/0.02435/3.628,XENOBIOTIC_METABOLIC_PROCESS/0.02665/37.09,RESPONSE_TO_TOXIN/0.02956/33.38,RESPONSE_TO_XENOBIOTIC_STIMULUS/0.02956/33.38,NEGATIVE_REGULATION_OF_CELLULAR_PROCESS/0.03997/2.649,REGULATION_OF_RHO_PROTEIN_SIGNAL_TRANSDUCTION/0.04115/23.84,ACTIN…	NA	NUCLEOPLASM_PART/0.02416/4.838,GOLGI_APPARATUS/0.02825/4.552,NUCLEAR_REPLICATION_FORK/0.02956/33.38,NUCLEOPLASM/0.04763/3.695	NA	METHYLTRANSFERASE_ACTIVITY/0.005203/18.54,TRANSFERASE_ACTIVITY_TRANSFERRING_ONE_CARBON_GROUPS/0.00549/18.04,CATION_BINDING/0.02386/4.861,HISTONE_METHYLTRANSFERASE_ACTIVITY/0.03247/30.35,CALCIUM_ION_BINDING/0.03554/6.744,PROTEIN_METHYLTRANSFERASE_ACTIVITY/0.04115/23.84,SIGNAL_SEQUENCE_BINDING/0.04402/22.25,ION_BINDING/0.04425/3.808,CARBOHYDRATE_TRANSMEMBRANE_TRANSPORTER_ACTIVITY/0.04689/20.86,L_AM…	NA	EGFR_UP.V1_DN/1.766e-06/12.04,HINATA_NFKB_MATRIX/0.0003907/66.76,TBK1.DN.48HRS_UP/0.0004521/20.03,CRX_NRL_DN.V1_DN/0.006256/8.011,TBK1.DF_DN/0.009843/4.769,KRAS.DF.V1_DN/0.01854/5.355	NA	HALLMARK_E2F_TARGETS/0.02014/5.189,HALLMARK_EPITHELIAL_MESENCHYMAL_TRANSITION/0.02181/5.032,HALLMARK_GLYCOLYSIS/0.02181/5.032,HALLMARK_PROTEIN_SECRETION/0.0336/6.954,HALLMARK_UNFOLDED_PROTEIN_RESPONSE/0.04515/5.908	NA	METHYLTRANSFERA.
M23	24	-1.02284	0.0156158	0.000638927	0.999999	0.765176	1	0.678772	0.929666	0.358219	0.0955406	1.65992	3.73	1	30.25	0	312	M3	KRIT1|889(47),TMEM106B|54664(33),LUZP6|767558(27),PNPLA8|50640(25),CCDC132|55610(24),NUP205|23165(21),ZNF680|340252(20),ZNF12|7559(18),CALU|813(18),MKLN1|4289(18),TNPO3|23534(18),KLHDC10|23008(17),THAP5|168451(15),TWISTNB|221830(15),PEX1|5189(15)	S1	0	BIOCARTA_SALMONELLA_PATHWAY/0.01856/9.382,BIOCARTA_CDC42RAC_PATHWAY/0.02764/7.623,BIOCARTA_ARAP_PATHWAY/0.03099/7.175,BIOCARTA_ACTINY_PATHWAY/0.04193/6.098	NA	KEGG_COLORECTAL_CANCER/0.01879/3.934,KEGG_PANCREATIC_CANCER/0.02793/3.485,KEGG_VASOPRESSIN_REGULATED_WATER_REABSORPTION/0.03327/4.255,KEGG_VASCULAR_SMOOTH_MUSCLE_CONTRACTION/0.03609/2.747,KEGG_TASTE_TRANSDUCTION/0.03736/4.066	NA	REACTOME_DCC_MEDIATED_ATTRACTIVE_SIGNALING/0.01856/9.382,REACTOME_N_GLYCAN_TRIMMING_IN_THE_ER_AND_CALNEXIN_CALRETICULIN_CYCLE/0.01856/9.382,REACTOME_ENDOGENOUS_STEROLS/0.02142/8.712,REACTOME_SIGNALLING_BY_NGF/0.02344/2.312,REACTOME_NRAGE_SIGNALS_DEATH_THROUGH_JNK/0.03327/4.255,REACTOME_INSULIN_SYNTHESIS_AND_PROCESSING/0.03814/6.419,REACTOME_CITRIC_ACID_CYCLE_TCA_CYCLE/0.03814/6.419,REACTOME_P75_N…	NA	ACTIN_POLYMERIZATION_AND_OR_DEPOLYMERIZATION/0.005338/8.316,CELL_PROJECTION_BIOGENESIS/0.007688/7.318,CELLULAR_COMPONENT_ASSEMBLY/0.007836/2.346,SENSORY_PERCEPTION_OF_TASTE/0.01106/12.2,MACROMOLECULAR_COMPLEX_ASSEMBLY/0.01367/2.267,REGULATION_OF_CELL_SHAPE/0.01856/9.382,REGULATION_OF_RHO_PROTEIN_SIGNAL_TRANSDUCTION/0.02142/8.712,ACTIN_FILAMENT_POLYMERIZATION/0.02142/8.712,REGULATION_OF_CELL_MORPH…	NA	PEROXISOMAL_MEMBRANE/0.001106/14.07,MICROBODY_MEMBRANE/0.001106/14.07,PEROXISOMAL_PART/0.00139/13.07,MICROBODY_PART/0.00139/13.07,PROTEIN_SERINE_THREONINE_PHOSPHATASE_COMPLEX/0.01106/12.2,NUCLEAR_REPLICATION_FORK/0.01106/12.2,REPLICATION_FORK/0.0345/6.776,MICROBODY/0.0395/3.977,PEROXISOME/0.0395/3.977	NA	SMALL_GTPASE_REGULATOR_ACTIVITY/0.004837/4.551,TASTE_RECEPTOR_ACTIVITY/0.01587/10.16,GTPASE_REGULATOR_ACTIVITY/0.01712/2.927,GALACTOSYLTRANSFERASE_ACTIVITY/0.02764/7.623,GUANYL_NUCLEOTIDE_EXCHANGE_FACTOR_ACTIVITY/0.0395/3.977,UBIQUITIN_PROTEIN_LIGASE_ACTIVITY/0.04627/3.734	NA	EGFR_UP.V1_DN/1.996e-05/4.087,LTE2_UP.V1_DN/0.004681/2.844,NRL_DN.V1_UP/0.006399/3.21,WNT_UP.V1_UP/0.007347/2.853,HINATA_NFKB_MATRIX/0.01106/12.2,CRX_NRL_DN.V1_DN/0.01712/2.927,CRX_DN.V1_DN/0.02106/2.793,JNK_DN.V1_UP/0.03001/2.358,STK33_NOMO_DN/0.03461/2.033,KRAS.DF.V1_DN/0.0349/2.283,CSR_EARLY_UP.V1_UP/0.04619/2.316,TBK1.DN.48HRS_UP/0.04864/3.659	NA	HALLMARK_GLYCOLYSIS/0.01717/2.452,HALLMARK_EPITHELIAL_MESENCHYMAL_TRANSITION/0.04621/2.145	NA	PEROXISOMAL_MEM.
M21	25	-0.94521	0.00506434	0.00441162	1	1	0.955812	0.50833	0.277705	0.802985	0.0998266	1.64411	1.13	1	2.35	1	315	M3	NCAPH|23397(37),CDCA8|55143(35),C17orf53|78995(30),KIF2C|11004(24),SPAG5|10615(21),TROAP|10024(20),EXO1|9156(19),AURKB|9212(18),CENPA|1058(18),GSG2|83903(18),MRPL18|29074(17),POC1A|25886(16),CDC25A|993(16),COQ3|51805(16),ALKBH1|8846(16),ORC1L|4998(16),TRAIP|10293(16)	S1	0	BIOCARTA_RANMS_PATHWAY/2.837e-07/30.2,BIOCARTA_G2_PATHWAY/3.954e-05/12.58,BIOCARTA_SRCRPTP_PATHWAY/0.000672/16.47,BIOCARTA_PTC1_PATHWAY/0.000672/16.47,BIOCARTA_CELLCYCLE_PATHWAY/0.006227/7.879,BIOCARTA_PROTEASOME_PATHWAY/0.01084/6.472,BIOCARTA_P27_PATHWAY/0.01889/9.293,BIOCARTA_ATM_PATHWAY/0.04266/6.04,BIOCARTA_ATRBRCA_PATHWAY/0.04665/5.753	BIOCARTA_RANMS_PATHWAY/0.03724/30.2	KEGG_CELL_CYCLE/6.127e-07/6.143,KEGG_OOCYTE_MEIOSIS/8.337e-05/4.987,KEGG_PROGESTERONE_MEDIATED_OOCYTE_MATURATION/0.002547/4.366,KEGG_DNA_REPLICATION/0.002859/6.711,KEGG_PROTEASOME/0.005943/5.491,KEGG_HOMOLOGOUS_RECOMBINATION/0.008814/6.97,KEGG_BASE_EXCISION_REPAIR/0.01699/5.491,KEGG_UBIQUITIN_MEDIATED_PROTEOLYSIS/0.02344/2.725,KEGG_ABC_TRANSPORTERS/0.03614/4.118,KEGG_NUCLEOTIDE_EXCISION_REPAIR/0.…	NA	REACTOME_CELL_CYCLE/2.613e-27/7.412,REACTOME_CELL_CYCLE_MITOTIC/6.067e-27/8.542,REACTOME_DNA_REPLICATION/1.579e-21/10.01,REACTOME_MITOTIC_M_M_G1_PHASES/1.649e-18/9.755,REACTOME_MITOTIC_PROMETAPHASE/6.118e-13/11.37,REACTOME_S_PHASE/1.071e-09/8.456,REACTOME_MITOTIC_G1_G1_S_PHASES/2.169e-09/7.307,REACTOME_G1_S_TRANSITION/1.072e-08/7.852,REACTOME_CYCLIN_A_B1_ASSOCIATED_EVENTS_DURING_G2_M_TRANSITION/8…	REACTOME_CELL_CYCLE/1.065e-21/7.412,REACTOME_CELL_CYCLE_MITOTIC/2.474e-21/8.542,REACTOME_DNA_REPLICATION/6.437e-16/10.01,REACTOME_MITOTIC_M_M_G1_PHASES/6.724e-13/9.755,REACTOME_MITOTIC_PROMETAPHASE/2.495e-07/11.37,REACTOME_S_PHASE/0.0004367/8.456,REACTOME_MITOTIC_G1_G1_S_PHASES/0.0008845/7.307,REACTOME_G1_S_TRANSITION/0.004372/7.852,REACTOME_CYCLIN_A_B1_ASSOCIATED_EVENTS_DURING_G2_M_TRANSITION/0.…	CELL_CYCLE_GO_0007049/1.22e-16/6.255,CELL_CYCLE_PHASE/4.559e-15/8.42,CELL_CYCLE_PROCESS/7.617e-15/7.752,M_PHASE/1.749e-14/10.53,MITOSIS/4.2e-12/11.19,M_PHASE_OF_MITOTIC_CELL_CYCLE/7.305e-12/10.79,MITOTIC_CELL_CYCLE/8.357e-12/7.55,INTERPHASE/1.668e-07/8.883,REGULATION_OF_CELL_CYCLE/3.864e-07/4.978,CHROMOSOME_SEGREGATION/7.523e-07/13.21,INTERPHASE_OF_MITOTIC_CELL_CYCLE/7.827e-07/8.768,MITOTIC_SISTE…	CELL_CYCLE_GO_0007049/6.09e-11/6.255,CELL_CYCLE_PHASE/2.275e-09/8.42,CELL_CYCLE_PROCESS/3.802e-09/7.752,M_PHASE/8.732e-09/10.53,MITOSIS/2.096e-06/11.19,M_PHASE_OF_MITOTIC_CELL_CYCLE/3.646e-06/10.79,MITOTIC_CELL_CYCLE/4.171e-06/7.55	CHROMOSOME/1.834e-11/8.417,CHROMOSOMAL_PART/5.667e-09/8.266,NON_MEMBRANE_BOUND_ORGANELLE/5.527e-07/2.821,INTRACELLULAR_NON_MEMBRANE_BOUND_ORGANELLE/5.527e-07/2.821,NUCLEAR_CHROMOSOME/2.558e-05/7.978,SPINDLE/3.468e-05/9.537,MICROTUBULE_CYTOSKELETON/3.672e-05/4.489,CHROMOSOMEPERICENTRIC_REGION/0.0001437/9.742,CONDENSED_NUCLEAR_CHROMOSOME/0.0001479/14.21,CONDENSED_CHROMOSOME/0.0001681/9.438,CYTOSKEL…	CHROMOSOME/2.586e-06/8.417,CHROMOSOMAL_PART/0.0007989/8.266	CHROMATIN_BINDING/7.523e-07/13.21,DNA_DEPENDENT_ATPASE_ACTIVITY/0.005481/8.237,RIBONUCLEASE_ACTIVITY/0.007031/7.55,NUCLEOTIDYLTRANSFERASE_ACTIVITY/0.007513/5.141,NUCLEOBASENUCLEOSIDENUCLEOTIDE_KINASE_ACTIVITY/0.007893/7.248,TELOMERIC_DNA_BINDING/0.01126/12.08,SEQUENCE_SPECIFIC_DNA_BINDING/0.01142/4.559,ENDODEOXYRIBONUCLEASE_ACTIVITY/0.01361/10.98,ENDONUCLEASE_ACTIVITY_GO_0016893/0.01361/10.98,END…	NA	CSR_LATE_UP.V1_UP/4.951e-11/6.831,RB_P107_DN.V1_UP/9.504e-11/7.606,RPS14_DN.V1_DN/2.652e-10/6.204,GCNP_SHH_UP_LATE.V1_UP/7.772e-06/4.462,RB_P130_DN.V1_UP/4.746e-05/4.794,PRC2_EZH2_UP.V1_UP/5.93e-05/3.939,PRC2_EDD_UP.V1_UP/8.491e-05/3.795,E2F3_UP.V1_UP/0.0002821/3.572,E2F1_UP.V1_UP/0.001017/3.283,HOXA9_DN.V1_DN/0.003915/2.923,VEGF_A_UP.V1_DN/0.004346/2.876,GCNP_SHH_UP_EARLY.V1_UP/0.006534/2.911,LT…	CSR_LATE_UP.V1_UP/5.661e-06/6.831,RB_P107_DN.V1_UP/1.087e-05/7.606,RPS14_DN.V1_DN/3.033e-05/6.204	HALLMARK_E2F_TARGETS/6.22e-35/13.14,HALLMARK_G2M_CHECKPOINT/7.875e-23/9.963,HALLMARK_MITOTIC_SPINDLE/0.006056/2.732,HALLMARK_DNA_REPAIR/0.01216/2.838,HALLMARK_MYC_TARGETS_V2/0.01552/4.166,HALLMARK_MYC_TARGETS_V1/0.0162/2.478,HALLMARK_MTORC1_SIGNALING/0.01759/2.441,HALLMARK_BILE_ACID_METABOLISM/0.03736/2.721	HALLMARK_E2F_TARGETS/1.882e-30/13.14,HALLMARK_G2M_CHECKPOINT/2.382e-18/9.963	E2F_TARGETS
M597	26	-1.62799	0.019296	0.0056261	0.849772	1	1.47737e-05	0.913859	0.283327	1.71945	0.1252	1.77058	3.39	1	44.62	0	195	M314	GADD45GIP1|90480(51),TRAPPC5|126003(29),NDUFB7|4713(19),CCDC94|55702(19),ELOF1|84337(18),NDUFA11|126328(17),SIRT6|51548(17),C19orf70|125988(16)	S1	0	BIOCARTA_RAS_PATHWAY/0.02295/8.485	NA	KEGG_PARKINSONS_DISEASE/0.006177/4.317,KEGG_OXIDATIVE_PHOSPHORYLATION/0.006888/4.206,KEGG_ALZHEIMERS_DISEASE/0.02296/3.107,KEGG_GLYCOSAMINOGLYCAN_BIOSYNTHESIS_HEPARAN_SULFATE/0.0289/7.506	NA	REACTOME_RESPIRATORY_ELECTRON_TRANSPORT/0.0005017/7.623,REACTOME_TCA_CYCLE_AND_RESPIRATORY_ELECTRON_TRANSPORT/0.001252/5.047,REACTOME_RESPIRATORY_ELECTRON_TRANSPORT_ATP_SYNTHESIS_BY_CHEMIOSMOTIC_COUPLING_AND_HEAT_PRODUCTION_BY_UNCOUPLING_PROTEINS_/0.001386/6.098,REACTOME_HEPARAN_SULFATE_HEPARIN_HS_GAG_METABOLISM/0.001835/7.653,REACTOME_ZINC_TRANSPORTERS/0.01005/13.01,REACTOME_CHONDROITIN_SULFATE_…	NA	INTRACELLULAR_TRANSPORT/0.002127/3.205,ESTABLISHMENT_OF_CELLULAR_LOCALIZATION/0.003043/2.828,CELLULAR_LOCALIZATION/0.004353/2.688,PROTEIN_AMINO_ACID_ADP_RIBOSYLATION/0.004455/19.51,VACUOLAR_TRANSPORT/0.007567/15.01,MACROMOLECULE_BIOSYNTHETIC_PROCESS/0.01648/2.47,NUCLEOTIDE_EXCISION_REPAIR/0.01759/9.757,ORGANELLE_ORGANIZATION_AND_BIOGENESIS/0.02138/2.107,ENDOSOME_TRANSPORT/0.02295/8.485,CYTOSKELET…	NA	MITOCHONDRIAL_MEMBRANE_PART/0.0146/5.854,ENVELOPE/0.02706/2.975,ORGANELLE_ENVELOPE/0.02706/2.975,MITOCHONDRIAL_INNER_MEMBRANE/0.02797/4.574,ORGANELLE_INNER_MEMBRANE/0.03776/4.066	NA	TRANSFERASE_ACTIVITY_TRANSFERRING_GLYCOSYL_GROUPS/0.0001559/6.098,UDP_GLYCOSYLTRANSFERASE_ACTIVITY/0.000883/9.293,TRANSFERASE_ACTIVITY_TRANSFERRING_PENTOSYL_GROUPS/0.001063/14.64,SINGLE_STRANDED_DNA_BINDING/0.005021/8.61,TRANSFERASE_ACTIVITY_TRANSFERRING_HEXOSYL_GROUPS/0.009637/4.818,GALACTOSYLTRANSFERASE_ACTIVITY/0.01141/12.2,STRUCTURE_SPECIFIC_DNA_BINDING/0.01883/5.322,MOTOR_ACTIVITY/0.03317/6.…	NA	MYC_UP.V1_UP/1.566e-06/6.277,RB_P130_DN.V1_UP/0.009667/3.872,PDGF_ERK_DN.V1_DN/0.01601/3.412,RPS14_DN.V1_DN/0.04206/2.637	NA	HALLMARK_OXIDATIVE_PHOSPHORYLATION/0.004511/3.432,HALLMARK_ADIPOGENESIS/0.01687/2.942	NA	TRANSFERASE_ACT.
M412	27	-1.54783	0.20903	0.000558785	0.163796	0.000214105	0.999789	1.16401	1.88053	0.248549	0.126106	2.43143	1.09	1	14.19	0.02	71	M112	IFI44L|10964(27),OAS2|4939(17),OAS1|4938(16),RSAD2|91543(16)	NA	0	BIOCARTA_IL22BP_PATHWAY/0.001397/35.73,BIOCARTA_IL10_PATHWAY/0.001801/31.53,BIOCARTA_IL7_PATHWAY/0.001801/31.53,BIOCARTA_PML_PATHWAY/0.001801/31.53,BIOCARTA_INFLAM_PATHWAY/0.004537/19.85,BIOCARTA_EGF_PATHWAY/0.005953/17.29,BIOCARTA_PDGF_PATHWAY/0.006334/16.75,BIOCARTA_IL1R_PATHWAY/0.006334/16.75,BIOCARTA_TOLL_PATHWAY/0.008404/14.49,BIOCARTA_IL2RB_PATHWAY/0.00885/14.1,BIOCARTA_BIOPEPTIDES_PATHWAY/…	NA	KEGG_RIG_I_LIKE_RECEPTOR_SIGNALING_PATHWAY/2.92e-06/22.33,KEGG_TOLL_LIKE_RECEPTOR_SIGNALING_PATHWAY/2.274e-05/14.72,KEGG_JAK_STAT_SIGNALING_PATHWAY/0.0001599/9.781,KEGG_CYTOSOLIC_DNA_SENSING_PATHWAY/0.0005909/18.27,KEGG_CYTOKINE_CYTOKINE_RECEPTOR_INTERACTION/0.01366/4.34,KEGG_LEISHMANIA_INFECTION/0.02816/7.657,KEGG_HEMATOPOIETIC_CELL_LINEAGE/0.03848/6.457,KEGG_APOPTOSIS/0.04104/6.232	NA	REACTOME_INTERFERON_ALPHA_BETA_SIGNALING/6.824e-39/108.2,REACTOME_INTERFERON_SIGNALING/4.339e-32/43.1,REACTOME_CYTOKINE_SIGNALING_IN_IMMUNE_SYSTEM/3.376e-31/27.87,REACTOME_IMMUNE_SYSTEM/1.449e-23/9.866,REACTOME_INTERFERON_GAMMA_SIGNALING/2.175e-09/31.79,REACTOME_ANTIVIRAL_MECHANISM_BY_IFN_STIMULATED_GENES/4.361e-09/28.86,REACTOME_TRAF3_DEPENDENT_IRF_ACTIVATION_PATHWAY/1.732e-07/76.57,REACTOME_REG…	REACTOME_INTERFERON_ALPHA_BETA_SIGNALING/2.782e-33/108.2,REACTOME_INTERFERON_SIGNALING/1.769e-26/43.1,REACTOME_CYTOKINE_SIGNALING_IN_IMMUNE_SYSTEM/1.376e-25/27.87,REACTOME_IMMUNE_SYSTEM/5.91e-18/9.866,REACTOME_INTERFERON_GAMMA_SIGNALING/0.000887/31.79,REACTOME_ANTIVIRAL_MECHANISM_BY_IFN_STIMULATED_GENES/0.001778/28.86	RESPONSE_TO_OTHER_ORGANISM/0.0001865/14.1,JAK_STAT_CASCADE/0.0002076/25.93,DEFENSE_RESPONSE/0.0004103/6.208,RESPONSE_TO_VIRUS/0.0007177/17.11,RESPONSE_TO_BIOTIC_STIMULUS/0.0008436/9.486,APOPTOTIC_PROGRAM/0.001463/13.4,REGULATION_OF_APOPTOSIS/0.001608/4.771,REGULATION_OF_PROGRAMMED_CELL_DEATH/0.001632/4.757,IMMUNE_RESPONSE/0.001683/5.826,MULTI_ORGANISM_PROCESS/0.002452/7.099,REGULATION_OF_HYDROLAS…	NA	MICROSOME/0.009772/13.4,VESICULAR_FRACTION/0.01074/12.76,NUCLEUS/0.0133/2.125,PML_BODY/0.04745/20.61	NA	RECEPTOR_SIGNALING_PROTEIN_ACTIVITY/0.0002384/13.23,DOUBLE_STRANDED_RNA_BINDING/0.001801/31.53,HEMATOPOIETIN_INTERFERON_CLASSD200_DOMAIN_CYTOKINE_RECEPTOR_BINDING/0.002498/26.8,GROWTH_FACTOR_ACTIVITY/0.01442/10.94,RECEPTOR_BINDING/0.04254/3.045,METALLOEXOPEPTIDASE_ACTIVITY/0.04388/22.33,PDZ_DOMAIN_BINDING/0.04745/20.61,AMINOPEPTIDASE_ACTIVITY/0.04745/20.61	NA	LTE2_UP.V1_DN/1.922e-32/34.71,MEK_UP.V1_DN/1.248e-25/29.46,ERB2_UP.V1_DN/2.975e-13/17.96,MEL18_DN.V1_DN/1.252e-06/12.76,LEF1_UP.V1_DN/5.977e-06/10.09,MTOR_UP.V1_UP/3.49e-05/9.745,WNT_UP.V1_DN/3.734e-05/9.628,SNF5_DN.V1_UP/4.698e-05/9.241,EGFR_UP.V1_DN/8.589e-05/8.288,KRAS.KIDNEY_UP.V1_DN/0.0001251/10.31,ALK_DN.V1_DN/0.0001344/10.15,BMI1_DN.V1_DN/0.000183/9.503,KRAS.DF.V1_UP/0.0007194/7.052,KRAS.3…	LTE2_UP.V1_DN/2.197e-27/34.71,MEK_UP.V1_DN/1.427e-20/29.46,ERB2_UP.V1_DN/3.401e-08/17.96	HALLMARK_INTERFERON_GAMMA_RESPONSE/1.669e-59/52.26,HALLMARK_INTERFERON_ALPHA_RESPONSE/7.779e-59/91.17,HALLMARK_IL6_JAK_STAT3_SIGNALING/1.827e-05/15.4,HALLMARK_ALLOGRAFT_REJECTION/0.0008659/6.767,HALLMARK_INFLAMMATORY_RESPONSE/0.0009058/6.7,HALLMARK_KRAS_SIGNALING_DN/0.005768/5.583,HALLMARK_APOPTOSIS/0.02235/4.994,HALLMARK_TNFA_SIGNALING_VIA_NFKB/0.03883/4.02	HALLMARK_INTERFERON_GAMMA_RESPONSE/5.05e-55/52.26,HALLMARK_INTERFERON_ALPHA_RESPONSE/2.353e-54/91.17	INTERFERON_GAMM.
M22	28	-0.554223	0.0520281	0.0537198	1	0.974967	1	0.574847	0.801998	0.284629	0.173501	1.485	4.29	1	44.25	0	310	M3	EXOC5|10640(25),G2E3|55632(25),ZNF614|80110(25),ZNF180|7733(24),ZNF225|7768(23),ZNF350|59348(20),ZNF765|91661(19),ZNF566|84924(18),ZNF347|84671(17),NAA30|122830(17),FANCM|57697(16),MARCH11|441061(16),TMX1|81542(16),LOC100130557|100130557(15),ZNF845|91664(15)	S1	0	NA	NA	KEGG_OLFACTORY_TRANSDUCTION/0.04137/2.646	NA	REACTOME_GENERIC_TRANSCRIPTION_PATHWAY/8.447e-60/13,REACTOME_DIABETES_PATHWAYS/0.004619/3.41,REACTOME_PERK_REGULATED_GENE_EXPRESSION/0.00938/6.82,REACTOME_NEGATIVE_REGULATION_OF_FGFR_SIGNALING/0.01629/5.58,REACTOME_FRS2_MEDIATED_CASCADE/0.01629/5.58,REACTOME_ACYL_CHAIN_REMODELLING_OF_PI/0.02116/8.768,REACTOME_ACYL_CHAIN_REMODELLING_OF_PS/0.02116/8.768,REACTOME_POST_CHAPERONIN_TUBULIN_FOLDING_PATH…	REACTOME_GENERIC_TRANSCRIPTION_PATHWAY/3.445e-54/13	NEGATIVE_REGULATION_OF_SIGNAL_TRANSDUCTION/0.02212/4.977	NA	NA	NA	COENZYME_BINDING/0.02731/7.672,COFACTOR_BINDING/0.04934/5.58	NA	EGFR_UP.V1_UP/0.03734/2.249	NA	HALLMARK_UNFOLDED_PROTEIN_RESPONSE/0.03763/2.716	NA	NEG._REG._OF_SI.
M84	29	-5.5706	0.469869	0.769322	4.26458e-10	1	1.13423e-23	2.11777	0	4.82351	0.215658	2.30175	6.45	0.56	8.25	0.32	50	M5	LCE2D|353141(17)	S1	0	NA	NA	NA	NA	NA	NA	CELL_CELL_ADHESION/0.02057/9.06,NUCLEOTIDE_SUGAR_METABOLIC_PROCESS/0.02598/38.05,REGULATION_OF_CELL_CELL_ADHESION/0.02598/38.05,KERATINOCYTE_DIFFERENTIATION/0.03871/25.37,CELLULAR_CARBOHYDRATE_METABOLIC_PROCESS/0.04212/6.138,NEGATIVE_REGULATION_OF_CELL_ADHESION/0.04376/22.38,AMINO_SUGAR_METABOLIC_PROCESS/0.04879/20.03	NA	CORNIFIED_ENVELOPE/0.03364/29.27,CYTOPLASMIC_MEMBRANE_BOUND_VESICLE/0.03675/6.618,MEMBRANE_BOUND_VESICLE/0.03792/6.505,INSOLUBLE_FRACTION/0.03871/25.37,CYTOPLASMIC_VESICLE/0.0391/6.396,VESICLE/0.04212/6.138,SECRETORY_GRANULE/0.04628/21.14	NA	CALCIUM_ION_BINDING/0.02792/7.688,ACETYLGALACTOSAMINYLTRANSFERASE_ACTIVITY/0.03109/31.71,ANION_CHANNEL_ACTIVITY/0.04879/20.03,CHLORIDE_CHANNEL_ACTIVITY/0.04879/20.03	NA	KRAS.PROSTATE_UP.V1_DN/0.0004214/11.36,KRAS.50_UP.V1_DN/0.005967/17.3,NOTCH_DN.V1_UP/0.01161/6.378,KRAS.DF.V1_DN/0.01305/6.105,CTIP_DN.V1_DN/0.04523/5.9,KRAS.300_UP.V1_DN/0.04713/5.766,RELA_DN.V1_DN/0.04842/5.68	NA	NA	NA	CELL_CELL_ADHES.
M314	30	-1.37565	0.178703	0.103027	0.808829	1	1.65682e-06	0.934148	0.313468	1.72715	0.225884	1.4692	2.88	1	33.09	0	235	M42	GADD45GIP1|90480(51),TRAPPC5|126003(35),CLPP|8192(20),NDUFB7|4713(19),CCDC94|55702(19),ELOF1|84337(18),NDUFA11|126328(17),SIRT6|51548(17),C19orf70|125988(16)	NA	0	BIOCARTA_RAS_PATHWAY/0.03241/7.041	NA	KEGG_PARKINSONS_DISEASE/0.01316/3.583,KEGG_OXIDATIVE_PHOSPHORYLATION/0.0146/3.49,KEGG_NUCLEOTIDE_EXCISION_REPAIR/0.01698/5.52,KEGG_ARGININE_AND_PROLINE_METABOLISM/0.02771/4.583,KEGG_REGULATION_OF_AUTOPHAGY/0.02983/7.361,KEGG_GLYCOSAMINOGLYCAN_BIOSYNTHESIS_HEPARAN_SULFATE/0.04064/6.228,KEGG_ALZHEIMERS_DISEASE/0.04552/2.579	NA	REACTOME_RESPIRATORY_ELECTRON_TRANSPORT/0.001161/6.325,REACTOME_MITOCHONDRIAL_PROTEIN_IMPORT/0.003109/6.609,REACTOME_RESPIRATORY_ELECTRON_TRANSPORT_ATP_SYNTHESIS_BY_CHEMIOSMOTIC_COUPLING_AND_HEAT_PRODUCTION_BY_UNCOUPLING_PROTEINS_/0.003122/5.06,REACTOME_TCA_CYCLE_AND_RESPIRATORY_ELECTRON_TRANSPORT/0.003195/4.188,REACTOME_HEPARAN_SULFATE_HEPARIN_HS_GAG_METABOLISM/0.003598/6.35,REACTOME_ZINC_TRANSP…	NA	INTRACELLULAR_TRANSPORT/0.0006296/3.25,ESTABLISHMENT_OF_CELLULAR_LOCALIZATION/0.001262/2.816,CELLULAR_LOCALIZATION/0.001933/2.677,ORGANELLE_ORGANIZATION_AND_BIOGENESIS/0.005152/2.273,PROTEIN_TARGETING_TO_MITOCHONDRION/0.005164/17.99,PROTEIN_AMINO_ACID_ADP_RIBOSYLATION/0.006403/16.19,VACUOLAR_TRANSPORT/0.01083/12.46,RRNA_PROCESSING/0.01435/10.8,RRNA_METABOLIC_PROCESS/0.01626/10.12,RIBOSOME_BIOGENE…	NA	MITOCHONDRIAL_MEMBRANE_PART/0.003348/6.477,MITOCHONDRIAL_PART/0.007662/3.495,MITOCHONDRIAL_INNER_MEMBRANE/0.008079/5.06,ORGANELLE_INNER_MEMBRANE/0.01212/4.498,ENVELOPE/0.01635/2.962,ORGANELLE_ENVELOPE/0.01635/2.962,MITOCHONDRIAL_MEMBRANE/0.01951/3.902,MITOCHONDRION/0.0238/2.175,MITOCHONDRIAL_ENVELOPE/0.02919/3.445,SMALL_NUCLEAR_RIBONUCLEOPROTEIN_COMPLEX/0.02983/7.361	NA	TRANSFERASE_ACTIVITY_TRANSFERRING_GLYCOSYL_GROUPS/0.0004839/5.06,UDP_GLYCOSYLTRANSFERASE_ACTIVITY/0.001757/7.711,TRANSFERASE_ACTIVITY_TRANSFERRING_PENTOSYL_GROUPS/0.001815/12.14,SINGLE_STRANDED_DNA_BINDING/0.008394/7.144,GALACTOSYLTRANSFERASE_ACTIVITY/0.01626/10.12,TRANSFERASE_ACTIVITY_TRANSFERRING_HEXOSYL_GROUPS/0.018/3.998,STRUCTURE_SPECIFIC_DNA_BINDING/0.03049/4.416,MOTOR_ACTIVITY/0.04652/5.783	NA	MYC_UP.V1_UP/1.485e-06/5.682,RB_P130_DN.V1_UP/0.0009753/4.498,YAP1_UP/0.01912/5.28,RPS14_DN.V1_DN/0.0276/2.626,PDGF_ERK_DN.V1_DN/0.03248/2.831	NA	HALLMARK_OXIDATIVE_PHOSPHORYLATION/0.003384/3.255,HALLMARK_IL2_STAT5_SIGNALING/0.0117/2.862,HALLMARK_ADIPOGENESIS/0.01201/2.848,HALLMARK_MYC_TARGETS_V2/0.03492/4.188	NA	TRANSFERASE_ACT.
M73	31	-1.1947	0.135307	0.367531	0.107476	0.998279	5.56866e-05	1.24166	0.354159	2.37556	0.228478	2.21322	3.72	1	16.47	0.06	52	M4	TPRN|286262(20),GPR143|4935(15)	S1	0	BIOCARTA_SODD_PATHWAY/0.027/36.59,BIOCARTA_EGFR_SMRTE_PATHWAY/0.02966/33.26,BIOCARTA_PARKIN_PATHWAY/0.03232/30.49,BIOCARTA_D4GDI_PATHWAY/0.03496/28.15	NA	KEGG_NEUROACTIVE_LIGAND_RECEPTOR_INTERACTION/0.03185/4.339,KEGG_OLFACTORY_TRANSDUCTION/0.04009/6.309,KEGG_RIBOFLAVIN_METABOLISM/0.04286/22.87	NA	REACTOME_CASPASE_MEDIATED_CLEAVAGE_OF_CYTOSKELETAL_PROTEINS/0.03232/30.49,REACTOME_NFKB_ACTIVATION_THROUGH_FADD_RIP1_PATHWAY_MEDIATED_BY_CASPASE_8_AND10/0.03232/30.49,REACTOME_EXTRINSIC_PATHWAY_FOR_APOPTOSIS/0.03496/28.15,REACTOME_CLASS_C_3_METABOTROPIC_GLUTAMATE_PHEROMONE_RECEPTORS/0.0376/26.14	NA	NEGATIVE_REGULATION_OF_CATALYTIC_ACTIVITY/0.0008882/15.91,PIGMENT_BIOSYNTHETIC_PROCESS/0.0009705/43.05,PIGMENT_METABOLIC_PROCESS/0.00109/40.66,SECONDARY_METABOLIC_PROCESS/0.002283/28.15,G_PROTEIN_SIGNALING_COUPLED_TO_CAMP_NUCLEOTIDE_SECOND_MESSENGER/0.01286/11.62,CAMP_MEDIATED_SIGNALING/0.01326/11.43,SYSTEM_PROCESS/0.01536/3.407,NEUROLOGICAL_SYSTEM_PROCESS/0.01627/4.1,GENE_SILENCING/0.027/36.59,G…	NA	MYOSIN_COMPLEX/0.04286/22.87	NA	G_PROTEIN_COUPLED_RECEPTOR_ACTIVITY/0.01215/6.273,METABOTROPIC_GLUTAMATEGABA_B_LIKE_RECEPTOR_ACTIVITY/0.027/36.59,TRANSITION_METAL_ION_TRANSMEMBRANE_TRANSPORTER_ACTIVITY/0.027/36.59,PHOSPHATE_TRANSMEMBRANE_TRANSPORTER_ACTIVITY/0.02966/33.26,GABA_RECEPTOR_ACTIVITY/0.02966/33.26,3_5_CYCLIC_NUCLEOTIDE_PHOSPHODIESTERASE_ACTIVITY/0.03496/28.15,ION_TRANSMEMBRANE_TRANSPORTER_ACTIVITY/0.03751/4.066,CYCLI…	NA	RAPA_EARLY_UP.V1_DN/0.0139/5.966,STK33_NOMO_UP/0.04144/3.906	NA	NA	NA	NEG._REG._OF_CA.
M603	32	-0.691308	0.0127221	0.0367824	0.98729	0.993581	0.678364	0.645661	0.442698	0.904975	0.228478	2.21322	1.97	1	10.87	0.1	52	M327	REXO1|57455(19),MAP2K2|5605(15)	NA	0	BIOCARTA_BIOPEPTIDES_PATHWAY/0.005882/17.42,BIOCARTA_MAPK_PATHWAY/0.02313/8.509,BIOCARTA_SKP2E2F_PATHWAY/0.027/36.59,BIOCARTA_P35ALZHEIMERS_PATHWAY/0.02966/33.26,BIOCARTA_CDK5_PATHWAY/0.02966/33.26,BIOCARTA_AKAP95_PATHWAY/0.03232/30.49,BIOCARTA_BARR_MAPK_PATHWAY/0.03232/30.49,BIOCARTA_BARRESTIN_SRC_PATHWAY/0.04023/24.39,BIOCARTA_HSP27_PATHWAY/0.04023/24.39,BIOCARTA_BCELLSURVIVAL_PATHWAY/0.04286/2…	NA	KEGG_MAPK_SIGNALING_PATHWAY/6.93e-05/8.543,KEGG_VEGF_SIGNALING_PATHWAY/0.01701/10.02,KEGG_RIBOSOME/0.02364/8.412,KEGG_ERBB_SIGNALING_PATHWAY/0.02364/8.412	NA	REACTOME_TRAF6_MEDIATED_INDUCTION_OF_NFKB_AND_MAP_KINASES_UPON_TLR7_8_OR_9_ACTIVATION/5.223e-05/19.51,REACTOME_MYD88_MAL_CASCADE_INITIATED_ON_PLASMA_MEMBRANE/7.063e-05/18.07,REACTOME_ACTIVATED_TLR4_SIGNALLING/0.0001112/16.08,REACTOME_TOLL_RECEPTOR_CASCADES/0.0002651/12.84,REACTOME_NFKB_AND_MAP_KINASES_ACTIVATION_MEDIATED_BY_TLR4_SIGNALING_REPERTOIRE/0.0009262/15.68,REACTOME_TRIF_MEDIATED_TLR3_SIG…	NA	PROTEIN_RNA_COMPLEX_ASSEMBLY/0.01098/12.62,MRNA_SPLICE_SITE_SELECTION/0.01629/60.98,RIBONUCLEOPROTEIN_COMPLEX_BIOGENESIS_AND_ASSEMBLY/0.01881/9.504,MICROTUBULE_BASED_PROCESS/0.02117/8.924,REGULATION_OF_AXONOGENESIS/0.027/36.59,POSITIVE_REGULATION_OF_CYTOSKELETON_ORGANIZATION_AND_BIOGENESIS/0.027/36.59,REGULATION_OF_PROTEIN_POLYMERIZATION/0.02966/33.26,MICROTUBULE_POLYMERIZATION_OR_DEPOLYMERIZATIO…	NA	MITOCHONDRIAL_MEMBRANE_PART/0.008253/14.64,MITOCHONDRION/0.01316/4.369,ENDOSOME/0.01446/10.92,MITOCHONDRIAL_MEMBRANE/0.02165/8.817,GROWTH_CONE/0.027/36.59,MITOCHONDRIAL_ENVELOPE/0.02729/7.785,SITE_OF_POLARIZED_GROWTH/0.02966/33.26,AXON/0.03232/30.49,PROTON_TRANSPORTING_TWO_SECTOR_ATPASE_COMPLEX/0.04023/24.39,INTRINSIC_TO_GOLGI_MEMBRANE/0.04023/24.39,MITOCHONDRIAL_OUTER_MEMBRANE/0.04809/20.33	NA	ENZYME_BINDING/0.01197/6.309,PROTEIN_SERINE_THREONINE_TYROSINE_KINASE_ACTIVITY/0.027/36.59,TRANSFERASE_ACTIVITY_TRANSFERRING_PHOSPHORUS_CONTAINING_GROUPS/0.02758/3.485,STRUCTURAL_MOLECULE_ACTIVITY/0.02784/4.574,3_5_CYCLIC_NUCLEOTIDE_PHOSPHODIESTERASE_ACTIVITY/0.03496/28.15,STEROID_HORMONE_RECEPTOR_ACTIVITY/0.03496/28.15,CYCLIC_NUCLEOTIDE_PHOSPHODIESTERASE_ACTIVITY/0.0376/26.14,SH3_DOMAIN_BINDING/…	NA	RAPA_EARLY_UP.V1_DN/0.001595/7.954,TBK1.DN.48HRS_DN/0.008253/14.64,WNT_UP.V1_UP/0.01142/6.419,ALK_DN.V1_UP/0.04786/5.717	NA	HALLMARK_PI3K_AKT_MTOR_SIGNALING/0.03287/7.037	NA	MAPK_SIGNALING_.
M42	33	-1.38316	0.1045	0.0747286	0.872879	1	2.96442e-06	0.914022	0.303148	1.6945	0.248627	1.42083	2.85	1	29.82	0	243	M4	GADD45GIP1|90480(51),TRAPPC5|126003(35),CLPP|8192(20),NDUFB7|4713(19),CCDC94|55702(19),ELOF1|84337(18),NDUFA11|126328(17),SIRT6|51548(17),C19orf70|125988(16)	NA	0	BIOCARTA_RAS_PATHWAY/0.03446/6.809	NA	KEGG_PARKINSONS_DISEASE/0.01502/3.465,KEGG_OXIDATIVE_PHOSPHORYLATION/0.01664/3.375,KEGG_NUCLEOTIDE_EXCISION_REPAIR/0.01854/5.339,KEGG_ARGININE_AND_PROLINE_METABOLISM/0.03019/4.432,KEGG_REGULATION_OF_AUTOPHAGY/0.03172/7.118,KEGG_GLYCOSAMINOGLYCAN_BIOSYNTHESIS_HEPARAN_SULFATE/0.04318/6.023	NA	REACTOME_RESPIRATORY_ELECTRON_TRANSPORT/0.001346/6.117,REACTOME_MITOCHONDRIAL_PROTEIN_IMPORT/0.003505/6.392,REACTOME_RESPIRATORY_ELECTRON_TRANSPORT_ATP_SYNTHESIS_BY_CHEMIOSMOTIC_COUPLING_AND_HEAT_PRODUCTION_BY_UNCOUPLING_PROTEINS_/0.003601/4.894,REACTOME_TCA_CYCLE_AND_RESPIRATORY_ELECTRON_TRANSPORT/0.003765/4.05,REACTOME_HEPARAN_SULFATE_HEPARIN_HS_GAG_METABOLISM/0.004053/6.141,REACTOME_ZINC_TRANS…	NA	INTRACELLULAR_TRANSPORT/0.0008294/3.143,ESTABLISHMENT_OF_CELLULAR_LOCALIZATION/0.001675/2.723,CELLULAR_LOCALIZATION/0.002549/2.588,PROTEIN_TARGETING_TO_MITOCHONDRION/0.005512/17.4,ORGANELLE_ORGANIZATION_AND_BIOGENESIS/0.006771/2.198,PROTEIN_AMINO_ACID_ADP_RIBOSYLATION/0.006832/15.66,VACUOLAR_TRANSPORT/0.01155/12.05,REGIONALIZATION/0.01529/10.44,RRNA_PROCESSING/0.01529/10.44,RRNA_METABOLIC_PROCESS…	NA	MITOCHONDRIAL_MEMBRANE_PART/0.003772/6.264,MITOCHONDRIAL_PART/0.008956/3.38,MITOCHONDRIAL_INNER_MEMBRANE/0.009062/4.894,ORGANELLE_INNER_MEMBRANE/0.01356/4.35,ENVELOPE/0.01895/2.865,ORGANELLE_ENVELOPE/0.01895/2.865,MITOCHONDRIAL_MEMBRANE/0.02175/3.774,MITOCHONDRION/0.02869/2.104,SMALL_NUCLEAR_RIBONUCLEOPROTEIN_COMPLEX/0.03172/7.118,MITOCHONDRIAL_ENVELOPE/0.03243/3.332	NA	TRANSFERASE_ACTIVITY_TRANSFERRING_GLYCOSYL_GROUPS/0.0005904/4.894,UDP_GLYCOSYLTRANSFERASE_ACTIVITY/0.001985/7.457,TRANSFERASE_ACTIVITY_TRANSFERRING_PENTOSYL_GROUPS/0.001997/11.75,SINGLE_STRANDED_DNA_BINDING/0.009195/6.909,GALACTOSYLTRANSFERASE_ACTIVITY/0.01732/9.788,TRANSFERASE_ACTIVITY_TRANSFERRING_HEXOSYL_GROUPS/0.02008/3.867,STRUCTURE_SPECIFIC_DNA_BINDING/0.03319/4.271,MOTOR_ACTIVITY/0.0494/5.…	NA	MYC_UP.V1_UP/2.106e-06/5.495,RB_P130_DN.V1_UP/0.001184/4.35,YAP1_UP/0.02087/5.107,RPS14_DN.V1_DN/0.03177/2.539,PDGF_ERK_DN.V1_DN/0.03669/2.738	NA	HALLMARK_OXIDATIVE_PHOSPHORYLATION/0.00414/3.148,HALLMARK_IL2_STAT5_SIGNALING/0.01386/2.768,HALLMARK_ADIPOGENESIS/0.01421/2.754,HALLMARK_MYC_TARGETS_V2/0.03797/4.05	NA	TRANSFERASE_ACT.
M350	34	-0.689046	0.0900091	0.0242184	0.68532	0.94975	0.172787	0.94287	0.657723	1.30719	0.299417	1.82679	2.12	1	37.44	0	63	M55	FIZ1|84922(26),ZNF787|126208(19),ZNF579|163033(18),ZNF444|55311(17)	S1	0	BIOCARTA_RAB_PATHWAY/0.03903/25.17	NA	KEGG_VASOPRESSIN_REGULATED_WATER_REABSORPTION/0.008928/14.05,KEGG_RNA_DEGRADATION/0.01532/10.6	NA	REACTOME_REGULATION_OF_WATER_BALANCE_BY_RENAL_AQUAPORINS/0.008531/14.38,REACTOME_DEADENYLATION_DEPENDENT_MRNA_DECAY/0.009334/13.73,REACTOME_AQUAPORIN_MEDIATED_TRANSPORT/0.01148/12.33,REACTOME_OPIOID_SIGNALLING/0.02628/7.948,REACTOME_METABOLISM_OF_MRNA/0.03205/4.335,REACTOME_ADENYLATE_CYCLASE_ACTIVATING_PATHWAY/0.03263/30.2,REACTOME_MRNA_DECAY_BY_3_TO_5_EXORIBONUCLEASE/0.03583/27.46,REACTOME_ERKS_…	NA	PROTEIN_FOLDING/0.0008911/15.9,MACROMOLECULAR_COMPLEX_ASSEMBLY/0.00196/5.614,SODIUM_ION_TRANSPORT/0.002176/28.76,CELLULAR_COMPONENT_ASSEMBLY/0.002557/5.28,PROTEIN_COMPLEX_ASSEMBLY/0.01767/5.458,PROTEIN_AMINO_ACID_DEPHOSPHORYLATION/0.01851/9.588,DEPHOSPHORYLATION/0.02255/8.629,AMINO_ACID_DERIVATIVE_BIOSYNTHETIC_PROCESS/0.02619/37.75,APOPTOTIC_MITOCHONDRIAL_CHANGES/0.03583/27.46,MONOVALENT_INORGANI…	NA	NUCLEOPLASM_PART/0.004912/5.836,NUCLEOPLASM/0.01243/4.458,NUCLEUS/0.01516/2.177,ORGANELLE_LUMEN/0.01627/3.371,MEMBRANE_ENCLOSED_LUMEN/0.01627/3.371,PROTEIN_SERINE_THREONINE_PHOSPHATASE_COMPLEX/0.03263/30.2,NUCLEAR_SPECK/0.03263/30.2,TRANSCRIPTION_FACTOR_COMPLEX/0.03442/6.864,NUCLEAR_LUMEN/0.03651/3.196,NUCLEAR_PART/0.03946/2.663,SYNAPTIC_VESICLE/0.04855/20.13	NA	VOLTAGE_GATED_SODIUM_CHANNEL_ACTIVITY/0.0005821/54.91,SODIUM_CHANNEL_ACTIVITY/0.001421/35.53,TRANSFERASE_ACTIVITY_TRANSFERRING_ONE_CARBON_GROUPS/0.006669/16.33,METAL_ION_TRANSMEMBRANE_TRANSPORTER_ACTIVITY/0.01233/6.249,VOLTAGE_GATED_CATION_CHANNEL_ACTIVITY/0.01963/9.293,VOLTAGE_GATED_CHANNEL_ACTIVITY/0.02377/8.389,PHOSPHOPROTEIN_PHOSPHATASE_ACTIVITY/0.0289/7.55,CATION_TRANSMEMBRANE_TRANSPORTER_AC…	NA	PRC2_EDD_UP.V1_UP/0.003694/6.325,PRC2_SUZ12_UP.V1_UP/0.0203/5.177,IL15_UP.V1_UP/0.02184/5.034,IL2_UP.V1_DN/0.02378/4.871	NA	HALLMARK_MYOGENESIS/0.02829/4.553	NA	VOLTAGE_GATED_S.
M196	35	-0.617174	0.0171909	0.0385667	0.999996	0.968369	0.999989	0.507305	0.698831	0.262604	0.308611	1.54135	5.79	1	51.61	0	112	M22	ZNF614|80110(24),ZNF180|7733(21),ZNF350|59348(18),ZNF566|84924(18),ZNF765|91661(17)	NA	0	BIOCARTA_NEUROTRANSMITTERS_PATHWAY/0.03481/28.31	NA	KEGG_ADHERENS_JUNCTION/0.00916/6.982,KEGG_GAP_JUNCTION/0.01427/5.926,KEGG_PATHOGENIC_ESCHERICHIA_COLI_INFECTION/0.03895/6.411,KEGG_RNA_DEGRADATION/0.04444/5.961	NA	REACTOME_GENERIC_TRANSCRIPTION_PATHWAY/1.867e-28/15.49,REACTOME_NEGATIVE_REGULATION_OF_FGFR_SIGNALING/0.0009525/15.44,REACTOME_FRS2_MEDIATED_CASCADE/0.0009525/15.44,REACTOME_POST_CHAPERONIN_TUBULIN_FOLDING_PATHWAY/0.003905/21.24,REACTOME_PROLONGED_ERK_ACTIVATION_EVENTS/0.005501/17.88,REACTOME_FORMATION_OF_TUBULIN_FOLDING_INTERMEDIATES_BY_CCT_TRIC/0.005501/17.88,REACTOME_PREFOLDIN_MEDIATED_TRANSFE…	REACTOME_GENERIC_TRANSCRIPTION_PATHWAY/7.612e-23/15.49	NA	NA	NA	NA	NA	NA	RPS14_DN.V1_DN/0.02386/3.673	NA	NA	NA	ADHERENS_JUNCTI.
M327	36	-0.201037	0.361772	0.569756	0.999854	0.999649	0.910912	0.493741	0.338534	0.692039	0.331431	1.69246	1.73	1	9.04	0.14	68	M48	REXO1|57455(20)	S1	0.02	BIOCARTA_BIOPEPTIDES_PATHWAY/0.009882/13.32,BIOCARTA_SKP2E2F_PATHWAY/0.03518/27.98,BIOCARTA_MAPK_PATHWAY/0.03795/6.507,BIOCARTA_P35ALZHEIMERS_PATHWAY/0.03863/25.44,BIOCARTA_CDK5_PATHWAY/0.03863/25.44,BIOCARTA_AKAP95_PATHWAY/0.04207/23.32,BIOCARTA_BARR_MAPK_PATHWAY/0.04207/23.32	NA	KEGG_MAPK_SIGNALING_PATHWAY/0.0003112/6.533,KEGG_VEGF_SIGNALING_PATHWAY/0.0281/7.666,KEGG_RIBOSOME/0.03875/6.432,KEGG_ERBB_SIGNALING_PATHWAY/0.03875/6.432	NA	REACTOME_TRAF6_MEDIATED_INDUCTION_OF_NFKB_AND_MAP_KINASES_UPON_TLR7_8_OR_9_ACTIVATION/0.0001498/14.92,REACTOME_MYD88_MAL_CASCADE_INITIATED_ON_PLASMA_MEMBRANE/0.0002018/13.82,REACTOME_ACTIVATED_TLR4_SIGNALLING/0.0003156/12.3,REACTOME_TOLL_RECEPTOR_CASCADES/0.0007409/9.818,REACTOME_NFKB_AND_MAP_KINASES_ACTIVATION_MEDIATED_BY_TLR4_SIGNALING_REPERTOIRE/0.002014/11.99,REACTOME_TRIF_MEDIATED_TLR3_SIGNA…	NA	MRNA_PROCESSING_GO_0006397/0.00123/14.23,MRNA_METABOLIC_PROCESS/0.002014/11.99,RNA_METABOLIC_PROCESS/0.002376/3.09,RNA_PROCESSING/0.002411/7.129,RNA_SPLICING/0.002644/10.9,REGULATION_OF_CELLULAR_COMPONENT_ORGANIZATION_AND_BIOGENESIS/0.009951/6.77,BIOPOLYMER_METABOLIC_PROCESS/0.0125/2.051,PROTEIN_RNA_COMPLEX_ASSEMBLY/0.01829/9.649,REGULATION_OF_CELLULAR_PROTEIN_METABOLIC_PROCESS/0.019/5.313,MRNA_S…	NA	CHROMATIN/0.00694/15.99,NUCLEUS/0.009713/2.219,MITOCHONDRIAL_MEMBRANE_PART/0.0138/11.19,INTRACELLULAR_ORGANELLE_PART/0.02278/2.154,ORGANELLE_PART/0.02334/2.145,ENDOSOME/0.02397/8.353,MITOCHONDRION/0.03188/3.341,GROWTH_CONE/0.03518/27.98,MITOCHONDRIAL_MEMBRANE/0.03557/6.742,SITE_OF_POLARIZED_GROWTH/0.03863/25.44,AXON/0.04207/23.32,GOLGI_APPARATUS/0.04416/3.816,MITOCHONDRIAL_ENVELOPE/0.04457/5.953,…	NA	HELICASE_ACTIVITY/0.0138/11.19,ENZYME_BINDING/0.02442/4.824,PROTEIN_SERINE_THREONINE_TYROSINE_KINASE_ACTIVITY/0.03518/27.98,3_5_CYCLIC_NUCLEOTIDE_PHOSPHODIESTERASE_ACTIVITY/0.04549/21.52,STEROID_HORMONE_RECEPTOR_ACTIVITY/0.04549/21.52,CYCLIC_NUCLEOTIDE_PHOSPHODIESTERASE_ACTIVITY/0.0489/19.99	NA	RAPA_EARLY_UP.V1_DN/0.00051/7.604,TBK1.DN.48HRS_DN/0.0138/11.19,WNT_UP.V1_UP/0.02335/4.909,GCNP_SHH_UP_LATE.V1_DN/0.0237/4.88,PRC1_BMI_UP.V1_UP/0.02442/4.824	NA	NA	NA	MAPK_SIGNALING_.
M46	37	-2.41621	0.026605	0.000753968	0.0536903	0.999995	8.40811e-09	1.19527	0.342451	2.28487	0.351421	1.42671	1.85	1	46.21	0	121	M4	MRPL41|64975(22),PTRH1|138428(20),C9orf142|286257(19),SSNA1|8636(18),ARRDC1|92714(17),C9orf16|79095(17),NACC2|138151(17)	S1	0	BIOCARTA_TNFR1_PATHWAY/0.01456/10.84,BIOCARTA_DEATH_PATHWAY/0.01862/9.53	NA	KEGG_GLYCOSAMINOGLYCAN_BIOSYNTHESIS_CHONDROITIN_SULFATE/0.008526/14.3,KEGG_FRUCTOSE_AND_MANNOSE_METABOLISM/0.01971/9.25,KEGG_N_GLYCAN_BIOSYNTHESIS/0.03461/6.837,KEGG_PATHOGENIC_ESCHERICHIA_COLI_INFECTION/0.04478/5.934	NA	REACTOME_SYNTHESIS_OF_SUBSTRATES_IN_N_GLYCAN_BIOSYTHESIS/0.003472/22.46,REACTOME_SYNTHESIS_AND_INTERCONVERSION_OF_NUCLEOTIDE_DI_AND_TRIPHOSPHATES/0.00639/16.55,REACTOME_METABOLISM_OF_NUCLEOTIDES/0.01088/6.552,REACTOME_BIOSYNTHESIS_OF_THE_N_GLYCAN_PRECURSOR_DOLICHOL_LIPID_LINKED_OLIGOSACCHARIDE_LLO_AND_TRANSFER_TO_A_NASCENT_PROTEIN/0.01361/11.23,REACTOME_METABOLISM_OF_PROTEINS/0.0179/2.621,REACTOM…	NA	N_ACETYLGLUCOSAMINE_METABOLIC_PROCESS/0.002539/26.21,GLUCOSAMINE_METABOLIC_PROCESS/0.002988/24.19,MEMBRANE_LIPID_BIOSYNTHETIC_PROCESS/0.003318/10.04,AMINO_SUGAR_METABOLIC_PROCESS/0.00639/16.55,BIOSYNTHETIC_PROCESS/0.009072/2.741,GLYCOPROTEIN_BIOSYNTHETIC_PROCESS/0.01172/6.375,AMINE_METABOLIC_PROCESS/0.012/4.525,GLYCEROPHOSPHOLIPID_BIOSYNTHETIC_PROCESS/0.01553/10.48,MACROMOLECULE_BIOSYNTHETIC_PROC…	NA	CYTOPLASMIC_PART/0.0003418/2.319,GOLGI_APPARATUS/0.01331/3.574,RUFFLE/0.01654/10.15,MITOCHONDRION/0.02026/2.816,CLATHRIN_COATED_VESICLE/0.02311/8.5,CELL_CORTEX/0.0255/8.064,COATED_VESICLE/0.036/6.691,LEADING_EDGE/0.036/6.691,CYTOPLASMIC_MEMBRANE_BOUND_VESICLE/0.03705/4.102,MEMBRANE_BOUND_VESICLE/0.03868/4.032,INTEGRAL_TO_ORGANELLE_MEMBRANE/0.03884/6.418,ORGANELLE_MEMBRANE/0.03983/2.674,CYTOPLASMI…	NA	GTPASE_REGULATOR_ACTIVITY/0.001223/6.29,ENZYME_REGULATOR_ACTIVITY/0.01523/3.005,TRANSFERASE_ACTIVITY_TRANSFERRING_GROUPS_OTHER_THAN_AMINO_ACYL_GROUPS/0.03057/7.314,GUANYL_NUCLEOTIDE_EXCHANGE_FACTOR_ACTIVITY/0.03461/6.837,TRANSFERASE_ACTIVITY_TRANSFERRING_GLYCOSYL_GROUPS/0.03467/4.212,TRANSFERASE_ACTIVITY_TRANSFERRING_ACYL_GROUPS/0.04478/5.934	NA	NA	NA	HALLMARK_MYOGENESIS/0.008902/3.951,HALLMARK_REACTIVE_OXIGEN_SPECIES_PATHWAY/0.03741/6.552	NA	CYTOPLASMIC_PAR.
M235	38	-1.00838	0.000845146	0.00268546	0.999994	0.997522	0.998413	0.430441	0.472211	0.377073	0.394036	1.47548	4.8	1	37.37	0	78	M25	SFRS3|6428(28),SFRS13A|10772(25),ARFIP1|27236(19)	S1	0	BIOCARTA_DNAFRAGMENT_PATHWAY/7.79e-06/73.18,BIOCARTA_SET_PATHWAY/0.04419/22.18	NA	KEGG_SPLICEOSOME/0.01151/6.419,KEGG_SULFUR_METABOLISM/0.04811/20.33	NA	REACTOME_APOPTOSIS_INDUCED_DNA_FRAGMENTATION/1.84e-05/56.29,REACTOME_APOPTOTIC_EXECUTION_PHASE/6.093e-05/18.76,REACTOME_APOPTOTIC_CLEAVAGE_OF_CELL_ADHESION_PROTEINS/0.001066/40.66,REACTOME_PROCESSING_OF_CAPPED_INTRON_CONTAINING_PRE_MRNA/0.001792/7.744,REACTOME_APOPTOSIS/0.002837/6.823,REACTOME_MRNA_PROCESSING/0.002983/6.729,REACTOME_MRNA_SPLICING/0.007413/7.544,REACTOME_APOPTOTIC_CLEAVAGE_OF_CELL…	NA	BASE_EXCISION_REPAIR/0.001918/30.49,CELLULAR_COMPONENT_DISASSEMBLY/0.008068/14.78,CELLULAR_PROTEIN_METABOLIC_PROCESS/0.01397/2.222,CELLULAR_MACROMOLECULE_METABOLIC_PROCESS/0.01515/2.194,RNA_METABOLIC_PROCESS/0.01831/2.394,REGULATION_OF_BODY_FLUID_LEVELS/0.02141/8.87,PROTEIN_METABOLIC_PROCESS/0.02575/2.014,REGULATION_OF_BIOLOGICAL_QUALITY/0.02657/2.975,RNA_PROCESSING/0.02673/4.661,SECRETION/0.0342…	NA	CONDENSED_CHROMOSOME/0.007599/15.25,NUCLEAR_PART/0.008571/3.012,RIBONUCLEOPROTEIN_COMPLEX/0.02061/5.154,NUCLEOPLASM/0.02526/3.601,CELL_SURFACE/0.03983/6.336,OLIGOSACCHARYL_TRANSFERASE_COMPLEX/0.04026/24.39	NA	RNA_BINDING/0.003643/4.879,SINGLE_STRANDED_DNA_BINDING/0.008549/14.35,STRUCTURE_SPECIFIC_DNA_BINDING/0.02141/8.87,CATION_TRANSPORTING_ATPASE_ACTIVITY/0.04419/22.18,CALCIUM_ION_TRANSMEMBRANE_TRANSPORTER_ACTIVITY/0.04419/22.18,VOLTAGE_GATED_SODIUM_CHANNEL_ACTIVITY/0.04419/22.18,PHOSPHOLIPASE_A2_ACTIVITY/0.04419/22.18,OXIDOREDUCTASE_ACTIVITY_ACTING_ON_PEROXIDE_AS_ACCEPTOR/0.04811/20.33,RIBONUCLEOPRO…	NA	BCAT_GDS748_DN/0.01344/11.35,RB_P107_DN.V1_UP/0.01805/5.421,RB_P130_DN.V1_DN/0.01805/5.421	NA	HALLMARK_MYC_TARGETS_V1/0.00846/5.004,HALLMARK_E2F_TARGETS/0.04494/3.792,HALLMARK_ESTROGEN_RESPONSE_LATE/0.04844/3.677	NA	BASE_EXCISION_R.
M205	39	-0.890326	0.0225338	0.00142604	0.99984	0.349735	1	0.720988	1.0551	0.294117	0.404956	1.19883	3.54	1	36.06	0	240	M23	KRIT1|889(47),TMEM106B|54664(33),LUZP6|767558(27),PNPLA8|50640(25),CCDC132|55610(22),ZNF680|340252(20),ZNF12|7559(18),MKLN1|4289(18)	S1	0	NA	NA	KEGG_TASTE_TRANSDUCTION/0.01906/5.285	NA	REACTOME_ENDOGENOUS_STEROLS/0.01305/11.33,REACTOME_INSULIN_SYNTHESIS_AND_PROCESSING/0.02353/8.345,REACTOME_SMOOTH_MUSCLE_CONTRACTION/0.03368/6.894,REACTOME_MYOGENESIS/0.03929/6.342	NA	SENSORY_PERCEPTION_OF_TASTE/0.00667/15.86,REGULATION_OF_CELL_SHAPE/0.01128/12.2,REGULATION_OF_CELL_MORPHOGENESIS/0.01305/11.33,SENSORY_PERCEPTION_OF_CHEMICAL_STIMULUS/0.01692/9.91,CELLULAR_COMPONENT_ASSEMBLY/0.02912/2.218,ACTIN_POLYMERIZATION_AND_OR_DEPOLYMERIZATION/0.03101/7.207,REGULATION_OF_ANATOMICAL_STRUCTURE_MORPHOGENESIS/0.03929/6.342,CELL_PROJECTION_BIOGENESIS/0.03929/6.342,CASPASE_ACTIVA…	NA	PEROXISOMAL_MEMBRANE/0.0005162/18.3,MICROBODY_MEMBRANE/0.0005162/18.3,PEROXISOMAL_PART/0.0006509/16.99,MICROBODY_PART/0.0006509/16.99,PROTEIN_SERINE_THREONINE_PHOSPHATASE_COMPLEX/0.00667/15.86,MICROBODY/0.0202/5.17,PEROXISOME/0.0202/5.17,MITOCHONDRIAL_ENVELOPE/0.03119/3.374,MITOCHONDRIAL_PART/0.0316/2.852	NA	TASTE_RECEPTOR_ACTIVITY/0.009621/13.21,SMALL_GTPASE_REGULATOR_ACTIVITY/0.01018/4.733,GALACTOSYLTRANSFERASE_ACTIVITY/0.01692/9.91,GTPASE_REGULATOR_ACTIVITY/0.02119/3.171,STRUCTURE_SPECIFIC_DNA_BINDING/0.03216/4.324,CALMODULIN_BINDING/0.03645/6.607,CARBOXYLESTERASE_ACTIVITY/0.04222/6.098	NA	WNT_UP.V1_UP/0.006084/3.245,NRL_DN.V1_UP/0.006867/3.577,STK33_NOMO_DN/0.02161/2.349,RAPA_EARLY_UP.V1_UP/0.025/2.687,CRX_DN.V1_DN/0.02533/3.026,IL15_UP.V1_UP/0.02686/2.643,LTE2_UP.V1_DN/0.03597/2.465,EGFR_UP.V1_DN/0.03674/2.452	NA	HALLMARK_APICAL_JUNCTION/0.0416/2.378	NA	PEROXISOMAL_MEM.
M26	40	-1.19614	0.013488	0.00039548	0.999398	0.0299766	1	0.818208	1.17086	0.367646	0.416453	1.11615	2.66	1	5.35	0.68	464	M3	SGOL1|151648(44),PLK4|10733(36),C4orf21|55345(32),ERCC6L|54821(28),CENPI|2491(21),KIF15|56992(20),KIAA1524|57650(19),CISD2|493856(19),ATAD5|79915(18),MFN2|9927(18),DEPDC1|55635(17),CCNA2|890(17),CCNE2|9134(17),NUF2|83540(17),DDI2|84301(17),PRR11|55771(17),RAD54L2|23132(17),KIAA0090|23065(17),GTPBP10|85865(16),ANAPC10|10393(16),ARHGAP11B|89839(15),BUB1|699(15),SGOL2|151246(15),MAD2L1|4085(15),CASC…	S1	0	BIOCARTA_ATRBRCA_PATHWAY/0.01383/5.858,BIOCARTA_RANMS_PATHWAY/0.02346/8.201,BIOCARTA_AKAP95_PATHWAY/0.03332/6.834,BIOCARTA_MCM_PATHWAY/0.03332/6.834,BIOCARTA_AGPCR_PATHWAY/0.03875/6.309,BIOCARTA_MPR_PATHWAY/0.04936/3.618	NA	KEGG_CELL_CYCLE/5.573e-10/6.255,KEGG_DNA_REPLICATION/0.001705/5.695,KEGG_MISMATCH_REPAIR/0.002139/7.132,KEGG_ONE_CARBON_POOL_BY_FOLATE/0.007596/7.236,KEGG_RNA_DEGRADATION/0.01249/3.597,KEGG_PROGESTERONE_MEDIATED_OOCYTE_MATURATION/0.01586/2.964,KEGG_OOCYTE_MEIOSIS/0.01739/2.633,KEGG_NUCLEOTIDE_EXCISION_REPAIR/0.02198/3.728,KEGG_SELENOAMINO_ACID_METABOLISM/0.02472/4.732,KEGG_HOMOLOGOUS_RECOMBINATIO…	KEGG_CELL_CYCLE/6.271e-05/6.255	REACTOME_CELL_CYCLE/1.231e-21/5.246,REACTOME_CELL_CYCLE_MITOTIC/3.355e-21/5.937,REACTOME_DNA_REPLICATION/1.152e-19/7.476,REACTOME_MITOTIC_M_M_G1_PHASES/2.603e-16/7.132,REACTOME_MITOTIC_PROMETAPHASE/1.52e-13/9.166,REACTOME_CELL_CYCLE_CHECKPOINTS/3.824e-08/5.858,REACTOME_CHROMOSOME_MAINTENANCE/1.041e-07/5.443,REACTOME_G2_M_CHECKPOINTS/1.135e-07/10.54,REACTOME_KINESINS/8.568e-07/12.48,REACTOME_G1_S_…	REACTOME_CELL_CYCLE/5.019e-16/5.246,REACTOME_CELL_CYCLE_MITOTIC/1.368e-15/5.937,REACTOME_DNA_REPLICATION/4.698e-14/7.476,REACTOME_MITOTIC_M_M_G1_PHASES/1.061e-10/7.132,REACTOME_MITOTIC_PROMETAPHASE/6.198e-08/9.166,REACTOME_CELL_CYCLE_CHECKPOINTS/0.01559/5.858,REACTOME_CHROMOSOME_MAINTENANCE/0.04243/5.443,REACTOME_G2_M_CHECKPOINTS/0.04627/10.54	CELL_CYCLE_PROCESS/1.383e-14/6.14,MITOTIC_CELL_CYCLE/4.051e-14/6.744,CELL_CYCLE_GO_0007049/2.189e-13/4.512,M_PHASE_OF_MITOTIC_CELL_CYCLE/1.45e-12/8.787,CELL_CYCLE_PHASE/2.093e-12/5.965,MITOSIS/8.725e-12/8.606,M_PHASE/1.665e-11/7.148,CELL_CYCLE_CHECKPOINT_GO_0000075/1.207e-09/10.25,REGULATION_OF_MITOSIS/2.633e-09/11,MITOTIC_CELL_CYCLE_CHECKPOINT/1.814e-08/15.62,REGULATION_OF_CELL_CYCLE/2.137e-08/4…	CELL_CYCLE_PROCESS/6.904e-09/6.14,MITOTIC_CELL_CYCLE/2.022e-08/6.744,CELL_CYCLE_GO_0007049/1.093e-07/4.512,M_PHASE_OF_MITOTIC_CELL_CYCLE/7.236e-07/8.787,CELL_CYCLE_PHASE/1.045e-06/5.965,MITOSIS/4.355e-06/8.606,M_PHASE/8.308e-06/7.148,CELL_CYCLE_CHECKPOINT_GO_0000075/0.0006024/10.25,REGULATION_OF_MITOSIS/0.001314/11,MITOTIC_CELL_CYCLE_CHECKPOINT/0.009052/15.62,REGULATION_OF_CELL_CYCLE/0.01067/4.506	CHROMOSOME/6.96e-09/5.714,CHROMOSOMAL_PART/9.478e-09/6.475,SPINDLE/1.731e-08/10.79,MICROTUBULE_CYTOSKELETON/2.24e-08/4.987,NON_MEMBRANE_BOUND_ORGANELLE/2.084e-07/2.509,INTRACELLULAR_NON_MEMBRANE_BOUND_ORGANELLE/2.084e-07/2.509,CYTOSKELETAL_PART/2.539e-07/3.728,CHROMOSOMEPERICENTRIC_REGION/5.673e-07/10.58,KINETOCHORE/2.432e-05/9.842,SPINDLE_MICROTUBULE/2.952e-05/12.81,SPINDLE_POLE/4.098e-05/12.06,…	CHROMOSOME/0.0009811/5.714,CHROMOSOMAL_PART/0.001336/6.475,SPINDLE/0.002441/10.79,MICROTUBULE_CYTOSKELETON/0.003158/4.987,NON_MEMBRANE_BOUND_ORGANELLE/0.02938/2.509,INTRACELLULAR_NON_MEMBRANE_BOUND_ORGANELLE/0.02938/2.509,CYTOSKELETAL_PART/0.0358/3.728	MICROTUBULE_MOTOR_ACTIVITY/0.0005033/10.25,PROTEIN_KINASE_ACTIVITY/0.003938/2.189,PROTEIN_SERINE_THREONINE_KINASE_ACTIVITY/0.004107/2.436,MOTOR_ACTIVITY/0.004494/5.858,IDENTICAL_PROTEIN_BINDING/0.007317/2.044,PROTEIN_DOMAIN_SPECIFIC_BINDING/0.02651/2.971,INWARD_RECTIFIER_POTASSIUM_CHANNEL_ACTIVITY/0.03332/6.834,PHOSPHOLIPID_TRANSPORTER_ACTIVITY/0.03332/6.834,DEAMINASE_ACTIVITY/0.03875/6.309,CHROM…	NA	CSR_LATE_UP.V1_UP/2.171e-11/5.614,PRC2_EZH2_UP.V1_UP/4.793e-09/4.68,E2F1_UP.V1_UP/6.263e-07/4.012,RPS14_DN.V1_DN/6.785e-07/3.99,RB_P107_DN.V1_UP/1.084e-06/4.556,VEGF_A_UP.V1_DN/4.069e-06/3.688,HOXA9_DN.V1_DN/5.367e-05/3.307,GCNP_SHH_UP_LATE.V1_UP/0.0001095/3.262,GCNP_SHH_UP_EARLY.V1_UP/0.0002232/3.211,ERB2_UP.V1_DN/0.0009846/2.748,NFE2L2.V2/0.001271/2.09,MTOR_UP.V1_UP/0.002456/2.734,CORDENONSI_YA…	CSR_LATE_UP.V1_UP/2.483e-06/5.614,PRC2_EZH2_UP.V1_UP/0.000548/4.68	HALLMARK_E2F_TARGETS/1.043e-20/7.436,HALLMARK_G2M_CHECKPOINT/1.06e-18/6.975,HALLMARK_MITOTIC_SPINDLE/1.195e-10/4.946,HALLMARK_SPERMATOGENESIS/0.0008696/3.334,HALLMARK_MYC_TARGETS_V1/0.003092/2.523,HALLMARK_MTORC1_SIGNALING/0.02377/2.071	HALLMARK_E2F_TARGETS/3.156e-16/7.436,HALLMARK_G2M_CHECKPOINT/3.207e-14/6.975,HALLMARK_MITOTIC_SPINDLE/3.615e-06/4.946	E2F_TARGETS
M189	41	-0.978803	0.270072	0.344996	0.346975	8.94736e-05	0.999992	1.04077	1.53469	0.409715	0.463336	1.14515	3.57	1	52.8	0	201	M20	ARMC1|55156(55),MTDH|92140(30),VCPIP1|80124(25),ARFGEF1|10565(21),OTUD6B|51633(18),KIAA1429|25962(17),PHF20L1|51105(16),RAD21|5885(16)	S1	0	BIOCARTA_CELL2CELL_PATHWAY/0.009295/13.52,BIOCARTA_HIF_PATHWAY/0.01065/12.62,BIOCARTA_UCALPAIN_PATHWAY/0.0152/10.52	NA	KEGG_CELL_CYCLE/0.008367/4.011,KEGG_HOMOLOGOUS_RECOMBINATION/0.03056/7.282,KEGG_LYSOSOME/0.03954/3.129	NA	REACTOME_TRANSLATION/0.004761/3.864,REACTOME_3_UTR_MEDIATED_TRANSLATIONAL_REGULATION/0.005361/4.465,REACTOME_SIGNALING_BY_HIPPO/0.0152/10.52,REACTOME_INSULIN_RECEPTOR_RECYCLING/0.02233/8.606,REACTOME_DOUBLE_STRAND_BREAK_REPAIR/0.02233/8.606,REACTOME_ACTIVATION_OF_THE_MRNA_UPON_BINDING_OF_THE_CAP_BINDING_COMPLEX_AND_EIFS_AND_SUBSEQUENT_BINDING_TO_43S/0.02239/4.982,REACTOME_MEIOSIS/0.02529/3.606,RE…	NA	DOUBLE_STRAND_BREAK_REPAIR/9.144e-05/16.46,UBIQUITIN_CYCLE/0.001511/8.056,PROTEIN_UBIQUITINATION/0.00861/7.1,MEIOTIC_RECOMBINATION/0.009295/13.52,PROTEIN_MODIFICATION_BY_SMALL_PROTEIN_CONJUGATION/0.01051/6.604,TRANSLATION/0.01112/3.227,DNA_RECOMBINATION/0.01119/6.454,MEIOSIS_I/0.01209/11.83,PROTEIN_DNA_COMPLEX_ASSEMBLY/0.01417/5.916,STEROID_HORMONE_RECEPTOR_SIGNALING_PATHWAY/0.01687/9.964,RESPONS…	NA	EUKARYOTIC_TRANSLATION_INITIATION_FACTOR_3_COMPLEX/0.000132/28.4,DNA_DIRECTED_RNA_POLYMERASEII_HOLOENZYME/0.03269/4.303	NA	TRANSLATION_FACTOR_ACTIVITY_NUCLEIC_ACID_BINDING/0.007466/7.473,SINGLE_STRANDED_RNA_BINDING/0.008023/14.56,TRANSLATION_REGULATOR_ACTIVITY/0.00861/7.1,MRNA_BINDING/0.02429/8.231,PROTEIN_KINASE_INHIBITOR_ACTIVITY/0.02631/7.888,ATPASE_ACTIVITY_COUPLED_TO_TRANSMEMBRANE_MOVEMENT_OF_IONS/0.02631/7.888,TRANSLATION_INITIATION_FACTOR_ACTIVITY/0.02631/7.888,KINASE_INHIBITOR_ACTIVITY/0.0284/7.573,PHOSPHORIC…	NA	BCAT_GDS748_DN/0.01051/6.604,TBK1.DF_UP/0.01126/2.648,LTE2_UP.V1_UP/0.01429/3.054,EGFR_UP.V1_UP/0.01609/2.974,HOXA9_DN.V1_UP/0.01685/2.943,ERB2_UP.V1_DN/0.01724/2.928	NA	HALLMARK_PROTEIN_SECRETION/0.003518/4.93	NA	DOUBLE_STRAND_B.
M704	42	-0.732616	0.0269589	0.0249225	0.488105	0.582085	0.431526	1.01657	0.979587	1.06383	0.488096	1.22434	3.72	1	36.8	0	94	M553	DIS3|22894(28),RNF219|79596(20)	S1	0	BIOCARTA_RNA_PATHWAY/0.04833/20.24,BIOCARTA_SKP2E2F_PATHWAY/0.04833/20.24	NA	KEGG_NUCLEOTIDE_EXCISION_REPAIR/0.01997/9.201	NA	REACTOME_MEMBRANE_TRAFFICKING/0.02407/4.858,REACTOME_RECRUITMENT_OF_MITOTIC_CENTROSOME_PROTEINS_AND_COMPLEXES/0.03444/6.862,REACTOME_SPHINGOLIPID_METABOLISM/0.0377/6.53,REACTOME_SEMAPHORIN_INTERACTIONS/0.03882/6.426,REACTOME_RECRUITMENT_OF_NUMA_TO_MITOTIC_CENTROSOMES/0.04833/20.24	NA	REGULATION_OF_TRANSCRIPTION_FACTOR_ACTIVITY/0.01667/10.12,REGULATION_OF_DNA_BINDING/0.0226/8.613,REGULATION_OF_BINDING/0.03338/6.98,MITOTIC_CELL_CYCLE/0.03955/3.995,MONOCARBOXYLIC_ACID_TRANSPORT/0.0436/22.49,POSITIVE_REGULATION_OF_CELL_MIGRATION/0.04833/20.24,SPHINGOID_METABOLIC_PROCESS/0.04833/20.24,POSITIVE_REGULATION_OF_ANGIOGENESIS/0.04833/20.24	NA	SPINDLE_MICROTUBULE/0.00277/25.3,MICROTUBULE/0.01088/12.65,SPINDLE/0.01512/10.65,CENTROSOME/0.02926/7.497,MICROTUBULE_ORGANIZING_CENTER/0.03882/6.426,DNA_DIRECTED_RNA_POLYMERASEII_HOLOENZYME/0.04223/6.134,ENDOSOME/0.04339/6.042	NA	TUBULIN_BINDING/0.0226/8.613,OXIDOREDUCTASE_ACTIVITY_GO_0016616/0.03027/7.361,OXIDOREDUCTASE_ACTIVITY_ACTING_ON_CH_OH_GROUP_OF_DONORS/0.0366/6.637,ALDO_KETO_REDUCTASE_ACTIVITY/0.04833/20.24,OXIDOREDUCTASE_ACTIVITY_ACTING_ON_THE_CH_NH_GROUP_OF_DONORS/0.04833/20.24,MONOCARBOXYLIC_ACID_TRANSMEMBRANE_TRANSPORTER_ACTIVITY/0.04833/20.24	NA	JAK2_DN.V1_UP/0.009861/4.791,STK33_DN/0.01029/3.805,STK33_NOMO_DN/0.01093/3.748,TGFB_UP.V1_UP/0.01315/4.4,BCAT.100_UP.V1_UP/0.02171/8.801,STK33_SKM_UP/0.04388/3.021	NA	HALLMARK_MITOTIC_SPINDLE/0.01706/4.069	NA	SPINDLE_MICROTU.
M436	43	-1.35795	0.0741872	0.0872885	0.0744174	2.92745e-05	0.999575	1.19813	1.85112	0.363856	0.504708	1.18647	4.28	1	78.11	0	97	M130	DNAJB14|79982(34),LIN54|132660(25),MYSM1|114803(17),GSTCD|79807(16)	S1	0	BIOCARTA_RNA_PATHWAY/0.001127/39.23,BIOCARTA_RELA_PATHWAY/0.002946/24.52,BIOCARTA_TID_PATHWAY/0.004157/20.65,BIOCARTA_NFKB_PATHWAY/0.006069/17.06,BIOCARTA_STRESS_PATHWAY/0.00715/15.69,BIOCARTA_TOLL_PATHWAY/0.01526/10.6,BIOCARTA_KERATINOCYTE_PATHWAY/0.02302/8.528,BIOCARTA_HIVNEF_PATHWAY/0.03535/6.764,BIOCARTA_SODD_PATHWAY/0.04984/19.62,BIOCARTA_SARS_PATHWAY/0.04984/19.62	NA	KEGG_CYTOSOLIC_DNA_SENSING_PATHWAY/0.001462/13.37,KEGG_UBIQUITIN_MEDIATED_PROTEOLYSIS/0.03059/4.425,KEGG_RIG_I_LIKE_RECEPTOR_SIGNALING_PATHWAY/0.0376/6.538,KEGG_ADIPOCYTOKINE_SIGNALING_PATHWAY/0.04591/5.855	NA	REACTOME_ANTIGEN_PROCESSING_UBIQUITINATION_PROTEASOME_DEGRADATION/0.01831/3.983,REACTOME_CLASS_I_MHC_MEDIATED_ANTIGEN_PROCESSING_PRESENTATION/0.03181/3.353,REACTOME_RIG_I_MDA5_MEDIATED_INDUCTION_OF_IFN_ALPHA_BETA_PATHWAYS/0.03991/6.328,REACTOME_RESPIRATORY_ELECTRON_TRANSPORT/0.04228/6.13,REACTOME_ANTIVIRAL_MECHANISM_BY_IFN_STIMULATED_GENES/0.04348/6.036,REACTOME_PROSTANOID_LIGAND_RECEPTORS/0.0449…	NA	RESPONSE_TO_BIOTIC_STIMULUS/0.02009/5.208,RESPONSE_TO_VIRUS/0.02396/8.347,POSITIVE_REGULATION_OF_TRANSCRIPTION/0.03546/4.174,POSITIVE_REGULATION_OF_NUCLEOBASENUCLEOSIDENUCLEOTIDE_AND_NUCLEIC_ACID_METABOLIC_PROCESS/0.04208/3.897,INTERLEUKIN_8_BIOSYNTHETIC_PROCESS/0.04497/21.79,N_TERMINAL_PROTEIN_AMINO_ACID_MODIFICATION/0.04984/19.62,PURINE_RIBONUCLEOTIDE_METABOLIC_PROCESS/0.04984/19.62,POSITIVE_RE…	NA	NUCLEOLUS/0.0261/4.708,ORGANELLE_LUMEN/0.02707/2.627,MEMBRANE_ENCLOSED_LUMEN/0.02707/2.627,NUCLEAR_LUMEN/0.04414/2.595,NUCLEAR_REPLICATION_FORK/0.04984/19.62	NA	RNA_POLYMERASE_ACTIVITY/0.002946/24.52,CYSTEINE_TYPE_ENDOPEPTIDASE_ACTIVITY/0.01769/9.808,NUCLEOTIDYLTRANSFERASE_ACTIVITY/0.02396/8.347,CYSTEINE_TYPE_PEPTIDASE_ACTIVITY/0.02995/7.402,GTPASE_ACTIVATOR_ACTIVITY/0.0376/6.538,SMALL_CONJUGATING_PROTEIN_SPECIFIC_PROTEASE_ACTIVITY/0.04497/21.79,OXIDOREDUCTASE_ACTIVITY_ACTING_ON_THE_CH_NH_GROUP_OF_DONORS/0.04984/19.62	NA	ESC_J1_UP_LATE.V1_DN/0.01383/4.335,TBK1.DF_DN/0.01432/3.503,ERB2_UP.V1_DN/0.01741/4.044,RB_P107_DN.V1_DN/0.02557/4.746	NA	HALLMARK_PI3K_AKT_MTOR_SIGNALING/0.01614/5.658	NA	CYTOSOLIC_DNA_S.
M563	44	-1.80172	0.0156492	0.0056261	0.0591958	5.82143e-06	0.99991	1.21226	1.92619	0.300119	0.510167	1.17436	4.8	1	60.04	0	98	M279	LRRC40|55631(37),CDC73|79577(21),LIN9|286826(18)	S1	0	BIOCARTA_KREB_PATHWAY/0.04048/24.27	NA	KEGG_ABC_TRANSPORTERS/0.02159/8.825	NA	REACTOME_ABC_FAMILY_PROTEINS_MEDIATED_TRANSPORT/0.0125/11.77,REACTOME_PYRUVATE_METABOLISM_AND_CITRIC_ACID_TCA_CYCLE/0.01804/9.708,REACTOME_REGULATION_OF_THE_FANCONI_ANEMIA_PATHWAY/0.03551/27.74	NA	PYRIMIDINE_NUCLEOTIDE_METABOLIC_PROCESS/0.00115/38.83,ENERGY_RESERVE_METABOLIC_PROCESS/0.002639/25.89,ENERGY_DERIVATION_BY_OXIDATION_OF_ORGANIC_COMPOUNDS/0.01556/10.49,PROTEIN_UBIQUITINATION/0.01804/9.708,NUCLEOTIDE_METABOLIC_PROCESS/0.0189/9.471,PROTEIN_MODIFICATION_BY_SMALL_PROTEIN_CONJUGATION/0.02067/9.03,CHROMOSOME_ORGANIZATION_AND_BIOGENESIS/0.02412/4.854,UBIQUITIN_CYCLE/0.02442/8.262,CELLUL…	NA	UBIQUITIN_LIGASE_COMPLEX/0.007874/14.93	NA	TRANSITION_METAL_ION_BINDING/0.0002502/8.906,ZINC_ION_BINDING/0.001108/8.825,CATION_BINDING/0.004265/4.712,NUCLEOBASENUCLEOSIDENUCLEOTIDE_KINASE_ACTIVITY/0.007293/15.53,ION_BINDING/0.01164/3.691,CYSTEINE_TYPE_ENDOPEPTIDASE_ACTIVITY/0.01804/9.708,CYSTEINE_TYPE_PEPTIDASE_ACTIVITY/0.03052/7.327,ORGANIC_ANION_TRANSMEMBRANE_TRANSPORTER_ACTIVITY/0.04048/24.27	NA	GCNP_SHH_UP_EARLY.V1_UP/0.0107/4.678,PDGF_ERK_DN.V1_DN/0.03769/4.073,CSR_EARLY_UP.V1_UP/0.04825/3.686	NA	HALLMARK_MYC_TARGETS_V1/0.003378/4.978,HALLMARK_E2F_TARGETS/0.0177/4.024,HALLMARK_ADIPOGENESIS/0.01957/3.903	NA	TRANSITION_META.
M33	45	-0.441065	0.128758	0.03497	0.999836	0.998741	0.94443	0.582361	0.496516	0.692039	0.531606	1.12831	3.04	1	24	0	102	M3	MCAT|27349(19),CCDC134|79879(17)	S1	0	BIOCARTA_HER2_PATHWAY/0.0002139/25.44,BIOCARTA_CARM_ER_PATHWAY/0.0008642/15.99,BIOCARTA_ARENRF2_PATHWAY/0.002136/28.7,BIOCARTA_HIF_PATHWAY/0.002855/24.87,BIOCARTA_TEL_PATHWAY/0.004117/20.73,BIOCARTA_TGFB_PATHWAY/0.004585/19.64,BIOCARTA_IGF1R_PATHWAY/0.00669/16.22,BIOCARTA_BAD_PATHWAY/0.007878/14.92,BIOCARTA_ERK_PATHWAY/0.009823/13.32,BIOCARTA_PYK2_PATHWAY/0.009823/13.32,BIOCARTA_MET_PATHWAY/0.016…	NA	KEGG_RENAL_CELL_CARCINOMA/0.0005441/10.66,KEGG_ADHERENS_JUNCTION/0.007091/7.666,KEGG_PATHWAYS_IN_CANCER/0.007544/3.498,KEGG_TGF_BETA_SIGNALING_PATHWAY/0.01075/6.584,KEGG_PROSTATE_CANCER/0.01181/6.359,KEGG_OOCYTE_MEIOSIS/0.02085/5.134,KEGG_FOCAL_ADHESION/0.02158/3.788,KEGG_AMINO_SUGAR_AND_NUCLEOTIDE_SUGAR_METABOLISM/0.02326/8.479,KEGG_NOD_LIKE_RECEPTOR_SIGNALING_PATHWAY/0.0437/6.017,KEGG_WNT_SIGNA…	NA	REACTOME_REGULATION_OF_HYPOXIA_INDUCIBLE_FACTOR_HIF_BY_OXYGEN/0.000245/24.33,REACTOME_NOTCH1_INTRACELLULAR_DOMAIN_REGULATES_TRANSCRIPTION/0.001689/12.72,REACTOME_SIGNALING_BY_NOTCH/0.001984/7.537,REACTOME_MITOCHONDRIAL_PROTEIN_IMPORT/0.002304/11.42,REACTOME_SIGNALING_BY_ILS/0.002459/7.106,REACTOME_SIGNALING_BY_NOTCH1/0.005825/8.23,REACTOME_PRE_NOTCH_TRANSCRIPTION_AND_TRANSLATION/0.009153/13.82,RE…	NA	LIPID_BIOSYNTHETIC_PROCESS/0.0137/6.017,MITOCHONDRION_ORGANIZATION_AND_BIOGENESIS/0.02527/8.11,ORGANELLE_ORGANIZATION_AND_BIOGENESIS/0.03837/2.417,PROTEIN_IMPORT/0.04119/6.218,PROTEIN_TARGETING_TO_MITOCHONDRION/0.04724/20.73,RAS_PROTEIN_SIGNAL_TRANSDUCTION/0.0489/5.653,PROTEIN_TRANSPORT/0.04998/3.634	NA	MITOCHONDRION/0.00218/3.898,CYTOSOL/0.02378/3.676,MICROBODY/0.02527/8.11,PEROXISOME/0.02527/8.11,NUCLEOPLASM_PART/0.02531/3.605,MITOCHONDRIAL_MEMBRANE_PART/0.0295/7.462,PROTEIN_COMPLEX/0.02982/2.073,NUCLEAR_PART/0.03281/2.303	NA	PHOSPHOTRANSFERASE_ACTIVITY_ALCOHOL_GROUP_AS_ACCEPTOR/0.0004011/4.522,TRANSFERASE_ACTIVITY_TRANSFERRING_PHOSPHORUS_CONTAINING_GROUPS/0.0004278/3.997,KINASE_ACTIVITY/0.0007773/4.089,TRANSFERASE_ACTIVITY_TRANSFERRING_GROUPS_OTHER_THAN_AMINO_ACYL_GROUPS/0.00158/13.01,TRANSFERASE_ACTIVITY_TRANSFERRING_ACYL_GROUPS/0.002885/10.56,PROTEIN_KINASE_ACTIVITY/0.004057/3.983,PROTEIN_BINDING_BRIDGING/0.03995/6…	NA	E2F3_UP.V1_UP/0.00328/5.014,TBK1.DF_UP/0.004419/3.913,SIRNA_EIF4GI_UP/0.0141/5.953,ERB2_UP.V1_UP/0.01886/3.948,CAMP_UP.V1_DN/0.02019/3.866,PDGF_UP.V1_UP/0.03951/3.997,PDGF_ERK_DN.V1_DN/0.04165/3.913	NA	HALLMARK_OXIDATIVE_PHOSPHORYLATION/0.004369/4.687	NA	PHOSPHOTRANSFER.
M287	46	-0.321731	0.431892	0.354723	0.89052	0.997918	0.145766	0.810241	0.361103	1.38408	0.591498	1.12831	2.27	1	43.66	0	51	M30	RNF214|257160(23)	S1	0	BIOCARTA_LEPTIN_PATHWAY/0.0291/33.92,BIOCARTA_AHSP_PATHWAY/0.0343/28.7	NA	KEGG_INSULIN_SIGNALING_PATHWAY/0.005791/8.23,KEGG_N_GLYCAN_BIOSYNTHESIS/0.006762/16.22	NA	REACTOME_BIOSYNTHESIS_OF_THE_N_GLYCAN_PRECURSOR_DOLICHOL_LIPID_LINKED_OLIGOSACCHARIDE_LLO_AND_TRANSFER_TO_A_NASCENT_PROTEIN/0.002547/26.65,REACTOME_INSULIN_RECEPTOR_SIGNALLING_CASCADE/0.01948/9.327,REACTOME_ASPARAGINE_N_LINKED_GLYCOSYLATION/0.01948/9.327,REACTOME_REGULATION_OF_RHEB_GTPASE_ACTIVITY_BY_AMPK/0.02649/37.31,REACTOME_PLATELET_ADHESION_TO_EXPOSED_COLLAGEN/0.0291/33.92,REACTOME_MRNA_DECA…	NA	CARBOHYDRATE_TRANSPORT/0.001049/41.45,INSULIN_RECEPTOR_SIGNALING_PATHWAY/0.00117/39.27,TRANSMEMBRANE_RECEPTOR_PROTEIN_TYROSINE_KINASE_SIGNALING_PATHWAY/0.001433/13.48,ENZYME_LINKED_RECEPTOR_PROTEIN_SIGNALING_PATHWAY/0.006274/7.995,FOCAL_ADHESION_FORMATION/0.02649/37.31,ACTIN_FILAMENT_BUNDLE_FORMATION/0.0343/28.7,CENTRAL_NERVOUS_SYSTEM_DEVELOPMENT/0.04177/6.167,INORGANIC_ANION_TRANSPORT/0.04462/21…	NA	INTEGRAL_TO_GOLGI_MEMBRANE/0.02649/37.31,INTRINSIC_TO_GOLGI_MEMBRANE/0.03947/24.87,CELL_SUBSTRATE_ADHERENS_JUNCTION/0.04205/23.32,CELL_MATRIX_JUNCTION/0.04718/20.73	NA	MAGNESIUM_ION_BINDING/0.01093/12.65,TRANSFERASE_ACTIVITY_TRANSFERRING_PHOSPHORUS_CONTAINING_GROUPS/0.02589/3.553,MONOSACCHARIDE_TRANSMEMBRANE_TRANSPORTER_ACTIVITY/0.02649/37.31,SIALYLTRANSFERASE_ACTIVITY/0.02649/37.31,SUGAR_TRANSMEMBRANE_TRANSPORTER_ACTIVITY/0.0291/33.92,RIBONUCLEOPROTEIN_BINDING/0.0317/31.09,CARBOHYDRATE_TRANSMEMBRANE_TRANSPORTER_ACTIVITY/0.04205/23.32,INOSITOL_OR_PHOSPHATIDYLIN…	NA	RAPA_EARLY_UP.V1_UP/0.001286/8.431,CYCLIN_D1_UP.V1_UP/0.01262/6.184,ATF2_S_UP.V1_DN/0.013/6.116,CAHOY_OLIGODENDROCUTIC/0.02737/7.772,EIF4E_DN/0.0279/7.692,STK33_NOMO_DN/0.03571/4.145,TBK1.DF_DN/0.03912/3.997,PTEN_DN.V2_UP/0.04818/5.696,RB_DN.V1_UP/0.04818/5.696	NA	HALLMARK_UNFOLDED_PROTEIN_RESPONSE/0.0369/6.603	NA	CARBOHYDRATE_TR.
M642	47	-1.46149	0.693433	0.202298	0.0178906	1.10755e-06	0.999958	1.38698	2.38729	0.108932	0.612483	1.06563	1.14	1	15.27	0	54	M412	IFI44L|10964(27)	S1	0	BIOCARTA_IL22BP_PATHWAY/0.0008107/46.98,BIOCARTA_IL10_PATHWAY/0.001046/41.45,BIOCARTA_IL7_PATHWAY/0.001046/41.45,BIOCARTA_PML_PATHWAY/0.001046/41.45,BIOCARTA_INFLAM_PATHWAY/0.002652/26.1,BIOCARTA_EGF_PATHWAY/0.003487/22.73,BIOCARTA_PDGF_PATHWAY/0.003713/22.02,BIOCARTA_IL2RB_PATHWAY/0.005206/18.54,BIOCARTA_BIOPEPTIDES_PATHWAY/0.00633/16.78,BIOCARTA_TCAPOPTOSIS_PATHWAY/0.02526/39.15,BIOCARTA_IL5_PA…	NA	KEGG_JAK_STAT_SIGNALING_PATHWAY/4.285e-05/12.86,KEGG_RIG_I_LIKE_RECEPTOR_SIGNALING_PATHWAY/0.0006595/17.62,KEGG_TOLL_LIKE_RECEPTOR_SIGNALING_PATHWAY/0.002201/11.62,KEGG_CYTOKINE_CYTOKINE_RECEPTOR_INTERACTION/0.005273/5.706,KEGG_CYTOSOLIC_DNA_SENSING_PATHWAY/0.00693/16.02,KEGG_HEMATOPOIETIC_CELL_LINEAGE/0.02324/8.49,KEGG_NATURAL_KILLER_CELL_MEDIATED_CYTOTOXICITY/0.04631/5.824	NA	REACTOME_INTERFERON_ALPHA_BETA_SIGNALING/1.393e-20/81.31,REACTOME_INTERFERON_SIGNALING/2.404e-18/34.5,REACTOME_CYTOKINE_SIGNALING_IN_IMMUNE_SYSTEM/6.589e-18/22.55,REACTOME_IMMUNE_SYSTEM/5.139e-14/8.369,REACTOME_TRAF3_DEPENDENT_IRF_ACTIVATION_PATHWAY/7.693e-06/75.5,REACTOME_REGULATION_OF_IFNA_SIGNALING/7.693e-06/75.5,REACTOME_TRAF6_MEDIATED_IRF7_ACTIVATION/2.381e-05/52.85,REACTOME_ANTIVIRAL_MECHAN…	REACTOME_INTERFERON_ALPHA_BETA_SIGNALING/5.679e-15/81.31,REACTOME_INTERFERON_SIGNALING/9.803e-13/34.5,REACTOME_CYTOKINE_SIGNALING_IN_IMMUNE_SYSTEM/2.687e-12/22.55,REACTOME_IMMUNE_SYSTEM/2.096e-08/8.369	JAK_STAT_CASCADE/9.182e-05/34.1,RESPONSE_TO_OTHER_ORGANISM/0.001312/13.91,CASPASE_ACTIVATION/0.00246/27.1,POSITIVE_REGULATION_OF_CASPASE_ACTIVITY/0.003268/23.49,RESPONSE_TO_BIOTIC_STIMULUS/0.004059/9.354,IMMUNE_RESPONSE/0.0041/6.128,DEFENSE_RESPONSE/0.006225/5.442,RESPONSE_TO_VIRUS/0.007876/14.99,MULTI_ORGANISM_PROCESS/0.009042/7,POSITIVE_REGULATION_OF_HYDROLASE_ACTIVITY/0.01066/12.81,APOPTOTIC_P…	NA	PML_BODY/0.03628/27.1,ENDOPLASMIC_RETICULUM_LUMEN/0.03902/25.17	NA	RECEPTOR_SIGNALING_PROTEIN_ACTIVITY/8.198e-05/17.4,HEMATOPOIETIN_INTERFERON_CLASSD200_DOMAIN_CYTOKINE_RECEPTOR_BINDING/0.001454/35.24,GROWTH_FACTOR_ACTIVITY/0.008537/14.38,METALLOEXOPEPTIDASE_ACTIVITY/0.03354/29.36,CYTOKINE_ACTIVITY/0.0346/6.842,PDZ_DOMAIN_BINDING/0.03628/27.1,AMINOPEPTIDASE_ACTIVITY/0.03628/27.1,DOUBLE_STRANDED_RNA_BINDING/0.04719/20.73	NA	LTE2_UP.V1_DN/4.372e-18/27.38,MEK_UP.V1_DN/1.756e-13/22.14,ERB2_UP.V1_DN/3.54e-09/16.35,MTOR_UP.V1_UP/0.0001036/10.68,SNF5_DN.V1_UP/0.0001329/10.13,MEL18_DN.V1_DN/0.0008013/9.588,TGFB_UP.V1_DN/0.001873/7.618,LEF1_UP.V1_DN/0.00191/7.577,KRAS.DF.V1_UP/0.002064/7.418,EGFR_UP.V1_DN/0.002226/7.265,GLI1_UP.V1_DN/0.00285/25.17,KRAS.KIDNEY_UP.V1_DN/0.005996/8.131,RB_P130_DN.V1_DN/0.006655/7.83,KRAS.50_UP…	LTE2_UP.V1_DN/4.999e-13/27.38,MEK_UP.V1_DN/2.007e-08/22.14,ERB2_UP.V1_DN/0.0004047/16.35	HALLMARK_INTERFERON_GAMMA_RESPONSE/6.948e-44/51.09,HALLMARK_INTERFERON_ALPHA_RESPONSE/1.07e-39/83.55,HALLMARK_IL6_JAK_STAT3_SIGNALING/0.0001083/16.2,HALLMARK_ALLOGRAFT_REJECTION/0.002397/7.118,HALLMARK_APOPTOSIS/0.01076/6.566,HALLMARK_TNFA_SIGNALING_VIA_NFKB/0.01916/5.285,HALLMARK_INFLAMMATORY_RESPONSE/0.01916/5.285	HALLMARK_INTERFERON_GAMMA_RESPONSE/2.102e-39/51.09,HALLMARK_INTERFERON_ALPHA_RESPONSE/3.236e-35/83.55	INTERFERON_GAMM.
M55	48	-0.275069	0.299154	0.39966	0.961504	0.997133	0.312453	0.811078	0.570751	1.11813	0.624468	0.951137	1.97	1	21.14	0	121	M4	SCAF1|58506(31),FIZ1|84922(29),ZNF444|55311(21),ZNF787|126208(19),ZNF579|163033(18),ZBTB45|84878(17),GRWD1|83743(17)	S1	0	BIOCARTA_NDKDYNAMIN_PATHWAY/0.005741/17.47,BIOCARTA_PTDINS_PATHWAY/0.009299/13.67	NA	KEGG_SPHINGOLIPID_METABOLISM/0.0255/8.064,KEGG_CALCIUM_SIGNALING_PATHWAY/0.02607/3.574,KEGG_VASOPRESSIN_REGULATED_WATER_REABSORPTION/0.03057/7.314	NA	REACTOME_SIGNALING_BY_EGFR_IN_CANCER/0.004539/5.99,REACTOME_GENERIC_TRANSCRIPTION_PATHWAY/0.006084/3.237,REACTOME_EGFR_DOWNREGULATION/0.0101/13.1,REACTOME_NGF_SIGNALLING_VIA_TRKA_FROM_THE_PLASMA_MEMBRANE/0.01033/4.729,REACTOME_SPHINGOLIPID_DE_NOVO_BIOSYNTHESIS/0.01094/12.58,REACTOME_AXON_GUIDANCE/0.0181/3.304,REACTOME_SIGNALING_BY_ERBB2/0.024/4.863,REACTOME_NCAM1_INTERACTIONS/0.02429/8.276,REACTO…	NA	PROTEIN_FOLDING/0.005717/8.276,PROTEIN_AMINO_ACID_DEPHOSPHORYLATION/0.007549/7.488,SODIUM_ION_TRANSPORT/0.007783/14.98,DEPHOSPHORYLATION/0.01008/6.739,MACROMOLECULAR_COMPLEX_ASSEMBLY/0.02879/2.923,POST_TRANSLATIONAL_PROTEIN_MODIFICATION/0.02943/2.362,CELLULAR_COMPONENT_ASSEMBLY/0.03605/2.749,AMINO_ACID_DERIVATIVE_BIOSYNTHETIC_PROCESS/0.04977/19.66,SPHINGOLIPID_BIOSYNTHETIC_PROCESS/0.04977/19.66	NA	NUCLEOPLASM_PART/0.01044/3.798,TRANSCRIPTION_FACTOR_COMPLEX/0.01861/5.361,NUCLEOPLASM/0.02959/2.901	NA	VOLTAGE_GATED_SODIUM_CHANNEL_ACTIVITY/0.002125/28.59,SODIUM_CHANNEL_ACTIVITY/0.005125/18.5,VOLTAGE_GATED_CATION_CHANNEL_ACTIVITY/0.008227/7.258,VOLTAGE_GATED_CHANNEL_ACTIVITY/0.01088/6.552,DNA_HELICASE_ACTIVITY/0.01094/12.58,METAL_ION_TRANSMEMBRANE_TRANSPORTER_ACTIVITY/0.01383/4.338,PHOSPHOPROTEIN_PHOSPHATASE_ACTIVITY/0.01445/5.897,TRANSFERASE_ACTIVITY_TRANSFERRING_ONE_CARBON_GROUPS/0.02311/8.5,P…	NA	PRC2_EDD_UP.V1_UP/0.001399/4.94,IL2_UP.V1_DN/0.006751/4.227,MYC_UP.V1_UP/0.02377/3.678,IL15_UP.V1_UP/0.028/3.494,E2F1_UP.V1_UP/0.03002/3.418,CYCLIN_D1_KE_.V1_UP/0.03002/3.418	NA	HALLMARK_MYC_TARGETS_V2/0.006002/8.134,HALLMARK_MYOGENESIS/0.03834/3.161	NA	VOLTAGE_GATED_S.
M674	49	-0.984991	0.0233005	0.00142604	0.723254	0.989906	0.0826385	0.922373	0.493292	1.47058	0.625873	1.02757	5.17	1	30.39	0	56	M468	DMTF1|9988(21),ZNF767|79970(16)	S1	0	NA	NA	KEGG_TAURINE_AND_HYPOTAURINE_METABOLISM/0.02905/33.98	NA	REACTOME_GENERIC_TRANSCRIPTION_PATHWAY/0.003205/4.997,REACTOME_CLASS_C_3_METABOTROPIC_GLUTAMATE_PHEROMONE_RECEPTORS/0.04044/24.27	NA	MONOCARBOXYLIC_ACID_TRANSPORT/0.02618/37.75,REGULATION_OF_JNK_CASCADE/0.03476/28.31,PROTEIN_TETRAMERIZATION/0.04044/24.27,STRIATED_MUSCLE_CONTRACTION_GO_0006941/0.04044/24.27	NA	ANCHORED_TO_MEMBRANE/0.0376/26.14,ANCHORED_TO_PLASMA_MEMBRANE/0.0376/26.14,VOLTAGE_GATED_CALCIUM_CHANNEL_COMPLEX/0.04044/24.27	NA	METABOTROPIC_GLUTAMATEGABA_B_LIKE_RECEPTOR_ACTIVITY/0.02905/33.98,VITAMIN_BINDING/0.03191/30.89,GABA_RECEPTOR_ACTIVITY/0.03191/30.89,DEAMINASE_ACTIVITY/0.0376/26.14,HYDROLASE_ACTIVITY_ACTING_ON_CARBON_NITROGEN_NOT_PEPTIDEBONDSIN_CYCLIC_AMIDINES/0.04327/22.65,VOLTAGE_GATED_CALCIUM_CHANNEL_ACTIVITY/0.04889/19.99	NA	JAK2_DN.V1_DN/5.116e-05/12.4,CSR_EARLY_UP.V1_DN/0.0007666/9.708,PDGF_ERK_DN.V1_UP/0.0007872/9.639,BRCA1_DN.V1_UP/0.005075/8.638	NA	NA	NA	MONOCARBOXYLIC_.
M243	50	-0.902924	0.0257448	0.0680601	0.306306	0.011488	0.990806	1.10685	1.64431	0.420167	0.625873	1.02757	8.58	1	51.92	0	56	M25	YEATS4|8089(22),LARP4|113251(18)	S1	0	BIOCARTA_EGFR_SMRTE_PATHWAY/0.03191/30.89,BIOCARTA_CBL_PATHWAY/0.0376/26.14	NA	KEGG_TOLL_LIKE_RECEPTOR_SIGNALING_PATHWAY/0.02948/7.467,KEGG_TERPENOID_BACKBONE_BIOSYNTHESIS/0.04327/22.65	NA	REACTOME_FORMATION_OF_TUBULIN_FOLDING_INTERMEDIATES_BY_CCT_TRIC/0.001409/35.77,REACTOME_ACTIVATED_TLR4_SIGNALLING/0.002443/11.2,REACTOME_PREFOLDIN_MEDIATED_TRANSFER_OF_SUBSTRATE_TO_CCT_TRIC/0.002444/27.18,REACTOME_ASSOCIATION_OF_TRIC_CCT_WITH_TARGET_PROTEINS_DURING_BIOSYNTHESIS/0.002643/26.14,REACTOME_TOLL_RECEPTOR_CASCADES/0.00461/8.941,REACTOME_PROTEIN_FOLDING/0.009157/13.87,REACTOME_TRIF_MEDIA…	NA	LEARNING_AND_OR_MEMORY/0.00065/52.27,BEHAVIOR/0.008949/7.03,DNA_REPLICATION/0.03191/7.153,DNA_REPLICATION_INITIATION/0.03476/28.31,PROTEIN_TARGETING_TO_MEMBRANE/0.03476/28.31,VACUOLAR_TRANSPORT/0.0376/26.14,POSITIVE_REGULATION_OF_CELL_CYCLE/0.04608/21.24	NA	NUCLEAR_REPLICATION_FORK/0.02905/33.98,SYNAPSE_PART/0.0376/26.14,INSOLUBLE_FRACTION/0.04327/22.65	NA	PROTEIN_C_TERMINUS_BINDING/0.01906/9.438,TRANSCRIPTION_COREPRESSOR_ACTIVITY/0.02948/7.467,VITAMIN_BINDING/0.03191/30.89,RNA_POLYMERASE_II_TRANSCRIPTION_MEDIATOR_ACTIVITY/0.0376/26.14,RNA_POLYMERASE_II_TRANSCRIPTION_FACTOR_ACTIVITYENHANCER_BINDING/0.0376/26.14,CARBOHYDRATE_KINASE_ACTIVITY/0.04327/22.65	NA	STK33_UP/0.008812/4.924,GCNP_SHH_UP_EARLY.V1_UP/0.01289/6.14,HOXA9_DN.V1_UP/0.01922/5.281,ERB2_UP.V1_DN/0.01948/5.254,STK33_NOMO_UP/0.04982/3.627	NA	HALLMARK_PI3K_AKT_MTOR_SIGNALING/0.003564/9.801,HALLMARK_UV_RESPONSE_UP/0.01129/6.451	NA	LEARNING_AND_OR.
M130	51	-1.11538	0.0463833	0.0397048	0.212722	0.00082567	0.998416	1.1008	1.585	0.482159	0.628939	0.943341	4.4	1	48.89	0	122	M11	DNAJB14|79982(34),LIN54|132660(25),MYSM1|114803(17)	S1	0	BIOCARTA_RNA_PATHWAY/0.001774/31.19,BIOCARTA_RELA_PATHWAY/0.004614/19.49,BIOCARTA_TID_PATHWAY/0.006493/16.42,BIOCARTA_NFKB_PATHWAY/0.009447/13.56,BIOCARTA_STRESS_PATHWAY/0.01111/12.48,BIOCARTA_TOLL_PATHWAY/0.02346/8.43,BIOCARTA_KERATINOCYTE_PATHWAY/0.03513/6.781	NA	KEGG_CYTOSOLIC_DNA_SENSING_PATHWAY/0.002812/10.63	NA	REACTOME_ACYL_CHAIN_REMODELLING_OF_PS/0.003528/22.28,REACTOME_ACYL_CHAIN_REMODELLING_OF_PE/0.007184/15.6,REACTOME_ACYL_CHAIN_REMODELLING_OF_PC/0.007907/14.85,REACTOME_ANTIGEN_PROCESSING_UBIQUITINATION_PROTEASOME_DEGRADATION/0.03812/3.167	NA	POSITIVE_REGULATION_OF_TRANSCRIPTION/0.01295/4.424,POSITIVE_REGULATION_OF_METABOLIC_PROCESS/0.01609/3.405,POSITIVE_REGULATION_OF_NUCLEOBASENUCLEOSIDENUCLEOTIDE_AND_NUCLEIC_ACID_METABOLIC_PROCESS/0.01627/4.131,RESPONSE_TO_BIOTIC_STIMULUS/0.03619/4.141,RESPONSE_TO_VIRUS/0.03654/6.637	NA	ENDOMEMBRANE_SYSTEM/0.002771/4.312,GOLGI_MEMBRANE/0.002999/10.4,GOLGI_APPARATUS/0.01375/3.545,ENVELOPE/0.02133/3.804,ORGANELLE_ENVELOPE/0.02133/3.804,GOLGI_APPARATUS_PART/0.02518/4.774,ORGANELLE_LUMEN/0.02543/2.437,MEMBRANE_ENCLOSED_LUMEN/0.02543/2.437,NUCLEAR_LUMEN/0.03503/2.476,MITOCHONDRIAL_MEMBRANE_PART/0.0409/6.238,ORGANELLE_MEMBRANE/0.04103/2.652,NUCLEOLUS/0.04651/3.743	NA	PROTEIN_TRANSPORTER_ACTIVITY/0.003528/22.28,RNA_POLYMERASE_ACTIVITY/0.004614/19.49,CYSTEINE_TYPE_ENDOPEPTIDASE_ACTIVITY/0.02714/7.798,UNFOLDED_PROTEIN_BINDING/0.02841/7.608,NUCLEOTIDYLTRANSFERASE_ACTIVITY/0.03654/6.637,CYSTEINE_TYPE_PEPTIDASE_ACTIVITY/0.04545/5.885	NA	ERB2_UP.V1_DN/0.008301/4.02,TBK1.DF_DN/0.009399/3.342,ESC_J1_UP_LATE.V1_DN/0.02926/3.447,CAMP_UP.V1_UP/0.03635/3.216,RB_P107_DN.V1_DN/0.0456/3.773	NA	HALLMARK_PI3K_AKT_MTOR_SIGNALING/0.004518/5.998	NA	ENDOMEMBRANE_SY.
M51	52	-0.550592	0.15783	0.0198629	0.911254	0.992699	0.274407	0.80151	0.476282	1.21703	0.638801	0.992135	1.57	1	23.46	0	58	M4	TSSC4|10078(25),MOB2|81532(18),PHRF1|57661(16)	S1	0	BIOCARTA_TOB1_PATHWAY/0.00151/34.53,BIOCARTA_CTCF_PATHWAY/0.002217/28.53,BIOCARTA_IL1R_PATHWAY/0.004271/20.5,BIOCARTA_ALK_PATHWAY/0.005679/17.73,BIOCARTA_P38MAPK_PATHWAY/0.006294/16.82,BIOCARTA_MAPK_PATHWAY/0.02834/7.629,BIOCARTA_CDK5_PATHWAY/0.03303/29.82,BIOCARTA_TRKA_PATHWAY/0.03598/27.34,BIOCARTA_ERYTH_PATHWAY/0.03892/25.23,BIOCARTA_IL3_PATHWAY/0.04185/23.43,BIOCARTA_BARRESTIN_SRC_PATHWAY/0.0…	NA	KEGG_RENAL_CELL_CARCINOMA/0.01932/9.373,KEGG_GLYCEROPHOSPHOLIPID_METABOLISM/0.0209/8.988,KEGG_CHRONIC_MYELOID_LEUKEMIA/0.0209/8.988,KEGG_OLFACTORY_TRANSDUCTION/0.04882/5.656	NA	REACTOME_PHOSPHOLIPID_METABOLISM/0.01969/5.235,REACTOME_ELEVATION_OF_CYTOSOLIC_CA2_LEVELS/0.02115/46.86,REACTOME_GLYCEROPHOSPHOLIPID_BIOSYNTHESIS/0.02479/8.201,REACTOME_OLFACTORY_SIGNALING_PATHWAY/0.02479/8.201,REACTOME_RAF_MAP_KINASE_CASCADE/0.03008/32.81,REACTOME_THE_ACTIVATION_OF_ARYLSULFATASES/0.03598/27.34,REACTOME_P38MAPK_EVENTS/0.03892/25.23,REACTOME_RETROGRADE_NEUROTROPHIN_SIGNALLING/0.03…	NA	ANATOMICAL_STRUCTURE_MORPHOGENESIS/0.005214/4.457,TRANSFORMING_GROWTH_FACTOR_BETA_RECEPTOR_SIGNALING_PATHWAY/0.005383/18.23,REPRODUCTION/0.005884/5.537,TRANSMEMBRANE_RECEPTOR_PROTEIN_SERINE_THREONINE_KINASE_SIGNALING_PATHWAY/0.009041/13.96,ORGAN_MORPHOGENESIS/0.009308/6.931,REPRODUCTIVE_PROCESS/0.009852/6.787,PROTEIN_IMPORT/0.01443/10.94,REGULATION_OF_TRANSPORT/0.0168/10.09,ESTABLISHMENT_OF_PROTE…	NA	INTEGRAL_TO_ORGANELLE_MEMBRANE/0.009797/13.39,INTRINSIC_TO_ORGANELLE_MEMBRANE/0.01058/12.86,ENDOSOME/0.01779/9.793,ENDOPLASMIC_RETICULUM_MEMBRANE/0.02654/7.905,NUCLEAR_ENVELOPE_ENDOPLASMIC_RETICULUM_NETWORK/0.03209/7.132,ENDOPLASMIC_RETICULUM_PART/0.03403/6.906,DNA_DIRECTED_RNA_POLYMERASEII_CORE_COMPLEX/0.03598/27.34,PEROXISOMAL_MEMBRANE/0.03892/25.23,MICROBODY_MEMBRANE/0.03892/25.23,PEROXISOMAL_…	NA	SULFURIC_ESTER_HYDROLASE_ACTIVITY/0.001066/41.01,PROTEIN_C_TERMINUS_BINDING/0.02036/9.113,RNA_POLYMERASE_ACTIVITY/0.04769/20.5	NA	CYCLIN_D1_UP.V1_UP/0.01782/5.437,IL2_UP.V1_DN/0.01914/5.291	NA	HALLMARK_PEROXISOME/0.003727/9.649,HALLMARK_ADIPOGENESIS/0.02283/4.946	NA	SULFURIC_ESTER_.
M20	53	-0.576801	0.297029	0.308489	0.653992	0.00901697	0.99976	0.973616	1.29718	0.560222	0.640654	0.913394	3.44	1	35.94	0	252	M3	ARMC1|55156(55),MTDH|92140(30),VCPIP1|80124(25),ARFGEF1|10565(21),OTUD6B|51633(18),KIAA1429|25962(17),POLR2K|5440(17),PHF20L1|51105(16),RAD21|5885(16)	S1	0	BIOCARTA_CELL2CELL_PATHWAY/0.01432/10.79,BIOCARTA_HIF_PATHWAY/0.01638/10.07,BIOCARTA_PTEN_PATHWAY/0.02325/8.389,BIOCARTA_UCALPAIN_PATHWAY/0.02325/8.389,BIOCARTA_CERAMIDE_PATHWAY/0.03391/6.864,BIOCARTA_EDG1_PATHWAY/0.04936/5.593	NA	KEGG_OXIDATIVE_PHOSPHORYLATION/0.01916/3.254,KEGG_CELL_CYCLE/0.02046/3.199,KEGG_LYSOSOME/0.02253/3.12,KEGG_RIBOSOME/0.02845/3.471,KEGG_HOMOLOGOUS_RECOMBINATION/0.0461/5.808	NA	REACTOME_3_UTR_MEDIATED_TRANSLATIONAL_REGULATION/0.002879/4.274,REACTOME_TRANSLATION/0.003485/3.595,REACTOME_ACTIVATION_OF_THE_MRNA_UPON_BINDING_OF_THE_CAP_BINDING_COMPLEX_AND_EIFS_AND_SUBSEQUENT_BINDING_TO_43S/0.006851/5.299,REACTOME_ELONGATION_ARREST_AND_RECOVERY/0.007848/7.307,REACTOME_MITOCHONDRIAL_FATTY_ACID_BETA_OXIDATION/0.01238/11.62,REACTOME_CELL_EXTRACELLULAR_MATRIX_INTERACTIONS/0.01432…	NA	DOUBLE_STRAND_BREAK_REPAIR/0.0002182/13.13,UBIQUITIN_CYCLE/0.003428/6.426,MEIOTIC_RECOMBINATION/0.01432/10.79,PROTEIN_UBIQUITINATION/0.01581/5.663,BIOPOLYMER_CATABOLIC_PROCESS/0.01853/3.283,MEIOSIS_I/0.01855/9.438,PROTEIN_MODIFICATION_BY_SMALL_PROTEIN_CONJUGATION/0.01919/5.268,DNA_RECOMBINATION/0.0204/5.148,INTERACTION_WITH_HOST/0.02085/8.883,PROTEIN_DNA_COMPLEX_ASSEMBLY/0.02564/4.719,STEROID_HOR…	NA	EUKARYOTIC_TRANSLATION_INITIATION_FACTOR_3_COMPLEX/0.0002572/22.65	NA	SINGLE_STRANDED_RNA_BINDING/0.01238/11.62,TRANSLATION_FACTOR_ACTIVITY_NUCLEIC_ACID_BINDING/0.01377/5.961,TRANSLATION_REGULATOR_ACTIVITY/0.01581/5.663,GROWTH_FACTOR_ACTIVITY/0.02705/4.623,MRNA_BINDING/0.03682/6.566,PROTEIN_KINASE_INHIBITOR_ACTIVITY/0.03982/6.292,ATPASE_ACTIVITY_COUPLED_TO_TRANSMEMBRANE_MOVEMENT_OF_IONS/0.03982/6.292,TRANSLATION_INITIATION_FACTOR_ACTIVITY/0.03982/6.292,KINASE_INHIB…	NA	HOXA9_DN.V1_UP/0.001115/3.521,TBK1.DF_UP/0.004966/2.64,CSR_EARLY_UP.V1_UP/0.005167/3.345,MEL18_DN.V1_UP/0.01095/3.236,BMI1_DN_MEL18_DN.V1_UP/0.01245/3.146,EGFR_UP.V1_UP/0.01388/2.767,MEK_UP.V1_UP/0.01539/2.71,BCAT_GDS748_DN/0.01919/5.268,TBK1.DN.48HRS_UP/0.0285/4.53,SIRNA_EIF4GI_DN/0.03513/3.247,LTE2_UP.V1_UP/0.03775/2.436,LEF1_UP.V1_UP/0.04206/2.372,CAHOY_ASTROCYTIC/0.04397/3.02,ERB2_UP.V1_DN/0.…	NA	HALLMARK_PROTEIN_SECRETION/0.009014/3.932,HALLMARK_OXIDATIVE_PHOSPHORYLATION/0.04957/2.277	NA	DOUBLE_STRAND_B.
M132	54	-0.819041	0.153863	0.610739	0.0820977	0.00253773	0.955473	1.24828	1.76489	0.588233	0.651284	0.959063	2.76	1	98.65	0	60	M11	FAM179B|23116(20),ARHGAP5|394(18),PAPOLA|10914(16),SEL1L|6400(16)	S1	0	BIOCARTA_PROTEASOME_PATHWAY/9.233e-05/33.98,BIOCARTA_EIF2_PATHWAY/0.03415/28.83,BIOCARTA_D4GDI_PATHWAY/0.04024/24.39,BIOCARTA_HIF_PATHWAY/0.04629/21.14,BIOCARTA_EIF_PATHWAY/0.0493/19.82	NA	KEGG_PROTEASOME/0.0003601/21.62,KEGG_SPHINGOLIPID_METABOLISM/0.006723/16.26,KEGG_N_GLYCAN_BIOSYNTHESIS/0.009258/13.79,KEGG_PROSTATE_CANCER/0.03148/7.207,KEGG_GLYCOSAMINOGLYCAN_BIOSYNTHESIS_KERATAN_SULFATE/0.04629/21.14	NA	REACTOME_DOWNSTREAM_SIGNALING_EVENTS_OF_B_CELL_RECEPTOR_BCR/0.0002029/13.79,REACTOME_CDK_MEDIATED_PHOSPHORYLATION_AND_REMOVAL_OF_CDC6/0.0004109/20.68,REACTOME_CROSS_PRESENTATION_OF_SOLUBLE_EXOGENOUS_ANTIGENS_ENDOSOMES/0.0004379/20.24,REACTOME_AUTODEGRADATION_OF_THE_E3_UBIQUITIN_LIGASE_COP1/0.0004379/20.24,REACTOME_P53_INDEPENDENT_G1_S_DNA_DAMAGE_CHECKPOINT/0.0004661/19.82,REACTOME_REGULATION_OF_O…	NA	PROTEIN_RNA_COMPLEX_ASSEMBLY/0.01443/10.94,REGULATION_OF_GENE_EXPRESSION/0.01699/2.9,REGULATION_OF_MAP_KINASE_ACTIVITY/0.01896/9.466,RIBONUCLEOPROTEIN_COMPLEX_BIOGENESIS_AND_ASSEMBLY/0.02459/8.237,CELLULAR_RESPONSE_TO_STRESS/0.02803/35.24,CELLULAR_RESPONSE_TO_NUTRIENT_LEVELS/0.02803/35.24,N_TERMINAL_PROTEIN_AMINO_ACID_MODIFICATION/0.0311/31.71,ESTABLISHMENT_OF_VESICLE_LOCALIZATION/0.0311/31.71,GE…	NA	NA	NA	TRANSFERASE_ACTIVITY_TRANSFERRING_GROUPS_OTHER_THAN_AMINO_ACYL_GROUPS/0.008127/14.75,TRANSFERASE_ACTIVITY_TRANSFERRING_ACYL_GROUPS/0.01215/11.97,PROTEIN_DOMAIN_SPECIFIC_BINDING/0.02004/9.192,TRANSFERASE_ACTIVITY_TRANSFERRING_HEXOSYL_GROUPS/0.02702/7.83,STEROID_DEHYDROGENASE_ACTIVITY_ACTING_ON_THE_CH_OH_GROUP_OF_DONORSNAD_OR_NADP_AS_ACCEPTOR/0.02803/35.24,NUCLEOSIDE_TRIPHOSPHATASE_ACTIVITY/0.02898…	NA	VEGF_A_UP.V1_DN/0.002981/6.711,CAMP_UP.V1_DN/0.003213/6.572	NA	HALLMARK_MTORC1_SIGNALING/0.02462/4.805,HALLMARK_PROTEIN_SECRETION/0.0369/6.607	NA	PROTEASOME
M257	55	-1.39705	0.00727395	0.000638927	0.796826	0.00170057	1	0.931882	1.42394	0.303213	0.658409	0.889853	2.76	1	7.09	0.26	194	M26	C4orf21|55345(30),PLK4|10733(27),KIF15|56992(20),KIAA1524|57650(19),DEPDC1|55635(17),CCNA2|890(17),CCNE2|9134(17),ATAD5|79915(17),GTPBP10|85865(16)	S1	0	BIOCARTA_RANMS_PATHWAY/0.00441/19.62	NA	KEGG_CELL_CYCLE/0.0002088/5.818,KEGG_MISMATCH_REPAIR/0.02274/8.528,KEGG_HOMOLOGOUS_RECOMBINATION/0.02863/7.544	NA	REACTOME_CELL_CYCLE_MITOTIC/4.111e-13/7.265,REACTOME_CELL_CYCLE/1.245e-12/6.146,REACTOME_DNA_REPLICATION/4.961e-12/9.212,REACTOME_MITOTIC_M_M_G1_PHASES/1.115e-09/8.528,REACTOME_MITOTIC_PROMETAPHASE/1.552e-08/11.54,REACTOME_KINESINS/7.971e-05/17.06,REACTOME_CELL_CYCLE_CHECKPOINTS/0.0001007/6.538,REACTOME_CHROMOSOME_MAINTENANCE/0.0001596/6.076,REACTOME_G2_M_CHECKPOINTS/0.0004284/11.21,REACTOME_MITO…	REACTOME_CELL_CYCLE_MITOTIC/1.676e-07/7.265,REACTOME_CELL_CYCLE/5.078e-07/6.146,REACTOME_DNA_REPLICATION/2.023e-06/9.212,REACTOME_MITOTIC_M_M_G1_PHASES/0.0004545/8.528,REACTOME_MITOTIC_PROMETAPHASE/0.006328/11.54	CELL_CYCLE_PROCESS/8.402e-12/8.916,MITOTIC_CELL_CYCLE/4.58e-11/9.679,M_PHASE_OF_MITOTIC_CELL_CYCLE/5.34e-11/14.01,CELL_CYCLE_GO_0007049/5.878e-11/6.348,M_PHASE/8.542e-11/11.7,CELL_CYCLE_PHASE/1.481e-10/8.916,MITOSIS/6.068e-10/13.32,MITOTIC_CELL_CYCLE_CHECKPOINT/4.968e-08/28.02,REGULATION_OF_MITOSIS/1.723e-07/16.74,CELL_CYCLE_CHECKPOINT_GO_0000075/5.314e-07/14.3,MITOTIC_SPINDLE_ORGANIZATION_AND_BI…	CELL_CYCLE_PROCESS/4.194e-06/8.916,MITOTIC_CELL_CYCLE/2.286e-05/9.679,M_PHASE_OF_MITOTIC_CELL_CYCLE/2.665e-05/14.01,CELL_CYCLE_GO_0007049/2.934e-05/6.348,M_PHASE/4.264e-05/11.7,CELL_CYCLE_PHASE/7.392e-05/8.916,MITOSIS/0.0003029/13.32,MITOTIC_CELL_CYCLE_CHECKPOINT/0.0248/28.02	MICROTUBULE_CYTOSKELETON/3.651e-10/9.278,CYTOSKELETAL_PART/1.552e-08/6.369,SPINDLE/9.928e-08/18.07,NON_MEMBRANE_BOUND_ORGANELLE/4.02e-07/3.475,INTRACELLULAR_NON_MEMBRANE_BOUND_ORGANELLE/4.02e-07/3.475,CYTOSKELETON/4.387e-06/4.098,CHROMOSOME/4.474e-06/7.235,CHROMOSOMAL_PART/5.76e-06/8.259,CHROMOSOMEPERICENTRIC_REGION/1.433e-05/15.82,CENTROSOME/1.788e-05/10.9,SPINDLE_POLE/2.248e-05/23.08,SECRETORY_…	MICROTUBULE_CYTOSKELETON/5.147e-05/9.278,CYTOSKELETAL_PART/0.002188/6.369,SPINDLE/0.014/18.07	MICROTUBULE_MOTOR_ACTIVITY/0.00053/18.39,MOTOR_ACTIVITY/0.002834/10.51,PROTEIN_SERINE_THREONINE_KINASE_ACTIVITY/0.004757/3.399,NUCLEOSIDE_TRIPHOSPHATASE_ACTIVITY/0.006009/3.254,PYROPHOSPHATASE_ACTIVITY/0.008426/3.051,HYDROLASE_ACTIVITY_ACTING_ON_ACID_ANHYDRIDES/0.008823/3.024,DNA_DEPENDENT_ATPASE_ACTIVITY/0.0209/8.916,PROTEIN_KINASE_ACTIVITY/0.02546/2.443,ATPASE_ACTIVITY/0.02699/3.534,PROTEIN_DOM…	NA	PRC2_EZH2_UP.V1_UP/6.878e-10/7.995,VEGF_A_UP.V1_DN/5.658e-07/6.227,RPS14_DN.V1_DN/2.079e-05/5.301,ERB2_UP.V1_DN/3.125e-05/5.056,CSR_LATE_UP.V1_UP/5.8e-05/5.254,E2F1_UP.V1_UP/0.0001166/4.797,RB_P107_DN.V1_UP/0.002634/4.359,CORDENONSI_YAP_CONSERVED_SIGNATURE/0.002715/6.883,SRC_UP.V1_DN/0.006593/3.61,GCNP_SHH_UP_LATE.V1_UP/0.009447/3.344,HOXA9_DN.V1_DN/0.01217/3.164,EGFR_UP.V1_DN/0.01472/3.033,MTOR_…	PRC2_EZH2_UP.V1_UP/7.865e-05/7.995	HALLMARK_G2M_CHECKPOINT/9.971e-15/10.11,HALLMARK_E2F_TARGETS/1.396e-11/8.639,HALLMARK_MITOTIC_SPINDLE/2.041e-09/7.393,HALLMARK_SPERMATOGENESIS/0.0002695/5.582,HALLMARK_MTORC1_SIGNALING/0.01613/2.972,HALLMARK_ANDROGEN_RESPONSE/0.01988/3.884,HALLMARK_MYC_TARGETS_V1/0.04976/2.515	HALLMARK_G2M_CHECKPOINT/3.016e-10/10.11,HALLMARK_E2F_TARGETS/4.223e-07/8.639,HALLMARK_MITOTIC_SPINDLE/6.174e-05/7.393	G2M_CHECKPOINT
M290	56	-0.392621	0.529543	0.372944	0.255793	0.365222	0.360204	1.1247	1.11389	1.13852	0.663337	0.928126	3.01	1	3.92	0.72	62	M31	PKM2|5315(16)	S1	0	BIOCARTA_GLYCOLYSIS_PATHWAY/3.89e-06/92.07,BIOCARTA_FEEDER_PATHWAY/0.0003706/68.2,BIOCARTA_MTA3_PATHWAY/0.001724/32.3,BIOCARTA_AGR_PATHWAY/0.006129/17.05,BIOCARTA_VITCB_PATHWAY/0.03527/27.9,BIOCARTA_CELL2CELL_PATHWAY/0.04468/21.92	NA	KEGG_GLYCOLYSIS_GLUCONEOGENESIS/4.511e-08/30.19,KEGG_FRUCTOSE_AND_MANNOSE_METABOLISM/0.0001835/27.08,KEGG_ECM_RECEPTOR_INTERACTION/0.002515/11.09,KEGG_PENTOSE_PHOSPHATE_PATHWAY/0.00348/22.73,KEGG_REGULATION_OF_ACTIN_CYTOSKELETON/0.004255/6.077,KEGG_PYRUVATE_METABOLISM/0.007164/15.74,KEGG_METABOLISM_OF_XENOBIOTICS_BY_CYTOCHROME_P450/0.01743/9.9,KEGG_ARRHYTHMOGENIC_RIGHT_VENTRICULAR_CARDIOMYOPATHY_…	KEGG_GLYCOLYSIS_GLUCONEOGENESIS/0.005077/30.19	REACTOME_GLYCOLYSIS/2.621e-10/68.2,REACTOME_GLUCOSE_METABOLISM/1.478e-09/33.57,REACTOME_METABOLISM_OF_CARBOHYDRATES/6.125e-08/11.85,REACTOME_GLUCONEOGENESIS/3.01e-06/39.6,REACTOME_BASIGIN_INTERACTIONS/6.351e-05/38.36,REACTOME_SLC_MEDIATED_TRANSMEMBRANE_TRANSPORT/0.0001071/7.937,REACTOME_TRANSMEMBRANE_TRANSPORT_OF_SMALL_MOLECULES/0.000313/5.371,REACTOME_HEMOSTASIS/0.0005034/4.961,REACTOME_CELL_SUR…	REACTOME_GLYCOLYSIS/0.0001069/68.2,REACTOME_GLUCOSE_METABOLISM/0.0006026/33.57,REACTOME_METABOLISM_OF_CARBOHYDRATES/0.02497/11.85	ORGANIC_ACID_TRANSPORT/0.007164/15.74,CARBOXYLIC_ACID_TRANSPORT/0.007164/15.74,NEGATIVE_REGULATION_OF_GROWTH/0.007525/15.34,REGULATION_OF_CELL_GROWTH/0.009452/13.64,TRANSPORT/0.01282/2.768,REGULATION_OF_GROWTH/0.01437/10.96,ESTABLISHMENT_OF_LOCALIZATION/0.02006/2.53,GROWTH/0.02489/8.184,MONOCARBOXYLIC_ACID_TRANSPORT/0.02895/34.1,CYCLIC_NUCLEOTIDE_METABOLIC_PROCESS/0.03212/30.69,NEUTRAL_AMINO_ACID…	NA	INTEGRAL_TO_PLASMA_MEMBRANE/0.003433/2.913,INTRINSIC_TO_PLASMA_MEMBRANE/0.003782/2.871,INTEGRAL_TO_MEMBRANE/0.008606/2.372,INTRINSIC_TO_MEMBRANE/0.009442/2.339,PLASMA_MEMBRANE_PART/0.01021/2.457,RECEPTOR_COMPLEX/0.01437/10.96,GROWTH_CONE/0.03212/30.69,SITE_OF_POLARIZED_GROWTH/0.03527/27.9,CELL_PROJECTION/0.04526/5.902	NA	SUBSTRATE_SPECIFIC_TRANSMEMBRANE_TRANSPORTER_ACTIVITY/0.0007523/5.513,THIOLESTER_HYDROLASE_ACTIVITY/0.001067/40.92,TRANSMEMBRANE_TRANSPORTER_ACTIVITY/0.00119/5.045,SUBSTRATE_SPECIFIC_TRANSPORTER_ACTIVITY/0.001501/4.82,ISOMERASE_ACTIVITY/0.005801/17.54,ACTIVE_TRANSMEMBRANE_TRANSPORTER_ACTIVITY/0.006899/7.737,SECONDARY_ACTIVE_TRANSMEMBRANE_TRANSPORTER_ACTIVITY/0.009051/13.95,HYDROLASE_ACTIVITY_ACTI…	NA	ESC_V6.5_UP_EARLY.V1_UP/0.001716/7.819,PIGF_UP.V1_DN/0.002991/6.708,ERB2_UP.V1_UP/0.003358/6.495,CRX_NRL_DN.V1_UP/0.009739/6.82,PDGF_UP.V1_UP/0.01075/6.576,BMI1_DN_MEL18_DN.V1_UP/0.01159/6.393,PKCA_DN.V1_UP/0.01511/5.79,HOXA9_DN.V1_DN/0.02281/4.95,EGFR_UP.V1_UP/0.02443/4.82,CAMP_UP.V1_DN/0.0251/4.77	NA	HALLMARK_HYPOXIA/3.602e-06/10.85,HALLMARK_GLYCOLYSIS/3.724e-06/10.8,HALLMARK_MTORC1_SIGNALING/4.457e-05/9.3,HALLMARK_APICAL_JUNCTION/0.0275/4.603,HALLMARK_COMPLEMENT/0.0275/4.603	NA	GLYCOLYSIS_GLUC.
M165	57	-0.468979	0.0215766	0.113307	0.997559	0.982472	0.941254	0.595995	0.566654	0.633482	0.680641	0.885289	3.45	1	31.66	0	65	M16	AGAP4|119016(33),AGAP6|414189(22)	S1	0	NA	NA	KEGG_STARCH_AND_SUCROSE_METABOLISM/0.0004259/20.42	NA	REACTOME_DIGESTION_OF_DIETARY_CARBOHYDRATE/7.555e-07/146.4,REACTOME_METABOLISM_OF_CARBOHYDRATES/0.04549/3.769	NA	BODY_FLUID_SECRETION/0.03365/29.27,MUSCLE_DEVELOPMENT/0.03951/6.364,STRIATED_MUSCLE_CONTRACTION_GO_0006941/0.04679/20.91	NA	NA	NA	HYDROLASE_ACTIVITY_HYDROLYZING_O_GLYCOSYL_COMPOUNDS/0.006718/16.26,HYDROLASE_ACTIVITY_ACTING_ON_GLYCOSYL_BONDS/0.0108/12.73	NA	E2F3_UP.V1_DN/0.01417/5.934,CAHOY_ASTROGLIAL/0.0451/5.914	NA	NA	NA	STARCH_AND_SUCR.
M553	58	-0.78773	0.26442	0.0372206	0.0731465	0.139604	0.273409	1.16697	1.19365	1.13289	0.683341	0.852501	3.77	1	23.19	0	135	M263	DIS3|22894(29),RNF219|79596(21),RBM26|64062(18)	NA	0	BIOCARTA_NDKDYNAMIN_PATHWAY/0.007097/15.66,BIOCARTA_SPRY_PATHWAY/0.007097/15.66	NA	KEGG_TGF_BETA_SIGNALING_PATHWAY/0.02262/4.974,KEGG_MELANOGENESIS/0.03432/4.228,KEGG_TYROSINE_METABOLISM/0.03576/6.711,KEGG_NUCLEOTIDE_EXCISION_REPAIR/0.03894/6.406	NA	REACTOME_CHONDROITIN_SULFATE_DERMATAN_SULFATE_METABOLISM/0.04389/5.997	NA	CELL_MATRIX_ADHESION/0.02974/7.418,CELL_SUBSTRATE_ADHESION/0.0312/7.228,REGULATION_OF_TRANSCRIPTION_FACTOR_ACTIVITY/0.0327/7.047,AXONOGENESIS/0.03734/6.555,REGULATION_OF_DNA_BINDING/0.04389/5.997,CELLULAR_MORPHOGENESIS_DURING_DIFFERENTIATION/0.04731/5.753	NA	SYNAPTIC_VESICLE/0.004939/18.79,SPINDLE_MICROTUBULE/0.005618/17.62,MICROTUBULE/0.02157/8.809,CLATHRIN_COATED_VESICLE/0.0283/7.618,SPINDLE/0.02974/7.418,COATED_VESICLE/0.04389/5.997	NA	ACETYLGALACTOSAMINYLTRANSFERASE_ACTIVITY/0.003148/23.49,UDP_GLYCOSYLTRANSFERASE_ACTIVITY/0.003276/10.07,TRANSFERASE_ACTIVITY_TRANSFERRING_HEXOSYL_GROUPS/0.01994/5.22,TUBULIN_BINDING/0.04389/5.997,TRANSFERASE_ACTIVITY_TRANSFERRING_GLYCOSYL_GROUPS/0.04554/3.775	NA	BCAT.100_UP.V1_UP/0.004244/9.192,ESC_J1_UP_EARLY.V1_DN/0.007688/4.097,MTOR_UP.V1_DN/0.008843/3.959,CSR_EARLY_UP.V1_UP/0.02622/3.568,CAHOY_OLIGODENDROCUTIC/0.03095/4.404,JAK2_DN.V1_UP/0.03244/3.336,STK33_DN/0.04127/2.649,TGFB_UP.V1_UP/0.04222/3.064,PIGF_UP.V1_UP/0.04292/3.047,STK33_NOMO_DN/0.04353/2.61,STK33_UP/0.04705/2.553	NA	NA	NA	ACETYLGALACTOSA.
M127	59	-1.34017	0.0342206	0.0326722	0.10633	0.000112225	0.996929	1.08156	1.3672	0.71663	0.684046	0.876302	5.88	1	36.18	0	394	M11	RNF160|26046(74),CTDSPL2|51496(36),PPP1R12A|4659(31),IREB2|3658(30),SFRS2IP|9169(26),PLDN|26258(20),SLMAP|7871(19),APPL1|26060(18),CP110|9738(18),METAP2|10988(18),ZFX|7543(18),UBR1|197131(17),OSBPL8|114882(16),SNAP23|8773(16)	S1	0	BIOCARTA_P38MAPK_PATHWAY/0.001197/6.191,BIOCARTA_PROTEASOME_PATHWAY/0.01967/5.174,BIOCARTA_EIF2_PATHWAY/0.02079/8.78,BIOCARTA_MCM_PATHWAY/0.02461/8.049,BIOCARTA_PARKIN_PATHWAY/0.02461/8.049,BIOCARTA_NUCLEARRS_PATHWAY/0.03302/6.899,BIOCARTA_AKAPCENTROSOME_PATHWAY/0.03759/6.439,BIOCARTA_ARAP_PATHWAY/0.04739/5.681	NA	KEGG_UBIQUITIN_MEDIATED_PROTEOLYSIS/0.006542/2.905,KEGG_ENDOCYTOSIS/0.03418/2.146	NA	REACTOME_RECRUITMENT_OF_MITOTIC_CENTROSOME_PROTEINS_AND_COMPLEXES/2.775e-05/6.548,REACTOME_LOSS_OF_NLP_FROM_MITOTIC_CENTROSOMES/9.277e-05/6.501,REACTOME_MITOTIC_G2_G2_M_PHASES/0.000144/5.221,REACTOME_CELL_CYCLE_MITOTIC/0.0004975/2.602,REACTOME_CELL_CYCLE/0.00112/2.27,REACTOME_SIGNALING_BY_HIPPO/0.005706/8.049,REACTOME_REGULATION_OF_APOPTOSIS/0.005967/4.312,REACTOME_ANTIGEN_PROCESSING_UBIQUITINATI…	NA	MICROTUBULE_BASED_PROCESS/0.001552/4.122,MICROTUBULE_CYTOSKELETON_ORGANIZATION_AND_BIOGENESIS/0.00571/5.519,INTRACELLULAR_TRANSPORT/0.01215/2.115,CELL_PROJECTION_BIOGENESIS/0.01446/5.795,PROTEIN_PROCESSING/0.01721/4.024,MAINTENANCE_OF_CELLULAR_PROTEIN_LOCALIZATION/0.01724/9.658,MAINTENANCE_OF_CELLULAR_LOCALIZATION/0.02079/8.78,MICROTUBULE_POLYMERIZATION_OR_DEPOLYMERIZATION/0.02079/8.78,PROTEIN_TA…	NA	CHROMOSOME/4.689e-05/4.354,KINETOCHORE/0.001623/7.727,CHROMOSOMAL_PART/0.00359/3.558,CHROMOSOMEPERICENTRIC_REGION/0.003661/6.231,MICROTUBULE_CYTOSKELETON/0.003749/2.937,CYTOSKELETAL_PART/0.008973/2.3,NUCLEOPLASM/0.01122/2.138,MICROTUBULE_ASSOCIATED_COMPLEX/0.01603/4.11,NUCLEAR_CHROMOSOME/0.02391/3.645,NUCLEAR_BODY/0.0258/4.673,MICROTUBULE/0.02804/4.527,CONDENSED_CHROMOSOME/0.02804/4.527,SARCOMERE…	NA	ISOMERASE_ACTIVITY/7.409e-05/8.279,INTRAMOLECULAR_OXIDOREDUCTASE_ACTIVITY/0.006673/7.625,MONOCARBOXYLIC_ACID_TRANSMEMBRANE_TRANSPORTER_ACTIVITY/0.01724/9.658,HELICASE_ACTIVITY/0.01973/3.863,SOLUTE_SODIUM_SYMPORTER_ACTIVITY/0.02079/8.78,SPECIFIC_TRANSCRIPTIONAL_REPRESSOR_ACTIVITY/0.02461/8.049,MICROTUBULE_BINDING/0.03039/4.39,INORGANIC_CATION_TRANSMEMBRANE_TRANSPORTER_ACTIVITY/0.03199/3.33,MONOVAL…	NA	TBK1.DF_DN/0.0002594/2.76,PIGF_UP.V1_UP/0.001692/2.871,RB_P130_DN.V1_DN/0.007139/2.862,RAF_UP.V1_DN/0.01776/2.288,TBK1.DN.48HRS_UP/0.01973/3.863,ERB2_UP.V1_DN/0.02004/2.24,CSR_LATE_UP.V1_UP/0.02399/2.3,RB_P107_DN.V1_DN/0.04433/2.337,SIRNA_EIF4GI_UP/0.04569/2.569	NA	HALLMARK_MYC_TARGETS_V1/0.007614/2.477,HALLMARK_PROTEIN_SECRETION/0.01477/3.018,HALLMARK_MTORC1_SIGNALING/0.02253/2.195,HALLMARK_MITOTIC_SPINDLE/0.02318/2.184,HALLMARK_UV_RESPONSE_UP/0.04656/2.14	NA	CHROMOSOME
M535	60	-2.93307	0.0412068	0.0179466	1.6173e-05	3.08366e-10	0.983639	1.45976	2.10185	0.639384	0.694931	0.833968	2.92	1	76.96	0	138	M237	SMEK2|57223(32),CREB1|1385(23),SF3B1|23451(20),PUM2|23369(19),CCNT2|905(19),SP3|6670(19)	S1	0	BIOCARTA_TPO_PATHWAY/0.01298/11.49,BIOCARTA_CREB_PATHWAY/0.01628/10.21	NA	KEGG_PROSTATE_CANCER/0.02619/4.7	NA	REACTOME_SIGNALING_BY_EGFR_IN_CANCER/0.007198/5.252,REACTOME_SIGNALING_BY_RHO_GTPASES/0.008194/5.06,REACTOME_NGF_SIGNALLING_VIA_TRKA_FROM_THE_PLASMA_MEMBRANE/0.01608/4.147,REACTOME_NEP_NS2_INTERACTS_WITH_THE_CELLULAR_EXPORT_MACHINERY/0.01628/10.21,REACTOME_PIP3_ACTIVATES_AKT_SIGNALING/0.01628/10.21,REACTOME_SIGNALING_BY_SCF_KIT/0.01724/5.515,REACTOME_SIGNALING_BY_ERBB4/0.02322/4.924,REACTOME_SIGN…	NA	REGULATION_OF_GTPASE_ACTIVITY/0.005155/18.38,TRANSCRIPTION_FROM_RNA_POLYMERASE_III_PROMOTER/0.008237/14.51,REGULATION_OF_SMALL_GTPASE_MEDIATED_SIGNAL_TRANSDUCTION/0.01196/11.99,SMALL_GTPASE_MEDIATED_SIGNAL_TRANSDUCTION/0.02697/4.648	NA	EARLY_ENDOSOME/0.007405/15.32,LEADING_EDGE/0.04566/5.867	NA	RHO_GUANYL_NUCLEOTIDE_EXCHANGE_FACTOR_ACTIVITY/0.003286/22.98,RAS_GUANYL_NUCLEOTIDE_EXCHANGE_FACTOR_ACTIVITY/0.008237/14.51,GUANYL_NUCLEOTIDE_EXCHANGE_FACTOR_ACTIVITY/0.04392/5.995	NA	PIGF_UP.V1_UP/9.986e-07/7.453,GCNP_SHH_UP_EARLY.V1_UP/0.03286/3.322,GCNP_SHH_UP_LATE.V1_UP/0.03941/3.134,TGFB_UP.V1_DN/0.04589/2.981	NA	HALLMARK_MITOTIC_SPINDLE/0.003331/4.157	NA	RHO_GUANYL_NUCL.
M469	61	-1.25562	0.000101332	0.00286385	0.578345	0.298099	0.839034	0.987482	1.15102	0.778544	0.697059	0.846232	2.27	1	60.02	0	68	M164	TRPM7|54822(21),USP8|9101(20)	S1	0	NA	NA	NA	NA	REACTOME_GAMMA_CARBOXYLATION_TRANSPORT_AND_AMINO_TERMINAL_CLEAVAGE_OF_PROTEINS/0.03172/31.09,REACTOME_OLFACTORY_SIGNALING_PATHWAY/0.03326/6.995,REACTOME_DOWNREGULATION_OF_ERBB2_ERBB3_SIGNALING/0.03863/25.44,REACTOME_IONOTROPIC_ACTIVITY_OF_KAINATE_RECEPTORS/0.03863/25.44,REACTOME_REGULATION_OF_PYRUVATE_DEHYDROGENASE_PDH_COMPLEX/0.04207/23.32	NA	GLUCOSE_METABOLIC_PROCESS/0.00417/20.73,CELLULAR_CARBOHYDRATE_METABOLIC_PROCESS/0.009951/6.77,BRAIN_DEVELOPMENT/0.01434/10.97,CARBOHYDRATE_METABOLIC_PROCESS/0.02478/4.797,ESTABLISHMENT_AND_OR_MAINTENANCE_OF_CHROMATIN_ARCHITECTURE/0.02882/7.562,RESPONSE_TO_TOXIN/0.03518/27.98,ALCOHOL_METABOLIC_PROCESS/0.03795/6.507,REGULATION_OF_SYNAPSE_STRUCTURE_AND_ACTIVITY/0.03863/25.44,NEUROPEPTIDE_SIGNALING_P…	NA	EUKARYOTIC_TRANSLATION_INITIATION_FACTOR_3_COMPLEX/0.03518/27.98,GOLGI_STACK/0.04549/21.52	NA	PHOSPHOTRANSFERASE_ACTIVITY_ALCOHOL_GROUP_AS_ACCEPTOR/0.0304/3.392,IONOTROPIC_GLUTAMATE_RECEPTOR_ACTIVITY/0.03518/27.98,KINASE_ACTIVITY/0.04159/3.066,CARBONATE_DEHYDRATASE_ACTIVITY/0.04549/21.52	NA	CAHOY_NEURONAL/0.04628/5.829	NA	HALLMARK_GLYCOLYSIS/0.03439/4.218	NA	GLUCOSE_METABOL.
M237	62	-2.89743	0.0465757	0.0094399	3.08954e-05	4.32757e-10	0.988538	1.43682	2.07507	0.621373	0.709837	0.810476	2.92	1	76.16	0	142	M25	SMEK2|57223(32),CREB1|1385(23),SF3B1|23451(20),PUM2|23369(19),CCNT2|905(19),SP3|6670(19)	S1	0	BIOCARTA_TPO_PATHWAY/0.01371/11.17,BIOCARTA_CREB_PATHWAY/0.01718/9.925	NA	KEGG_PROSTATE_CANCER/0.02818/4.568	NA	REACTOME_PLATELET_AGGREGATION_PLUG_FORMATION/0.002236/11.49,REACTOME_NGF_SIGNALLING_VIA_TRKA_FROM_THE_PLASMA_MEMBRANE/0.00323/5.037,REACTOME_SIGNALING_BY_EGFR_IN_CANCER/0.007946/5.104,REACTOME_SIGNALING_BY_RHO_GTPASES/0.00904/4.917,REACTOME_NUCLEAR_EVENTS_KINASE_AND_TRANSCRIPTION_FACTOR_ACTIVATION/0.01371/11.17,REACTOME_INTEGRIN_ALPHAIIB_BETA3_SIGNALING/0.01718/9.925,REACTOME_NEP_NS2_INTERACTS_WI…	NA	REGULATION_OF_GTPASE_ACTIVITY/0.005449/17.87,TRANSCRIPTION_FROM_RNA_POLYMERASE_III_PROMOTER/0.008703/14.1,PROTEIN_AMINO_ACID_DEPHOSPHORYLATION/0.01166/6.381,REGULATION_OF_SMALL_GTPASE_MEDIATED_SIGNAL_TRANSDUCTION/0.01263/11.65,DEPHOSPHORYLATION/0.01548/5.743,SMALL_GTPASE_MEDIATED_SIGNAL_TRANSDUCTION/0.02901/4.517	NA	EARLY_ENDOSOME/0.007825/14.89,LEADING_EDGE/0.04806/5.702	NA	PHOSPHOPROTEIN_PHOSPHATASE_ACTIVITY/0.003032/6.7,RHO_GUANYL_NUCLEOTIDE_EXCHANGE_FACTOR_ACTIVITY/0.003476/22.33,RAS_GUANYL_NUCLEOTIDE_EXCHANGE_FACTOR_ACTIVITY/0.008703/14.1,PHOSPHORIC_MONOESTER_HYDROLASE_ACTIVITY/0.009328/4.872,PHOSPHORIC_ESTER_HYDROLASE_ACTIVITY/0.02666/3.549,GUANYL_NUCLEOTIDE_EXCHANGE_FACTOR_ACTIVITY/0.04623/5.826	NA	PIGF_UP.V1_UP/1.297e-06/7.243,TGFB_UP.V1_DN/0.01266/3.621,SIRNA_EIF4GI_DN/0.03245/4.322,GCNP_SHH_UP_EARLY.V1_UP/0.03593/3.229,GCNP_SHH_UP_LATE.V1_UP/0.04302/3.045,BCAT.100_UP.V1_UP/0.04623/5.826	NA	HALLMARK_MITOTIC_SPINDLE/0.003833/4.04	NA	PHOSPHOPROTEIN_.
M302	63	-0.464856	0.0928888	0.03497	0.997803	0.999338	0.699096	0.609791	0.383672	0.89869	0.717648	0.79922	2.81	1	41.68	0	72	M33	MCAT|27349(19),CCDC134|79879(17)	NA	0	BIOCARTA_CARM_ER_PATHWAY/0.007751/15.1,BIOCARTA_KREB_PATHWAY/0.02988/33.03,BIOCARTA_RANMS_PATHWAY/0.03721/26.43,BIOCARTA_EPONFKB_PATHWAY/0.04086/24.02,BIOCARTA_ERYTH_PATHWAY/0.04811/20.33,BIOCARTA_ARENRF2_PATHWAY/0.04811/20.33,BIOCARTA_STEM_PATHWAY/0.04811/20.33,BIOCARTA_P27_PATHWAY/0.04811/20.33	NA	KEGG_AMINO_SUGAR_AND_NUCLEOTIDE_SUGAR_METABOLISM/0.01206/12.01	NA	REACTOME_MITOCHONDRIAL_PROTEIN_IMPORT/0.0008449/16.18,REACTOME_REGULATION_OF_HYPOXIA_INDUCIBLE_FACTOR_HIF_BY_OXYGEN/0.003394/22.98,REACTOME_IL1_SIGNALING/0.009559/13.55,REACTOME_NOTCH1_INTRACELLULAR_DOMAIN_REGULATES_TRANSCRIPTION/0.01206/12.01,REACTOME_SIGNALING_BY_NOTCH1/0.02739/7.772,REACTOME_IRAK2_MEDIATED_ACTIVATION_OF_TAK1_COMPLEX_UPON_TLR7_8_OR_9_STIMULATION/0.02988/33.03,REACTOME_GLYCEROPH…	NA	MITOCHONDRION_ORGANIZATION_AND_BIOGENESIS/0.01313/11.49,CARBOXYLIC_ACID_METABOLIC_PROCESS/0.02831/4.556,ORGANIC_ACID_METABOLIC_PROCESS/0.02914/4.504,PROTEIN_TARGETING_TO_MITOCHONDRION/0.03355/29.36,COFACTOR_CATABOLIC_PROCESS/0.03721/26.43,TRIACYLGLYCEROL_METABOLIC_PROCESS/0.03721/26.43,APOPTOTIC_MITOCHONDRIAL_CHANGES/0.04086/24.02,TRICARBOXYLIC_ACID_CYCLE_INTERMEDIATE_METABOLIC_PROCESS/0.04086/24…	NA	MITOCHONDRION/0.001677/4.733,MITOCHONDRIAL_MEMBRANE_PART/0.01539/10.57,NUCLEAR_PART/0.0203/2.796,ENVELOPE/0.02431/4.834,ORGANELLE_ENVELOPE/0.02431/4.834,MACROMOLECULAR_COMPLEX/0.02499/2.254,PROTEIN_COMPLEX/0.03323/2.284,NUCLEAR_SPECK/0.03721/26.43,MITOCHONDRIAL_MEMBRANE/0.03947/6.368,CYTOSOL/0.04173/3.905,NUCLEOPLASM_PART/0.0438/3.83,MITOCHONDRIAL_ENVELOPE/0.04938/5.623	NA	TRANSFERASE_ACTIVITY_TRANSFERRING_GROUPS_OTHER_THAN_AMINO_ACYL_GROUPS/0.01154/12.29,TRANSFERASE_ACTIVITY_TRANSFERRING_ACYL_GROUPS/0.01718/9.972,LYASE_ACTIVITY/0.02739/7.772,HISTONE_DEACETYLASE_BINDING/0.03721/26.43,PROTEIN_DEACETYLASE_ACTIVITY/0.03721/26.43,DEACETYLASE_ACTIVITY/0.04086/24.02,PHOSPHOLIPASE_A2_ACTIVITY/0.04086/24.02,SPECIFIC_TRANSCRIPTIONAL_REPRESSOR_ACTIVITY/0.04449/22.02	NA	E2F3_UP.V1_UP/0.0006968/7.104,PDGF_ERK_DN.V1_DN/0.017/5.544,TBK1.DF_UP/0.02316/3.696,PRC2_SUZ12_UP.V1_UP/0.02872/4.53,IL15_UP.V1_UP/0.03086/4.404,IL2_UP.V1_UP/0.0313/4.38,ERB2_UP.V1_UP/0.03491/4.195,SIRNA_EIF4GI_UP/0.04938/5.623	NA	HALLMARK_OXIDATIVE_PHOSPHORYLATION/0.0009438/6.64,HALLMARK_ADIPOGENESIS/0.03972/3.984	NA	OXIDATIVE_PHOSP.
M241	64	-2.6043	0.0931425	0.0680434	0.000264309	1.92489e-10	0.999512	1.36932	2.07028	0.473745	0.734458	0.7724	2.87	1	32.94	0	149	M25	PRPF40A|55660(39),WDR43|23160(17),RANBP2|5903(16)	S1	0	BIOCARTA_SHH_PATHWAY/0.006802/15.96	NA	KEGG_BASAL_CELL_CARCINOMA/0.00872/7.094,KEGG_AMINOACYL_TRNA_BIOSYNTHESIS/0.04094/6.229	NA	REACTOME_BMAL1_CLOCK_NPAS2_ACTIVATES_CIRCADIAN_EXPRESSION/0.002564/10.95,REACTOME_CIRCADIAN_CLOCK/0.007447/7.512,REACTOME_ANTIVIRAL_MECHANISM_BY_IFN_STIMULATED_GENES/0.01443/5.894,REACTOME_CYTOSOLIC_TRNA_AMINOACYLATION/0.01502/10.64,REACTOME_NEP_NS2_INTERACTS_WITH_THE_CELLULAR_EXPORT_MACHINERY/0.01881/9.459,REACTOME_TRANSPORT_OF_RIBONUCLEOPROTEINS_INTO_THE_HOST_NUCLEUS/0.01881/9.459,REACTOME_REGU…	NA	DNA_PACKAGING/0.001976/11.97,TRNA_METABOLIC_PROCESS/0.009545/13.44,RNA_METABOLIC_PROCESS/0.0118/2.037,RNA_PROCESSING/0.03509/3.253,VIRAL_REPRODUCTION/0.04094/6.229	NA	ER_GOLGI_INTERMEDIATE_COMPARTMENT/0.01384/11.1,ORGANELLE_LUMEN/0.02495/2.28,MEMBRANE_ENCLOSED_LUMEN/0.02495/2.28,ENDOPLASMIC_RETICULUM/0.02528/2.679,CONDENSED_CHROMOSOME/0.02591/7.981,NUCLEAR_LUMEN/0.02951/2.365,NUCLEAR_PART/0.0346/2.027	NA	PHOSPHOINOSITIDE_BINDING/0.01055/12.77,PROTEIN_DIMERIZATION_ACTIVITY/0.01436/3.508,TRANSFERASE_ACTIVITY_TRANSFERRING_ALKYL_OR_ARYLOTHER_THAN_METHYLGROUPS/0.02296/8.513,TRANSCRIPTION_COFACTOR_ACTIVITY/0.03168/2.85,TRANSCRIPTION_COREPRESSOR_ACTIVITY/0.03468/4.21,UNFOLDED_PROTEIN_BINDING/0.04094/6.229,UDP_GLYCOSYLTRANSFERASE_ACTIVITY/0.04277/6.081,SH3_SH2_ADAPTOR_ACTIVITY/0.04463/5.939,ENZYME_BINDIN…	NA	ERB2_UP.V1_DN/0.0008526/4.608,PKCA_DN.V1_DN/0.001353/4.975,PIGF_UP.V1_UP/0.003397/4.142,VEGF_A_UP.V1_DN/0.003772/4.054,MEK_UP.V1_DN/0.01734/3.343,RAF_UP.V1_UP/0.01805/3.308,RB_P130_DN.V1_DN/0.02171/3.784,SRC_UP.V1_DN/0.03941/3.134,GCNP_SHH_UP_LATE.V1_UP/0.04978/2.902	NA	HALLMARK_WNT_BETA_CATENIN_SIGNALING/0.004321/9.121,HALLMARK_MYC_TARGETS_V2/0.0106/6.605,HALLMARK_UNFOLDED_PROTEIN_RESPONSE/0.01204/4.52	NA	DNA_PACKAGING
M170	65	-1.18327	0.0654416	0.0117843	0.672663	1	0.000208008	0.9515	0.121159	2.01238	0.736841	0.757155	1.93	1	20.7	0.02	76	M18	BRMS1|25855(26),C11orf59|55004(18),PPP1CA|5499(16)	S1	0	BIOCARTA_RANMS_PATHWAY/0.03924/25.04,BIOCARTA_BARRESTIN_PATHWAY/0.03924/25.04,BIOCARTA_EIF2_PATHWAY/0.04308/22.76,BIOCARTA_AKAP95_PATHWAY/0.04691/20.86,BIOCARTA_BARR_MAPK_PATHWAY/0.04691/20.86	NA	KEGG_OXIDATIVE_PHOSPHORYLATION/0.01124/6.475,KEGG_LYSOSOME/0.01259/6.207,KEGG_ENDOCYTOSIS/0.0354/4.173	NA	REACTOME_TRAFFICKING_AND_PROCESSING_OF_ENDOSOMAL_TLR/0.001013/41.73,REACTOME_SYNTHESIS_SECRETION_AND_INACTIVATION_OF_GIP/0.001013/41.73,REACTOME_SYNTHESIS_SECRETION_AND_DEACYLATION_OF_GHRELIN/0.001389/35.77,REACTOME_SYNTHESIS_SECRETION_AND_INACTIVATION_OF_GLP1/0.001822/31.29,REACTOME_INCRETIN_SYNTHESIS_SECRETION_AND_INACTIVATION/0.002311/27.82,REACTOME_TOLL_RECEPTOR_CASCADES/0.01072/6.588,REACTOM…	NA	NEGATIVE_REGULATION_OF_CELLULAR_COMPONENT_ORGANIZATION_AND_BIOGENESIS/0.005565/17.88,ACTIN_CYTOSKELETON_ORGANIZATION_AND_BIOGENESIS/0.008355/7.222,ACTIN_FILAMENT_BASED_PROCESS/0.01072/6.588,CELLULAR_PROTEIN_METABOLIC_PROCESS/0.01174/2.28,CELLULAR_MACROMOLECULE_METABOLIC_PROCESS/0.01275/2.251,PROTEIN_METABOLIC_PROCESS/0.02187/2.067,RESPONSE_TO_RADIATION/0.02326/8.487,SUPEROXIDE_METABOLIC_PROCESS/0…	NA	NADH_DEHYDROGENASE_COMPLEX/0.001389/35.77,MITOCHONDRIAL_RESPIRATORY_CHAIN_COMPLEX_I/0.001389/35.77,RESPIRATORY_CHAIN_COMPLEX_I/0.001389/35.77,MITOCHONDRIAL_RESPIRATORY_CHAIN/0.003773/21.77,MITOCHONDRIAL_MEMBRANE_PART/0.01704/10.01,SOLUBLE_FRACTION/0.02338/4.909,MITOCHONDRIAL_INNER_MEMBRANE/0.02706/7.824,ORGANELLE_INNER_MEMBRANE/0.03362/6.954,CELL_FRACTION/0.04201/2.624,MITOCHONDRIAL_MEMBRANE/0.04…	NA	ENDOPEPTIDASE_ACTIVITY/0.01047/6.647,CYSTEINE_TYPE_ENDOPEPTIDASE_ACTIVITY/0.01113/12.52,CYSTEINE_TYPE_PEPTIDASE_ACTIVITY/0.01902/9.447,PEPTIDASE_ACTIVITY/0.03064/4.418,ENZYME_BINDING/0.0325/4.316,PROTEIN_PHOSPHATASE_BINDING/0.03539/27.82,ENZYME_REGULATOR_ACTIVITY/0.03698/3.189,PHOSPHATASE_INHIBITOR_ACTIVITY/0.03924/25.04,HISTONE_DEACETYLASE_BINDING/0.03924/25.04,TRANSITION_METAL_ION_TRANSMEMBRANE…	NA	E2F1_UP.V1_DN/0.007327/5.216,MEK_UP.V1_UP/0.00773/5.135,PDGF_ERK_DN.V1_DN/0.01961/5.252,RAPA_EARLY_UP.V1_DN/0.03741/4.082,IL2_UP.V1_DN/0.03843/4.038,ERB2_UP.V1_UP/0.04/3.974,PRC2_EDD_UP.V1_UP/0.04106/3.932	NA	HALLMARK_OXIDATIVE_PHOSPHORYLATION/0.00829/5.032,HALLMARK_ESTROGEN_RESPONSE_EARLY/0.04377/3.832	NA	NADH_DEHYDROGEN.
M708	66	-0.486901	0.336974	0.472897	0.23303	0.0513124	0.853542	1.12141	1.39333	0.773991	0.736841	0.757155	2.99	1	51.43	0	76	M554	SPG20|23111(27),COG6|57511(23)	S1	0	BIOCARTA_KREB_PATHWAY/0.0004341/62.59,BIOCARTA_PPARA_PATHWAY/0.0211/8.941,BIOCARTA_SKP2E2F_PATHWAY/0.03924/25.04,BIOCARTA_LECTIN_PATHWAY/0.03924/25.04,BIOCARTA_CLASSIC_PATHWAY/0.04691/20.86	NA	KEGG_CITRATE_CYCLE_TCA_CYCLE/0.005961/17.27,KEGG_PROPANOATE_METABOLISM/0.007227/15.65,KEGG_MTOR_SIGNALING_PATHWAY/0.01769/9.818,KEGG_ADHERENS_JUNCTION/0.03448/6.859,KEGG_PEROXISOME/0.038/6.503,KEGG_LIMONENE_AND_PINENE_DEGRADATION/0.03924/25.04	NA	REACTOME_CITRIC_ACID_CYCLE_TCA_CYCLE/5.667e-05/39.53,REACTOME_PYRUVATE_METABOLISM_AND_CITRIC_ACID_TCA_CYCLE/0.000544/18.78,REACTOME_TCA_CYCLE_AND_RESPIRATORY_ELECTRON_TRANSPORT/0.01124/6.475,REACTOME_ANTIVIRAL_MECHANISM_BY_IFN_STIMULATED_GENES/0.02785/7.703,REACTOME_INHIBITION_OF_REPLICATION_INITIATION_OF_DAMAGED_DNA_BY_RB1_E2F1/0.04691/20.86	NA	MITOCHONDRIAL_TRANSPORT/0.002576/26.35,INTRACELLULAR_TRANSPORT/0.004801/4.569,NEUROGENESIS/0.006143/8.076,PROTEIN_TARGETING/0.008801/7.086,PROTEIN_LOCALIZATION/0.009965/4.769,ESTABLISHMENT_OF_CELLULAR_LOCALIZATION/0.01232/3.628,MACROMOLECULE_LOCALIZATION/0.01355/4.354,MITOCHONDRION_ORGANIZATION_AND_BIOGENESIS/0.01455/10.89,CELLULAR_LOCALIZATION/0.01506/3.448,PROTEIN_IMPORT_INTO_NUCLEUS/0.01516/10…	NA	CYTOPLASM/0.0004391/2.277,GOLGI_APPARATUS_PART/0.0006391/10.22,SYNAPSE_PART/0.001194/38.52,GOLGI_APPARATUS/0.001874/5.69,TRANS_GOLGI_NETWORK/0.002576/26.35,SYNAPSE/0.00518/18.54,INTRACELLULAR_ORGANELLE_PART/0.006514/2.356,ORGANELLE_PART/0.00672/2.346,CHROMATIN/0.008603/14.31,MITOCHONDRION/0.01095/3.737,CYTOPLASMIC_PART/0.01842/2.031,PERINUCLEAR_REGION_OF_CYTOPLASM/0.01971/9.272,MITOCHONDRIAL_INNE…	NA	KINASE_BINDING/0.03027/7.363,ENZYME_BINDING/0.0325/4.316,PROTEIN_PHOSPHATASE_BINDING/0.03539/27.82,SIALYLTRANSFERASE_ACTIVITY/0.03924/25.04,PHOSPHATASE_BINDING/0.04691/20.86	NA	PIGF_UP.V1_UP/0.006441/5.413,LTE2_UP.V1_DN/0.007459/5.189,ATF2_UP.V1_DN/0.0364/4.127	NA	HALLMARK_P53_PATHWAY/0.007867/5.109,HALLMARK_FATTY_ACID_METABOLISM/0.02418/4.846,HALLMARK_OXIDATIVE_PHOSPHORYLATION/0.04544/3.774	NA	CYTOPLASM
M48	67	-2.40393	0.0580441	0.0406734	0.897646	1	2.39399e-12	0.926317	0.240592	1.80243	0.743193	0.820102	2.03	1	10.99	0	421	M4	DOHH|83475(68),ZNF205|7755(37),ZNF414|84330(29),ZNF628|89887(27),ZNF653|115950(27),REXO1|57455(25),CCDC124|115098(23),MAP2K2|5605(21),PLSCR3|57048(20),C19orf22|91300(19),NUBP2|10101(19),FZR1|51343(19),ZNF524|147807(19),SGTA|6449(18),ZFPM1|161882(16),MBD3|53615(15),NARFL|64428(15),DAPK3|1613(15),WIZ|58525(15)	NA	0	BIOCARTA_EPONFKB_PATHWAY/0.02354/8.217,BIOCARTA_CARM_ER_PATHWAY/0.04176/3.874	NA	KEGG_MTOR_SIGNALING_PATHWAY/0.0008788/5.317,KEGG_MAPK_SIGNALING_PATHWAY/0.01233/2.11,KEGG_INSULIN_SIGNALING_PATHWAY/0.03175/2.326,KEGG_APOPTOSIS/0.04203/2.628,KEGG_GAP_JUNCTION/0.04203/2.628	NA	REACTOME_NGF_SIGNALLING_VIA_TRKA_FROM_THE_PLASMA_MEMBRANE/0.00076/3.398,REACTOME_ACTIVATED_TLR4_SIGNALLING/0.0009207/3.973,REACTOME_TOLL_RECEPTOR_CASCADES/0.0009768/3.568,REACTOME_TRIF_MEDIATED_TLR3_SIGNALING/0.001056/4.394,REACTOME_SIGNALING_BY_EGFR_IN_CANCER/0.002313/3.443,REACTOME_ACTIVATION_OF_IRF3_IRF7_MEDIATED_BY_TBK1_IKK_EPSILON/0.002608/10.43,REACTOME_DOWNSTREAM_SIGNAL_TRANSDUCTION/0.0040…	NA	AMINO_ACID_DERIVATIVE_BIOSYNTHETIC_PROCESS/0.01252/11.3,CYTOSKELETON_DEPENDENT_INTRACELLULAR_TRANSPORT/0.01917/5.215,ACTIVATION_OF_PROTEIN_KINASE_ACTIVITY/0.02123/5.022,REGULATION_OF_PROTEIN_KINASE_ACTIVITY/0.02145/2.348,REGULATION_OF_KINASE_ACTIVITY/0.02297/2.318,POSITIVE_REGULATION_OF_MAPKKK_CASCADE/0.02354/8.217,TRANSCRIPTION_INITIATION_FROM_RNA_POLYMERASE_II_PROMOTER/0.02567/4.675,REGULATION_…	NA	CYTOSOLIC_PART/0.01371/5.895,MITOCHONDRIAL_MEMBRANE_PART/0.02446/3.616,MITOCHONDRIAL_MEMBRANE/0.03693/2.723,HETEROGENEOUS_NUCLEAR_RIBONUCLEOPROTEIN_COMPLEX/0.03729/6.456,TRANSCRIPTION_FACTOR_COMPLEX/0.04565/2.568	NA	RNA_POLYMERASE_II_TRANSCRIPTION_FACTOR_ACTIVITYENHANCER_BINDING/0.03243/6.953,SH3_DOMAIN_BINDING/0.04241/6.026,RNA_POLYMERASE_ACTIVITY/0.04777/5.649	NA	PRC2_EDD_UP.V1_UP/9.43e-05/3.313,GCNP_SHH_UP_LATE.V1_DN/0.01457/2.365,RAPA_EARLY_UP.V1_DN/0.02159/2.211,TBK1.DN.48HRS_DN/0.02446/3.616,MTOR_UP.V1_DN/0.04482/2.031	NA	NA	NA	MTOR_SIGNALING_.
M263	68	-0.291933	0.612008	0.368838	0.514452	0.251707	0.80322	1.00143	1.08054	0.900357	0.754637	0.782909	3.13	1	19.6	0	294	M27	DIS3|22894(31),SPG20|23111(31),UTP14C|9724(24),COG6|57511(23),MTMR6|9107(22),RNF219|79596(22),KIAA1704|55425(21),RBM26|64062(19),FNDC3A|22862(18),KBTBD7|84078(17),WBP4|11193(17),ZNF385A|25946(17)	S1	0	BIOCARTA_KREB_PATHWAY/0.006265/16.18,BIOCARTA_SKP2E2F_PATHWAY/0.009866/12.94,BIOCARTA_P27_PATHWAY/0.01659/9.957,BIOCARTA_NDKDYNAMIN_PATHWAY/0.03093/7.191,BIOCARTA_SPRY_PATHWAY/0.03093/7.191,BIOCARTA_CELLCYCLE_PATHWAY/0.04864/5.628	NA	KEGG_TGF_BETA_SIGNALING_PATHWAY/0.01022/3.807,KEGG_FC_GAMMA_R_MEDIATED_PHAGOCYTOSIS/0.01596/3.406	NA	REACTOME_CITRIC_ACID_CYCLE_TCA_CYCLE/0.002945/10.22,REACTOME_MRNA_DECAY_BY_3_TO_5_EXORIBONUCLEASE/0.01194/11.77,REACTOME_INHIBITION_OF_REPLICATION_INITIATION_OF_DAMAGED_DNA_BY_RB1_E2F1/0.01418/10.79,REACTOME_PYRUVATE_METABOLISM_AND_CITRIC_ACID_TCA_CYCLE/0.02368/4.854,REACTOME_DESTABILIZATION_OF_MRNA_BY_BRF1/0.02777/7.614,REACTOME_DESTABILIZATION_OF_MRNA_BY_KSRP/0.02777/7.614,REACTOME_DESTABILIZAT…	NA	POLYSACCHARIDE_METABOLIC_PROCESS/0.002509/10.79,CARBOHYDRATE_METABOLIC_PROCESS/0.005957/2.959,NEUROGENESIS/0.01467/3.479,NLS_BEARING_SUBSTRATE_IMPORT_INTO_NUCLEUS/0.01659/9.957,MITOTIC_SISTER_CHROMATID_SEGREGATION/0.02475/8.09,CELLULAR_POLYSACCHARIDE_METABOLIC_PROCESS/0.02475/8.09,GLYCOPROTEIN_BIOSYNTHETIC_PROCESS/0.02764/3.498,SISTER_CHROMATID_SEGREGATION/0.02777/7.614,AXONOGENESIS/0.02861/4.515…	NA	LATE_ENDOSOME/0.0007245/16.18,GOLGI_APPARATUS_PART/0.004152/3.962,GOLGI_APPARATUS/0.007392/2.648,SYNAPSE/0.008118/7.191,MICROTUBULE/0.01301/6.067,SYNAPSE_PART/0.01659/9.957,CHROMATIN/0.0166/5.547,NUCLEAR_CHROMATIN/0.01916/9.245,ENDOSOME/0.02001/3.864,SYNAPTIC_VESICLE/0.02188/8.629,SPINDLE_MICROTUBULE/0.02475/8.09,SECRETORY_GRANULE/0.03093/7.191,CYTOPLASMIC_MEMBRANE_BOUND_VESICLE/0.03309/2.814,TRA…	NA	TRANSFERASE_ACTIVITY_TRANSFERRING_GLYCOSYL_GROUPS/0.007897/3.467,SIALYLTRANSFERASE_ACTIVITY/0.009866/12.94,ACETYLGALACTOSAMINYLTRANSFERASE_ACTIVITY/0.01418/10.79,COPPER_ION_BINDING/0.02188/8.629,COENZYME_BINDING/0.02475/8.09,UDP_GLYCOSYLTRANSFERASE_ACTIVITY/0.02691/4.623,TRANSFERASE_ACTIVITY_TRANSFERRING_HEXOSYL_GROUPS/0.0368/3.196,COFACTOR_BINDING/0.04486/5.883	NA	LTE2_UP.V1_DN/0.003177/3.018,PIGF_UP.V1_UP/0.008225/2.799,CAHOY_OLIGODENDROCUTIC/0.01663/3.371,ESC_J1_UP_EARLY.V1_DN/0.01769/2.634,MTOR_UP.N4.V1_DN/0.02328/2.489,STK33_NOMO_DN/0.02497/2.157,BCAT.100_UP.V1_UP/0.03403/4.221,CSR_EARLY_UP.V1_UP/0.03631/2.458	NA	HALLMARK_PROTEIN_SECRETION/0.01663/3.371,HALLMARK_P53_PATHWAY/0.03299/2.311	NA	LATE_ENDOSOME
M648	69	-0.236619	0.325525	0.154337	1	0.999949	1	0.380774	0.472211	0.263951	0.757282	0.737741	40.29	1	237.47	0	156	M417	LECT2|3950(56),FGF21|26291(35),SLC2A2|6514(27),ADH4|127(24),FLJ43860|389690(18),F13B|2165(18)	S1	0	BIOCARTA_NUCLEARRS_PATHWAY/4.083e-06/34.85,BIOCARTA_LECTIN_PATHWAY/0.002879/24.39,BIOCARTA_CLASSIC_PATHWAY/0.004177/20.33,BIOCARTA_PLATELETAPP_PATHWAY/0.00491/18.76,BIOCARTA_COMP_PATHWAY/0.008379/14.35	NA	KEGG_RETINOL_METABOLISM/5.968e-21/34.85,KEGG_DRUG_METABOLISM_CYTOCHROME_P450/6.621e-20/30.49,KEGG_METABOLISM_OF_XENOBIOTICS_BY_CYTOCHROME_P450/7.102e-17/27.54,KEGG_DRUG_METABOLISM_OTHER_ENZYMES/5.898e-11/25.53,KEGG_LINOLEIC_ACID_METABOLISM/1.256e-09/32.84,KEGG_FATTY_ACID_METABOLISM/7.197e-07/18.76,KEGG_COMPLEMENT_AND_COAGULATION_CASCADES/1.017e-06/13.14,KEGG_TYROSINE_METABOLISM/1.134e-06/17.42,KE…	KEGG_RETINOL_METABOLISM/6.715e-16/34.85,KEGG_DRUG_METABOLISM_CYTOCHROME_P450/7.45e-15/30.49,KEGG_METABOLISM_OF_XENOBIOTICS_BY_CYTOCHROME_P450/7.991e-12/27.54,KEGG_DRUG_METABOLISM_OTHER_ENZYMES/6.637e-06/25.53,KEGG_LINOLEIC_ACID_METABOLISM/0.0001413/32.84	REACTOME_BIOLOGICAL_OXIDATIONS/5.633e-19/18.39,REACTOME_PHASE1_FUNCTIONALIZATION_OF_COMPOUNDS/6.408e-15/24.02,REACTOME_XENOBIOTICS/4.908e-14/69.7,REACTOME_CYTOCHROME_P450_ARRANGED_BY_SUBSTRATE_TYPE/1.386e-10/23.36,REACTOME_PHASE_II_CONJUGATION/6.549e-07/14,REACTOME_ETHANOL_OXIDATION/8.787e-07/48.79,REACTOME_METABOLISM_OF_AMINO_ACIDS_AND_DERIVATIVES/3.12e-05/5.688,REACTOME_BILE_ACID_AND_BILE_SALT_…	REACTOME_BIOLOGICAL_OXIDATIONS/2.297e-13/18.39,REACTOME_PHASE1_FUNCTIONALIZATION_OF_COMPOUNDS/2.613e-09/24.02,REACTOME_XENOBIOTICS/2.001e-08/69.7,REACTOME_CYTOCHROME_P450_ARRANGED_BY_SUBSTRATE_TYPE/5.651e-05/23.36	CELLULAR_LIPID_METABOLIC_PROCESS/7.298e-07/6.073,STEROID_METABOLIC_PROCESS/1.13e-06/12.94,LIPID_METABOLIC_PROCESS/1.598e-06/5.148,RESPONSE_TO_TOXIN/6.219e-05/36.59,HORMONE_METABOLIC_PROCESS/8.802e-05/16.82,CARBOXYLIC_ACID_METABOLIC_PROCESS/9.57e-05/5.608,ORGANIC_ACID_METABOLIC_PROCESS/0.0001036/5.544,CELLULAR_LIPID_CATABOLIC_PROCESS/0.0001665/14.35,LIPID_CATABOLIC_PROCESS/0.0002326/13.19,RESPONSE…	NA	MEMBRANE_FRACTION/9.251e-05/4.053,CELL_FRACTION/0.0001577/3.324,MICROSOME/0.0003158/12.2,VESICULAR_FRACTION/0.0003818/11.62,EXTRACELLULAR_SPACE/0.01208/3.168,EXTRACELLULAR_REGION_PART/0.01734/2.643,EXTRACELLULAR_REGION/0.02185/2.34,APICAL_JUNCTION_COMPLEX/0.02987/7.392,APICOLATERAL_PLASMA_MEMBRANE/0.02987/7.392	NA	OXYGEN_BINDING/1.846e-08/33.26,OXIDOREDUCTASE_ACTIVITY/5.717e-07/5.643,SECONDARY_ACTIVE_TRANSMEMBRANE_TRANSPORTER_ACTIVITY/2.915e-05/13.86,ORGANIC_ANION_TRANSMEMBRANE_TRANSPORTER_ACTIVITY/2.938e-05/45.74,MONOOXYGENASE_ACTIVITY/6.587e-05/18.07,SUBSTRATE_SPECIFIC_TRANSPORTER_ACTIVITY/7.574e-05/3.831,ANION_TRANSMEMBRANE_TRANSPORTER_ACTIVITY/7.947e-05/11.29,STEROID_BINDING/0.0003379/21.52,SUBSTRATE_S…	OXYGEN_BINDING/0.004424/33.26	PKCA_DN.V1_UP/5.079e-05/6.137,IL21_UP.V1_DN/7.181e-05/5.843,KRAS.AMP.LUNG_UP.V1_UP/0.00383/4.84,ALK_DN.V1_DN/0.004665/4.62,JNK_DN.V1_UP/0.01682/3.369,PIGF_UP.V1_DN/0.01756/3.332,KRAS.BREAST_UP.V1_DN/0.02285/3.724,KRAS.600.LUNG.BREAST_UP.V1_DN/0.02484/2.69,ATM_DN.V1_UP/0.02639/3.561,P53_DN.V2_UP/0.02639/3.561,YAP1_DN/0.03873/6.419,MTOR_UP.V1_UP/0.04706/2.957	NA	HALLMARK_BILE_ACID_METABOLISM/3.686e-06/8.79,HALLMARK_COAGULATION/1.567e-05/7.228,HALLMARK_XENOBIOTIC_METABOLISM/4.123e-05/5.489,HALLMARK_FATTY_ACID_METABOLISM/0.03888/3.148	NA	RETINOL_METABOL.
M56	70	-0.283871	0.15686	0.308489	0.995643	0.999596	0.538821	0.661409	0.39303	1.0043	0.763219	0.701754	5.14	1	18.68	0	82	M4	RNF181|51255(22),EXOSC1|51013(17)	S1	0	BIOCARTA_PROTEASOME_PATHWAY/0.0002338/24.86	NA	KEGG_PROTEASOME/0.0008995/15.82,KEGG_SNARE_INTERACTIONS_IN_VESICULAR_TRANSPORT/0.01167/12.21,KEGG_ENDOCYTOSIS/0.04283/3.867	NA	REACTOME_METABOLISM_OF_VITAMINS_AND_COFACTORS/6.346e-05/18.56,REACTOME_REGULATION_OF_MRNA_STABILITY_BY_PROTEINS_THAT_BIND_AU_RICH_ELEMENTS/0.0004143/11.46,REACTOME_VITAMIN_B5_PANTOTHENATE_METABOLISM/0.000984/42.19,REACTOME_CDK_MEDIATED_PHOSPHORYLATION_AND_REMOVAL_OF_CDC6/0.001025/15.13,REACTOME_CROSS_PRESENTATION_OF_SOLUBLE_EXOGENOUS_ANTIGENS_ENDOSOMES/0.001091/14.81,REACTOME_AUTODEGRADATION_OF_T…	NA	RAS_PROTEIN_SIGNAL_TRANSDUCTION/0.03294/7.031,GROWTH/0.04158/6.188,POSITIVE_REGULATION_OF_CYTOSKELETON_ORGANIZATION_AND_BIOGENESIS/0.04228/23.2,REGULATION_OF_GENE_SPECIFIC_TRANSCRIPTION/0.04641/21.09	NA	CELL_SURFACE/0.0436/6.027,ORGANELLAR_SMALL_RIBOSOMAL_SUBUNIT/0.04641/21.09,MITOCHONDRIAL_SMALL_RIBOSOMAL_SUBUNIT/0.04641/21.09,SMALL_RIBOSOMAL_SUBUNIT/0.04641/21.09	NA	ENDONUCLEASE_ACTIVITY_GO_0016893/0.04641/21.09	NA	RB_DN.V1_DN/0.01577/5.706,RB_P107_DN.V1_DN/0.01647/5.614,MTOR_UP.V1_DN/0.04166/3.911	NA	HALLMARK_GLYCOLYSIS/0.01077/4.664,HALLMARK_UV_RESPONSE_DN/0.02392/4.868	NA	PROTEASOME
M326	71	-2.36897	0.248945	0.34377	0.629875	1	1.46301e-13	0.980211	0.167144	2.01902	0.775058	0.759654	2.02	1	14.02	0	303	M48	DOHH|83475(65),ZNF205|7755(37),ZNF414|84330(29),ZNF628|89887(27),ZNF653|115950(27),CCDC124|115098(23),NUBP2|10101(19),ZNF524|147807(19),SGTA|6449(18),FZR1|51343(16),ZFPM1|161882(16)	S1	0	BIOCARTA_EPONFKB_PATHWAY/0.01264/11.42,BIOCARTA_CARM_ER_PATHWAY/0.01797/5.382,BIOCARTA_CSK_PATHWAY/0.04736/5.709	NA	KEGG_MTOR_SIGNALING_PATHWAY/0.001278/6.156,KEGG_APOPTOSIS/0.04852/2.921	NA	REACTOME_LYSOSOME_VESICLE_BIOGENESIS/0.005593/8.191,REACTOME_IKK_COMPLEX_RECRUITMENT_MEDIATED_BY_RIP1/0.01045/12.56,REACTOME_ELONGATION_ARREST_AND_RECOVERY/0.01293/6.077,REACTOME_SEMA3A_PLEXIN_REPULSION_SIGNALING_BY_INHIBITING_INTEGRIN_ADHESION/0.01756/9.661,REACTOME_ACTIVATION_OF_IRF3_IRF7_MEDIATED_BY_TBK1_IKK_EPSILON/0.01756/9.661,REACTOME_PI3K_AKT_ACTIVATION/0.01938/5.233,REACTOME_GAB1_SIGNALO…	NA	INTRACELLULAR_SIGNALING_CASCADE/0.0009045/2.1,AMINO_ACID_DERIVATIVE_BIOSYNTHETIC_PROCESS/0.006643/15.7,ACTIVATION_OF_PROTEIN_KINASE_ACTIVITY/0.008815/6.977,TRANSCRIPTION_INITIATION_FROM_RNA_POLYMERASE_II_PROMOTER/0.01076/6.496,POSITIVE_REGULATION_OF_TRANSFERASE_ACTIVITY/0.01154/3.694,REGULATION_OF_PROTEIN_KINASE_ACTIVITY/0.01182/2.854,REGULATION_OF_CATALYTIC_ACTIVITY/0.01246/2.3,REGULATION_OF_KIN…	NA	TRANSCRIPTION_FACTOR_COMPLEX/0.01326/3.568,HISTONE_DEACETYLASE_COMPLEX/0.03977/6.28,NUCLEOPLASM_PART/0.04834/2.124	NA	RNA_POLYMERASE_II_TRANSCRIPTION_FACTOR_ACTIVITYENHANCER_BINDING/0.01756/9.661,RHO_GTPASE_ACTIVATOR_ACTIVITY/0.03616/6.61,DEOXYRIBONUCLEASE_ACTIVITY/0.04736/5.709	NA	PRC2_EDD_UP.V1_UP/5.863e-05/3.945	NA	HALLMARK_APICAL_JUNCTION/0.04148/2.198	NA	INTRACELLULAR_S.
M279	72	-1.48237	0.0633769	0.138211	0.212496	8.83487e-07	1	1.07058	1.63306	0.351935	0.775837	0.737741	3.77	1	49.58	0	234	M30	LRRC40|55631(46),ZNF644|84146(33),PKN2|5586(31),CDC73|79577(21),LIN9|286826(18),STXBP3|6814(17),BCAS2|10286(16)	NA	0	BIOCARTA_CK1_PATHWAY/0.01814/9.566,BIOCARTA_NOS1_PATHWAY/0.02712/7.744,BIOCARTA_VIP_PATHWAY/0.04033/6.255	NA	KEGG_LONG_TERM_DEPRESSION/0.008403/5.004,KEGG_LONG_TERM_POTENTIATION/0.01085/4.646,KEGG_RENAL_CELL_CARCINOMA/0.01085/4.646,KEGG_ABC_TRANSPORTERS/0.01679/5.544,KEGG_N_GLYCAN_BIOSYNTHESIS/0.0189/5.303,KEGG_MELANOGENESIS/0.035/3.252,KEGG_GLYCOSYLPHOSPHATIDYLINOSITOL_GPI_ANCHOR_BIOSYNTHESIS/0.03753/6.505,KEGG_MAPK_SIGNALING_PATHWAY/0.04012/2.215,KEGG_GLYCOSAMINOGLYCAN_BIOSYNTHESIS_HEPARAN_SULFATE/0.0…	NA	REACTOME_ABC_FAMILY_PROTEINS_MEDIATED_TRANSPORT/0.007633/7.392,REACTOME_CRMPS_IN_SEMA3A_SIGNALING/0.01243/11.62,REACTOME_TRAF3_DEPENDENT_IRF_ACTIVATION_PATHWAY/0.01243/11.62,REACTOME_REGULATION_OF_INSULIN_SECRETION_BY_GLUCAGON_LIKE_PEPTIDE1/0.01388/5.95,REACTOME_OPIOID_SIGNALLING/0.01435/4.28,REACTOME_RAP1_SIGNALLING/0.01613/10.16,REACTOME_ARMS_MEDIATED_ACTIVATION/0.01814/9.566,REACTOME_REGULATIO…	NA	UBIQUITIN_CYCLE/0.0002714/8.65,PROTEIN_MODIFICATION_PROCESS/0.00069/2.361,BIOPOLYMER_MODIFICATION/0.0009738/2.29,PROTEIN_UBIQUITINATION/0.00144/8.131,PROTEIN_MODIFICATION_BY_SMALL_PROTEIN_CONJUGATION/0.001889/7.564,POST_TRANSLATIONAL_PROTEIN_MODIFICATION/0.001965/2.443,PHOSPHORYLATION/0.004851/2.649,INTERLEUKIN_8_BIOSYNTHETIC_PROCESS/0.005122/18.07,PEPTIDE_METABOLIC_PROCESS/0.005122/18.07,PYRIMID…	NA	UBIQUITIN_LIGASE_COMPLEX/0.0002694/12.51,CYTOSKELETON/0.01372/2.265,CHROMATIN_REMODELING_COMPLEX/0.01814/9.566,MITOCHONDRIAL_MATRIX/0.0189/5.303,MITOCHONDRIAL_LUMEN/0.0189/5.303,ACTIN_CYTOSKELETON/0.02171/3.152	NA	TRANSITION_METAL_ION_BINDING/0.0112/3.73,ACETYLGLUCOSAMINYLTRANSFERASE_ACTIVITY/0.01613/10.16,ZINC_ION_BINDING/0.02329/3.696,NUCLEOBASENUCLEOSIDENUCLEOTIDE_KINASE_ACTIVITY/0.03753/6.505,CYTOSKELETAL_PROTEIN_BINDING/0.04586/2.573,NUCLEOSIDE_TRIPHOSPHATASE_ACTIVITY/0.04661/2.312,ATPASE_ACTIVITY/0.04826/2.93	NA	PIGF_UP.V1_UP/1.896e-05/4.835,PDGF_ERK_DN.V1_DN/0.001977/3.98,GCNP_SHH_UP_EARLY.V1_UP/0.004528/3.429,TBK1.DF_DN/0.008018/2.614,ERB2_UP.V1_DN/0.01032/2.934,YAP1_UP/0.0189/5.303,VEGF_A_UP.V1_DN/0.02967/2.581,MEK_UP.V1_DN/0.03101/2.554,P53_DN.V1_UP/0.03169/2.541	NA	HALLMARK_G2M_CHECKPOINT/0.01032/2.934,HALLMARK_ADIPOGENESIS/0.03676/2.452	NA	UBIQUITIN_LIGAS.
M117	73	-0.203053	0.420329	0.455407	0.999229	0.405798	1	0.600615	1.07071	0	0.779323	0.669114	3.11	1	10.05	0.14	86	M8	LOC93432|93432(17),SPANXN3|139067(17)	NA	0	BIOCARTA_SRCRPTP_PATHWAY/0.04862/20.11	NA	KEGG_OLFACTORY_TRANSDUCTION/0.001896/7.629,KEGG_PATHOGENIC_ESCHERICHIA_COLI_INFECTION/0.02397/8.349,KEGG_CALCIUM_SIGNALING_PATHWAY/0.04559/3.771	NA	REACTOME_NEURONAL_SYSTEM/0.007477/4.112,REACTOME_HS_GAG_BIOSYNTHESIS/0.008091/14.75,REACTOME_GPCR_DOWNSTREAM_SIGNALING/0.008726/3.007,REACTOME_VOLTAGE_GATED_POTASSIUM_CHANNELS/0.01617/10.29,REACTOME_G_ALPHA_Z_SIGNALLING_EVENTS/0.01689/10.06,REACTOME_HEPARAN_SULFATE_HEPARIN_HS_GAG_METABOLISM/0.02231/8.676,REACTOME_NEUROTRANSMITTER_RECEPTOR_BINDING_AND_DOWNSTREAM_TRANSMISSION_IN_THE_POSTSYNAPTIC_CE…	NA	FEMALE_PREGNANCY/3.401e-11/37.66,REPRODUCTION/9.556e-09/10.27,REPRODUCTIVE_PROCESS/1.887e-08/13.73,MULTI_ORGANISM_PROCESS/4.107e-07/11.72,RESPONSE_TO_OXIDATIVE_STRESS/0.01837/9.619,DEFENSE_RESPONSE/0.0299/3.417,G_PROTEIN_SIGNALING_COUPLED_TO_CAMP_NUCLEOTIDE_SECOND_MESSENGER/0.03301/7.024,CAMP_MEDIATED_SIGNALING/0.03397/6.914,SUPEROXIDE_METABOLIC_PROCESS/0.03996/24.58,G_PROTEIN_SIGNALING_ADENYLATE…	FEMALE_PREGNANCY/1.698e-05/37.66,REPRODUCTION/0.004769/10.27,REPRODUCTIVE_PROCESS/0.009416/13.73	NICOTINIC_ACETYLCHOLINE_GATED_RECEPTOR_CHANNEL_COMPLEX/0.04862/20.11	NA	ACETYLCHOLINE_BINDING/0.002628/26.03,AMINE_BINDING/0.004803/19.24,EXOPEPTIDASE_ACTIVITY/0.008624/14.27,ENZYME_ACTIVATOR_ACTIVITY/0.01829/5.396,NEUROTRANSMITTER_RECEPTOR_ACTIVITY/0.01991/9.219,NEUROTRANSMITTER_BINDING/0.02231/8.676,SMALL_CONJUGATING_PROTEIN_SPECIFIC_PROTEASE_ACTIVITY/0.03996/24.58,UBIQUITIN_BINDING/0.04862/20.11,NICOTINIC_ACETYLCHOLINE_ACTIVATED_CATION_SELECTIVE_CHANNEL_ACTIVITY/0…	NA	ATM_DN.V1_UP/0.0003925/8.075,KRAS.LUNG_UP.V1_DN/0.003462/6.46,CRX_DN.V1_DN/0.02157/5.067,KRAS.600.LUNG.BREAST_UP.V1_UP/0.02954/3.43,KRAS.600_UP.V1_DN/0.03329/3.302,MYC_UP.V1_UP/0.04246/3.881,PRC1_BMI_UP.V1_DN/0.04687/3.729,NOTCH_DN.V1_UP/0.04752/3.708	NA	NA	NA	FEMALE_PREGNANC.
M577	74	-0.756711	0.739956	0.461941	0.0527909	0.824795	0.00246084	1.23263	0.837102	1.73796	0.786961	0.653907	0.92	0	10.73	0.08	88	M291	TRPM1|4308(19),PPM1H|57460(17)	NA	0	NA	NA	NA	NA	REACTOME_AMINO_ACID_TRANSPORT_ACROSS_THE_PLASMA_MEMBRANE/1.068e-05/28.83,REACTOME_TRANSPORT_OF_INORGANIC_CATIONS_ANIONS_AND_AMINO_ACIDS_OLIGOPEPTIDES/6.418e-05/11.88,REACTOME_AMINO_ACID_AND_OLIGOPEPTIDE_SLC_TRANSPORTERS/6.546e-05/18.4,REACTOME_NCAM1_INTERACTIONS/0.0007174/17.07,REACTOME_DEVELOPMENTAL_BIOLOGY/0.001846/4.004,REACTOME_COLLAGEN_FORMATION/0.002455/11.18,REACTOME_NCAM_SIGNALING_FOR_NEU…	NA	AMINE_TRANSPORT/2.796e-05/22.76,AMINO_ACID_TRANSPORT/0.0002301/24.95,ORGANIC_ACID_TRANSPORT/0.0007745/16.63,CARBOXYLIC_ACID_TRANSPORT/0.0007745/16.63,SYSTEM_DEVELOPMENT/0.001689/2.828,MULTICELLULAR_ORGANISMAL_DEVELOPMENT/0.002661/2.526,ANATOMICAL_STRUCTURE_DEVELOPMENT/0.005727/2.41,GLUCOSE_METABOLIC_PROCESS/0.006886/16.02,SKELETAL_DEVELOPMENT/0.0106/6.619,REGULATION_OF_LYMPHOCYTE_ACTIVATION/0.011…	NA	COLLAGEN/0.0001583/28.2,EXTRACELLULAR_MATRIX_PART/0.00222/11.58,EXTRACELLULAR_REGION/0.003195/3.63,PROTEINACEOUS_EXTRACELLULAR_MATRIX/0.01031/6.687,EXTRACELLULAR_MATRIX/0.0106/6.619	NA	CALCIUM_CHANNEL_ACTIVITY/0.009586/13.51,HORMONE_ACTIVITY/0.01268/11.69,TRANSCRIPTION_COACTIVATOR_ACTIVITY/0.01943/5.274,GROWTH_FACTOR_ACTIVITY/0.02161/8.825,ANTIPORTER_ACTIVITY/0.04531/21.62,TRANSCRIPTION_ACTIVATOR_ACTIVITY/0.0456/3.771,NEUTRAL_AMINO_ACID_TRANSMEMBRANE_TRANSPORTER_ACTIVITY/0.04973/19.66	NA	MEL18_DN.V1_UP/4.707e-05/9.266,BMI1_DN_MEL18_DN.V1_UP/5.509e-05/9.009,KRAS.300_UP.V1_UP/0.0004664/7.778,KRAS.KIDNEY_UP.V1_UP/0.0004664/7.778,KRAS.600.LUNG.BREAST_UP.V1_UP/0.001256/5.028,KRAS.600_UP.V1_UP/0.001281/5.009,KRAS.50_UP.V1_UP/0.001338/13.8,P53_DN.V1_DN/0.001889/5.69,RAF_UP.V1_DN/0.001889/5.69,CAMP_UP.V1_DN/0.002023/5.601,KRAS.LUNG.BREAST_UP.V1_UP/0.003292/6.552,BMI1_DN.V1_UP/0.004488/6.…	NA	HALLMARK_MTORC1_SIGNALING/0.01346/4.368,HALLMARK_REACTIVE_OXIGEN_SPECIES_PATHWAY/0.02079/9.009,HALLMARK_CHOLESTEROL_HOMEOSTASIS/0.04609/5.844	NA	AMINE_TRANSPORT
M11	75	-1.28422	0.0818353	0.00778493	0.567352	6.86926e-05	0.999999	0.994559	1.23442	0.688099	0.793858	0.833968	5.46	1	20.69	0	966	M3	RNF160|26046(75),CTDSPL2|51496(36),DNAJB14|79982(34),PPP1R12A|4659(34),LIN54|132660(31),SMARCA5|8467(31),IREB2|3658(30),SFRS2IP|9169(26),DHX15|1665(25),HAUS3|79441(23),SEC24B|10427(23),MYSM1|114803(23),SNAP23|8773(21),NAA15|80155(20),FAM179B|23116(20),PLDN|26258(20),SLMAP|7871(19),LRRC57|255252(19),USO1|8615(19),UBR1|197131(19),APPL1|26060(18),CP110|9738(18),ARHGAP5|394(18),METAP2|10988(18),KRR1|…	S1	0	BIOCARTA_EIF2_PATHWAY/0.0001187/8.962,BIOCARTA_PROTEASOME_PATHWAY/0.002414/4.225,BIOCARTA_P38MAPK_PATHWAY/0.003127/3.539,BIOCARTA_RNA_PATHWAY/0.01193/5.915,BIOCARTA_TID_PATHWAY/0.01384/4.151,BIOCARTA_P53HYPOXIA_PATHWAY/0.02316/3.585,BIOCARTA_EIF_PATHWAY/0.04443/3.697,BIOCARTA_P53_PATHWAY/0.04443/3.697	NA	KEGG_UBIQUITIN_MEDIATED_PROTEOLYSIS/0.00307/2.224,KEGG_MISMATCH_REPAIR/0.02695/3.429,KEGG_N_GLYCAN_BIOSYNTHESIS/0.0278/2.572,KEGG_DNA_REPLICATION/0.03397/2.738	NA	REACTOME_CLASS_I_MHC_MEDIATED_ANTIGEN_PROCESSING_PRESENTATION/0.0001499/2.191,REACTOME_ANTIGEN_PROCESSING_UBIQUITINATION_PROTEASOME_DEGRADATION/0.0004375/2.202,REACTOME_RECRUITMENT_OF_MITOTIC_CENTROSOME_PROTEINS_AND_COMPLEXES/0.0007011/3.342,REACTOME_LOSS_OF_NLP_FROM_MITOTIC_CENTROSOMES/0.001099/3.413,REACTOME_SYNTHESIS_OF_DNA/0.003378/2.582,REACTOME_MITOTIC_G2_G2_M_PHASES/0.004048/2.664,REACTOME…	NA	RESPONSE_TO_ABIOTIC_STIMULUS/0.004441/2.493,LIPID_BIOSYNTHETIC_PROCESS/0.007353/2.332,CELL_PROJECTION_BIOGENESIS/0.007556/3.943,MICROTUBULE_BASED_PROCESS/0.008393/2.405,MEMBRANE_LIPID_BIOSYNTHETIC_PROCESS/0.009009/2.937,REGULATION_OF_CELLULAR_COMPONENT_ORGANIZATION_AND_BIOGENESIS/0.01024/2.067,N_TERMINAL_PROTEIN_AMINO_ACID_MODIFICATION/0.01193/5.915,RNA_3END_PROCESSING/0.01193/5.915,PHOSPHOLIPID_…	NA	CHROMOSOME/0.0004458/2.586,ENDOMEMBRANE_SYSTEM/0.0006868/2.09,CHROMOSOMAL_PART/0.008599/2.283,INTRINSIC_TO_ORGANELLE_MEMBRANE/0.01394/2.706,CHROMOSOMEPERICENTRIC_REGION/0.01882/3.18,NUCLEAR_BODY/0.01882/3.18,GOLGI_MEMBRANE/0.02522/2.629,KINETOCHORE/0.03555/3.155,INTEGRAL_TO_ORGANELLE_MEMBRANE/0.03657/2.414,INTRINSIC_TO_GOLGI_MEMBRANE/0.03747/3.943,CELL_CORTEX/0.04587/2.528	NA	HELICASE_ACTIVITY/0.0008196/3.549,ISOMERASE_ACTIVITY/0.00163/3.943,DNA_HELICASE_ACTIVITY/0.007556/3.943,TRANSFERASE_ACTIVITY_TRANSFERRING_GLYCOSYL_GROUPS/0.01132/2.113,MANNOSYLTRANSFERASE_ACTIVITY/0.01193/5.915,INTRAMOLECULAR_OXIDOREDUCTASE_ACTIVITY/0.01384/4.151,CYSTEINE_TYPE_ENDOPEPTIDASE_ACTIVITY/0.0147/2.958,CYSTEINE_TYPE_PEPTIDASE_ACTIVITY/0.01701/2.604,ACETYLTRANSFERASE_ACTIVITY/0.01972/3.7…	NA	TBK1.DF_DN/0.0002193/2.042	NA	HALLMARK_MTORC1_SIGNALING/0.0004692/2.191,HALLMARK_PROTEIN_SECRETION/0.003335/2.465	NA	CHROMOSOME
M374	76	-1.20966	0.138688	0.0202464	0.533812	0.999999	4.48473e-05	1.00143	0.234901	1.98079	0.821372	0.587182	3.12	1	34.09	0	98	M69	FBXL15|79176(31)	S1	0	BIOCARTA_CHREBP2_PATHWAY/0.01978/9.245	NA	KEGG_BASE_EXCISION_REPAIR/0.0006462/17.65,KEGG_ARGININE_AND_PROLINE_METABOLISM/0.03052/7.327	NA	REACTOME_BASE_FREE_SUGAR_PHOSPHATE_REMOVAL_VIA_THE_SINGLE_NUCLEOTIDE_REPLACEMENT_PATHWAY/0.00115/38.83,REACTOME_PROLACTIN_RECEPTOR_SIGNALING/0.001676/32.36,REACTOME_RESOLUTION_OF_AP_SITES_VIA_THE_SINGLE_NUCLEOTIDE_REPLACEMENT_PATHWAY/0.001676/32.36,REACTOME_METABOLISM_OF_POLYAMINES/0.002639/25.89,REACTOME_AMINO_ACID_SYNTHESIS_AND_INTERCONVERSION_TRANSAMINATION/0.003006/24.27,REACTOME_METABOLISM_O…	NA	NUCLEOTIDE_EXCISION_REPAIR/0.0001417/29.12,BASE_EXCISION_REPAIR/0.003006/24.27,DNA_REPAIR/0.003655/6.366,CARBOHYDRATE_TRANSPORT/0.003807/21.57,DNA_METABOLIC_PROCESS/0.008895/3.946,RESPONSE_TO_DNA_DAMAGE_STIMULUS/0.009238/4.884,LEUKOCYTE_DIFFERENTIATION/0.01556/10.49,NEGATIVE_REGULATION_OF_DEVELOPMENTAL_PROCESS/0.01831/3.983,RESPONSE_TO_ENDOGENOUS_STIMULUS/0.01862/3.962,ANTI_APOPTOSIS/0.02259/4.97…	NA	MITOCHONDRIAL_OUTER_MEMBRANE/0.003807/21.57,ORGANELLE_OUTER_MEMBRANE/0.006732/16.18,OUTER_MEMBRANE/0.007293/15.53	NA	LYASE_ACTIVITY/0.005212/8.566,CARBON_OXYGEN_LYASE_ACTIVITY/0.01108/12.53,ENZYME_REGULATOR_ACTIVITY/0.02319/3.092,HYDROLASE_ACTIVITY_ACTING_ON_GLYCOSYL_BONDS/0.02346/8.441,TRANSCRIPTION_REPRESSOR_ACTIVITY/0.04107/3.936	NA	PDGF_UP.V1_UP/0.005947/5.547,PRC1_BMI_UP.V1_UP/0.01254/4.463,TGFB_UP.V1_DN/0.01539/4.198,CYCLIN_D1_UP.V1_DN/0.01567/4.175,KRAS.DF.V1_UP/0.01681/4.087,MTOR_UP.N4.V1_UP/0.01801/4.003,BCAT.100_UP.V1_UP/0.02346/8.441,SRC_UP.V1_UP/0.04458/3.807,ESC_V6.5_UP_EARLY.V1_UP/0.0475/3.71	NA	HALLMARK_HEDGEHOG_SIGNALING/0.01476/10.79,HALLMARK_FATTY_ACID_METABOLISM/0.04603/3.758	NA	NUCLEOTIDE_EXCI.
M214	77	-0.278715	0.177224	0.148163	0.999862	0.998221	0.960489	0.58475	0.521214	0.665925	0.844864	0.542866	5.96	1	23.74	0	106	M24	HNRNPR|10236(29)	S1	0	NA	NA	KEGG_SPLICEOSOME/0.02588/4.724,KEGG_ARGININE_AND_PROLINE_METABOLISM/0.03524/6.774,KEGG_PATHOGENIC_ESCHERICHIA_COLI_INFECTION/0.03524/6.774	NA	REACTOME_MRNA_SPLICING/1.699e-05/11.1,REACTOME_PROCESSING_OF_CAPPED_INTRON_CONTAINING_PRE_MRNA/7.433e-05/8.548,REACTOME_MRNA_PROCESSING/0.0001611/7.428,REACTOME_DEPOSITION_OF_NEW_CENPA_CONTAINING_NUCLEOSOMES_AT_THE_CENTROMERE/0.003953/9.447,REACTOME_RNA_POL_I_TRANSCRIPTION/0.01012/6.731,REACTOME_TRANSCRIPTION/0.02175/3.779,REACTOME_RNA_POL_I_RNA_POL_III_AND_MITOCHONDRIAL_TRANSCRIPTION/0.0253/4.76…	NA	MRNA_PROCESSING_GO_0006397/1.924e-05/15.21,MRNA_METABOLIC_PROCESS/4.43e-05/12.82,RNA_PROCESSING/0.000248/6.86,NUCLEOBASENUCLEOSIDENUCLEOTIDE_AND_NUCLEIC_ACID_TRANSPORT/0.0006116/17.95,NUCLEOCYTOPLASMIC_TRANSPORT/0.001303/8.447,REGULATION_OF_CELLULAR_PH/0.001344/35.9,NUCLEAR_TRANSPORT/0.001361/8.349,CELLULAR_MONOVALENT_INORGANIC_CATION_HOMEOSTASIS/0.001636/32.64,REGULATION_OF_PH/0.002304/27.62,MON…	NA	HETEROGENEOUS_NUCLEAR_RIBONUCLEOPROTEIN_COMPLEX/8.726e-07/51.29,NUCLEUS/2.23e-05/2.718,NUCLEAR_PART/0.004413/2.849,EARLY_ENDOSOME/0.004438/19.94,ENDOSOME/0.006217/8.037,ENDOMEMBRANE_SYSTEM/0.007362/4.136,RIBONUCLEOPROTEIN_COMPLEX/0.008211/5.056,NUCLEAR_PORE/0.01287/11.58,PORE_COMPLEX/0.01623/10.26,NUCLEAR_MEMBRANE_PART/0.0229/8.548,ORGANELLE_MEMBRANE/0.02439/3.053,NUCLEAR_MEMBRANE/0.03166/7.18	NA	RNA_BINDING/1.502e-08/8.616,DNA_DEPENDENT_ATPASE_ACTIVITY/0.0002396/24.48,ATP_DEPENDENT_DNA_HELICASE_ACTIVITY/0.001636/32.64,NUCLEOSIDE_TRIPHOSPHATASE_ACTIVITY/0.006559/4.254,DNA_HELICASE_ACTIVITY/0.008484/14.36,PYROPHOSPHATASE_ACTIVITY/0.008536/3.989,HYDROLASE_ACTIVITY_ACTING_ON_ACID_ANHYDRIDES/0.008849/3.954,ATP_DEPENDENT_HELICASE_ACTIVITY/0.009158/13.81,LIPID_BINDING/0.01231/6.262,ATPASE_ACTIV…	RNA_BINDING/0.003598/8.616	PDGF_ERK_DN.V1_UP/0.008013/5.092,CAMP_UP.V1_DN/0.02289/3.72,CSR_EARLY_UP.V1_DN/0.04348/3.846	NA	HALLMARK_G2M_CHECKPOINT/0.004621/4.626,HALLMARK_MYC_TARGETS_V1/0.004722/4.603,HALLMARK_HEME_METABOLISM/0.004929/4.556,HALLMARK_GLYCOLYSIS/0.02525/3.608	NA	RNA_BINDING
M27	78	-0.12843	0.666584	0.536057	0.911733	0.671045	0.909294	0.913283	0.960847	0.852512	0.853154	0.667175	3.13	1	18.27	0	345	M3	DIS3|22894(31),SPG20|23111(31),KLRA1|10748(25),COG6|57511(24),UTP14C|9724(24),MTMR6|9107(22),RNF219|79596(22),KIAA1704|55425(21),RBM26|64062(19),FNDC3A|22862(18),KBTBD7|84078(17),WBP4|11193(17),SNORA39|677821(17),ZNF385A|25946(17),UBL3|5412(15),SETDB2|83852(15)	S1	0	BIOCARTA_NDKDYNAMIN_PATHWAY/0.003939/9.192,BIOCARTA_KREB_PATHWAY/0.008539/13.79,BIOCARTA_SKP2E2F_PATHWAY/0.0134/11.03,BIOCARTA_LECTIN_PATHWAY/0.0134/11.03,BIOCARTA_P27_PATHWAY/0.02241/8.485,BIOCARTA_COMP_PATHWAY/0.03726/6.488,BIOCARTA_SPRY_PATHWAY/0.04143/6.128	NA	KEGG_TASTE_TRANSDUCTION/0.008818/4.902,KEGG_TGF_BETA_SIGNALING_PATHWAY/0.01919/3.244,KEGG_FC_GAMMA_R_MEDIATED_PHAGOCYTOSIS/0.02935/2.903,KEGG_TYROSINE_METABOLISM/0.04033/3.939,KEGG_BLADDER_CANCER/0.04033/3.939	NA	REACTOME_CITRIC_ACID_CYCLE_TCA_CYCLE/0.004616/8.708,REACTOME_MRNA_DECAY_BY_3_TO_5_EXORIBONUCLEASE/0.01618/10.03,REACTOME_INHIBITION_OF_REPLICATION_INITIATION_OF_DAMAGED_DNA_BY_RB1_E2F1/0.01919/9.192,REACTOME_PROTEOLYTIC_CLEAVAGE_OF_SNARE_COMPLEX_PROTEINS/0.03327/6.894,REACTOME_PYRUVATE_METABOLISM_AND_CITRIC_ACID_TCA_CYCLE/0.03563/4.136,REACTOME_DESTABILIZATION_OF_MRNA_BY_BRF1/0.03726/6.488,REACTO…	NA	POLYSACCHARIDE_METABOLIC_PROCESS/0.003939/9.192,CARBOHYDRATE_METABOLIC_PROCESS/0.01471/2.521,SENSORY_PERCEPTION/0.01614/2.479,NLS_BEARING_SUBSTRATE_IMPORT_INTO_NUCLEUS/0.02241/8.485,NEUROGENESIS/0.02709/2.965,MITOTIC_SISTER_CHROMATID_SEGREGATION/0.03327/6.894,CELLULAR_POLYSACCHARIDE_METABOLIC_PROCESS/0.03327/6.894,SISTER_CHROMATID_SEGREGATION/0.03726/6.488,AXONOGENESIS/0.04279/3.848,GLYCOPROTEIN_…	NA	LATE_ENDOSOME/0.001151/13.79,GOLGI_APPARATUS_PART/0.008871/3.377,SYNAPSE/0.01252/6.128,GOLGI_APPARATUS/0.01931/2.256,MICROTUBULE/0.01987/5.17,SYNAPSE_PART/0.02241/8.485,CHROMATIN/0.02521/4.727,NUCLEAR_CHROMATIN/0.02583/7.879,SYNAPTIC_VESICLE/0.02946/7.353,SPINDLE_MICROTUBULE/0.03327/6.894,ENDOSOME/0.03335/3.293,SECRETORY_GRANULE/0.04143/6.128,TRANS_GOLGI_NETWORK/0.04576/5.805,INTEGRIN_COMPLEX/0.0…	NA	SIALYLTRANSFERASE_ACTIVITY/0.0134/11.03,TRANSFERASE_ACTIVITY_TRANSFERRING_GLYCOSYL_GROUPS/0.01637/2.955,ACETYLGALACTOSAMINYLTRANSFERASE_ACTIVITY/0.01919/9.192,COPPER_ION_BINDING/0.02946/7.353,COENZYME_BINDING/0.03327/6.894,UDP_GLYCOSYLTRANSFERASE_ACTIVITY/0.04033/3.939	NA	LTE2_UP.V1_DN/0.002826/2.858,PIGF_UP.V1_UP/0.006769/2.683,ESC_J1_UP_EARLY.V1_DN/0.01337/2.565,MTOR_UP.N4.V1_DN/0.0182/2.424,CAHOY_OLIGODENDROCUTIC/0.03052/2.872	NA	HALLMARK_PROTEIN_SECRETION/0.03052/2.872,HALLMARK_UV_RESPONSE_DN/0.04626/2.314	NA	LATE_ENDOSOME
M25	79	-1.89576	0.0617869	0.00273357	0.981105	2.95278e-08	1	0.932727	1.27853	0.490919	0.86273	0.807483	4.41	1	25.26	0	1354	M3	PRPF40A|55660(44),SMEK2|57223(44),ZNF148|7707(43),XPO1|7514(40),ZBTB11|27107(32),DHX36|170506(32),BZW1|9689(32),SF3B1|23451(31),SFRS3|6428(31),CUL3|8452(28),SFRS13A|10772(27),MARCH7|64844(27),MED13|9969(26),UBXN4|23190(26),DDX1|1653(26),PIK3CA|5290(24),ZNF24|7572(24),CREB1|1385(23),ACTR2|10097(23),RAB1A|5861(23),YEATS4|8089(22),CAB39|51719(21),MYNN|55892(20),ACAP2|23527(20),KIAA1012|22878(20),MIB…	S1	0	BIOCARTA_ACTINY_PATHWAY/3.729e-06/6.324,BIOCARTA_CDC42RAC_PATHWAY/0.0005522/5.27,BIOCARTA_RAB_PATHWAY/0.0009393/5.855,BIOCARTA_AHSP_PATHWAY/0.01085/4.324,BIOCARTA_SALMONELLA_PATHWAY/0.01085/4.324,BIOCARTA_RARRXR_PATHWAY/0.01848/3.747,BIOCARTA_EIF_PATHWAY/0.02329/3.513,BIOCARTA_SHH_PATHWAY/0.02329/3.513,BIOCARTA_RHO_PATHWAY/0.02354/2.635,BIOCARTA_DNAFRAGMENT_PATHWAY/0.02955/4.216,BIOCARTA_PROTEASO…	NA	KEGG_VALINE_LEUCINE_AND_ISOLEUCINE_DEGRADATION/0.01145/2.555,KEGG_PRIMARY_BILE_ACID_BIOSYNTHESIS/0.01848/3.747,KEGG_FATTY_ACID_METABOLISM/0.01877/2.522,KEGG_PROTEIN_EXPORT/0.02074/3.055,KEGG_COLORECTAL_CANCER/0.03052/2.04,KEGG_SULFUR_METABOLISM/0.04872/3.513	NA	REACTOME_ANTIVIRAL_MECHANISM_BY_IFN_STIMULATED_GENES/0.0005708/2.81,REACTOME_MRNA_PROCESSING/0.001434/2.035,REACTOME_TRANSPORT_OF_MATURE_MRNA_DERIVED_FROM_AN_INTRONLESS_TRANSCRIPT/0.001796/3.407,REACTOME_NEP_NS2_INTERACTS_WITH_THE_CELLULAR_EXPORT_MACHINERY/0.002281/3.643,REACTOME_TRANSPORT_OF_MATURE_TRANSCRIPT_TO_CYTOPLASM/0.003335/2.874,REACTOME_PROCESSING_OF_CAPPED_INTRON_CONTAINING_PRE_MRNA/0.…	NA	FATTY_ACID_BETA_OXIDATION/0.005616/5.11,CELLULAR_PROTEIN_CATABOLIC_PROCESS/0.007297/2.423,PROTEIN_CATABOLIC_PROCESS/0.00731/2.307,RNA_EXPORT_FROM_NUCLEUS/0.009077/3.698,LEARNING_AND_OR_MEMORY/0.01085/4.324,REGULATION_OF_GTPASE_ACTIVITY/0.01848/3.747,NEGATIVE_REGULATION_OF_GROWTH/0.0214/2.459,BASE_EXCISION_REPAIR/0.02329/3.513,DEPHOSPHORYLATION/0.02579/2.007,PROTEIN_MODIFICATION_BY_SMALL_PROTEIN_C…	NA	NUCLEAR_PORE/0.005263/3.173,EARLY_ENDOSOME/0.007098/3.903,ENDOSOME/0.00731/2.307,LATE_ENDOSOME/0.007954/4.684,PORE_COMPLEX/0.0105/2.81,PROTEASOME_COMPLEX/0.02074/3.055,NUCLEAR_MEMBRANE/0.02386/2.248,NUCLEAR_MEMBRANE_PART/0.0274/2.342,LYSOSOMAL_MEMBRANE/0.02955/4.216,VACUOLAR_MEMBRANE/0.03853/3.832,VACUOLAR_PART/0.04872/3.513	NA	STRUCTURE_SPECIFIC_DNA_BINDING/9.805e-05/3.321,DOUBLE_STRANDED_DNA_BINDING/0.0002855/3.952,RIBONUCLEOPROTEIN_BINDING/0.007954/4.684,SINGLE_STRANDED_DNA_BINDING/0.008939/2.893,UNFOLDED_PROTEIN_BINDING/0.02427/2.399,HISTONE_DEACETYLASE_BINDING/0.02955/4.216,SH3_SH2_ADAPTOR_ACTIVITY/0.03078/2.288,INOSITOL_OR_PHOSPHATIDYLINOSITOL_KINASE_ACTIVITY/0.03497/3.123,UBIQUITIN_BINDING/0.03853/3.832,SMALL_CON…	NA	PIGF_UP.V1_UP/2.761e-07/2.583,ERB2_UP.V1_DN/1.815e-05/2.245,SIRNA_EIF4GI_DN/0.0008156/2.418	PIGF_UP.V1_UP/0.03158/2.583	NA	NA	STRUCTURE_SPECI.
M317	80	-1.2336	0.00630482	0.0632223	0.965535	1	0.000118117	0.848221	0.248258	1.61476	0.872463	0.564155	4.59	1	33.89	0	204	M44	LIN37|55957(56),RPP21|79897(24),CCDC107|203260(19),MRPL52|122704(17)	S1	0	NA	NA	KEGG_TERPENOID_BACKBONE_BIOSYNTHESIS/0.0005025/18.65,KEGG_SYSTEMIC_LUPUS_ERYTHEMATOSUS/0.009517/3.886,KEGG_ONE_CARBON_POOL_BY_FOLATE/0.01399/10.97,KEGG_GLYCOSYLPHOSPHATIDYLINOSITOL_GPI_ANCHOR_BIOSYNTHESIS/0.02919/7.462,KEGG_BUTANOATE_METABOLISM/0.04597/5.829,KEGG_PEROXISOME/0.04987/3.634	NA	REACTOME_RNA_POL_I_PROMOTER_OPENING/0.0003036/8.479,REACTOME_METABOLISM_OF_PROTEINS/0.000629/2.887,REACTOME_AMYLOIDS/0.001054/6.477,REACTOME_PACKAGING_OF_TELOMERE_ENDS/0.001355/8.291,REACTOME_CHOLESTEROL_BIOSYNTHESIS/0.001401/13.32,REACTOME_MEIOTIC_RECOMBINATION/0.001426/6.056,REACTOME_RNA_POL_I_TRANSCRIPTION/0.001691/5.829,REACTOME_MITOCHONDRIAL_PROTEIN_IMPORT/0.001864/7.614,REACTOME_POST_TRANSL…	NA	LIPID_METABOLIC_PROCESS/0.001861/3.028,MEMBRANE_LIPID_METABOLIC_PROCESS/0.003747/4.858,REGULATION_OF_ENDOTHELIAL_CELL_PROLIFERATION/0.004864/18.65,ENDOTHELIAL_CELL_PROLIFERATION/0.007034/15.54,PHOSPHOLIPID_METABOLIC_PROCESS/0.007124/5.255,GENERATION_OF_PRECURSOR_METABOLITES_AND_ENERGY/0.009843/3.854,GLYCEROPHOSPHOLIPID_METABOLIC_PROCESS/0.01238/6.218,CELLULAR_LIPID_METABOLIC_PROCESS/0.01543/2.709…	NA	ENDOPLASMIC_RETICULUM_MEMBRANE/0.00199/5.619,NUCLEAR_ENVELOPE_ENDOPLASMIC_RETICULUM_NETWORK/0.00312/5.069,ENDOPLASMIC_RETICULUM_PART/0.003583/4.909,OLIGOSACCHARYL_TRANSFERASE_COMPLEX/0.004864/18.65,ENDOPLASMIC_RETICULUM/0.01223/2.609,ORGANELLE_MEMBRANE/0.01424/2.538,MITOCHONDRIAL_PART/0.01709/3.355,RIBOSOMAL_SUBUNIT/0.01914/9.327,ORGANELLAR_RIBOSOME/0.02295/8.479,MITOCHONDRIAL_RIBOSOME/0.02295/8.…	NA	RIBONUCLEASE_ACTIVITY/0.002082/11.66,ENDONUCLEASE_ACTIVITY/0.002082/11.66,NUCLEASE_ACTIVITY/0.002669/6.909,HYDROLASE_ACTIVITY_ACTING_ON_ESTER_BONDS/0.006821/2.892,DAMAGED_DNA_BINDING/0.01914/9.327,HEPARIN_BINDING/0.02496/8.11	NA	HOXA9_DN.V1_DN/5.477e-06/5.516,CSR_LATE_UP.V1_DN/0.007431/3.52,MTOR_UP.V1_UP/0.008838/3.392,MYC_UP.V1_UP/0.01043/3.273,RAPA_EARLY_UP.V1_UP/0.04219/2.635,RB_P107_DN.V1_DN/0.0446/3.009	NA	HALLMARK_CHOLESTEROL_HOMEOSTASIS/0.001193/6.302	NA	TERPENOID_BACKB.
M554	81	-0.396076	0.425137	0.144014	0.465406	0.20559	0.818375	1.02004	1.16069	0.840334	0.876648	0.483561	3.26	1	32.99	0	119	M263	SPG20|23111(31),COG6|57511(23),KIAA1704|55425(21),KBTBD7|84078(17),ZNF385A|25946(17)	S1	0	BIOCARTA_KREB_PATHWAY/0.00106/39.97,BIOCARTA_PPARA_PATHWAY/0.04799/5.71	NA	KEGG_ADHERENS_JUNCTION/0.0108/6.571,KEGG_CITRATE_CYCLE_TCA_CYCLE/0.0141/11.03,KEGG_PROPANOATE_METABOLISM/0.01702/9.993,KEGG_PRION_DISEASES/0.01805/9.69,KEGG_FC_GAMMA_R_MEDIATED_PHAGOCYTOSIS/0.02177/5.049,KEGG_BLADDER_CANCER/0.02838/7.614,KEGG_MTOR_SIGNALING_PATHWAY/0.04053/6.27	NA	REACTOME_CITRIC_ACID_CYCLE_TCA_CYCLE/0.0002148/25.25,REACTOME_PYRUVATE_METABOLISM_AND_CITRIC_ACID_TCA_CYCLE/0.001991/11.99,REACTOME_SIGNAL_TRANSDUCTION_BY_L1/0.0191/9.405,REACTOME_DEVELOPMENTAL_BIOLOGY/0.03157/2.538,REACTOME_PI_METABOLISM/0.03492/6.804,REACTOME_TCA_CYCLE_AND_RESPIRATORY_ELECTRON_TRANSPORT/0.03631/4.135	NA	MITOTIC_SISTER_CHROMATID_SEGREGATION/0.004395/19.99,CARBOHYDRATE_METABOLIC_PROCESS/0.004885/4.568,SISTER_CHROMATID_SEGREGATION/0.004961/18.81,PROTEIN_MODIFICATION_PROCESS/0.005553/2.579,POLYSACCHARIDE_METABOLIC_PROCESS/0.005559/17.77,MITOCHONDRIAL_TRANSPORT/0.006187/16.83,BIOPOLYMER_MODIFICATION/0.00682/2.502,NERVOUS_SYSTEM_DEVELOPMENT/0.009561/2.969,CHROMOSOME_SEGREGATION/0.01702/9.993,NEUROGENE…	NA	GOLGI_APPARATUS_PART/0.0003757/8.158,GOLGI_APPARATUS/0.0004705/5.087,SYNAPSE/0.0006253/17.77,CHROMATIN/0.001349/13.7,SYNAPSE_PART/0.002892/24.6,NUCLEAR_CHROMATIN/0.00336/22.84,TRANS_GOLGI_NETWORK/0.006187/16.83,NUCLEAR_CHROMOSOME_PART/0.01805/9.69,CHROMOSOMAL_PART/0.02177/5.049,CYTOPLASMIC_MEMBRANE_BOUND_VESICLE/0.03553/4.171,MEMBRANE_BOUND_VESICLE/0.0371/4.1,CYTOPLASMIC_VESICLE/0.03871/4.031,CHR…	NA	SIALYLTRANSFERASE_ACTIVITY/0.001689/31.98,TRANSMEMBRANE_RECEPTOR_PROTEIN_TYROSINE_KINASE_ACTIVITY/0.02965/7.437,PROTEIN_KINASE_ACTIVITY/0.0318/2.845,TRANSMEMBRANE_RECEPTOR_PROTEIN_KINASE_ACTIVITY/0.04053/6.27	NA	LTE2_UP.V1_DN/0.001355/4.971,PIGF_UP.V1_UP/0.02897/3.457,CAMP_UP.V1_UP/0.03364/3.297,KRAS.PROSTATE_UP.V1_UP/0.04461/3.807	NA	HALLMARK_PROTEIN_SECRETION/0.003104/6.662,HALLMARK_P53_PATHWAY/0.007815/4.079,HALLMARK_HYPOXIA/0.03584/3.23,HALLMARK_GLYCOLYSIS/0.03641/3.214,HALLMARK_TGF_BETA_SIGNALING/0.04495/5.922	NA	GOLGI_APPARATUS.
M41	82	-0.532557	0.0395187	0.124196	0.934172	0.998555	0.158511	0.839359	0.53714	1.22549	0.878805	0.479532	3.92	1	8.59	0.12	120	M4	PDZD11|51248(30),NDUFA1|4694(28),COX6A1|1337(22)	S1	0	BIOCARTA_CARM_ER_PATHWAY/0.02049/9.06,BIOCARTA_NFAT_PATHWAY/0.04412/5.983	NA	KEGG_OXIDATIVE_PHOSPHORYLATION/1.775e-10/15.04,KEGG_HUNTINGTONS_DISEASE/8.571e-10/11.13,KEGG_PARKINSONS_DISEASE/2.449e-09/14.03,KEGG_ALZHEIMERS_DISEASE/6.749e-07/9.089,KEGG_CARDIAC_MUSCLE_CONTRACTION/6.174e-06/13.21,KEGG_LIMONENE_AND_PINENE_DEGRADATION/0.001717/31.71,KEGG_GLYCEROLIPID_METABOLISM/0.002862/10.57,KEGG_SPLICEOSOME/0.005893/5.563,KEGG_ASCORBATE_AND_ALDARATE_METABOLISM/0.006288/16.69,K…	KEGG_OXIDATIVE_PHOSPHORYLATION/1.997e-05/15.04,KEGG_HUNTINGTONS_DISEASE/9.645e-05/11.13,KEGG_PARKINSONS_DISEASE/0.0002756/14.03	REACTOME_RESPIRATORY_ELECTRON_TRANSPORT_ATP_SYNTHESIS_BY_CHEMIOSMOTIC_COUPLING_AND_HEAT_PRODUCTION_BY_UNCOUPLING_PROTEINS_/2.86e-12/21.8,REACTOME_RESPIRATORY_ELECTRON_TRANSPORT/7.735e-12/24.77,REACTOME_TCA_CYCLE_AND_RESPIRATORY_ELECTRON_TRANSPORT/1.775e-10/15.04,REACTOME_NOTCH_HLH_TRANSCRIPTION_PATHWAY/0.002498/26.43,REACTOME_NOTCH1_INTRACELLULAR_DOMAIN_REGULATES_TRANSCRIPTION/0.002684/10.81,REAC…	REACTOME_RESPIRATORY_ELECTRON_TRANSPORT_ATP_SYNTHESIS_BY_CHEMIOSMOTIC_COUPLING_AND_HEAT_PRODUCTION_BY_UNCOUPLING_PROTEINS_/1.166e-06/21.8,REACTOME_RESPIRATORY_ELECTRON_TRANSPORT/3.154e-06/24.77,REACTOME_TCA_CYCLE_AND_RESPIRATORY_ELECTRON_TRANSPORT/7.237e-05/15.04	REGULATION_OF_TRANSCRIPTIONDNA_DEPENDENT/0.00238/3.136,REGULATION_OF_RNA_METABOLIC_PROCESS/0.002674/3.082,REGULATION_OF_TRANSCRIPTION/0.002711/2.857,REGULATION_OF_GENE_EXPRESSION/0.002916/2.659,REGULATION_OF_CELLULAR_METABOLIC_PROCESS/0.003397/2.474,REGULATION_OF_METABOLIC_PROCESS/0.003806/2.439,AEROBIC_RESPIRATION/0.003925/21.14,REGULATION_OF_NUCLEOBASENUCLEOSIDENUCLEOTIDE_AND_NUCLEIC_ACID_METAB…	NA	MITOCHONDRION/5.242e-05/4.733,MITOCHONDRIAL_PART/0.001884/5.704,SPLICEOSOME/0.003864/9.514,MITOCHONDRIAL_RESPIRATORY_CHAIN/0.009152/13.79,RIBONUCLEOPROTEIN_COMPLEX/0.01254/4.466,MITOCHONDRIAL_MEMBRANE/0.01559/5.731,MITOCHONDRIAL_ENVELOPE/0.02165/5.06,MITOCHONDRIAL_MATRIX/0.03409/6.894,MITOCHONDRIAL_LUMEN/0.03409/6.894,MITOCHONDRIAL_MEMBRANE_PART/0.0397/6.342,BRUSH_BORDER/0.04936/19.82	NA	HYDROGEN_ION_TRANSMEMBRANE_TRANSPORTER_ACTIVITY/0.0006407/17.62,MONOVALENT_INORGANIC_CATION_TRANSMEMBRANE_TRANSPORTER_ACTIVITY/0.001269/13.99,CYTOCHROME_C_OXIDASE_ACTIVITY/0.00294/24.39,OXIDOREDUCTASE_ACTIVITY_ACTING_ON_THE_ALDEHYDE_OR_OXO_GROUP_OF_DONORSNAD_OR_NADP_AS_ACCEPTOR/0.004468/19.82,INORGANIC_CATION_TRANSMEMBRANE_TRANSPORTER_ACTIVITY/0.005865/8.201,OXIDOREDUCTASE_ACTIVITY_ACTING_ON_THE_…	NA	GCNP_SHH_UP_LATE.V1_DN/0.02358/3.687,KRAS.600.LUNG.BREAST_UP.V1_UP/0.02386/3.073,CRX_NRL_DN.V1_DN/0.04466/3.805,NFE2L2.V2/0.04645/2.309	NA	HALLMARK_OXIDATIVE_PHOSPHORYLATION/5.34e-08/8.765,HALLMARK_APOPTOSIS/0.003557/4.924,HALLMARK_ADIPOGENESIS/0.008605/3.984	HALLMARK_OXIDATIVE_PHOSPHORYLATION/0.001615/8.765	OXIDATIVE_PHOSP.
M417	83	-0.0776529	0.427519	0.893861	1	0.999999	0.999999	0.414645	0.44351	0.377765	0.895073	0.527925	13.54	1	62.06	0	218	M116	LECT2|3950(56),SLC2A2|6514(37),FGF21|26291(35),PLG|5340(30),APOH|350(29),ADH4|127(25),ORM1|5004(19),FLJ43860|389690(18),F13B|2165(18)	NA	0	BIOCARTA_INTRINSIC_PATHWAY/7.274e-11/31.74,BIOCARTA_AMI_PATHWAY/1.608e-09/30.55,BIOCARTA_EXTRINSIC_PATHWAY/3.389e-09/40.28,BIOCARTA_FIBRINOLYSIS_PATHWAY/1.399e-07/36.37,BIOCARTA_NUCLEARRS_PATHWAY/1.534e-05/24.94,BIOCARTA_PLATELETAPP_PATHWAY/0.0003898/20.14,BIOCARTA_PPARA_PATHWAY/0.003865/6.234,BIOCARTA_LECTIN_PATHWAY/0.005535/17.46,BIOCARTA_CLASSIC_PATHWAY/0.007996/14.55,BIOCARTA_LAIR_PATHWAY/0.0…	BIOCARTA_INTRINSIC_PATHWAY/9.55e-06/31.74,BIOCARTA_AMI_PATHWAY/0.0002111/30.55,BIOCARTA_EXTRINSIC_PATHWAY/0.0004449/40.28,BIOCARTA_FIBRINOLYSIS_PATHWAY/0.01837/36.37	KEGG_RETINOL_METABOLISM/3.427e-25/31.17,KEGG_DRUG_METABOLISM_CYTOCHROME_P450/7.903e-24/27.27,KEGG_METABOLISM_OF_XENOBIOTICS_BY_CYTOCHROME_P450/6.748e-21/25.34,KEGG_COMPLEMENT_AND_COAGULATION_CASCADES/5.929e-16/20.14,KEGG_DRUG_METABOLISM_OTHER_ENZYMES/4.238e-14/24.36,KEGG_LINOLEIC_ACID_METABOLISM/3.417e-10/26.86,KEGG_STEROID_HORMONE_BIOSYNTHESIS/2.694e-09/16.71,KEGG_PPAR_SIGNALING_PATHWAY/4.449e-0…	KEGG_RETINOL_METABOLISM/3.857e-20/31.17,KEGG_DRUG_METABOLISM_CYTOCHROME_P450/8.893e-19/27.27,KEGG_METABOLISM_OF_XENOBIOTICS_BY_CYTOCHROME_P450/7.594e-16/25.34,KEGG_COMPLEMENT_AND_COAGULATION_CASCADES/6.672e-11/20.14,KEGG_DRUG_METABOLISM_OTHER_ENZYMES/4.769e-09/24.36,KEGG_LINOLEIC_ACID_METABOLISM/3.845e-05/26.86,KEGG_STEROID_HORMONE_BIOSYNTHESIS/0.0003032/16.71,KEGG_PPAR_SIGNALING_PATHWAY/0.000500…	REACTOME_BIOLOGICAL_OXIDATIONS/2.326e-21/15.93,REACTOME_PHASE1_FUNCTIONALIZATION_OF_COMPOUNDS/7.596e-16/19.84,REACTOME_XENOBIOTICS/5.493e-15/56.11,REACTOME_CYTOCHROME_P450_ARRANGED_BY_SUBSTRATE_TYPE/4.208e-12/20.43,REACTOME_FORMATION_OF_FIBRIN_CLOT_CLOTTING_CASCADE/3.349e-11/26.18,REACTOME_COMMON_PATHWAY/7.546e-11/43.64,REACTOME_PHASE_II_CONJUGATION/2.984e-08/12.88,REACTOME_METABOLISM_OF_AMINO_AC…	REACTOME_BIOLOGICAL_OXIDATIONS/9.483e-16/15.93,REACTOME_PHASE1_FUNCTIONALIZATION_OF_COMPOUNDS/3.097e-10/19.84,REACTOME_XENOBIOTICS/2.24e-09/56.11,REACTOME_CYTOCHROME_P450_ARRANGED_BY_SUBSTRATE_TYPE/1.716e-06/20.43,REACTOME_FORMATION_OF_FIBRIN_CLOT_CLOTTING_CASCADE/1.366e-05/26.18,REACTOME_COMMON_PATHWAY/3.077e-05/43.64,REACTOME_PHASE_II_CONJUGATION/0.01217/12.88	LIPID_METABOLIC_PROCESS/2.941e-09/5.384,WOUND_HEALING/6.922e-09/15.11,REGULATION_OF_BODY_FLUID_LEVELS/1.161e-08/14.28,BLOOD_COAGULATION/1.803e-08/17.03,COAGULATION/2.205e-08/16.62,RESPONSE_TO_WOUNDING/2.617e-08/6.677,HEMOSTASIS/4.687e-08/15.18,RESPONSE_TO_EXTERNAL_STIMULUS/7.843e-08/4.913,CELLULAR_LIPID_METABOLIC_PROCESS/7.81e-07/5.07,STEROID_METABOLIC_PROCESS/8.476e-07/10.58,ACUTE_INFLAMMATORY_R…	LIPID_METABOLIC_PROCESS/0.001468/5.384,WOUND_HEALING/0.003455/15.11,REGULATION_OF_BODY_FLUID_LEVELS/0.005796/14.28,BLOOD_COAGULATION/0.008998/17.03,COAGULATION/0.01101/16.62,RESPONSE_TO_WOUNDING/0.01306/6.677,HEMOSTASIS/0.02339/15.18,RESPONSE_TO_EXTERNAL_STIMULUS/0.03914/4.913	EXTRACELLULAR_SPACE/1.856e-10/6.801,EXTRACELLULAR_REGION_PART/6.412e-09/5.134,EXTRACELLULAR_REGION/7.654e-08/4.186,CELL_FRACTION/2.675e-06/3.477,MICROSOME/5.855e-06/13.09,MEMBRANE_FRACTION/6.827e-06/3.955,VESICULAR_FRACTION/7.85e-06/12.47	EXTRACELLULAR_SPACE/2.616e-05/6.801,EXTRACELLULAR_REGION_PART/0.0009039/5.134,EXTRACELLULAR_REGION/0.01079/4.186	OXYGEN_BINDING/1.261e-12/35.71,OXIDOREDUCTASE_ACTIVITY/4.741e-06/4.348,MONOOXYGENASE_ACTIVITY/1.24e-05/16.16,ENZYME_INHIBITOR_ACTIVITY/4.472e-05/6.234,SERINE_TYPE_ENDOPEPTIDASE_ACTIVITY/6.098e-05/11.79,ORGANIC_ANION_TRANSMEMBRANE_TRANSPORTER_ACTIVITY/7.963e-05/32.73,SERINE_TYPE_PEPTIDASE_ACTIVITY/0.000101/10.64,SERINE_HYDROLASE_ACTIVITY/0.0001136/10.39,SERINE_TYPE_ENDOPEPTIDASE_INHIBITOR_ACTIVITY…	OXYGEN_BINDING/3.02e-07/35.71	PKCA_DN.V1_UP/9.292e-05/4.94,IL21_UP.V1_DN/0.0001351/4.704,NFE2L2.V2/0.0003002/2.966,P53_DN.V2_UP/0.001029/4.46,ESC_J1_UP_LATE.V1_UP/0.001303/3.795,KRAS.BREAST_UP.V1_DN/0.004028/3.998,ALK_DN.V1_DN/0.00418/3.967,KRAS.300_UP.V1_DN/0.00418/3.967,KRAS.600.LUNG.BREAST_UP.V1_DN/0.00425/2.888,JNK_DN.V1_UP/0.004934/3.375,ESC_V6.5_UP_LATE.V1_UP/0.005235/3.339,CYCLIN_D1_KE_.V1_DN/0.005712/3.285,KRAS.600_UP…	NA	HALLMARK_COAGULATION/2.647e-13/10.99,HALLMARK_XENOBIOTIC_METABOLISM/1.341e-09/6.982,HALLMARK_BILE_ACID_METABOLISM/5.965e-07/7.863,HALLMARK_COMPLEMENT/0.002202/3.491,HALLMARK_FATTY_ACID_METABOLISM/0.03316/2.815	HALLMARK_COAGULATION/8.008e-09/10.99,HALLMARK_XENOBIOTIC_METABOLISM/4.056e-05/6.982,HALLMARK_BILE_ACID_METABOLISM/0.01804/7.863	RETINOL_METABOL.
M239	84	-0.278892	0.140047	0.274202	0.993483	0.620647	0.999303	0.740758	0.963641	0.455995	0.896603	0.446076	4.57	1	49.41	0	129	M25	BZW1|9689(32),MARCH7|64844(25),CUL3|8452(21),CAB39|51719(21),ACTR2|10097(18)	S1	0	BIOCARTA_ACTINY_PATHWAY/1.893e-07/36.87,BIOCARTA_SALMONELLA_PATHWAY/1.375e-06/45.38,BIOCARTA_CDC42RAC_PATHWAY/3.446e-06/36.87,BIOCARTA_RHO_PATHWAY/6.259e-05/18.44,BIOCARTA_MPR_PATHWAY/7.988e-05/17.35,BIOCARTA_PROTEASOME_PATHWAY/0.01537/10.54	BIOCARTA_ACTINY_PATHWAY/0.02486/36.87	KEGG_PRIMARY_BILE_ACID_BIOSYNTHESIS/0.0001305/29.5,KEGG_AMINO_SUGAR_AND_NUCLEOTIDE_SUGAR_METABOLISM/0.003292/10.06,KEGG_PROTEASOME/0.003292/10.06,KEGG_PATHOGENIC_ESCHERICHIA_COLI_INFECTION/0.005571/8.349,KEGG_LONG_TERM_POTENTIATION/0.01198/6.321,KEGG_STARCH_AND_SUCROSE_METABOLISM/0.03437/6.86,KEGG_OOCYTE_MEIOSIS/0.03803/4.06,KEGG_REGULATION_OF_ACTIN_CYTOSKELETON/0.0488/2.921	NA	REACTOME_SYNTHESIS_OF_BILE_ACIDS_AND_BILE_SALTS/0.0002306/24.58,REACTOME_BILE_ACID_AND_BILE_SALT_METABOLISM/0.0007062/17.02,REACTOME_ANTIGEN_PROCESSING_UBIQUITINATION_PROTEASOME_DEGRADATION/0.002264/4.492,REACTOME_CDK_MEDIATED_PHOSPHORYLATION_AND_REMOVAL_OF_CDC6/0.003736/9.619,REACTOME_SYNTHESIS_OF_BILE_ACIDS_AND_BILE_SALTS_VIA_7ALPHA_HYDROXYCHOLESTEROL/0.003935/21.07,REACTOME_CROSS_PRESENTATION_…	NA	NEGATIVE_REGULATION_OF_TRANSCRIPTION_FACTOR_ACTIVITY/0.00452/19.67,NEGATIVE_REGULATION_OF_DNA_BINDING/0.005803/17.35,NEGATIVE_REGULATION_OF_BINDING/0.0065/16.39,CELLULAR_PROTEIN_CATABOLIC_PROCESS/0.00716/7.629,BIOPOLYMER_CATABOLIC_PROCESS/0.007814/5.13,NEURON_DEVELOPMENT/0.00823/7.254,STEROID_BIOSYNTHETIC_PROCESS/0.009642/13.41,PROTEIN_CATABOLIC_PROCESS/0.01064/6.604,MACROMOLECULE_CATABOLIC_PROCE…	NA	PROTEASOME_COMPLEX/0.0004883/19.24,CYTOSKELETAL_PART/0.004945/3.831,PROTEIN_COMPLEX/0.009014/2.185,CYTOSKELETON/0.0113/2.876,ACTIN_CYTOSKELETON/0.01158/4.574,NUCLEAR_ENVELOPE/0.01245/6.232,NUCLEAR_PORE/0.01865/9.516,PORE_COMPLEX/0.02345/8.428,NUCLEAR_MEMBRANE_PART/0.03292/7.024,COATED_VESICLE/0.04043/6.276,NUCLEAR_MEMBRANE/0.04523/5.9	NA	STEROID_BINDING/0.005803/17.35,SINGLE_STRANDED_DNA_BINDING/0.02221/8.676	NA	RB_P130_DN.V1_DN/0.01349/4.37,PRC2_EDD_UP.V1_DN/0.03732/3.189,HOXA9_DN.V1_DN/0.03794/3.172,STK33_NOMO_UP/0.04265/2.624,TBK1.DF_UP/0.04541/2.579	NA	HALLMARK_PI3K_AKT_MTOR_SIGNALING/0.0007129/7.091,HALLMARK_MTORC1_SIGNALING/0.0113/3.725,HALLMARK_BILE_ACID_METABOLISM/0.03979/3.986,HALLMARK_ADIPOGENESIS/0.04665/2.965	NA	PRIMARY_BILE_AC.
M63	85	-0.55707	0.0600948	0.109899	0.530683	0.863431	0.163657	1.00032	0.842997	1.20132	0.91781	0.405238	5.01	1	11.58	0.04	142	M4	PAEP|5047(29),ATP6V0D2|245972(23),SLC38A8|146167(22),GPR137B|7107(22),WIPI1|55062(19),LOC390595|390595(17),NECAB2|54550(17),NAT8|9027(17),GADL1|339896(16)	S1	0	NA	NA	KEGG_ENDOCYTOSIS/0.04606/2.978	NA	REACTOME_GABA_A_RECEPTOR_ACTIVATION/6.427e-05/36.54,REACTOME_LIGAND_GATED_ION_CHANNEL_TRANSPORT/0.0004227/20.1,REACTOME_BETA_DEFENSINS/0.002393/26.8,REACTOME_DEFENSINS/0.004746/19.14,REACTOME_GABA_RECEPTOR_ACTIVATION/0.006524/7.882,REACTOME_ION_CHANNEL_TRANSPORT/0.00726/7.585,REACTOME_INSULIN_SYNTHESIS_AND_PROCESSING/0.008703/14.1,REACTOME_INTEGRATION_OF_ENERGY_METABOLISM/0.01023/4.743,REACTOME_T…	NA	CALCIUM_INDEPENDENT_CELL_CELL_ADHESION/0.01058/12.76,CELL_CELL_SIGNALING/0.02408/2.468,CELL_CELL_ADHESION/0.025/4.785	NA	MEMBRANE_FRACTION/0.01223/2.834,CELL_SURFACE/0.01992/5.221,TIGHT_JUNCTION/0.02099/8.933,APICAL_JUNCTION_COMPLEX/0.02511/8.121,APICOLATERAL_PLASMA_MEMBRANE/0.02511/8.121,CELL_FRACTION/0.02684/2.247,GOLGI_MEMBRANE/0.04443/5.955	NA	RECEPTOR_BINDING/0.004981/3.045,PROTEASE_INHIBITOR_ACTIVITY/0.02953/7.444,CALCIUM_ION_BINDING/0.03799/4.06,PATTERN_BINDING/0.04443/5.955,PHOSPHOLIPID_BINDING/0.04806/5.702	NA	VEGF_A_UP.V1_UP/0.002823/4.299,IL15_UP.V1_DN/0.009902/3.85,E2F3_UP.V1_UP/0.01293/3.602,PTEN_DN.V2_DN/0.01856/3.97,P53_DN.V2_UP/0.01947/3.912,KRAS.300_UP.V1_UP/0.02041/3.856,KRAS.KIDNEY_UP.V1_UP/0.02041/3.856,PTEN_DN.V1_UP/0.0401/3.116,PRC2_SUZ12_UP.V1_UP/0.04228/3.063,BCAT_BILD_ET_AL_UP/0.04266/6.091,ESC_J1_UP_EARLY.V1_UP/0.04302/3.045,KRAS.600_UP.V1_UP/0.04497/2.587,BCAT_GDS748_UP/0.04623/5.826	NA	HALLMARK_PANCREAS_BETA_CELLS/0.03106/7.243,HALLMARK_APICAL_SURFACE/0.04092/6.232	NA	RECEPTOR_BINDIN.
M558	86	-2.24123	0.208994	0.06815	0.00733741	3.67872e-10	0.999997	1.20172	1.80404	0.432172	0.92853	0.469745	3.23	1	89.74	0	245	M265	BDP1|55814(62),POLK|51426(31),TTC37|9652(31),AFF4|27125(26),C5orf24|134553(22),SRFBP1|153443(22),TMEM167A|153339(20),SMAD5|4090(18),CSNK1G3|1456(16),SLU7|10569(16)	S1	0	BIOCARTA_LEPTIN_PATHWAY/0.008412/14.12,BIOCARTA_IGF1MTOR_PATHWAY/0.02694/7.766,BIOCARTA_NFAT_PATHWAY/0.03082/4.396,BIOCARTA_CTCF_PATHWAY/0.03498/6.753,BIOCARTA_IGF1R_PATHWAY/0.03498/6.753,BIOCARTA_BAD_PATHWAY/0.04079/6.213,BIOCARTA_HDAC_PATHWAY/0.04693/5.753,BIOCARTA_CREB_PATHWAY/0.04693/5.753	NA	KEGG_MTOR_SIGNALING_PATHWAY/0.004172/6.091,KEGG_BASAL_TRANSCRIPTION_FACTORS/0.009403/6.852,KEGG_NON_HOMOLOGOUS_END_JOINING/0.01173/11.95,KEGG_RNA_DEGRADATION/0.0371/4.087,KEGG_NICOTINATE_AND_NICOTINAMIDE_METABOLISM/0.03784/6.472	NA	REACTOME_METABOLISM_OF_VITAMINS_AND_COFACTORS/0.02652/4.66,REACTOME_PI_3K_CASCADE/0.02791/4.568,REACTOME_CD28_DEPENDENT_PI3K_AKT_SIGNALING/0.02952/7.396,REACTOME_SIGNALING_BY_BMP/0.0322/7.06,REACTOME_DOUBLE_STRAND_BREAK_REPAIR/0.0322/7.06,REACTOME_DOWNSTREAM_SIGNALING_OF_ACTIVATED_FGFR/0.03327/3.305,REACTOME_CYTOSOLIC_TRNA_AMINOACYLATION/0.03784/6.472,REACTOME_SIGNALING_BY_FGFR1_MUTANTS/0.04382/5…	NA	CENTROSOME_CYCLE/0.0056/17.26,PROTEIN_RNA_COMPLEX_ASSEMBLY/0.006606/5.356,RNA_3END_PROCESSING/0.006941/15.53,TRANSITION_METAL_ION_TRANSPORT/0.01001/12.94,ESTABLISHMENT_OF_PROTEIN_LOCALIZATION/0.01052/2.923,CENTROSOME_ORGANIZATION_AND_BIOGENESIS/0.01173/11.95,G1_PHASE_OF_MITOTIC_CELL_CYCLE/0.01173/11.95,MRNA_METABOLIC_PROCESS/0.01267/4.438,MICROTUBULE_ORGANIZING_CENTER_ORGANIZATION_AND_BIOGENESIS/…	NA	TRANSCRIPTION_FACTOR_TFIID_COMPLEX/0.01357/11.09,CENTROSOME/0.03233/4.315,MICROTUBULE_ORGANIZING_CENTER/0.04763/3.698	NA	TRANSLATION_REGULATOR_ACTIVITY/0.001704/7.766,ATP_DEPENDENT_DNA_HELICASE_ACTIVITY/0.008412/14.12,HORMONE_BINDING/0.01001/12.94,TRANSLATION_FACTOR_ACTIVITY_NUCLEIC_ACID_BINDING/0.01277/6.131,CATION_BINDING/0.01757/2.639,KINASE_REGULATOR_ACTIVITY/0.02011/5.177,TRANSCRIPTION_COACTIVATOR_ACTIVITY/0.02155/3.157,SMALL_CONJUGATING_PROTEIN_LIGASE_ACTIVITY/0.02791/4.568,DNA_DEPENDENT_ATPASE_ACTIVITY/0.032…	NA	STK33_DN/0.007758/2.628,EIF4E_DN/0.008388/4.003,VEGF_A_UP.V1_DN/0.01141/2.876,ERB2_UP.V1_DN/0.01303/2.802,BCAT_BILD_ET_AL_DN/0.02011/5.177,GCNP_SHH_UP_EARLY.V1_UP/0.02071/2.807,PIGF_UP.V1_UP/0.03287/2.519	NA	HALLMARK_PROTEIN_SECRETION/0.008038/4.045,HALLMARK_MTORC1_SIGNALING/0.01444/2.746,HALLMARK_UNFOLDED_PROTEIN_RESPONSE/0.0155/3.436	NA	TRANSL._REGULAT.
M265	87	-1.95613	0.217759	0.06815	0.0241587	5.44532e-09	0.999998	1.16017	1.72652	0.43658	0.939038	0.449561	3.21	1	77.82	0	256	M28	BDP1|55814(62),POLK|51426(31),TTC37|9652(31),AFF4|27125(26),C5orf24|134553(22),SRFBP1|153443(22),TMEM167A|153339(20),SMAD5|4090(18),CSNK1G3|1456(16),SLU7|10569(16)	NA	0	BIOCARTA_LEPTIN_PATHWAY/0.009154/13.51,BIOCARTA_IGF1MTOR_PATHWAY/0.02921/7.432,BIOCARTA_NFAT_PATHWAY/0.03444/4.207,BIOCARTA_CTCF_PATHWAY/0.03789/6.463,BIOCARTA_IGF1R_PATHWAY/0.03789/6.463,BIOCARTA_BAD_PATHWAY/0.04415/5.946	NA	KEGG_MTOR_SIGNALING_PATHWAY/0.004873/5.829,KEGG_BASAL_TRANSCRIPTION_FACTORS/0.01059/6.558,KEGG_NON_HOMOLOGOUS_END_JOINING/0.01275/11.43,KEGG_NICOTINATE_AND_NICOTINAMIDE_METABOLISM/0.04098/6.194,KEGG_RNA_DEGRADATION/0.04139/3.912	NA	REACTOME_SIGNALING_BY_BMP/0.003068/10.14,REACTOME_RNA_POL_II_TRANSCRIPTION_PRE_INITIATION_AND_PROMOTER_OPENING/0.01649/5.574,REACTOME_ANTIGEN_PRESENTATION_FOLDING_ASSEMBLY_AND_PEPTIDE_LOADING_OF_CLASS_I_MHC/0.02921/7.432,REACTOME_METABOLISM_OF_VITAMINS_AND_COFACTORS/0.02967/4.459,REACTOME_PI_3K_CASCADE/0.03122/4.372,REACTOME_RNA_POL_I_TRANSCRIPTION_TERMINATION/0.03201/7.078,REACTOME_CD28_DEPENDEN…	NA	CENTROSOME_CYCLE/0.006099/16.52,RNA_3END_PROCESSING/0.007557/14.86,PROTEIN_RNA_COMPLEX_ASSEMBLY/0.007691/5.126,TRANSITION_METAL_ION_TRANSPORT/0.01089/12.39,CENTROSOME_ORGANIZATION_AND_BIOGENESIS/0.01275/11.43,G1_PHASE_OF_MITOTIC_CELL_CYCLE/0.01275/11.43,ESTABLISHMENT_OF_PROTEIN_LOCALIZATION/0.01314/2.797,MRNA_METABOLIC_PROCESS/0.01468/4.247,MICROTUBULE_ORGANIZING_CENTER_ORGANIZATION_AND_BIOGENESI…	NA	TRANSCRIPTION_FACTOR_TFIID_COMPLEX/0.01475/10.62,CENTROSOME/0.03612/4.129	NA	TRANSLATION_REGULATOR_ACTIVITY/0.002/7.432,TRANSCRIPTION_COACTIVATOR_ACTIVITY/0.006423/3.626,ATP_DEPENDENT_DNA_HELICASE_ACTIVITY/0.009154/13.51,HORMONE_BINDING/0.01089/12.39,TRANSLATION_FACTOR_ACTIVITY_NUCLEIC_ACID_BINDING/0.01436/5.868,TRANSCRIPTION_FACTOR_BINDING/0.02031/2.237,CATION_BINDING/0.02175/2.526,KINASE_REGULATOR_ACTIVITY/0.02255/4.955,TRANSCRIPTION_ACTIVATOR_ACTIVITY/0.0291/2.593,SMAL…	NA	BCAT_BILD_ET_AL_DN/0.003093/6.607,VEGF_A_UP.V1_DN/0.00415/3.146,EIF4E_DN/0.01002/3.831,STK33_DN/0.01017/2.515,ERB2_UP.V1_DN/0.01622/2.682,GCNP_SHH_UP_EARLY.V1_UP/0.02502/2.686,PIGF_UP.V1_UP/0.03938/2.411,HOXA9_DN.V1_UP/0.04672/2.311	NA	HALLMARK_PROTEIN_SECRETION/0.009608/3.871,HALLMARK_MTORC1_SIGNALING/0.01794/2.628,HALLMARK_UNFOLDED_PROTEIN_RESPONSE/0.01839/3.289	NA	TRANSL._REGULAT.
M54	88	-2.35902	0.521229	0.514293	0.0122551	0.999999	2.26901e-12	1.18121	0.499666	2.05198	0.940784	0.446076	3.77	1	16.44	0	258	M4	POLR2I|5438(41),MRPL55|128308(26),SCNM1|79005(26),MTX1|4580(24),KRTCAP2|200185(21),LOC440957|440957(21),MRPL24|79590(20),MRPS26|64949(19),NDUFA3|4696(16),ITGB1BP3|27231(16)	S1	0	BIOCARTA_ALK_PATHWAY/0.01363/5.98,BIOCARTA_ARAP_PATHWAY/0.02178/8.676,BIOCARTA_MCALPAIN_PATHWAY/0.04478/5.9	NA	KEGG_HUNTINGTONS_DISEASE/0.0005571/3.881,KEGG_CARDIAC_MUSCLE_CONTRACTION/0.002946/5.121,KEGG_PARKINSONS_DISEASE/0.004429/3.916,KEGG_OXIDATIVE_PHOSPHORYLATION/0.00503/3.815,KEGG_PURINE_METABOLISM/0.005663/3.288,KEGG_PYRIMIDINE_METABOLISM/0.01078/3.763,KEGG_SULFUR_METABOLISM/0.01105/12.29,KEGG_ALZHEIMERS_DISEASE/0.02033/2.818,KEGG_PROTEASOME/0.02169/5.028,KEGG_HYPERTROPHIC_CARDIOMYOPATHY_HCM/0.0253…	NA	REACTOME_MRNA_SPLICING_MINOR_PATHWAY/0.001697/7.763,REACTOME_RESPIRATORY_ELECTRON_TRANSPORT/0.001752/5.762,REACTOME_MRNA_SPLICING/0.002071/4.562,REACTOME_HS_GAG_DEGRADATION/0.002368/11.06,REACTOME_VIF_MEDIATED_DEGRADATION_OF_APOBEC3G/0.004337/6.02,REACTOME_RESPIRATORY_ELECTRON_TRANSPORT_ATP_SYNTHESIS_BY_CHEMIOSMOTIC_COUPLING_AND_HEAT_PRODUCTION_BY_UNCOUPLING_PROTEINS_/0.004639/4.609,REACTOME_PROC…	NA	SENSORY_ORGAN_DEVELOPMENT/2.971e-05/21.07,REGULATION_OF_NEURON_APOPTOSIS/0.0004952/18.44,DNA_FRAGMENTATION_DURING_APOPTOSIS/0.0006373/17.02,NEURON_APOPTOSIS/0.001456/13.01,CELL_STRUCTURE_DISASSEMBLY_DURING_APOPTOSIS/0.001729/12.29,APOPTOTIC_NUCLEAR_CHANGES/0.002033/11.64,REGULATION_OF_BLOOD_PRESSURE/0.002368/11.06,DNA_CATABOLIC_PROCESS/0.003571/9.619,SUPEROXIDE_METABOLIC_PROCESS/0.006192/16.39,NU…	NA	RIBONUCLEOPROTEIN_COMPLEX/0.000721/4.155,SPLICEOSOME/0.004664/5.9,CELL_SOMA/0.007671/14.75,CELL_SUBSTRATE_ADHERENS_JUNCTION/0.01939/9.219,CELL_MATRIX_JUNCTION/0.02429/8.194,NUCLEOLAR_PART/0.02429/8.194,RIBOSOMAL_SUBUNIT/0.02964/7.375,NEURON_PROJECTION/0.02964/7.375,ORGANELLAR_RIBOSOME/0.0354/6.704,SMALL_NUCLEAR_RIBONUCLEOPROTEIN_COMPLEX/0.0354/6.704,MITOCHONDRIAL_RIBOSOME/0.0354/6.704,ADHERENS_JU…	NA	NUCLEOBASENUCLEOSIDENUCLEOTIDE_KINASE_ACTIVITY/0.004546/8.85,NUCLEOTIDE_KINASE_ACTIVITY/0.01295/11.35,SULFURIC_ESTER_HYDROLASE_ACTIVITY/0.01939/9.219,PHOSPHOTRANSFERASE_ACTIVITY_PHOSPHATE_GROUP_AS_ACCEPTOR/0.02429/8.194,ZINC_ION_BINDING/0.03177/3.352,STRUCTURAL_MOLECULE_ACTIVITY/0.04571/2.151	NA	ESC_V6.5_UP_LATE.V1_UP/0.0009045/3.627,RB_DN.V1_UP/0.008968/3.378,CAMP_UP.V1_UP/0.01685/2.661,PIGF_UP.V1_DN/0.03888/2.418,EIF4E_UP/0.04168/3.073,VEGF_A_UP.V1_UP/0.04245/2.366,CAHOY_ASTROGLIAL/0.0458/2.98	NA	HALLMARK_OXIDATIVE_PHOSPHORYLATION/0.005901/2.965,HALLMARK_COAGULATION/0.01031/3.278,HALLMARK_APICAL_JUNCTION/0.01957/2.581	NA	SENSORY_ORGAN_D.
M69	89	-1.83601	0.0773908	0.0202464	0.393429	1	1.64577e-08	1.03306	0.243744	2.04152	0.949896	0.338493	2.99	1	15.88	0	170	M4	FBXL15|79176(35),C6orf226|441150(25),PPRC1|23082(17),POLL|27343(16)	S1	0	BIOCARTA_INTEGRIN_PATHWAY/0.004699/8.836,BIOCARTA_CELL2CELL_PATHWAY/0.00673/15.99,BIOCARTA_LONGEVITY_PATHWAY/0.00772/14.92,BIOCARTA_PTEN_PATHWAY/0.01105/12.44,BIOCARTA_TFF_PATHWAY/0.01491/10.66,BIOCARTA_GH_PATHWAY/0.02406/8.291,BIOCARTA_PYK2_PATHWAY/0.02577/7.995	NA	KEGG_BASE_EXCISION_REPAIR/0.00314/10.17,KEGG_LIMONENE_AND_PINENE_DEGRADATION/0.003407/22.38,KEGG_PHENYLALANINE_METABOLISM/0.01105/12.44	NA	REACTOME_BASE_FREE_SUGAR_PHOSPHATE_REMOVAL_VIA_THE_SINGLE_NUCLEOTIDE_REPLACEMENT_PATHWAY/0.003407/22.38,REACTOME_PROLACTIN_RECEPTOR_SIGNALING/0.004939/18.65,REACTOME_RESOLUTION_OF_AP_SITES_VIA_THE_SINGLE_NUCLEOTIDE_REPLACEMENT_PATHWAY/0.004939/18.65,REACTOME_METABOLISM_OF_POLYAMINES/0.00772/14.92,REACTOME_AMINO_ACID_SYNTHESIS_AND_INTERCONVERSION_TRANSAMINATION/0.008771/13.99,REACTOME_RESOLUTION_O…	NA	NUCLEOTIDE_EXCISION_REPAIR/0.0007143/16.79,CELLULAR_CATABOLIC_PROCESS/0.002928/3.713,CATABOLIC_PROCESS/0.003873/3.529,DNA_METABOLIC_PROCESS/0.006721/3.185,BASE_EXCISION_REPAIR/0.008771/13.99,CARBOHYDRATE_TRANSPORT/0.01105/12.44,EPIDERMAL_GROWTH_FACTOR_RECEPTOR_SIGNALING_PATHWAY/0.0163/10.17,PROTEIN_COMPLEX_ASSEMBLY/0.01679/3.371,DNA_REPAIR/0.02395/3.67,NEGATIVE_REGULATION_OF_CELL_CYCLE/0.03381/4.…	NA	FOCAL_ADHESION/0.005802/17.22,CELL_SUBSTRATE_ADHERENS_JUNCTION/0.008771/13.99,MITOCHONDRIAL_OUTER_MEMBRANE/0.01105/12.44,CELL_MATRIX_JUNCTION/0.01105/12.44,ADHERENS_JUNCTION/0.01775/9.732,ORGANELLE_OUTER_MEMBRANE/0.01925/9.327,OUTER_MEMBRANE/0.02081/8.954,CELL_JUNCTION/0.03602/4.145,MITOCHONDRIAL_PART/0.0362/3.221,MITOCHONDRIAL_MEMBRANE/0.03829/4.045,BASOLATERAL_PLASMA_MEMBRANE/0.03895/6.396	NA	PROTEIN_KINASE_BINDING/0.01727/5.504,KINASE_BINDING/0.02299/4.938,LYASE_ACTIVITY/0.02299/4.938,CARBON_OXYGEN_LYASE_ACTIVITY/0.03115/7.221,HORMONE_ACTIVITY/0.0431/6.05,TRANSCRIPTION_REPRESSOR_ACTIVITY/0.04391/3.025,PROTEIN_KINASE_REGULATOR_ACTIVITY/0.0474/5.74	NA	PRC1_BMI_UP.V1_UP/0.02014/3.216,MTOR_UP.V1_DN/0.02197/3.144,PDGF_UP.V1_UP/0.03702/3.198	NA	HALLMARK_MYC_TARGETS_V2/0.001793/7.719,HALLMARK_HEDGEHOG_SIGNALING/0.041/6.218	NA	NUCLEOTIDE_EXCI.
M421	90	-0.209904	0.279864	0.416346	0.883287	0.618535	0.905174	0.895121	0.967899	0.802137	0.954942	0.326953	5.93	0.86	5.91	0.5	176	M118	FOXI3|344167(52),C10orf71|118461(43),UGT3A1|133688(34),GLRA4|441509(26),FLJ43390|646113(19),OR9A4|130075(16)	S1	0	NA	NA	KEGG_NEUROACTIVE_LIGAND_RECEPTOR_INTERACTION/0.0005959/3.846,KEGG_BASAL_CELL_CARCINOMA/0.01367/6.006,KEGG_HEDGEHOG_SIGNALING_PATHWAY/0.01436/5.897	NA	REACTOME_GPCR_LIGAND_BINDING/0.0006085/3.258,REACTOME_CLASS_B_2_SECRETIN_FAMILY_RECEPTORS/0.0009293/6.673,REACTOME_SIGNALING_BY_GPCR/0.001974/2.433,REACTOME_G_ALPHA_Q_SIGNALLING_EVENTS/0.02057/3.198,REACTOME_GPCR_DOWNSTREAM_SIGNALING/0.02179/2.099,REACTOME_GLUCAGON_TYPE_LIGAND_RECEPTORS/0.03124/7.207,REACTOME_GASTRIN_CREB_SIGNALLING_PATHWAY_VIA_PKC_AND_MAPK/0.03194/2.845,REACTOME_NUCLEAR_SIGNALIN…	NA	FEEDING_BEHAVIOR/0.0009154/15.44,TISSUE_DEVELOPMENT/0.001741/4.735,EPIDERMIS_DEVELOPMENT/0.004246/6.091,REGULATION_OF_BIOLOGICAL_QUALITY/0.004946/2.637,NEUROLOGICAL_SYSTEM_PROCESS/0.006119/2.725,ECTODERM_DEVELOPMENT/0.006483/5.405,TUBE_MORPHOGENESIS/0.008254/14.41,NEGATIVE_REGULATION_OF_CELL_MIGRATION/0.008254/14.41,G_PROTEIN_COUPLED_RECEPTOR_PROTEIN_SIGNALING_PATHWAY/0.009662/2.72,GLUTAMATE_SIGN…	NA	INTERMEDIATE_FILAMENT_CYTOSKELETON/0.02055/9.009,INTERMEDIATE_FILAMENT/0.02055/9.009	NA	NEUROTRANSMITTER_RECEPTOR_ACTIVITY/0.00992/6.757,NEUROTRANSMITTER_BINDING/0.01171/6.359,RHO_GTPASE_ACTIVATOR_ACTIVITY/0.01312/11.38,GLUTAMATE_RECEPTOR_ACTIVITY/0.01449/10.81,NEUROPEPTIDE_RECEPTOR_ACTIVITY/0.01592/10.3,NEUROPEPTIDE_BINDING/0.01741/9.828,GTPASE_ACTIVATOR_ACTIVITY/0.01811/5.405,G_PROTEIN_COUPLED_RECEPTOR_ACTIVITY/0.02349/3.089,RAS_GTPASE_ACTIVATOR_ACTIVITY/0.02933/7.456,TRANSMEMBRAN…	NA	RAPA_EARLY_UP.V1_DN/0.001648/4.113,JAK2_DN.V1_UP/0.004922/3.838,NRL_DN.V1_UP/0.007945/4.064,CAHOY_NEURONAL/0.01216/4.504,GCNP_SHH_UP_EARLY.V1_DN/0.01665/3.378,IL21_UP.V1_DN/0.01965/3.237,PRC1_BMI_UP.V1_UP/0.02299/3.107,BRCA1_DN.V1_UP/0.02405/3.665,MTOR_UP.V1_DN/0.02505/3.037,PRC1_BMI_UP.V1_DN/0.02505/3.037,AKT_UP.V1_DN/0.02836/2.938,RELA_DN.V1_DN/0.03598/3.227,KRAS.KIDNEY_UP.V1_UP/0.0403/3.111,AT…	NA	NA	NA	NEUROACTIVE_LIG.
M291	91	-1.76912	0.892192	0.537988	0.000253965	0.817499	2.53963e-07	1.33389	0.885396	1.90691	0.959482	0.316175	1.16	1	7.26	0.24	182	M31	OCA2|4948(27),TRPM1|4308(26),CDK2|1017(25),FAM69C|125704(24),TFAP2A|7020(21),SILV|6490(19),PPM1H|57460(18),TRIM63|84676(16)	NA	0	NA	NA	KEGG_SMALL_CELL_LUNG_CANCER/0.04671/3.734	NA	REACTOME_AMINO_ACID_TRANSPORT_ACROSS_THE_PLASMA_MEMBRANE/8.896e-06/17.42,REACTOME_TRANSPORT_OF_INORGANIC_CATIONS_ANIONS_AND_AMINO_ACIDS_OLIGOPEPTIDES/2.686e-05/8.042,REACTOME_AMINO_ACID_AND_OLIGOPEPTIDE_SLC_TRANSPORTERS/8.395e-05/11.12,REACTOME_NCAM_SIGNALING_FOR_NEURITE_OUT_GROWTH/0.00034/8.297,REACTOME_NCAM1_INTERACTIONS/0.0004637/11,REACTOME_TRANSMEMBRANE_TRANSPORT_OF_SMALL_MOLECULES/0.001674/…	NA	AMINE_TRANSPORT/2.945e-05/13.76,AMINO_ACID_TRANSPORT/0.0001027/16.08,SYSTEM_DEVELOPMENT/0.0004603/2.362,ORGANIC_ACID_TRANSPORT/0.0005129/10.72,CARBOXYLIC_ACID_TRANSPORT/0.0005129/10.72,MULTICELLULAR_ORGANISMAL_DEVELOPMENT/0.0008443/2.138,ORGAN_DEVELOPMENT/0.0009817/2.623,ANATOMICAL_STRUCTURE_DEVELOPMENT/0.002952/2.012,NEUTRAL_AMINO_ACID_TRANSPORT/0.003893/20.91,REGULATION_OF_HORMONE_SECRETION/0.0…	NA	COLLAGEN/0.001324/13.64,EXTRACELLULAR_MATRIX_PART/0.01647/5.601,EXTRACELLULAR_REGION/0.0192/2.256	NA	AMINO_ACID_TRANSMEMBRANE_TRANSPORTER_ACTIVITY/0.0001386/14.93,SUBSTRATE_SPECIFIC_TRANSMEMBRANE_TRANSPORTER_ACTIVITY/0.0003849/3.443,AMINE_TRANSMEMBRANE_TRANSPORTER_ACTIVITY/0.0005129/10.72,ORGANIC_ACID_TRANSMEMBRANE_TRANSPORTER_ACTIVITY/0.0006825/9.957,CARBOXYLIC_ACID_TRANSMEMBRANE_TRANSPORTER_ACTIVITY/0.0006825/9.957,TRANSMEMBRANE_TRANSPORTER_ACTIVITY/0.0008035/3.151,ACTIVE_TRANSMEMBRANE_TRANSPO…	NA	MEL18_DN.V1_UP/8.219e-06/6.721,BMI1_DN_MEL18_DN.V1_UP/1.033e-05/6.534,P53_DN.V1_DN/1.507e-05/5.502,RAF_UP.V1_DN/9.155e-05/4.952,KRAS.LUNG.BREAST_UP.V1_UP/0.0002816/5.544,AKT_UP_MTOR_DN.V1_DN/0.0003468/4.646,KRAS.600.LUNG.BREAST_UP.V1_UP/0.0008701/3.647,KRAS.600_UP.V1_UP/0.0008941/3.633,KRAS.BREAST_UP.V1_UP/0.001519/4.863,AKT_UP.V1_DN/0.001994/3.977,KRAS.300_UP.V1_UP/0.002217/4.513,KRAS.KIDNEY_UP.…	NA	HALLMARK_ESTROGEN_RESPONSE_EARLY/0.0006104/4.267,HALLMARK_UV_RESPONSE_DN/0.002556/4.386,HALLMARK_INFLAMMATORY_RESPONSE/0.01266/3.136,HALLMARK_MTORC1_SIGNALING/0.04189/2.64,HALLMARK_ESTROGEN_RESPONSE_LATE/0.04265/2.627	NA	AMINE_TRANSPORT
M8	92	-0.181752	0.452248	0.187389	1	0.995168	1	0.5709	0.763305	0.325076	0.962651	0.454293	11.54	1	11.95	0	380	M2	LECT2|3950(56),SLC2A2|6514(37),FGF21|26291(35),PLG|5340(30),APOH|350(29),ADH4|127(25),SLC13A2|9058(25),C14orf180|400258(23),ORM1|5004(19),FOXI1|2299(19),FLJ43860|389690(18),F13B|2165(18),TMEM213|155006(18),LOC93432|93432(17),SPANXN3|139067(17),ADIPOQ|9370(16),ADH1A|124(16),PSG1|5669(16),C14orf105|55195(15),XKR3|150165(15)	S1	0	BIOCARTA_INTRINSIC_PATHWAY/5.889e-09/18.21,BIOCARTA_AMI_PATHWAY/7.431e-08/17.52,BIOCARTA_EXTRINSIC_PATHWAY/9.3e-08/23.11,BIOCARTA_FIBRINOLYSIS_PATHWAY/2.184e-06/20.86,BIOCARTA_NUCLEARRS_PATHWAY/0.0001338/14.31,BIOCARTA_PLATELETAPP_PATHWAY/0.001948/11.55,BIOCARTA_PPARA_PATHWAY/0.005131/4.471,BIOCARTA_BIOPEPTIDES_PATHWAY/0.009639/4.769,BIOCARTA_LECTIN_PATHWAY/0.0161/10.01,BIOCARTA_CLASSIC_PATHWAY/0…	BIOCARTA_INTRINSIC_PATHWAY/0.0007732/18.21,BIOCARTA_AMI_PATHWAY/0.009756/17.52,BIOCARTA_EXTRINSIC_PATHWAY/0.01221/23.11	KEGG_RETINOL_METABOLISM/8.35e-22/18.78,KEGG_DRUG_METABOLISM_CYTOCHROME_P450/2.203e-20/16.43,KEGG_METABOLISM_OF_XENOBIOTICS_BY_CYTOCHROME_P450/6.378e-18/15.34,KEGG_COMPLEMENT_AND_COAGULATION_CASCADES/2.04e-12/11.55,KEGG_DRUG_METABOLISM_OTHER_ENZYMES/2.976e-11/13.97,KEGG_PPAR_SIGNALING_PATHWAY/4.746e-11/10.46,KEGG_LINOLEIC_ACID_METABOLISM/2.683e-08/15.41,KEGG_STEROID_HORMONE_BIOSYNTHESIS/3.206e-07/…	KEGG_RETINOL_METABOLISM/9.397e-17/18.78,KEGG_DRUG_METABOLISM_CYTOCHROME_P450/2.48e-15/16.43,KEGG_METABOLISM_OF_XENOBIOTICS_BY_CYTOCHROME_P450/7.177e-13/15.34,KEGG_COMPLEMENT_AND_COAGULATION_CASCADES/2.296e-07/11.55,KEGG_DRUG_METABOLISM_OTHER_ENZYMES/3.349e-06/13.97,KEGG_PPAR_SIGNALING_PATHWAY/5.34e-06/10.46,KEGG_LINOLEIC_ACID_METABOLISM/0.003019/15.41,KEGG_STEROID_HORMONE_BIOSYNTHESIS/0.03607/9.5…	REACTOME_BIOLOGICAL_OXIDATIONS/4.885e-17/9.537,REACTOME_PHASE1_FUNCTIONALIZATION_OF_COMPOUNDS/1.613e-13/12.14,REACTOME_XENOBIOTICS/8.435e-13/32.19,REACTOME_COMMON_PATHWAY/6.362e-11/28.61,REACTOME_FORMATION_OF_FIBRIN_CLOT_CLOTTING_CASCADE/1.889e-10/16.69,REACTOME_CYTOCHROME_P450_ARRANGED_BY_SUBSTRATE_TYPE/1.596e-09/11.72,REACTOME_LIPID_DIGESTION_MOBILIZATION_AND_TRANSPORT/7.472e-09/11.92,REACTOME_…	REACTOME_BIOLOGICAL_OXIDATIONS/1.992e-11/9.537,REACTOME_PHASE1_FUNCTIONALIZATION_OF_COMPOUNDS/6.579e-08/12.14,REACTOME_XENOBIOTICS/3.44e-07/32.19,REACTOME_COMMON_PATHWAY/2.594e-05/28.61,REACTOME_FORMATION_OF_FIBRIN_CLOT_CLOTTING_CASCADE/7.703e-05/16.69,REACTOME_CYTOCHROME_P450_ARRANGED_BY_SUBSTRATE_TYPE/0.000651/11.72,REACTOME_LIPID_DIGESTION_MOBILIZATION_AND_TRANSPORT/0.003047/11.92	WOUND_HEALING/7.925e-07/8.666,RESPONSE_TO_EXTERNAL_STIMULUS/8.121e-07/3.482,LIPID_METABOLIC_PROCESS/1.116e-06/3.414,BLOOD_COAGULATION/1.263e-06/9.77,REGULATION_OF_BODY_FLUID_LEVELS/1.299e-06/8.193,COAGULATION/1.533e-06/9.537,HEMOSTASIS/3.161e-06/8.708,FEMALE_PREGNANCY/3.743e-06/8.523,REGULATION_OF_BIOLOGICAL_QUALITY/9.309e-06/2.809,LIPID_TRANSPORT/1.584e-05/10.73,RESPONSE_TO_CHEMICAL_STIMULUS/1.5…	NA	EXTRACELLULAR_SPACE/2.725e-10/4.985,EXTRACELLULAR_REGION_PART/8.697e-09/3.875,EXTRACELLULAR_REGION/3.342e-07/3.122,MEMBRANE_FRACTION/1.228e-05/3.025,CELL_FRACTION/1.229e-05/2.624,MICROSOME/0.0001319/7.511,VESICULAR_FRACTION/0.0001743/7.153,APICAL_JUNCTION_COMPLEX/0.004055/6.069,APICOLATERAL_PLASMA_MEMBRANE/0.004055/6.069,NICOTINIC_ACETYLCHOLINE_GATED_RECEPTOR_CHANNEL_COMPLEX/0.01942/9.104,TIGHT_J…	EXTRACELLULAR_SPACE/3.841e-05/4.985,EXTRACELLULAR_REGION_PART/0.001226/3.875,EXTRACELLULAR_REGION/0.04711/3.122	OXYGEN_BINDING/1.819e-10/20.48,SUBSTRATE_SPECIFIC_TRANSPORTER_ACTIVITY/8.34e-07/3.146,ANION_TRANSMEMBRANE_TRANSPORTER_ACTIVITY/1.106e-06/8.345,SUBSTRATE_SPECIFIC_TRANSMEMBRANE_TRANSPORTER_ACTIVITY/1.401e-05/2.998,TRANSMEMBRANE_TRANSPORTER_ACTIVITY/1.564e-05/2.881,ION_TRANSMEMBRANE_TRANSPORTER_ACTIVITY/3.282e-05/3.153,ENZYME_INHIBITOR_ACTIVITY/8.322e-05/4.471,MONOOXYGENASE_ACTIVITY/0.0001739/9.272…	OXYGEN_BINDING/4.359e-05/20.48	KRAS.BREAST_UP.V1_DN/0.0003036/3.822,ESC_J1_UP_LATE.V1_UP/0.0003396/3.266,KRAS.600_UP.V1_DN/0.0003413/2.802,KRAS.600.LUNG.BREAST_UP.V1_DN/0.0003991/2.761,ATM_DN.V1_UP/0.0004344/3.655,IL21_UP.V1_DN/0.0005473/3.298,KRAS.AMP.LUNG_UP.V1_UP/0.0009723/3.577,KRAS.300_UP.V1_DN/0.00135/3.414,PKCA_DN.V1_UP/0.001374/3.149,KRAS.LUNG.BREAST_UP.V1_DN/0.001499/3.363,NFE2L2.V2/0.001686/2.188,CYCLIN_D1_KE_.V1_DN/…	NA	HALLMARK_COAGULATION/1.692e-09/6.305,HALLMARK_XENOBIOTIC_METABOLISM/5.897e-07/4.256,HALLMARK_BILE_ACID_METABOLISM/7.714e-05/4.511,HALLMARK_COMPLEMENT/0.01941/2.253,HALLMARK_FATTY_ACID_METABOLISM/0.03631/2.261	HALLMARK_COAGULATION/5.119e-05/6.305,HALLMARK_XENOBIOTIC_METABOLISM/0.01784/4.256	RETINOL_METABOL.
M118	93	-0.139864	0.368497	0.580112	0.964926	0.766042	0.951776	0.842467	0.910964	0.754952	0.962914	0.307721	4.81	0.82	3.97	0.92	187	M9	FOXI3|344167(52),C10orf71|118461(43),UGT3A1|133688(34),GLRA4|441509(26),FLJ43390|646113(19),OR9A4|130075(16)	NA	0	NA	NA	KEGG_NEUROACTIVE_LIGAND_RECEPTOR_INTERACTION/0.0009183/3.62,KEGG_STEROID_HORMONE_BIOSYNTHESIS/0.01103/6.495,KEGG_BASAL_CELL_CARCINOMA/0.01606/5.653,KEGG_HEDGEHOG_SIGNALING_PATHWAY/0.01686/5.55	NA	REACTOME_GPCR_LIGAND_BINDING/0.001003/3.066,REACTOME_CLASS_B_2_SECRETIN_FAMILY_RECEPTORS/0.001218/6.281,REACTOME_SIGNALING_BY_GPCR/0.00344/2.29,REACTOME_FGFR_LIGAND_BINDING_AND_ACTIVATION/0.01472/10.71,REACTOME_SHC_MEDIATED_CASCADE/0.02485/8.14,REACTOME_G_ALPHA_Q_SIGNALLING_EVENTS/0.02589/3.01,REACTOME_GLUCAGON_TYPE_LIGAND_RECEPTORS/0.0349/6.783,REACTOME_GASTRIN_CREB_SIGNALLING_PATHWAY_VIA_PKC_AN…	NA	FEEDING_BEHAVIOR/0.001091/14.54,TISSUE_DEVELOPMENT/0.002361/4.456,EPIDERMIS_DEVELOPMENT/0.005259/5.732,REGULATION_OF_BIOLOGICAL_QUALITY/0.007494/2.482,ECTODERM_DEVELOPMENT/0.007997/5.087,NEUROLOGICAL_SYSTEM_PROCESS/0.008954/2.565,TUBE_MORPHOGENESIS/0.009274/13.57,NEGATIVE_REGULATION_OF_CELL_MIGRATION/0.009274/13.57,GLUTAMATE_SIGNALING_PATHWAY/0.01186/11.97,DETECTION_OF_CHEMICAL_STIMULUS/0.01186/1…	NA	INTERMEDIATE_FILAMENT_CYTOSKELETON/0.02301/8.479,INTERMEDIATE_FILAMENT/0.02301/8.479	NA	NEUROTRANSMITTER_RECEPTOR_ACTIVITY/0.01168/6.359,NEUROTRANSMITTER_BINDING/0.01377/5.985,RHO_GTPASE_ACTIVATOR_ACTIVITY/0.01472/10.71,GLUTAMATE_RECEPTOR_ACTIVITY/0.01625/10.17,NEUROPEPTIDE_RECEPTOR_ACTIVITY/0.01785/9.69,NEUROPEPTIDE_BINDING/0.01951/9.25,GTPASE_ACTIVATOR_ACTIVITY/0.02123/5.087,G_PROTEIN_COUPLED_RECEPTOR_ACTIVITY/0.02949/2.907,RAS_GTPASE_ACTIVATOR_ACTIVITY/0.03279/7.017,TRANSMEMBRANE…	NA	RAPA_EARLY_UP.V1_DN/0.002323/3.871,JAK2_DN.V1_UP/0.006576/3.612,AKT_UP.V1_DN/0.00979/3.318,NRL_DN.V1_UP/0.01016/3.825,CAHOY_NEURONAL/0.01489/4.24,GCNP_SHH_UP_EARLY.V1_DN/0.02104/3.18,IL21_UP.V1_DN/0.02475/3.046,ATF2_UP.V1_UP/0.02887/2.924,PRC1_BMI_UP.V1_UP/0.02887/2.924,BRCA1_DN.V1_UP/0.02918/3.449,MTOR_UP.V1_DN/0.0314/2.858,PRC1_BMI_UP.V1_DN/0.0314/2.858,ATF2_S_UP.V1_UP/0.03546/2.765,RELA_DN.V1_…	NA	NA	NA	NEUROACTIVE_LIG.
M44	94	-1.69766	0.0985542	0.801195	0.842801	1	1.01461e-09	0.931157	0.219241	1.84073	0.965152	0.391454	4.02	1	26.94	0	294	M4	LIN37|55957(58),OCEL1|79629(28),THAP8|199745(28),RPP21|79897(24),CCDC107|203260(19),MRPL52|122704(17),LENG1|79165(15),C16orf13|84326(15),FDX1L|112812(15),FANCG|2189(15)	NA	0	NA	NA	KEGG_TERPENOID_BACKBONE_BIOSYNTHESIS/0.001448/12.94,KEGG_GLYCOSYLPHOSPHATIDYLINOSITOL_GPI_ANCHOR_BIOSYNTHESIS/0.00653/7.766,KEGG_OTHER_GLYCAN_DEGRADATION/0.02475/8.09,KEGG_ONE_CARBON_POOL_BY_FOLATE/0.02777/7.614,KEGG_PURINE_METABOLISM/0.03537/2.473,KEGG_SYSTEMIC_LUPUS_ERYTHEMATOSUS/0.03865/2.697	NA	REACTOME_PACKAGING_OF_TELOMERE_ENDS/6.347e-05/8.629,REACTOME_MEIOTIC_SYNAPSIS/8.479e-05/6.662,REACTOME_MEIOSIS/0.0002254/4.931,REACTOME_TELOMERE_MAINTENANCE/0.0008595/5.393,REACTOME_RNA_POL_I_PROMOTER_OPENING/0.001575/5.883,REACTOME_POST_TRANSLATIONAL_PROTEIN_MODIFICATION/0.001842/3.272,REACTOME_CHROMOSOME_MAINTENANCE/0.001875/4.009,REACTOME_METABOLISM_OF_LIPIDS_AND_LIPOPROTEINS/0.002054/2.271,RE…	NA	MEMBRANE_LIPID_METABOLIC_PROCESS/0.003751/4.045,PHOSPHOLIPID_METABOLIC_PROCESS/0.004828/4.558,GLYCEROPHOSPHOLIPID_METABOLIC_PROCESS/0.005058/5.753,LIPID_METABOLIC_PROCESS/0.008696/2.311,PROTEIN_AMINO_ACID_ADP_RIBOSYLATION/0.009866/12.94,AMYLOID_PRECURSOR_PROTEIN_METABOLIC_PROCESS/0.009866/12.94,REGULATION_OF_ENDOTHELIAL_CELL_PROLIFERATION/0.009866/12.94,GLYCEROPHOSPHOLIPID_BIOSYNTHETIC_PROCESS/0.…	NA	RIBOSOMAL_SUBUNIT/0.003426/9.708,ORGANELLAR_RIBOSOME/0.004524/8.825,MITOCHONDRIAL_RIBOSOME/0.004524/8.825,MITOCHONDRIAL_PART/0.005912/3.259,ENDOPLASMIC_RETICULUM_MEMBRANE/0.009276/3.899,OLIGOSACCHARYL_TRANSFERASE_COMPLEX/0.009866/12.94,NUCLEAR_ENVELOPE_ENDOPLASMIC_RETICULUM_NETWORK/0.01406/3.517,MITOCHONDRION/0.01551/2.125,ENDOPLASMIC_RETICULUM_PART/0.01596/3.406,ORGANELLE_MEMBRANE/0.01647/2.201,…	NA	NUCLEASE_ACTIVITY/0.00145/5.992,RIBONUCLEASE_ACTIVITY/0.005812/8.09,ENDONUCLEASE_ACTIVITY/0.005812/8.09,HYDROLASE_ACTIVITY_ACTING_ON_ESTER_BONDS/0.00704/2.508,DAMAGED_DNA_BINDING/0.03765/6.472,DEOXYRIBONUCLEASE_ACTIVITY/0.04486/5.883,HEPARIN_BINDING/0.04864/5.628	NA	HOXA9_DN.V1_DN/3.382e-05/4.175,MYC_UP.V1_UP/0.005197/3.028,MTOR_UP.V1_UP/0.01439/2.746,PKCA_DN.V1_DN/0.03265/2.521,CSR_LATE_UP.V1_DN/0.03727/2.442,CRX_NRL_DN.V1_DN/0.04476/2.589	NA	HALLMARK_CHOLESTEROL_HOMEOSTASIS/0.005755/4.373,HALLMARK_UV_RESPONSE_UP/0.03631/2.458	NA	TERPENOID_BACKB.
M116	95	-0.135849	0.56294	0.281953	1	0.99925	1	0.562208	0.673383	0.420167	0.965152	0.391454	12.12	1	12.6	0	294	M8	LECT2|3950(56),SLC2A2|6514(37),FGF21|26291(35),PLG|5340(30),APOH|350(29),ADH4|127(25),SLC13A2|9058(25),C14orf180|400258(23),ORM1|5004(19),FOXI1|2299(19),FLJ43860|389690(18),F13B|2165(18),TMEM213|155006(17),ADIPOQ|9370(16),ADH1A|124(16),C14orf105|55195(15)	NA	0	BIOCARTA_INTRINSIC_PATHWAY/7.831e-10/23.53,BIOCARTA_AMI_PATHWAY/1.278e-08/22.65,BIOCARTA_EXTRINSIC_PATHWAY/2.026e-08/29.87,BIOCARTA_FIBRINOLYSIS_PATHWAY/6.17e-07/26.97,BIOCARTA_NUCLEARRS_PATHWAY/4.948e-05/18.49,BIOCARTA_PLATELETAPP_PATHWAY/0.0009311/14.93,BIOCARTA_LECTIN_PATHWAY/0.009866/12.94,BIOCARTA_PPARA_PATHWAY/0.01093/4.623,BIOCARTA_CLASSIC_PATHWAY/0.01418/10.79,BIOCARTA_BIOPEPTIDES_PATHWAY…	BIOCARTA_INTRINSIC_PATHWAY/0.0001028/23.53,BIOCARTA_AMI_PATHWAY/0.001678/22.65,BIOCARTA_EXTRINSIC_PATHWAY/0.00266/29.87	KEGG_RETINOL_METABOLISM/3.758e-24/24.27,KEGG_DRUG_METABOLISM_CYTOCHROME_P450/1.027e-22/21.24,KEGG_METABOLISM_OF_XENOBIOTICS_BY_CYTOCHROME_P450/5.123e-20/19.83,KEGG_COMPLEMENT_AND_COAGULATION_CASCADES/4.958e-14/14.93,KEGG_DRUG_METABOLISM_OTHER_ENZYMES/1.482e-12/18.06,KEGG_PPAR_SIGNALING_PATHWAY/1.525e-12/13.52,KEGG_LINOLEIC_ACID_METABOLISM/3.626e-09/19.91,KEGG_STEROID_HORMONE_BIOSYNTHESIS/3.619e-0…	KEGG_RETINOL_METABOLISM/4.229e-19/24.27,KEGG_DRUG_METABOLISM_CYTOCHROME_P450/1.156e-17/21.24,KEGG_METABOLISM_OF_XENOBIOTICS_BY_CYTOCHROME_P450/5.765e-15/19.83,KEGG_COMPLEMENT_AND_COAGULATION_CASCADES/5.579e-09/14.93,KEGG_DRUG_METABOLISM_OTHER_ENZYMES/1.667e-07/18.06,KEGG_PPAR_SIGNALING_PATHWAY/1.717e-07/13.52,KEGG_LINOLEIC_ACID_METABOLISM/0.000408/19.91,KEGG_STEROID_HORMONE_BIOSYNTHESIS/0.004073/…	REACTOME_BIOLOGICAL_OXIDATIONS/1.297e-19/12.33,REACTOME_PHASE1_FUNCTIONALIZATION_OF_COMPOUNDS/3e-15/15.69,REACTOME_XENOBIOTICS/8.316e-14/41.6,REACTOME_CYTOCHROME_P450_ARRANGED_BY_SUBSTRATE_TYPE/1.057e-10/15.15,REACTOME_FORMATION_OF_FIBRIN_CLOT_CLOTTING_CASCADE/4.783e-10/19.42,REACTOME_COMMON_PATHWAY/6.127e-10/32.36,REACTOME_LIPID_DIGESTION_MOBILIZATION_AND_TRANSPORT/1.267e-08/13.87,REACTOME_ETHAN…	REACTOME_BIOLOGICAL_OXIDATIONS/5.29e-14/12.33,REACTOME_PHASE1_FUNCTIONALIZATION_OF_COMPOUNDS/1.223e-09/15.69,REACTOME_XENOBIOTICS/3.391e-08/41.6,REACTOME_CYTOCHROME_P450_ARRANGED_BY_SUBSTRATE_TYPE/4.311e-05/15.15,REACTOME_FORMATION_OF_FIBRIN_CLOT_CLOTTING_CASCADE/0.0001951/19.42,REACTOME_COMMON_PATHWAY/0.0002498/32.36,REACTOME_LIPID_DIGESTION_MOBILIZATION_AND_TRANSPORT/0.005167/13.87	WOUND_HEALING/9.132e-08/11.2,REGULATION_OF_BODY_FLUID_LEVELS/1.516e-07/10.59,BLOOD_COAGULATION/1.813e-07/12.63,COAGULATION/2.21e-07/12.33,RESPONSE_TO_EXTERNAL_STIMULUS/2.612e-07/4.072,LIPID_METABOLIC_PROCESS/3.533e-07/3.992,HEMOSTASIS/4.631e-07/11.26,RESPONSE_TO_WOUNDING/1.022e-06/4.951,REGULATION_OF_BIOLOGICAL_QUALITY/1.778e-06/3.315,STEROID_METABOLIC_PROCESS/7.802e-06/7.845,ACUTE_INFLAMMATORY_R…	WOUND_HEALING/0.04558/11.2	EXTRACELLULAR_SPACE/1.146e-11/6.164,EXTRACELLULAR_REGION_PART/2.4e-10/4.809,EXTRACELLULAR_REGION/8.387e-09/3.88,CELL_FRACTION/1.591e-06/3.121,MEMBRANE_FRACTION/4.33e-06/3.519,MICROSOME/3.191e-05/9.708,VESICULAR_FRACTION/4.249e-05/9.245,APICAL_JUNCTION_COMPLEX/0.001605/7.845,APICOLATERAL_PLASMA_MEMBRANE/0.001605/7.845,TIGHT_JUNCTION/0.01089/6.472,INTERCELLULAR_JUNCTION/0.01719/4.045,DYSTROPHIN_ASS…	EXTRACELLULAR_SPACE/1.615e-06/6.164,EXTRACELLULAR_REGION_PART/3.383e-05/4.809,EXTRACELLULAR_REGION/0.001182/3.88	OXYGEN_BINDING/1.854e-11/26.48,ANION_TRANSMEMBRANE_TRANSPORTER_ACTIVITY/1.285e-07/10.79,SUBSTRATE_SPECIFIC_TRANSPORTER_ACTIVITY/5.709e-07/3.558,TRANSMEMBRANE_TRANSPORTER_ACTIVITY/4.417e-06/3.369,SUBSTRATE_SPECIFIC_TRANSMEMBRANE_TRANSPORTER_ACTIVITY/4.908e-06/3.488,OXIDOREDUCTASE_ACTIVITY/8.357e-06/3.685,ENZYME_INHIBITOR_ACTIVITY/9.401e-06/5.778,ION_TRANSMEMBRANE_TRANSPORTER_ACTIVITY/2.137e-05/3.5…	OXYGEN_BINDING/4.441e-06/26.48,ANION_TRANSMEMBRANE_TRANSPORTER_ACTIVITY/0.03078/10.79	PKCA_DN.V1_UP/0.0001875/4.07,NFE2L2.V2/0.0002469/2.67,IL21_UP.V1_DN/0.000279/3.875,KRAS.BREAST_UP.V1_DN/0.000991/3.952,KRAS.300_UP.V1_DN/0.001041/3.922,KRAS.600.LUNG.BREAST_UP.V1_DN/0.001126/2.855,ESC_J1_UP_LATE.V1_UP/0.002308/3.166,CYCLIN_D1_KE_.V1_DN/0.002482/3.132,KRAS.600_UP.V1_DN/0.003134/2.656,KRAS.AMP.LUNG_UP.V1_UP/0.003462/3.595,ALK_DN.V1_DN/0.004471/3.432,KRAS.LUNG.BREAST_UP.V1_DN/0.0048…	NA	HALLMARK_COAGULATION/3.227e-11/8.15,HALLMARK_XENOBIOTIC_METABOLISM/1.486e-08/5.501,HALLMARK_BILE_ACID_METABOLISM/8.678e-06/5.83,HALLMARK_FATTY_ACID_METABOLISM/0.01048/2.923,HALLMARK_COMPLEMENT/0.01277/2.589	HALLMARK_COAGULATION/9.76e-07/8.15,HALLMARK_XENOBIOTIC_METABOLISM/0.0004495/5.501	RETINOL_METABOL.
M31	96	-1.2545	0.955556	0.488734	0.00400678	0.804879	2.03129e-05	1.19458	0.914813	1.55202	0.971311	0.374878	1.42	1	3.34	1	307	M3	OCA2|4948(29),TRPM1|4308(26),FAM69C|125704(25),CDK2|1017(25),ATP1B2|482(22),TFAP2A|7020(21),SILV|6490(19),LIF|3976(19),SLC20A1|6574(19),PPM1H|57460(18),SLC16A6|9120(18),PPP2R2B|5521(17),TRIM63|84676(16),PKM2|5315(16),SLC7A5|8140(15),KCNAB2|8514(15),UCN2|90226(15)	S1	0	BIOCARTA_GLYCOLYSIS_PATHWAY/0.0004589/18.59,BIOCARTA_MTA3_PATHWAY/0.003328/9.786,BIOCARTA_FEEDER_PATHWAY/0.008668/13.77,BIOCARTA_TNFR2_PATHWAY/0.03349/6.886	NA	KEGG_GLYCOLYSIS_GLUCONEOGENESIS/5.5e-05/7.112,KEGG_PENTOSE_PHOSPHATE_PATHWAY/0.009135/6.886,KEGG_INOSITOL_PHOSPHATE_METABOLISM/0.01047/4.678,KEGG_ECM_RECEPTOR_INTERACTION/0.01104/3.734,KEGG_FRUCTOSE_AND_MANNOSE_METABOLISM/0.01721/5.469,KEGG_FOCAL_ADHESION/0.0411/2.202,KEGG_REGULATION_OF_ACTIN_CYTOSKELETON/0.04597/2.148,KEGG_SMALL_CELL_LUNG_CANCER/0.047/2.951	NA	REACTOME_GLYCOLYSIS/1.79e-07/16.07,REACTOME_BASIGIN_INTERACTIONS/1.771e-06/15.49,REACTOME_TRANSPORT_OF_INORGANIC_CATIONS_ANIONS_AND_AMINO_ACIDS_OLIGOPEPTIDES/2.094e-06/6.811,REACTOME_AMINO_ACID_TRANSPORT_ACROSS_THE_PLASMA_MEMBRANE/7.199e-06/12.4,REACTOME_GLUCOSE_METABOLISM/8.471e-06/7.747,REACTOME_TRANSMEMBRANE_TRANSPORT_OF_SMALL_MOLECULES/8.615e-06/3.099,REACTOME_SLC_MEDIATED_TRANSMEMBRANE_TRANS…	NA	ORGANIC_ACID_TRANSPORT/2.626e-06/11.12,CARBOXYLIC_ACID_TRANSPORT/2.626e-06/11.12,AMINE_TRANSPORT/3.003e-05/9.786,AMINO_ACID_TRANSPORT/5.271e-05/11.92,SYSTEM_DEVELOPMENT/0.0002448/2.063,NEUTRAL_AMINO_ACID_TRANSPORT/0.0004589/18.59,REGULATION_OF_G_PROTEIN_COUPLED_RECEPTOR_PROTEIN_SIGNALING_PATHWAY/0.0004619/10.78,ORGAN_DEVELOPMENT/0.0007794/2.221,PHOSPHOINOSITIDE_MEDIATED_SIGNALING/0.001027/6.456,R…	NA	EXTRACELLULAR_REGION/0.003337/2.229,PROTEINACEOUS_EXTRACELLULAR_MATRIX/0.004866/3.834,EXTRACELLULAR_MATRIX/0.005115/3.795,COLLAGEN/0.005799/8.084,EXTRACELLULAR_REGION_PART/0.006461/2.303,CYTOSOL/0.01753/2.442,VOLTAGE_GATED_POTASSIUM_CHANNEL_COMPLEX/0.02648/4.648	NA	SUBSTRATE_SPECIFIC_TRANSMEMBRANE_TRANSPORTER_ACTIVITY/5.533e-07/3.711,SUBSTRATE_SPECIFIC_TRANSPORTER_ACTIVITY/1.152e-06/3.407,TRANSMEMBRANE_TRANSPORTER_ACTIVITY/2.188e-06/3.396,ACTIVE_TRANSMEMBRANE_TRANSPORTER_ACTIVITY/2.33e-05/5.208,ORGANIC_ACID_TRANSMEMBRANE_TRANSPORTER_ACTIVITY/5.405e-05/8.854,CARBOXYLIC_ACID_TRANSMEMBRANE_TRANSPORTER_ACTIVITY/5.405e-05/8.854,AMINO_ACID_TRANSMEMBRANE_TRANSPORT…	NA	BMI1_DN_MEL18_DN.V1_UP/3.901e-06/5.165,RAF_UP.V1_DN/1.348e-05/4.241,MEL18_DN.V1_UP/1.727e-05/4.87,AKT_UP_MTOR_DN.V1_DN/0.00017/3.787,PIGF_UP.V1_DN/0.0001965/3.725,AKT_UP.V1_DN/0.000206/3.705,P53_DN.V1_DN/0.001068/3.262,MEK_UP.V1_DN/0.001112/3.245,KRAS.LUNG.BREAST_UP.V1_UP/0.001371/3.756,KRAS.KIDNEY_UP.V1_UP/0.001904/3.567,BMI1_DN.V1_UP/0.002375/3.443,ESC_V6.5_UP_LATE.V1_UP/0.002969/3.048,KRAS.600…	NA	HALLMARK_HYPOXIA/9.384e-05/3.756,HALLMARK_MTORC1_SIGNALING/0.0003869/3.443,HALLMARK_ESTROGEN_RESPONSE_EARLY/0.004661/2.846,HALLMARK_UV_RESPONSE_DN/0.008623/3.034,HALLMARK_IL2_STAT5_SIGNALING/0.01531/2.504,HALLMARK_EPITHELIAL_MESENCHYMAL_TRANSITION/0.01574/2.492,HALLMARK_GLYCOLYSIS/0.01574/2.492,HALLMARK_TNFA_SIGNALING_VIA_NFKB/0.01617/2.479,HALLMARK_ESTROGEN_RESPONSE_LATE/0.04301/2.18,HALLMARK_KR…	NA	SUBSTRATE_SPECI.
M32	97	-0.310565	0.625268	0.284937	0.999965	1	0.0790092	0.667708	0.224588	1.23386	0.973039	0.280701	1.72	1	16.53	0	205	M3	PEX14|5195(36),C1orf212|113444(22),AURKAIP1|54998(21),ERI3|79033(20),ZNF593|51042(20),THAP3|90326(19),LSM10|84967(19),GPN2|54707(18),ANKRD9|122416(18),GPATCH3|63906(17),FAM195A|84331(17),PUSL1|126789(17)	S1	0	BIOCARTA_AHSP_PATHWAY/0.008333/14.28,BIOCARTA_HIVNEF_PATHWAY/0.02465/4.801,BIOCARTA_ERK_PATHWAY/0.03634/6.63	NA	KEGG_VALINE_LEUCINE_AND_ISOLEUCINE_DEGRADATION/0.0118/6.328,KEGG_NICOTINATE_AND_NICOTINAMIDE_METABOLISM/0.02729/7.735,KEGG_GLYCINE_SERINE_AND_THREONINE_METABOLISM/0.04378/5.988,KEGG_BUTANOATE_METABOLISM/0.04638/5.801	NA	REACTOME_ANTIGEN_PROCESSING_UBIQUITINATION_PROTEASOME_DEGRADATION/0.005592/3.298,REACTOME_FATTY_ACID_TRIACYLGLYCEROL_AND_KETONE_BODY_METABOLISM/0.009561/3.335,REACTOME_METABOLISM_OF_PORPHYRINS/0.009653/13.26,REACTOME_CLASS_I_MHC_MEDIATED_ANTIGEN_PROCESSING_PRESENTATION/0.01365/2.777,REACTOME_METABOLISM_OF_VITAMINS_AND_COFACTORS/0.01667/5.569,REACTOME_TRANSPORT_OF_INORGANIC_CATIONS_ANIONS_AND_AMIN…	NA	ELECTRON_TRANSPORT_GO_0006118/0.002201/7.28,PEROXISOME_ORGANIZATION_AND_BIOGENESIS/0.01255/11.6,TRNA_METABOLIC_PROCESS/0.01751/9.77,PHOSPHORYLATION/0.01848/2.419,MITOTIC_CELL_CYCLE_CHECKPOINT/0.02121/8.839,RNA_PROCESSING/0.02771/2.956,PROTEIN_AMINO_ACID_PHOSPHORYLATION/0.02883/2.38,GENERATION_OF_PRECURSOR_METABOLITES_AND_ENERGY/0.042/3.068	NA	DNA_DIRECTED_RNA_POLYMERASEII_HOLOENZYME/0.005602/5.625,ENDOCYTIC_VESICLE/0.009653/13.26,MEDIATOR_COMPLEX/0.01578/10.31	NA	LIGASE_ACTIVITY_FORMING_CARBON_OXYGEN_BONDS/0.009653/13.26	NA	CYCLIN_D1_UP.V1_UP/0.01381/3.077,WNT_UP.V1_DN/0.0348/2.779	NA	HALLMARK_PEROXISOME/0.02454/3.64	NA	ELECTRON_TRANSP.
M90	98	-3.63781	0.00816873	0.0291179	8.20987e-05	0.999839	7.78557e-15	1.32622	0.580692	2.27874	0.980056	0.259206	11.5	1	25.18	0	222	M5	GNA15|2769(51),KCNK6|9424(36),MAPK13|5603(33),ST14|6768(32),SPNS2|124976(22),SPINT2|10653(18),SEMA3F|6405(18),EPHA1|2041(16),ZNF555|148254(16)	S1	0	NA	NA	KEGG_CYTOKINE_CYTOKINE_RECEPTOR_INTERACTION/0.008639/2.776,KEGG_AXON_GUIDANCE/0.01774/3.322,KEGG_ARACHIDONIC_ACID_METABOLISM/0.02278/4.945,KEGG_ARGININE_AND_PROLINE_METABOLISM/0.02394/4.851,KEGG_NOD_LIKE_RECEPTOR_SIGNALING_PATHWAY/0.03583/4.147,KEGG_EPITHELIAL_CELL_SIGNALING_IN_HELICOBACTER_PYLORI_INFECTION/0.04516/3.781,KEGG_LEISHMANIA_INFECTION/0.04851/3.673	NA	REACTOME_CHEMOKINE_RECEPTORS_BIND_CHEMOKINES/0.0004474/7.792,REACTOME_GPCR_LIGAND_BINDING/0.001252/2.818,REACTOME_CLASS_A1_RHODOPSIN_LIKE_RECEPTORS/0.004559/2.857,REACTOME_SIGNALING_BY_GPCR/0.006493/2.067,REACTOME_ADHERENS_JUNCTIONS_INTERACTIONS/0.03665/6.593,REACTOME_AMINO_ACID_TRANSPORT_ACROSS_THE_PLASMA_MEMBRANE/0.0476/5.714,REACTOME_NOD1_2_SIGNALING_PATHWAY/0.0476/5.714,REACTOME_G_ALPHA_Q_SIG…	NA	RESPONSE_TO_EXTERNAL_STIMULUS/2.804e-06/4.257,RESPONSE_TO_CHEMICAL_STIMULUS/3.71e-06/4.161,RESPONSE_TO_STRESS/0.000254/2.759,GLAND_DEVELOPMENT/0.0004111/19.78,LOCOMOTORY_BEHAVIOR/0.0008173/5.471,BEHAVIOR/0.001587/4.138,RESPONSE_TO_OXIDATIVE_STRESS/0.002005/7.453,DETECTION_OF_EXTERNAL_STIMULUS/0.002049/11.69,REGULATION_OF_G_PROTEIN_COUPLED_RECEPTOR_PROTEIN_SIGNALING_PATHWAY/0.002336/11.18,HORMONE_…	NA	EXTRACELLULAR_SPACE/0.005867/2.968,EXTRACELLULAR_REGION/0.01009/2.261,EXTRINSIC_TO_MEMBRANE/0.0316/7.142,EXTRACELLULAR_REGION_PART/0.03626/2.123	NA	INTERLEUKIN_RECEPTOR_ACTIVITY/0.001543/12.86,RECEPTOR_SIGNALING_PROTEIN_ACTIVITY/0.00258/5.291,INTERLEUKIN_BINDING/0.002982/10.28,PHOSPHOTRANSFERASE_ACTIVITY_ALCOHOL_GROUP_AS_ACCEPTOR/0.005544/2.597,PROTEIN_KINASE_ACTIVITY/0.005887/2.745,HEMATOPOIETIN_INTERFERON_CLASSD200_DOMAIN_CYTOKINE_RECEPTOR_ACTIVITY/0.006606/7.792,CYTOKINE_ACTIVITY/0.007179/4.161,AMINE_TRANSMEMBRANE_TRANSPORTER_ACTIVITY/0.0…	NA	STK33_UP/4.758e-06/4.347,PKCA_DN.V1_DN/0.0004595/4.452,STK33_NOMO_UP/0.0004832/3.355,RB_DN.V1_DN/0.0005767/4.918,ESC_J1_UP_EARLY.V1_DN/0.0009496/3.986,ATF2_UP.V1_DN/0.001364/3.767,PDGF_ERK_DN.V1_DN/0.001465/4.195,RAF_UP.V1_DN/0.001791/3.609,P53_DN.V1_UP/0.001912/3.571,MEK_UP.V1_UP/0.002106/3.516,CSR_LATE_UP.V1_DN/0.002675/3.773,STK33_DN/0.004138/2.9,STK33_SKM_UP/0.004345/2.878,CORDENONSI_YAP_CONS…	NA	HALLMARK_P53_PATHWAY/0.0001056/4.373,HALLMARK_TNFA_SIGNALING_VIA_NFKB/0.0005855/3.857,HALLMARK_REACTIVE_OXIGEN_SPECIES_PATHWAY/0.002348/7.142,HALLMARK_ESTROGEN_RESPONSE_LATE/0.002389/3.446,HALLMARK_INFLAMMATORY_RESPONSE/0.002464/3.428,HALLMARK_HYPOXIA/0.008739/3.03,HALLMARK_UV_RESPONSE_UP/0.01068/3.255,HALLMARK_ESTROGEN_RESPONSE_EARLY/0.02771/2.624,HALLMARK_APICAL_JUNCTION/0.03017/2.571	NA	RESPONSE_TO_EXT.
M146	99	-1.30752	0.568921	0.34377	0.00102437	0.000122417	0.592932	1.26313	1.48778	0.976108	0.982385	0.251283	0.69	0	1.57	1	229	M12	PDGFRB|5159(34),MFAP4|4239(25),COL3A1|1281(24),COL6A3|1293(22),COL5A1|1289(20),MXRA5|25878(20),MRC2|9902(20),LRRC15|131578(18),TMEM119|338773(18),CDH11|1009(16),GGT5|2687(16),SMOC2|64094(16),UNC5B|219699(16)	S1	0	BIOCARTA_AMI_PATHWAY/0.001686/12.46,BIOCARTA_INTRINSIC_PATHWAY/0.002238/11.33,BIOCARTA_VITCB_PATHWAY/0.007384/15.11,BIOCARTA_ACE2_PATHWAY/0.01031/12.78,BIOCARTA_PLATELETAPP_PATHWAY/0.01031/12.78,BIOCARTA_ERK_PATHWAY/0.04441/5.935	NA	KEGG_ECM_RECEPTOR_INTERACTION/1.14e-12/14.01,KEGG_FOCAL_ADHESION/2.199e-09/6.748,KEGG_CALCIUM_SIGNALING_PATHWAY/0.001342/3.777,KEGG_WNT_SIGNALING_PATHWAY/0.002209/3.903,KEGG_GLUTATHIONE_METABOLISM/0.002431/7.071,KEGG_NEUROACTIVE_LIGAND_RECEPTOR_INTERACTION/0.003655/2.956,KEGG_PATHWAYS_IN_CANCER/0.005559/2.596,KEGG_TAURINE_AND_HYPOTAURINE_METABOLISM/0.00609/16.62,KEGG_METABOLISM_OF_XENOBIOTICS_BY_…	KEGG_ECM_RECEPTOR_INTERACTION/1.283e-07/14.01,KEGG_FOCAL_ADHESION/0.0002475/6.748	REACTOME_EXTRACELLULAR_MATRIX_ORGANIZATION/4.259e-19/18.36,REACTOME_COLLAGEN_FORMATION/5.845e-18/22.92,REACTOME_NCAM1_INTERACTIONS/5.457e-13/24.05,REACTOME_NCAM_SIGNALING_FOR_NEURITE_OUT_GROWTH/2.145e-10/14.51,REACTOME_SIGNALING_BY_PDGF/1.922e-08/8.45,REACTOME_AXON_GUIDANCE/1.211e-06/4.887,REACTOME_DEVELOPMENTAL_BIOLOGY/3.555e-06/3.737,REACTOME_INTEGRIN_CELL_SURFACE_INTERACTIONS/4.636e-05/7.362,R…	REACTOME_EXTRACELLULAR_MATRIX_ORGANIZATION/1.737e-13/18.36,REACTOME_COLLAGEN_FORMATION/2.383e-12/22.92,REACTOME_NCAM1_INTERACTIONS/2.225e-07/24.05,REACTOME_NCAM_SIGNALING_FOR_NEURITE_OUT_GROWTH/8.747e-05/14.51,REACTOME_SIGNALING_BY_PDGF/0.007837/8.45	MULTICELLULAR_ORGANISMAL_DEVELOPMENT/4.012e-11/3.236,ANATOMICAL_STRUCTURE_DEVELOPMENT/2.538e-09/3.031,ORGAN_DEVELOPMENT/3.959e-09/3.871,SYSTEM_DEVELOPMENT/8.006e-09/3.161,SKELETAL_DEVELOPMENT/2.699e-08/9.326,ANATOMICAL_STRUCTURE_MORPHOGENESIS/0.0001571/3.161,ORGAN_MORPHOGENESIS/0.000328/4.681,RESPONSE_TO_WOUNDING/0.0003849/4.086,GENERATION_OF_PRECURSOR_METABOLITES_AND_ENERGY/0.003468/4.12,MUSCLE_…	MULTICELLULAR_ORGANISMAL_DEVELOPMENT/2.003e-05/3.236,ANATOMICAL_STRUCTURE_DEVELOPMENT/0.001267/3.031,ORGAN_DEVELOPMENT/0.001976/3.871,SYSTEM_DEVELOPMENT/0.003996/3.161,SKELETAL_DEVELOPMENT/0.01347/9.326	PROTEINACEOUS_EXTRACELLULAR_MATRIX/1.189e-23/19.7,EXTRACELLULAR_MATRIX/1.538e-23/19.5,EXTRACELLULAR_REGION_PART/3.153e-20/8.232,EXTRACELLULAR_REGION/7.652e-18/6.575,COLLAGEN/7.184e-16/39.74,EXTRACELLULAR_MATRIX_PART/3.332e-15/20.77,BASEMENT_MEMBRANE/7.697e-05/11.23,EXTRACELLULAR_SPACE/0.0001171/3.957,EXTERNAL_SIDE_OF_PLASMA_MEMBRANE/0.01366/11.08,CELL_SURFACE/0.01395/4.316	PROTEINACEOUS_EXTRACELLULAR_MATRIX/1.676e-18/19.7,EXTRACELLULAR_MATRIX/2.168e-18/19.5,EXTRACELLULAR_REGION_PART/4.444e-15/8.232,EXTRACELLULAR_REGION/1.079e-12/6.575,COLLAGEN/1.013e-10/39.74,EXTRACELLULAR_MATRIX_PART/4.698e-10/20.77	EXTRACELLULAR_MATRIX_STRUCTURAL_CONSTITUENT/2.415e-08/21.54,TRANSMEMBRANE_RECEPTOR_ACTIVITY/7.272e-06/3.54,RECEPTOR_ACTIVITY/1.503e-05/2.973,TRANSMEMBRANE_RECEPTOR_PROTEIN_TYROSINE_KINASE_ACTIVITY/0.0001603/9.661,METALLOENDOPEPTIDASE_ACTIVITY/0.0002886/12.31,TRANSMEMBRANE_RECEPTOR_PROTEIN_KINASE_ACTIVITY/0.0003618/8.146,INTEGRIN_BINDING/0.0003832/11.46,PROTEIN_TYROSINE_KINASE_ACTIVITY/0.0009632/6…	EXTRACELLULAR_MATRIX_STRUCTURAL_CONSTITUENT/0.005786/21.54	RB_P107_DN.V1_UP/7.448e-12/9.847,ATF2_UP.V1_DN/7.627e-11/7.761,ATF2_S_UP.V1_DN/7.468e-10/7.264,AKT_UP.V1_DN/3.717e-07/5.87,ESC_V6.5_UP_EARLY.V1_DN/6.968e-06/5.376,CSR_LATE_UP.V1_DN/2.34e-05/5.226,PRC2_SUZ12_UP.V1_DN/6.124e-05/4.668,AKT_UP_MTOR_DN.V1_DN/0.000341/4.154,BMI1_DN.V1_UP/0.0003604/4.616,PRC2_EZH2_UP.V1_DN/0.0005058/3.936,E2F1_UP.V1_DN/0.0005455/3.895,CAHOY_ASTROGLIAL/0.001257/5.036,MTOR…	RB_P107_DN.V1_UP/8.517e-07/9.847,ATF2_UP.V1_DN/8.721e-06/7.761,ATF2_S_UP.V1_DN/8.539e-05/7.264,AKT_UP.V1_DN/0.0425/5.87	HALLMARK_EPITHELIAL_MESENCHYMAL_TRANSITION/4.642e-32/15.03,HALLMARK_UV_RESPONSE_DN/9.267e-06/5.81,HALLMARK_COAGULATION/3.806e-05/5.539,HALLMARK_KRAS_SIGNALING_UP/0.0001543/4.175,HALLMARK_ANGIOGENESIS/0.0008899/9.232,HALLMARK_NOTCH_SIGNALING/0.006598/7.789,HALLMARK_HEDGEHOG_SIGNALING/0.00917/6.924,HALLMARK_APOPTOSIS/0.0134/3.096,HALLMARK_MYOGENESIS/0.03363/2.505,HALLMARK_APICAL_JUNCTION/0.03433/2.…	HALLMARK_EPITHELIAL_MESENCHYMAL_TRANSITION/1.404e-27/15.03	EPITHELIAL_MESE.
M28	100	-1.06115	0.132047	0.0225555	0.973168	0.000149342	1	0.895594	1.3181	0.355786	0.992489	0.348047	3.41	1	36.85	0	496	M3	BDP1|55814(62),POLK|51426(33),TTC37|9652(31),EFCAB7|84455(28),ZNF182|7569(28),AFF4|27125(26),VPS4A|27183(24),DCTN4|51164(23),SRFBP1|153443(23),C5orf24|134553(22),TMEM167A|153339(20),GIN1|54826(19),SMAD5|4090(18),SMU1|55234(18),ZNF674|641339(18),SLU7|10569(17),THAP9|79725(17),CSNK1G3|1456(16),ZNF624|57547(16),EXOSC6|118460(16),GPBP1|65056(15),MTX3|345778(15),ZNF100|163227(15),TOPORS|10210(15)	S1	0	BIOCARTA_CTCF_PATHWAY/0.002725/6.671,BIOCARTA_CELLCYCLE_PATHWAY/0.002725/6.671,BIOCARTA_IGF1MTOR_PATHWAY/0.01443/5.754,BIOCARTA_ECM_PATHWAY/0.02373/4.795,BIOCARTA_P35ALZHEIMERS_PATHWAY/0.03192/6.975,BIOCARTA_LEPTIN_PATHWAY/0.03192/6.975,BIOCARTA_PTC1_PATHWAY/0.03192/6.975,BIOCARTA_G1_PATHWAY/0.0356/4.11,BIOCARTA_AKAP95_PATHWAY/0.03766/6.393,BIOCARTA_NFAT_PATHWAY/0.04906/2.895	NA	KEGG_RNA_DEGRADATION/0.003588/4.038,KEGG_MTOR_SIGNALING_PATHWAY/0.01034/3.761,KEGG_BASAL_TRANSCRIPTION_FACTORS/0.01139/4.513,KEGG_REGULATION_OF_AUTOPHAGY/0.01876/5.231,KEGG_UBIQUITIN_MEDIATED_PROTEOLYSIS/0.02333/2.307,KEGG_TGF_BETA_SIGNALING_PATHWAY/0.02361/2.708,KEGG_VALINE_LEUCINE_AND_ISOLEUCINE_DEGRADATION/0.02724/3.487,KEGG_AMINO_SUGAR_AND_NUCLEOTIDE_SUGAR_METABOLISM/0.02724/3.487,KEGG_NUCLEO…	NA	REACTOME_GENERIC_TRANSCRIPTION_PATHWAY/1.087e-05/2.708,REACTOME_G1_PHASE/2.799e-05/7.672,REACTOME_RNA_POL_II_TRANSCRIPTION_PRE_INITIATION_AND_PROMOTER_OPENING/0.003658/4.795,REACTOME_FORMATION_OF_TRANSCRIPTION_COUPLED_NER_TC_NER_REPAIR_COMPLEX/0.006462/5.291,REACTOME_MHC_CLASS_II_ANTIGEN_PRESENTATION/0.008606/3.017,REACTOME_BRANCHED_CHAIN_AMINO_ACID_CATABOLISM/0.009119/6.77,REACTOME_RNA_POL_II_TR…	NA	TRNA_METABOLIC_PROCESS/0.001295/8.076,TRNA_PROCESSING/0.001843/11.51,AMINO_ACID_METABOLIC_PROCESS/0.004207/3.443,MRNA_METABOLIC_PROCESS/0.009776/3.288,CELL_CYCLE_PROCESS/0.01014/2.257,AMINE_METABOLIC_PROCESS/0.01072/2.484,CATABOLIC_PROCESS/0.01391/2.074,DNA_REPAIR/0.01463/2.515,AMINO_ACID_AND_DERIVATIVE_METABOLIC_PROCESS/0.01493/2.712,CARBOXYLIC_ACID_METABOLIC_PROCESS/0.01609/2.205,ORGANIC_ACID_M…	NA	TRANSCRIPTION_FACTOR_TFIID_COMPLEX/0.005173/8.22,PERINUCLEAR_REGION_OF_CYTOPLASM/0.01307/3.552,NUCLEOLUS/0.01672/2.455,NUCLEAR_SPECK/0.02657/7.672,NUCLEAR_BODY/0.04615/3.712	NA	SMALL_CONJUGATING_PROTEIN_LIGASE_ACTIVITY/0.002029/4.513,ACID_AMINO_ACID_LIGASE_ACTIVITY/0.003588/4.038,LIGASE_ACTIVITY/0.003839/3.164,KINASE_REGULATOR_ACTIVITY/0.006108/4.262,LIGASE_ACTIVITY_FORMING_CARBON_NITROGEN_BONDS/0.008522/3.385,UBIQUITIN_PROTEIN_LIGASE_ACTIVITY/0.008759/3.914,SMALL_PROTEIN_CONJUGATING_ENZYME_ACTIVITY/0.01121/3.689,TRANSCRIPTION_COACTIVATOR_ACTIVITY/0.01531/2.495,PROTEIN_…	NA	STK33_DN/0.01033/2.019,ERB2_UP.V1_DN/0.01308/2.175,EIF4E_DN/0.01346/2.768,PIGF_UP.V1_UP/0.02353/2.074,BCAT_BILD_ET_AL_DN/0.0293/3.41	NA	HALLMARK_PROTEIN_SECRETION/0.01276/2.797,HALLMARK_UNFOLDED_PROTEIN_RESPONSE/0.02852/2.376	NA	TRNA_METABOLIC_.
M164	101	-0.680865	0.0303498	0.00273357	0.999999	0.999345	0.997651	0.714213	0.716187	0.71169	0.993644	0.284167	3.3	1	21.16	0	405	M14	RBM39|9584(41),PRPF39|55015(39),NKTR|4820(37),LUC7L3|51747(30),DMTF1|9988(24),TRPM7|54822(22),NCRNA00201|284702(22),RSRC2|65117(21),USP8|9101(20),POLI|11201(19),ZNF280D|54816(18),ZNF621|285268(18),SFRS11|9295(17),ZNF767|79970(17),NARG2|79664(16),CCNL1|57018(15),LOC100272228|100272228(15)	NA	0	NA	NA	KEGG_GLYCOSAMINOGLYCAN_BIOSYNTHESIS_CHONDROITIN_SULFATE/0.01077/6.438,KEGG_GLYCOSAMINOGLYCAN_BIOSYNTHESIS_HEPARAN_SULFATE/0.01709/5.448,KEGG_RIBOFLAVIN_METABOLISM/0.04415/5.902	NA	REACTOME_GENERIC_TRANSCRIPTION_PATHWAY/0.0009972/2.361,REACTOME_ACTIVATION_OF_THE_MRNA_UPON_BINDING_OF_THE_CAP_BINDING_COMPLEX_AND_EIFS_AND_SUBSEQUENT_BINDING_TO_43S/0.03249/3.313	NA	NEUROPEPTIDE_SIGNALING_PATHWAY/0.03442/6.745,STRIATED_MUSCLE_CONTRACTION_GO_0006941/0.03442/6.745,TRANSLATIONAL_INITIATION/0.04917/3.632,RESPONSE_TO_NUTRIENT/0.04935/5.555	NA	NUCLEAR_MATRIX/0.02567/7.869,HETEROGENEOUS_NUCLEAR_RIBONUCLEOPROTEIN_COMPLEX/0.03442/6.745,APICAL_PLASMA_MEMBRANE/0.03442/6.745,APICAL_PART_OF_CELL/0.04935/5.555	NA	ACETYLGLUCOSAMINYLTRANSFERASE_ACTIVITY/0.04415/5.902,TRANSLATION_FACTOR_ACTIVITY_NUCLEIC_ACID_BINDING/0.04609/3.727	NA	JAK2_DN.V1_DN/3.491e-08/5.514,CSR_EARLY_UP.V1_DN/0.0001978/3.71	JAK2_DN.V1_DN/0.003991/5.514	HALLMARK_APICAL_SURFACE/0.01276/4.392	NA	GLYCOSAMINOGLYC.
M468	102	-0.456822	0.0309432	0.0589704	1	0.999602	0.999988	0.599241	0.662022	0.51903	0.99552	0.188052	3.47	1	23.47	0	306	M164	RBM39|9584(41),PRPF39|55015(39),NKTR|4820(37),LUC7L3|51747(30),DMTF1|9988(24),NCRNA00201|284702(22),RSRC2|65117(21),POLI|11201(19),ZNF621|285268(18),SFRS11|9295(17),ZNF767|79970(16)	NA	0	BIOCARTA_CALCINEURIN_PATHWAY/0.03289/6.954,BIOCARTA_GCR_PATHWAY/0.03638/6.588	NA	KEGG_RIBOFLAVIN_METABOLISM/0.02634/7.824,KEGG_SPLICEOSOME/0.0362/2.745,KEGG_GLYCOSAMINOGLYCAN_BIOSYNTHESIS_CHONDROITIN_SULFATE/0.04764/5.69	NA	REACTOME_GENERIC_TRANSCRIPTION_PATHWAY/0.0004006/2.761	NA	STRIATED_MUSCLE_CONTRACTION_GO_0006941/0.0204/8.941,RESPONSE_TO_NUTRIENT/0.02954/7.363,RNA_PROCESSING/0.04055/2.392	NA	NUCLEAR_MATRIX/0.01511/10.43,HETEROGENEOUS_NUCLEAR_RIBONUCLEOPROTEIN_COMPLEX/0.0204/8.941	NA	ACETYLGLUCOSAMINYLTRANSFERASE_ACTIVITY/0.02634/7.824,UDP_GLYCOSYLTRANSFERASE_ACTIVITY/0.02931/4.471,DNA_POLYMERASE_ACTIVITY/0.03289/6.954,RNA_BINDING/0.0482/2.003	NA	JAK2_DN.V1_DN/3.111e-07/5.939,CSR_EARLY_UP.V1_DN/8.608e-05/4.471,MEK_UP.V1_DN/0.03415/2.294	JAK2_DN.V1_DN/0.03558/5.939	HALLMARK_APICAL_SURFACE/0.03115/4.367	NA	NUCLEAR_MATRIX
M16	103	-0.597152	0.0694409	0.0872885	0.98631	0.0438757	1	0.84988	1.19147	0.413455	0.996046	0.183846	3.41	1	25.19	0	313	M3	AGAP4|119016(33),KIAA1712|80817(31),ZKSCAN4|387032(25),ZNF322A|79692(22),AGAP6|414189(22),SMARCAD1|56916(21),CUL5|8065(21),ZNF354B|117608(20),ZRANB2|9406(20),SNRNP48|154007(19),ELF2|1998(17),PRPF4B|8899(16),ZNF518A|9849(16),KIAA1731|85459(16),ZNF19|7567(16),ANKRD49|54851(15),ZNF187|7741(15)	S1	0	BIOCARTA_ETC_PATHWAY/0.01345/11.05,BIOCARTA_ATM_PATHWAY/0.04218/6.079,BIOCARTA_ATRBRCA_PATHWAY/0.04612/5.789	NA	KEGG_NON_HOMOLOGOUS_END_JOINING/0.01867/9.352,KEGG_STARCH_AND_SUCROSE_METABOLISM/0.03354/4.241,KEGG_LYSINE_DEGRADATION/0.03557/4.145	NA	REACTOME_GENERIC_TRANSCRIPTION_PATHWAY/5.214e-05/3.039,REACTOME_DIGESTION_OF_DIETARY_CARBOHYDRATE/8.5e-05/30.39,REACTOME_DOUBLE_STRAND_BREAK_REPAIR/0.0004158/11.05,REACTOME_HOMOLOGOUS_RECOMBINATION_REPAIR_OF_REPLICATION_INDEPENDENT_DOUBLE_STRAND_BREAKS/0.002106/11.4,REACTOME_CITRIC_ACID_CYCLE_TCA_CYCLE/0.03837/6.399	NA	MEIOTIC_RECOMBINATION/0.001403/13.03,MEIOSIS_I/0.002106/11.4,COENZYME_METABOLIC_PROCESS/0.003413/6.399,DNA_RECOMBINATION/0.005812/5.526,DOUBLE_STRAND_BREAK_REPAIR/0.006118/7.929,COENZYME_BIOSYNTHETIC_PROCESS/0.01113/12.16,COFACTOR_CATABOLIC_PROCESS/0.01113/12.16,RESPONSE_TO_IONIZING_RADIATION/0.01113/12.16,COFACTOR_METABOLIC_PROCESS/0.01192/4.503,MEIOTIC_CELL_CYCLE/0.0141/5.883,AEROBIC_RESPIRATIO…	NA	NA	NA	OXIDOREDUCTASE_ACTIVITY_ACTING_ON_THE_ALDEHYDE_OR_OXO_GROUP_OF_DONORSNAD_OR_NADP_AS_ACCEPTOR/0.02781/7.599,EXONUCLEASE_ACTIVITY/0.03837/6.399,OXIDOREDUCTASE_ACTIVITY_ACTING_ON_THE_ALDEHYDE_OR_OXO_GROUP_OF_DONORS/0.04612/5.789	NA	JAK2_DN.V1_DN/9.136e-05/4.437,IL2_UP.V1_DN/0.01206/2.615,MTOR_UP.N4.V1_DN/0.03126/2.338,E2F3_UP.V1_DN/0.03586/2.464	NA	HALLMARK_REACTIVE_OXIGEN_SPECIES_PATHWAY/0.0443/3.799	NA	MEIOTIC_RECOMBI.
M9	104	-0.155975	0.232943	0.500866	1	0.996902	0.999974	0.649671	0.729215	0.548044	0.996632	0.178707	2.77	1	3.13	1	322	M2	FOXI3|344167(52),C10orf71|118461(43),UGT3A1|133688(34),MYL1|4632(26),GLRA4|441509(26),FLJ43390|646113(19),PGK2|5232(18),OR9A4|130075(16),NR5A1|2516(16),LOC285780|285780(16),CLDN19|149461(15),KRT20|54474(15)	S1	0	NA	NA	KEGG_NEUROACTIVE_LIGAND_RECEPTOR_INTERACTION/0.001317/2.803,KEGG_BASAL_CELL_CARCINOMA/0.01311/4.377,KEGG_HEDGEHOG_SIGNALING_PATHWAY/0.01395/4.297,KEGG_ASCORBATE_AND_ALDARATE_METABOLISM/0.04039/6.22,KEGG_STEROID_HORMONE_BIOSYNTHESIS/0.04508/3.772	NA	REACTOME_GPCR_LIGAND_BINDING/1.611e-05/3.076,REACTOME_SIGNALING_BY_GPCR/0.000405/2.185,REACTOME_CLASS_B_2_SECRETIN_FAMILY_RECEPTORS/0.0004436/5.107,REACTOME_GPCR_DOWNSTREAM_SIGNALING/0.00311/2.065,REACTOME_CLASS_A1_RHODOPSIN_LIKE_RECEPTORS/0.006499/2.407,REACTOME_G_ALPHA_Q_SIGNALLING_EVENTS/0.008227/2.797,REACTOME_PEPTIDE_LIGAND_BINDING_RECEPTORS/0.008801/2.764,REACTOME_GLUCAGON_TYPE_LIGAND_RECEP…	NA	G_PROTEIN_COUPLED_RECEPTOR_PROTEIN_SIGNALING_PATHWAY/0.0001117/2.973,FEEDING_BEHAVIOR/0.0003837/11.26,GLAND_DEVELOPMENT/0.001211/13.64,EPIDERMIS_DEVELOPMENT/0.001275/4.994,CELL_SURFACE_RECEPTOR_LINKED_SIGNAL_TRANSDUCTION_GO_0007166/0.00185/2.024,TISSUE_DEVELOPMENT/0.002337/3.451,ECTODERM_DEVELOPMENT/0.002358/4.432,NEUROLOGICAL_SYSTEM_PROCESS/0.00321/2.317,SENSORY_PERCEPTION/0.003384/2.988,CELL_CE…	NA	NA	NA	G_PROTEIN_COUPLED_RECEPTOR_ACTIVITY/0.003023/3.039,RAS_GTPASE_ACTIVATOR_ACTIVITY/0.01267/6.113,RHODOPSIN_LIKE_RECEPTOR_ACTIVITY/0.01581/2.979,GTPASE_ACTIVATOR_ACTIVITY/0.01869/3.939,RHO_GTPASE_ACTIVATOR_ACTIVITY/0.04039/6.22,GLUTAMATE_RECEPTOR_ACTIVITY/0.04439/5.909,NEUROTRANSMITTER_RECEPTOR_ACTIVITY/0.0475/3.693,NEUROPEPTIDE_RECEPTOR_ACTIVITY/0.04853/5.628	NA	PRC1_BMI_UP.V1_DN/0.01105/2.656,RAPA_EARLY_UP.V1_DN/0.01329/2.569,LEF1_UP.V1_DN/0.0141/2.542,KRAS.600_UP.V1_DN/0.0163/2.205,CAHOY_NEURONAL/0.02358/3.078,JAK2_DN.V1_UP/0.02519/2.448,JNK_DN.V1_DN/0.03214/2.324,ATF2_S_UP.V1_UP/0.03743/2.248,BCAT.100_UP.V1_UP/0.04272/3.854	NA	NA	NA	G_PROTEIN_COUPL.
M30	105	-0.63736	0.10735	0.108842	0.999327	0.0128673	1	0.860881	1.15399	0.486395	0.997805	0.37173	3.47	1	14.82	0	774	M3	LRRC40|55631(49),TRUB1|142940(46),ZNF644|84146(33),CDC73|79577(32),PKN2|5586(31),FAM175B|23172(26),ARCN1|372(25),RNF214|257160(24),YME1L1|10730(24),WAPAL|23063(23),C10orf119|79892(21),WAC|51322(20),RAB11FIP2|22841(20),TM9SF3|56889(19),LPGAT1|9926(19),DCLRE1A|9937(18),DNA2|1763(18),LIN9|286826(18),CDC123|8872(18),MTPAP|55149(18),ZW10|9183(18),STXBP3|6814(17),CHUK|1147(17),TIAL1|7073(17),FAM20B|991…	S1	0	BIOCARTA_LEPTIN_PATHWAY/0.00866/6.704,BIOCARTA_INTEGRIN_PATHWAY/0.01816/3.235,BIOCARTA_VIP_PATHWAY/0.01991/3.782,BIOCARTA_CHREBP2_PATHWAY/0.02698/2.927,BIOCARTA_CK1_PATHWAY/0.02978/4.338,BIOCARTA_NDKDYNAMIN_PATHWAY/0.03468/4.097,BIOCARTA_PTEN_PATHWAY/0.03468/4.097,BIOCARTA_MEF2D_PATHWAY/0.03468/4.097	NA	KEGG_CITRATE_CYCLE_TCA_CYCLE/0.0001278/5.934,KEGG_CHRONIC_MYELOID_LEUKEMIA/0.0007155/3.367,KEGG_TERPENOID_BACKBONE_BIOSYNTHESIS/0.00259/6.555,KEGG_N_GLYCAN_BIOSYNTHESIS/0.0104/3.206,KEGG_LONG_TERM_POTENTIATION/0.0234/2.458,KEGG_RENAL_CELL_CARCINOMA/0.0234/2.458,KEGG_APOPTOSIS/0.02365/2.287,KEGG_ERBB_SIGNALING_PATHWAY/0.02515/2.26,KEGG_ACUTE_MYELOID_LEUKEMIA/0.02776/2.588,KEGG_THYROID_CANCER/0.028…	NA	REACTOME_SIGNALING_BY_SCF_KIT/0.0008875/3.278,REACTOME_PYRUVATE_METABOLISM_AND_CITRIC_ACID_TCA_CYCLE/0.005234/3.687,REACTOME_CELL_CYCLE_CHECKPOINTS/0.01044/2.341,REACTOME_AKT_PHOSPHORYLATES_TARGETS_IN_THE_CYTOSOL/0.0112/6.146,REACTOME_DARPP_32_EVENTS/0.01509/4.097,REACTOME_NGF_SIGNALLING_VIA_TRKA_FROM_THE_PLASMA_MEMBRANE/0.01993/2.033,REACTOME_SIGNALING_BY_ERBB4/0.02083/2.341,REACTOME_SIGNALING_B…	NA	UBIQUITIN_CYCLE/0.0005563/4.184,PROTEIN_UBIQUITINATION/0.001035/4.302,PROTEIN_MODIFICATION_BY_SMALL_PROTEIN_CONJUGATION/0.001609/4.002,REGULATION_OF_PROTEIN_STABILITY/0.006461/5.175,PROTEIN_STABILIZATION/0.00866/6.704,TRICARBOXYLIC_ACID_CYCLE_INTERMEDIATE_METABOLIC_PROCESS/0.00866/6.704,CHROMOSOME_ORGANIZATION_AND_BIOGENESIS/0.009799/2.253,RNA_SPLICING/0.01285/2.554,NLS_BEARING_SUBSTRATE_IMPORT_I…	NA	UBIQUITIN_LIGASE_COMPLEX/0.00355/4.727,ENDOPLASMIC_RETICULUM_PART/0.01519/2.329,SPLICEOSOME/0.01541/2.95,MICROTUBULE_ASSOCIATED_COMPLEX/0.04129/2.615	NA	RNA_SPLICING_FACTOR_ACTIVITYTRANSESTERIFICATION_MECHANISM/0.00259/6.555,TRANSFERASE_ACTIVITY_TRANSFERRING_ALKYL_OR_ARYLOTHER_THAN_METHYLGROUPS/0.006727/4.097,SUGAR_BINDING/0.03576/3.172	NA	CSR_EARLY_UP.V1_UP/0.002015/2.334,PDGF_ERK_DN.V1_DN/0.005624/2.235,GCNP_SHH_UP_EARLY.V1_UP/0.007972/2.073,YAP1_UP/0.03813/2.672	NA	HALLMARK_ADIPOGENESIS/0.00132/2.224,HALLMARK_OXIDATIVE_PHOSPHORYLATION/0.003234/2.1,HALLMARK_PROTEIN_SECRETION/0.04175/2.049	NA	CITRATE_CYCLE_T.
M14	106	-0.6941	0.0250776	0.00273357	1	0.999998	0.999983	0.630165	0.63536	0.623527	0.998601	0.230175	2.57	1	3.49	1	500	M3	RBM39|9584(41),PRPF39|55015(39),NKTR|4820(37),LUC7L3|51747(30),DMTF1|9988(24),TRPM7|54822(22),NCRNA00201|284702(22),RSRC2|65117(21),USP8|9101(20),POLI|11201(19),RPL32|6161(19),RPL14|9045(18),ZNF280D|54816(18),ZNF621|285268(18),SFRS11|9295(17),ZNF767|79970(17),NARG2|79664(16),RPL17|6139(16),RPS10|6204(16),RPS15A|6210(16),CCNL1|57018(15),RPL6|6128(15),LOC100272228|100272228(15)	S1	0	BIOCARTA_MTOR_PATHWAY/0.02139/4.983	NA	KEGG_RIBOSOME/4.009e-48/19.76,KEGG_GLYCOSAMINOGLYCAN_BIOSYNTHESIS_CHONDROITIN_SULFATE/0.01896/5.21,KEGG_GLYCOSAMINOGLYCAN_BIOSYNTHESIS_HEPARAN_SULFATE/0.02965/4.408,KEGG_SPLICEOSOME/0.0303/2.346	KEGG_RIBOSOME/4.512e-43/19.76	REACTOME_PEPTIDE_CHAIN_ELONGATION/4.323e-50/20.44,REACTOME_3_UTR_MEDIATED_TRANSLATIONAL_REGULATION/1.169e-47/17.3,REACTOME_TRANSLATION/8.176e-45/13.52,REACTOME_NONSENSE_MEDIATED_DECAY_ENHANCED_BY_THE_EXON_JUNCTION_COMPLEX/2.268e-43/16.37,REACTOME_INFLUENZA_VIRAL_RNA_TRANSCRIPTION_AND_REPLICATION/1.405e-42/16.48,REACTOME_SRP_DEPENDENT_COTRANSLATIONAL_PROTEIN_TARGETING_TO_MEMBRANE/2.986e-42/15.63,R…	REACTOME_PEPTIDE_CHAIN_ELONGATION/1.763e-44/20.44,REACTOME_3_UTR_MEDIATED_TRANSLATIONAL_REGULATION/4.769e-42/17.3,REACTOME_TRANSLATION/3.334e-39/13.52,REACTOME_NONSENSE_MEDIATED_DECAY_ENHANCED_BY_THE_EXON_JUNCTION_COMPLEX/9.249e-38/16.37,REACTOME_INFLUENZA_VIRAL_RNA_TRANSCRIPTION_AND_REPLICATION/5.73e-37/16.48,REACTOME_SRP_DEPENDENT_COTRANSLATIONAL_PROTEIN_TARGETING_TO_MEMBRANE/1.217e-36/15.63,RE…	TRANSLATION/2.684e-16/6.513,MACROMOLECULE_BIOSYNTHETIC_PROCESS/6.213e-13/4.232,CELLULAR_BIOSYNTHETIC_PROCESS/2.333e-10/3.784,BIOSYNTHETIC_PROCESS/5.112e-09/2.997,TRANSLATIONAL_INITIATION/0.003326/4.898,REGULATION_OF_TRANSLATIONAL_INITIATION/0.008333/4.93,PROTEIN_RNA_COMPLEX_ASSEMBLY/0.01769/3.294,GLUCOSE_METABOLIC_PROCESS/0.03273/4.245,POSITIVE_REGULATION_OF_TRANSCRIPTIONDNA_DEPENDENT/0.03558/2.2…	TRANSLATION/1.34e-10/6.513,MACROMOLECULE_BIOSYNTHETIC_PROCESS/3.101e-07/4.232,CELLULAR_BIOSYNTHETIC_PROCESS/0.0001165/3.784,BIOSYNTHETIC_PROCESS/0.002552/2.997	RIBOSOME/0.0004886/5.878,RIBONUCLEOPROTEIN_COMPLEX/0.001296/2.96,HETEROGENEOUS_NUCLEAR_RIBONUCLEOPROTEIN_COMPLEX/0.005231/8.187,EUKARYOTIC_TRANSLATION_INITIATION_FACTOR_3_COMPLEX/0.02677/7.641,NUCLEAR_MATRIX/0.03793/6.368	NA	STRUCTURAL_CONSTITUENT_OF_RIBOSOME/7.868e-36/17.19,STRUCTURAL_MOLECULE_ACTIVITY/2.643e-18/5.89,RNA_BINDING/1.064e-17/5.655,TRANSLATION_FACTOR_ACTIVITY_NUCLEIC_ACID_BINDING/0.002962/5.027,TRANSLATION_INITIATION_FACTOR_ACTIVITY/0.00325/6.368,TRANSLATION_REGULATOR_ACTIVITY/0.003721/4.776	STRUCTURAL_CONSTITUENT_OF_RIBOSOME/1.885e-30/17.19,STRUCTURAL_MOLECULE_ACTIVITY/6.333e-13/5.89,RNA_BINDING/2.55e-12/5.655	JAK2_DN.V1_DN/6.142e-07/4.462,CSR_EARLY_UP.V1_DN/0.001154/3.002	NA	HALLMARK_MYC_TARGETS_V1/0.0006434/2.743,HALLMARK_APICAL_SURFACE/0.0256/3.554	NA	RIBOSOME
M86	107	-33.9497	0.219879	0.00039548	3.4498e-57	1	6.6803e-144	1.87965	0.284421	3.91777	0.9999	0.111088	51.93	0	80.22	0	518	M5	PGLYRP3|114771(73),EPN3|55040(48),SDR16C5|195814(43),TMEM79|84283(40),BPIL2|254240(39),PGLYRP4|57115(35),KRT78|196374(27),WFDC5|149708(27),CASP14|23581(26),GRB7|2886(26),GGT6|124975(25),CRB3|92359(23),ESRP2|80004(21),CYP4F22|126410(20),SDR9C7|121214(20),AIM1L|55057(20),GLTP|51228(18),OVOL1|5017(18),CWH43|80157(16),FADS6|283985(15),RHOV|171177(15),PAK6|56924(15),SDCBP2|27111(15)	S1	0	NA	NA	KEGG_ARACHIDONIC_ACID_METABOLISM/9.945e-06/6.357,KEGG_METABOLISM_OF_XENOBIOTICS_BY_CYTOCHROME_P450/4.308e-05/5.332,KEGG_GLYCOSPHINGOLIPID_BIOSYNTHESIS_LACTO_AND_NEOLACTO_SERIES/0.0006008/7.064,KEGG_ALPHA_LINOLENIC_ACID_METABOLISM/0.0007615/9.183,KEGG_DRUG_METABOLISM_CYTOCHROME_P450/0.00173/4.018,KEGG_LINOLEIC_ACID_METABOLISM/0.005044/5.651,KEGG_ETHER_LIPID_METABOLISM/0.008489/4.898,KEGG_STEROID_B…	NA	REACTOME_CELL_CELL_JUNCTION_ORGANIZATION/9.887e-05/5.442,REACTOME_CELL_JUNCTION_ORGANIZATION/0.0001951/4.408,REACTOME_ACYL_CHAIN_REMODELLING_OF_PG/0.0005836/9.795,REACTOME_TIGHT_JUNCTION_INTERACTIONS/0.0008583/6.559,REACTOME_ACYL_CHAIN_REMODELLING_OF_PE/0.00186/7.346,REACTOME_TRANSPORT_OF_GLUCOSE_AND_OTHER_SUGARS_BILE_SALTS_AND_ORGANIC_ACIDS_METAL_IONS_AND_AMINE_COMPOUNDS/0.001886/3.54,REACTOME_A…	NA	EPIDERMIS_DEVELOPMENT/5.335e-08/6.726,ECTODERM_DEVELOPMENT/2.314e-07/5.969,TISSUE_DEVELOPMENT/2.281e-05/3.754,LIPID_METABOLIC_PROCESS/0.0003191/2.385,KERATINOCYTE_DIFFERENTIATION/0.0005836/9.795,DIGESTION/0.0007914/5.375,STEROID_METABOLIC_PROCESS/0.00207/3.896,STEROID_BIOSYNTHETIC_PROCESS/0.002689/6.678,RESPONSE_TO_BACTERIUM/0.005796/5.442,TISSUE_MORPHOGENESIS/0.005837/7.871,CELLULAR_LIPID_METABO…	EPIDERMIS_DEVELOPMENT/0.02663/6.726	CORNIFIED_ENVELOPE/0.0003192/11.3,CYTOSOL/0.001384/2.533,EXTRACELLULAR_SPACE/0.001727/2.385,CELL_CORTEX/0.02105/3.767,INTERMEDIATE_FILAMENT_CYTOSKELETON/0.02656/4.591,INTERMEDIATE_FILAMENT/0.02656/4.591,INTERCELLULAR_JUNCTION/0.03006/2.87,TIGHT_JUNCTION/0.0473/3.673,ANCHORED_TO_MEMBRANE/0.04732/5.651,ANCHORED_TO_PLASMA_MEMBRANE/0.04732/5.651,TRANS_GOLGI_NETWORK_TRANSPORT_VESICLE/0.04732/5.651	NA	SERINE_TYPE_ENDOPEPTIDASE_INHIBITOR_ACTIVITY/0.0003287/7.985,OXIDOREDUCTASE_ACTIVITY/0.001883/2.222,ALDO_KETO_REDUCTASE_ACTIVITY/0.002087/11.02,PROTEASE_INHIBITOR_ACTIVITY/0.002754/5.102,OXIDOREDUCTASE_ACTIVITY_ACTING_ON_THE_CH_CH_GROUP_OF_DONORS/0.003186/6.388,OXIDOREDUCTASE_ACTIVITY_GO_0016616/0.003705/4.007,OXIDOREDUCTASE_ACTIVITY_ACTING_ON_CH_OH_GROUP_OF_DONORS/0.006192/3.613,GLUTATHIONE_TRAN…	NA	P53_DN.V1_UP/6.808e-08/4.018,MYC_UP.V1_DN/3.275e-05/3.444,MEK_UP.V1_UP/9.103e-05/3.014,KRAS.LUNG_UP.V1_DN/9.59e-05/3.485,SINGH_KRAS_DEPENDENCY_SIGNATURE_/0.000162/9.183,LEF1_UP.V1_DN/0.0001812/2.962,AKT_UP.V1_UP/0.0001852/3.098,IL15_UP.V1_DN/0.0003018/2.955,STK33_SKM_DN/0.0003353/2.514,PKCA_DN.V1_UP/0.001394/2.772,CAHOY_ASTROCYTIC/0.001626/3.306,KRAS.BREAST_UP.V1_UP/0.002803/2.847,KRAS.600.LUNG.B…	P53_DN.V1_UP/0.007785/4.018	HALLMARK_ESTROGEN_RESPONSE_EARLY/9.669e-05/2.999,HALLMARK_ESTROGEN_RESPONSE_LATE/0.0001155/2.953,HALLMARK_CHOLESTEROL_HOMEOSTASIS/0.003973/3.475,HALLMARK_TNFA_SIGNALING_VIA_NFKB/0.02141/2.02,HALLMARK_BILE_ACID_METABOLISM/0.03209/2.316	NA	EPIDERMIS_DEVEL.
M13	108	-0.596352	0.0269481	0.169426	1	0.057864	1	0.725623	1.13187	0.206588	0.999934	0.106366	3.37	1	4.37	0.84	541	M3	CT45A2|728911(33),CT45A4|441520(33),SEPT14|346288(31),OR4N4|283694(31),DKFZp686A1627|266695(30),OR11A1|26531(23),LOC150185|150185(23),MAGEB3|4114(22),PABPC1L2B|645974(21),RHAG|6005(21),CT45A1|541466(18),NCRNA00200|399706(18),CT45A3|441519(18),DPPA2|151871(17),MAGEA1|4100(17),MAGEA5|4104(17),POTEG|404785(16),IL1RAPL2|26280(16),NXF5|55998(16),RHOXF2B|727940(16),CT45A5|441521(15),C15orf2|23742(15),C…	S1	0	BIOCARTA_GABA_PATHWAY/0.02536/7.83	NA	KEGG_OLFACTORY_TRANSDUCTION/9.085e-11/6.075,KEGG_NEUROACTIVE_LIGAND_RECEPTOR_INTERACTION/1.637e-08/3.621,KEGG_TASTE_TRANSDUCTION/0.008666/3.915,KEGG_VIRAL_MYOCARDITIS/0.04375/2.591	KEGG_OLFACTORY_TRANSDUCTION/1.022e-05/6.075,KEGG_NEUROACTIVE_LIGAND_RECEPTOR_INTERACTION/0.001842/3.621	REACTOME_OLFACTORY_SIGNALING_PATHWAY/5.9e-14/8.809,REACTOME_GPCR_DOWNSTREAM_SIGNALING/8.077e-11/3.01,REACTOME_SIGNALING_BY_GPCR/3.275e-09/2.606,REACTOME_POTASSIUM_CHANNELS/1.728e-05/4.404,REACTOME_NEURONAL_SYSTEM/3.002e-05/2.751,REACTOME_GPCR_LIGAND_BINDING/4.901e-05/2.413,REACTOME_LIGAND_GATED_ION_CHANNEL_TRANSPORT/0.0001968/8.809,REACTOME_GABA_RECEPTOR_ACTIVATION/0.0005595/4.836,REACTOME_G_ALPH…	REACTOME_OLFACTORY_SIGNALING_PATHWAY/2.406e-08/8.809,REACTOME_GPCR_DOWNSTREAM_SIGNALING/3.293e-05/3.01,REACTOME_SIGNALING_BY_GPCR/0.001335/2.606	G_PROTEIN_COUPLED_RECEPTOR_PROTEIN_SIGNALING_PATHWAY/4.743e-06/2.77,SYSTEM_PROCESS/0.0001594/2.034,NEUROLOGICAL_SYSTEM_PROCESS/0.001401/2.073,G_PROTEIN_SIGNALING_COUPLED_TO_CYCLIC_NUCLEOTIDE_SECOND_MESSENGER/0.001508/3.338,CYCLIC_NUCLEOTIDE_MEDIATED_SIGNALING/0.001745/3.269,SECOND_MESSENGER_MEDIATED_SIGNALING/0.003368/2.619,SENSORY_PERCEPTION/0.004953/2.375,POTASSIUM_ION_TRANSPORT/0.005899/3.645,…	NA	VOLTAGE_GATED_POTASSIUM_CHANNEL_COMPLEX/0.005239/4.404,GROWTH_CONE/0.03111/7.047,SITE_OF_POLARIZED_GROWTH/0.03732/6.406	NA	RHODOPSIN_LIKE_RECEPTOR_ACTIVITY/6.993e-09/5.33,G_PROTEIN_COUPLED_RECEPTOR_ACTIVITY/1.319e-07/4.027,TRANSMEMBRANE_RECEPTOR_ACTIVITY/4.478e-07/2.738,RECEPTOR_ACTIVITY/1.777e-06/2.332,PEPTIDE_RECEPTOR_ACTIVITY/7.509e-05/5.638,NEUROTRANSMITTER_BINDING/8.687e-05/5.527,GATED_CHANNEL_ACTIVITY/0.0001577/3.524,VOLTAGE_GATED_CHANNEL_ACTIVITY/0.000194/4.404,ION_CHANNEL_ACTIVITY/0.0002919/3.116,NEUROPEPTIDE…	RHODOPSIN_LIKE_RECEPTOR_ACTIVITY/0.001675/5.33,G_PROTEIN_COUPLED_RECEPTOR_ACTIVITY/0.03159/4.027	ATM_DN.V1_DN/0.0006546/3.02,KRAS.300_UP.V1_UP/0.002066/2.788,KRAS.600_UP.V1_UP/0.003093/2.177,KRAS.LUNG.BREAST_UP.V1_UP/0.004432/2.669,CAHOY_NEURONAL/0.005968/2.936,RELA_DN.V1_DN/0.03738/2.104,KRAS.KIDNEY_UP.V1_UP/0.0448/2.028	NA	HALLMARK_SPERMATOGENESIS/0.02407/2.292	NA	OLFACTORY_TRANS.
M12	109	-5.95597	0.759768	0.635926	2.99951e-11	1.26782e-25	0.999955	1.34531	1.87692	0.666118	0.999964	0.100251	1.18	1	3.35	1	574	M3	PDGFRB|5159(36),CXorf36|79742(33),ESAM|90952(30),CDH5|1003(27),ARHGEF15|22899(26),MFAP4|4239(25),COL3A1|1281(24),GPR116|221395(24),CD34|947(23),CLDN5|7122(22),COL6A3|1293(22),SH2D3C|10044(20),COL5A1|1289(20),MXRA5|25878(20),PLVAP|83483(20),S1PR1|1901(20),MRC2|9902(20),CLEC3B|7123(19),LRRC15|131578(18),TMEM119|338773(18),IL3RA|3563(17),GPR4|2828(16),CDH11|1009(16),GGT5|2687(16),MYH11|4629(16),SMOC…	S1	0	BIOCARTA_ACE2_PATHWAY/1.052e-06/15.3,BIOCARTA_AMI_PATHWAY/1.984e-05/9.944,BIOCARTA_VITCB_PATHWAY/0.0002284/12.05,BIOCARTA_INTRINSIC_PATHWAY/0.0004222/7.534,BIOCARTA_PLATELETAPP_PATHWAY/0.0004716/10.2,BIOCARTA_NO1_PATHWAY/0.001873/5.525,BIOCARTA_MONOCYTE_PATHWAY/0.00376/9.04,BIOCARTA_EPHA4_PATHWAY/0.03482/6.63,BIOCARTA_LYM_PATHWAY/0.04172/6.027	NA	KEGG_ECM_RECEPTOR_INTERACTION/3.516e-14/8.387,KEGG_FOCAL_ADHESION/2.627e-13/5.048,KEGG_VASCULAR_SMOOTH_MUSCLE_CONTRACTION/2.202e-07/4.778,KEGG_DILATED_CARDIOMYOPATHY/2.578e-06/4.842,KEGG_NEUROACTIVE_LIGAND_RECEPTOR_INTERACTION/2.762e-06/3.013,KEGG_HYPERTROPHIC_CARDIOMYOPATHY_HCM/6.124e-06/4.851,KEGG_CELL_ADHESION_MOLECULES_CAMS/0.0001557/3.315,KEGG_CALCIUM_SIGNALING_PATHWAY/0.0002978/2.825,KEGG_C…	KEGG_ECM_RECEPTOR_INTERACTION/3.957e-09/8.387,KEGG_FOCAL_ADHESION/2.956e-08/5.048,KEGG_VASCULAR_SMOOTH_MUSCLE_CONTRACTION/0.02478/4.778	REACTOME_EXTRACELLULAR_MATRIX_ORGANIZATION/1.477e-20/10.41,REACTOME_COLLAGEN_FORMATION/2.277e-20/13.14,REACTOME_NCAM1_INTERACTIONS/4.062e-11/11.34,REACTOME_INTEGRIN_CELL_SURFACE_INTERACTIONS/1.18e-08/6.294,REACTOME_NCAM_SIGNALING_FOR_NEURITE_OUT_GROWTH/3.932e-08/6.84,REACTOME_SIGNALING_BY_PDGF/9.305e-08/4.776,REACTOME_VEGF_LIGAND_RECEPTOR_INTERACTIONS/5.458e-06/16.57,REACTOME_AXON_GUIDANCE/1.178e…	REACTOME_EXTRACELLULAR_MATRIX_ORGANIZATION/6.025e-15/10.41,REACTOME_COLLAGEN_FORMATION/9.285e-15/13.14,REACTOME_NCAM1_INTERACTIONS/1.656e-05/11.34,REACTOME_INTEGRIN_CELL_SURFACE_INTERACTIONS/0.004812/6.294,REACTOME_NCAM_SIGNALING_FOR_NEURITE_OUT_GROWTH/0.01603/6.84,REACTOME_SIGNALING_BY_PDGF/0.03794/4.776	ORGAN_DEVELOPMENT/1.003e-14/3.267,MULTICELLULAR_ORGANISMAL_DEVELOPMENT/3.951e-14/2.518,SKELETAL_DEVELOPMENT/1.249e-13/7.441,ANATOMICAL_STRUCTURE_DEVELOPMENT/8.204e-12/2.385,SYSTEM_DEVELOPMENT/8.966e-12/2.523,ORGAN_MORPHOGENESIS/1.024e-08/4.669,SYSTEM_PROCESS/5.448e-08/2.531,ANATOMICAL_STRUCTURE_MORPHOGENESIS/8.922e-07/2.702,RESPONSE_TO_WOUNDING/1.133e-05/3.26,MUSCLE_DEVELOPMENT/2.04e-05/4.324,CEL…	ORGAN_DEVELOPMENT/5.004e-09/3.267,MULTICELLULAR_ORGANISMAL_DEVELOPMENT/1.972e-08/2.518,SKELETAL_DEVELOPMENT/6.235e-08/7.441,ANATOMICAL_STRUCTURE_DEVELOPMENT/4.095e-06/2.385,SYSTEM_DEVELOPMENT/4.475e-06/2.523,ORGAN_MORPHOGENESIS/0.005109/4.669,SYSTEM_PROCESS/0.02719/2.531	PROTEINACEOUS_EXTRACELLULAR_MATRIX/3.898e-26/11.28,EXTRACELLULAR_MATRIX/5.715e-26/11.16,COLLAGEN/7.728e-20/23.06,EXTRACELLULAR_REGION_PART/2.465e-19/4.823,EXTRACELLULAR_MATRIX_PART/4.127e-18/12.43,EXTRACELLULAR_REGION/6.891e-17/3.975,PLASMA_MEMBRANE/1.598e-11/2.109,INTEGRAL_TO_MEMBRANE/4.441e-11/2.126,INTRINSIC_TO_MEMBRANE/8.849e-11/2.097,INTEGRAL_TO_PLASMA_MEMBRANE/5.056e-10/2.273,INTRINSIC_TO_P…	PROTEINACEOUS_EXTRACELLULAR_MATRIX/5.495e-21/11.28,EXTRACELLULAR_MATRIX/8.056e-21/11.16,COLLAGEN/1.089e-14/23.06,EXTRACELLULAR_REGION_PART/3.475e-14/4.823,EXTRACELLULAR_MATRIX_PART/5.817e-13/12.43,EXTRACELLULAR_REGION/9.713e-12/3.975,PLASMA_MEMBRANE/2.253e-06/2.109,INTEGRAL_TO_MEMBRANE/6.26e-06/2.126,INTRINSIC_TO_MEMBRANE/1.247e-05/2.097,INTEGRAL_TO_PLASMA_MEMBRANE/7.127e-05/2.273,INTRINSIC_TO_PL…	TRANSMEMBRANE_RECEPTOR_ACTIVITY/2.521e-14/3.739,RECEPTOR_ACTIVITY/5.503e-13/3.084,EXTRACELLULAR_MATRIX_STRUCTURAL_CONSTITUENT/3.068e-09/12.28,TRANSMEMBRANE_RECEPTOR_PROTEIN_KINASE_ACTIVITY/2.727e-07/7.15,G_PROTEIN_COUPLED_RECEPTOR_ACTIVITY/3.491e-07/3.788,TRANSMEMBRANE_RECEPTOR_PROTEIN_TYROSINE_KINASE_ACTIVITY/4.513e-07/7.709,INTEGRIN_BINDING/1.602e-06/9.144,PROTEIN_TYROSINE_KINASE_ACTIVITY/1.75e…	TRANSMEMBRANE_RECEPTOR_ACTIVITY/6.04e-09/3.739,RECEPTOR_ACTIVITY/1.318e-07/3.084,EXTRACELLULAR_MATRIX_STRUCTURAL_CONSTITUENT/0.0007351/12.28	BMI1_DN.V1_UP/2.305e-09/4.834,RB_P107_DN.V1_UP/4.198e-09/4.911,AKT_UP.V1_DN/8.455e-09/4.144,ESC_V6.5_UP_EARLY.V1_DN/9.355e-09/4.29,ATF2_S_UP.V1_DN/3.648e-08/3.985,ESC_J1_UP_LATE.V1_UP/4.029e-08/3.963,ATF2_UP.V1_DN/2.705e-06/3.461,CTIP_DN.V1_UP/2.984e-06/4.178,CSR_LATE_UP.V1_DN/6.53e-06/3.544,PRC2_SUZ12_UP.V1_DN/7.716e-06/3.352,ESC_V6.5_UP_LATE.V1_UP/1.133e-05/3.26,KRAS.600.LUNG.BREAST_UP.V1_DN/2.…	BMI1_DN.V1_UP/0.0002636/4.834,RB_P107_DN.V1_UP/0.0004801/4.911,AKT_UP.V1_DN/0.0009668/4.144,ESC_V6.5_UP_EARLY.V1_DN/0.00107/4.29,ATF2_S_UP.V1_DN/0.004172/3.985,ESC_J1_UP_LATE.V1_UP/0.004607/3.963	HALLMARK_EPITHELIAL_MESENCHYMAL_TRANSITION/9.177e-29/7.829,HALLMARK_MYOGENESIS/6.466e-11/4.497,HALLMARK_KRAS_SIGNALING_UP/3.764e-08/3.831,HALLMARK_COAGULATION/1.424e-05/3.683,HALLMARK_APICAL_JUNCTION/0.0001246/2.818,HALLMARK_ANGIOGENESIS/0.0006615/5.525,HALLMARK_UV_RESPONSE_DN/0.001334/2.782,HALLMARK_NOTCH_SIGNALING/0.002519/5.179	HALLMARK_EPITHELIAL_MESENCHYMAL_TRANSITION/2.776e-24/7.829,HALLMARK_MYOGENESIS/1.956e-06/4.497,HALLMARK_KRAS_SIGNALING_UP/0.001138/3.831	EPITHELIAL_MESE.
M4	110	-11.5168	0.11595	0.0747286	1	1	9.15115e-68	0.866663	0.322971	1.56131	0.999997	0.558261	2.64	1	5.27	1	4020	M1	DOHH|83475(72),LIN37|55957(66),GADD45GIP1|90480(57),TRAPPC5|126003(57),POLR2I|5438(55),FBXL15|79176(43),PGP|283871(40),ZNF205|7755(37),ZNF628|89887(37),ALKBH4|54784(34),PPP1R11|6992(34),POLR2J|5439(32),SCAF1|58506(32),PSENEN|55851(32),NDUFA3|4696(31),SIRT6|51548(31),PDZD11|51248(31),NDUFA1|4694(30),RPL18|6141(29),DGCR14|8220(29),FIZ1|84922(29),ZNF414|84330(29),RPP21|79897(29),PAEP|5047(29),CCDC94…	S1	0	NA	NA	KEGG_OXIDATIVE_PHOSPHORYLATION/1.294e-12/2.408,KEGG_HUNTINGTONS_DISEASE/1.848e-12/2.132,KEGG_PARKINSONS_DISEASE/6.777e-11/2.304,KEGG_RNA_POLYMERASE/5.996e-05/2.612,KEGG_GLYCOSAMINOGLYCAN_DEGRADATION/0.003945/2.367,KEGG_GLYCOSYLPHOSPHATIDYLINOSITOL_GPI_ANCHOR_BIOSYNTHESIS/0.008488/2.083,KEGG_OTHER_GLYCAN_DEGRADATION/0.03516/2.071	KEGG_OXIDATIVE_PHOSPHORYLATION/1.456e-07/2.408,KEGG_HUNTINGTONS_DISEASE/2.08e-07/2.132,KEGG_PARKINSONS_DISEASE/7.626e-06/2.304	REACTOME_RNA_POL_I_PROMOTER_OPENING/3.236e-16/3.443,REACTOME_TRANSCRIPTION/2.069e-14/2.168,REACTOME_RNA_POL_I_RNA_POL_III_AND_MITOCHONDRIAL_TRANSCRIPTION/7.007e-14/2.514,REACTOME_RNA_POL_I_TRANSCRIPTION/2.466e-13/2.781,REACTOME_RESPIRATORY_ELECTRON_TRANSPORT_ATP_SYNTHESIS_BY_CHEMIOSMOTIC_COUPLING_AND_HEAT_PRODUCTION_BY_UNCOUPLING_PROTEINS_/2.466e-13/2.781,REACTOME_RESPIRATORY_ELECTRON_TRANSPORT/8…	REACTOME_RNA_POL_I_PROMOTER_OPENING/1.319e-10/3.443,REACTOME_TRANSCRIPTION/8.436e-09/2.168,REACTOME_RNA_POL_I_RNA_POL_III_AND_MITOCHONDRIAL_TRANSCRIPTION/2.857e-08/2.514,REACTOME_RNA_POL_I_TRANSCRIPTION/1.006e-07/2.781,REACTOME_RESPIRATORY_ELECTRON_TRANSPORT_ATP_SYNTHESIS_BY_CHEMIOSMOTIC_COUPLING_AND_HEAT_PRODUCTION_BY_UNCOUPLING_PROTEINS_/1.006e-07/2.781,REACTOME_RESPIRATORY_ELECTRON_TRANSPORT/3…	PHOSPHOLIPID_BIOSYNTHETIC_PROCESS/0.0001176/2.306,RRNA_METABOLIC_PROCESS/0.0003943/2.959,GLYCEROPHOSPHOLIPID_BIOSYNTHETIC_PROCESS/0.0004282/2.367,MEMBRANE_LIPID_BIOSYNTHETIC_PROCESS/0.0007421/2.015,RRNA_PROCESSING/0.001187/2.841,AMYLOID_PRECURSOR_PROTEIN_METABOLIC_PROCESS/0.001219/3.314,ACTIVATION_OF_PROTEIN_KINASE_ACTIVITY/0.001609/2.279,PHOSPHOINOSITIDE_BIOSYNTHETIC_PROCESS/0.005855/2.17,RIBOSO…	NA	MITOCHONDRIAL_PART/1.248e-11/2.214,RIBOSOMAL_SUBUNIT/3.075e-08/3.787,MITOCHONDRIAL_ENVELOPE/2.488e-07/2.115,ORGANELLAR_RIBOSOME/3.05e-07/3.443,MITOCHONDRIAL_RIBOSOME/3.05e-07/3.443,MITOCHONDRIAL_MEMBRANE/1.357e-06/2.11,MITOCHONDRIAL_INNER_MEMBRANE/1.246e-05/2.145,MITOCHONDRIAL_MATRIX/1.343e-05/2.367,MITOCHONDRIAL_LUMEN/1.343e-05/2.367,ORGANELLE_INNER_MEMBRANE/2.237e-05/2.038,MITOCHONDRIAL_MEMBRAN…	MITOCHONDRIAL_PART/1.759e-06/2.214,RIBOSOMAL_SUBUNIT/0.004335/3.787,MITOCHONDRIAL_ENVELOPE/0.03507/2.115,ORGANELLAR_RIBOSOME/0.043/3.443,MITOCHONDRIAL_RIBOSOME/0.043/3.443	STRUCTURAL_CONSTITUENT_OF_RIBOSOME/1.283e-05/2.012,NUCLEOBASENUCLEOSIDENUCLEOTIDE_KINASE_ACTIVITY/0.002505/2.272,CYTOCHROME_C_OXIDASE_ACTIVITY/0.009545/2.549,PHOSPHOTRANSFERASE_ACTIVITY_PHOSPHATE_GROUP_AS_ACCEPTOR/0.02234/2.104,RNA_POLYMERASE_ACTIVITY/0.03516/2.071,SULFURIC_ESTER_HYDROLASE_ACTIVITY/0.03516/2.071,NUCLEOTIDE_KINASE_ACTIVITY/0.03847/2.185,OXIDOREDUCTASE_ACTIVITY_ACTING_ON_SULFUR_GRO…	NA	NA	NA	HALLMARK_DNA_REPAIR/5.375e-11/2.129,HALLMARK_MYC_TARGETS_V2/6.159e-08/2.53	HALLMARK_DNA_REPAIR/1.626e-06/2.129,HALLMARK_MYC_TARGETS_V2/0.001863/2.53	OXIDATIVE_PHOSP.
M18	111	-0.189571	0.203688	0.448181	0.991383	0.817837	0.984576	0.899143	0.943548	0.842408	1	0.0710417	2.57	1	8.37	0.02	810	M3	MATR3|9782(65),BRMS1|25855(29),VTA1|51534(26),DNAJA2|10294(25),RBL2|5934(24),PRNP|5621(22),C11orf58|10944(20),KIAA0776|23376(20),ACTR1A|10121(20),AHR|196(20),CALCA|796(20),STAG2|10735(19),BCLAF1|9774(19),COPB1|1315(18),C11orf59|55004(18),EPHX1|2052(18),ARRDC3|57561(18),PTPRZ1|5803(18),USP26|83844(18),MRPS12|6183(17),NUDT21|11051(17),MED23|9439(17),QKI|9444(17),CHD9|80205(16),ATG5|9474(16),CLIC4|2…	S1	0	BIOCARTA_MAPK_PATHWAY/0.01083/2.458,BIOCARTA_NFKB_PATHWAY/0.01513/4.085,BIOCARTA_PS1_PATHWAY/0.01969/5.034,BIOCARTA_RACCYCD_PATHWAY/0.02311/3.614,BIOCARTA_WNT_PATHWAY/0.02311/3.614,BIOCARTA_PITX2_PATHWAY/0.02384/4.698,BIOCARTA_AKAPCENTROSOME_PATHWAY/0.02384/4.698,BIOCARTA_LONGEVITY_PATHWAY/0.02384/4.698,BIOCARTA_TNFR1_PATHWAY/0.03323/3.24,BIOCARTA_NO1_PATHWAY/0.03709/3.132,BIOCARTA_FAS_PATHWAY/0.…	NA	KEGG_NOTCH_SIGNALING_PATHWAY/0.003513/3.499,KEGG_WNT_SIGNALING_PATHWAY/0.004601/2.207,KEGG_INSULIN_SIGNALING_PATHWAY/0.005367/2.245,KEGG_EPITHELIAL_CELL_SIGNALING_IN_HELICOBACTER_PYLORI_INFECTION/0.008071/2.764,KEGG_RIG_I_LIKE_RECEPTOR_SIGNALING_PATHWAY/0.01343/2.741,KEGG_PROXIMAL_TUBULE_BICARBONATE_RECLAMATION/0.01513/4.085,KEGG_T_CELL_RECEPTOR_SIGNALING_PATHWAY/0.01681/2.175,KEGG_GLYCOSPHINGOLI…	NA	REACTOME_MYD88_MAL_CASCADE_INITIATED_ON_PLASMA_MEMBRANE/0.002258/2.9,REACTOME_TAK1_ACTIVATES_NFKB_BY_PHOSPHORYLATION_AND_ACTIVATION_OF_IKKS_COMPLEX/0.002451/5.107,REACTOME_TOLL_RECEPTOR_CASCADES/0.00338/2.473,REACTOME_TRAF6_MEDIATED_INDUCTION_OF_NFKB_AND_MAP_KINASES_UPON_TLR7_8_OR_9_ACTIVATION/0.004465/2.819,REACTOME_ACTIVATED_TLR4_SIGNALLING/0.005288/2.581,REACTOME_IL1_SIGNALING/0.005735/3.614,R…	NA	REGULATION_OF_MYELOID_CELL_DIFFERENTIATION/0.0007445/6.525,NEGATIVE_REGULATION_OF_CELL_DIFFERENTIATION/0.0008024/5.22,SPHINGOLIPID_METABOLIC_PROCESS/0.005108/4.35,NEGATIVE_REGULATION_OF_MYELOID_CELL_DIFFERENTIATION/0.005325/7.83,POSITIVE_REGULATION_OF_TRANSCRIPTION_FROM_RNA_POLYMERASE_II_PROMOTER/0.006158/2.891,SPERMATID_DEVELOPMENT/0.007368/7.047,SPERMATID_DIFFERENTIATION/0.009814/6.406,REGULATI…	NA	MICROTUBULE_ASSOCIATED_COMPLEX/0.01418/2.999,CHROMATIN_REMODELING_COMPLEX/0.03347/4.145,NUCLEAR_BODY/0.0412/3.031	NA	TRANSCRIPTION_COACTIVATOR_ACTIVITY/0.006234/2.292,TRANSCRIPTION_ACTIVATOR_ACTIVITY/0.006814/2.049,ATPASE_ACTIVITY_COUPLED_TO_TRANSMEMBRANE_MOVEMENT_OF_IONS_PHOSPHORYLATIVE_MECHANISM/0.009157/4.698,TRANSCRIPTION_ELONGATION_REGULATOR_ACTIVITY/0.01268/5.873,S_ADENOSYLMETHIONINE_DEPENDENT_METHYLTRANSFERASE_ACTIVITY/0.01513/4.085,METHYLTRANSFERASE_ACTIVITY/0.01743/3.263,ATPASE_ACTIVITY_COUPLED_TO_TRAN…	NA	BCAT_GDS748_UP/0.04493/2.553	NA	HALLMARK_WNT_BETA_CATENIN_SIGNALING/0.0003395/4.474,HALLMARK_TNFA_SIGNALING_VIA_NFKB/0.002295/2.114,HALLMARK_ANDROGEN_RESPONSE/0.01084/2.326,HALLMARK_NOTCH_SIGNALING/0.04556/2.936	NA	WNT_BETA_CATENI.
M24	112	-2.52706	0.151062	0.0473387	0.265479	3.62421e-13	1	1.0214	1.36814	0.57838	1	0.167644	5.17	1	12.19	0	1373	M3	REST|5978(54),SBNO1|55206(48),RIF1|55183(43),GMCL1|64395(41),PPP4R2|151987(39),UHMK1|127933(39),CCNT1|904(36),ZNF192|7745(34),HNRNPR|10236(32),IL6ST|3572(31),USP12|219333(31),PPTC7|160760(29),MYO9A|4649(26),ZNF136|7695(26),CNOT7|29883(25),ELP3|55140(25),GTF2H3|2967(24),GAPVD1|26130(24),KLHL11|55175(23),HIPK3|10114(23),CHMP7|91782(23),NDUFAF1|51103(23),ZNF510|22869(22),RECQL|5965(22),ZBTB6|10773(2…	S1	0	BIOCARTA_TEL_PATHWAY/0.007503/3.852,BIOCARTA_PITX2_PATHWAY/0.01932/3.698,BIOCARTA_SARS_PATHWAY/0.03059/4.16,BIOCARTA_ETS_PATHWAY/0.03647/3.082	NA	KEGG_BASAL_TRANSCRIPTION_FACTORS/9.713e-05/4.079,KEGG_GNRH_SIGNALING_PATHWAY/0.0096/2.002,KEGG_VASOPRESSIN_REGULATED_WATER_REABSORPTION/0.01076/2.58,KEGG_AMINO_SUGAR_AND_NUCLEOTIDE_SUGAR_METABOLISM/0.01234/2.521,KEGG_INOSITOL_PHOSPHATE_METABOLISM/0.01274/2.355,KEGG_NUCLEOTIDE_EXCISION_REPAIR/0.03663/2.206	NA	REACTOME_MRNA_SPLICING/0.00392/2.145,REACTOME_FORMATION_OF_INCISION_COMPLEX_IN_GG_NER/0.01488/3.302,REACTOME_MAPK_TARGETS_NUCLEAR_EVENTS_MEDIATED_BY_MAP_KINASES/0.01846/2.774,REACTOME_RNA_POL_II_TRANSCRIPTION_PRE_INITIATION_AND_PROMOTER_OPENING/0.02283/2.427,REACTOME_CTNNB1_PHOSPHORYLATION_CASCADE/0.02432/3.467,REACTOME_RNA_POL_II_PRE_TRANSCRIPTION_EVENTS/0.02462/2.115,REACTOME_CIRCADIAN_CLOCK/0.…	NA	NUCLEAR_EXPORT/5.457e-05/4.334,RNA_PROCESSING/0.0008903/2.032,PROTEIN_EXPORT_FROM_NUCLEUS/0.0009977/5.778,NUCLEOBASENUCLEOSIDENUCLEOTIDE_AND_NUCLEIC_ACID_TRANSPORT/0.000999/3.698,POSITIVE_REGULATION_OF_RNA_METABOLIC_PROCESS/0.002364/2.08,CERAMIDE_METABOLIC_PROCESS/0.002527/6.164,NUCLEOCYTOPLASMIC_TRANSPORT/0.002908/2.284,REGULATION_OF_NUCLEOCYTOPLASMIC_TRANSPORT/0.00294/3.962,NEGATIVE_REGULATION_…	NA	DNA_DIRECTED_RNA_POLYMERASEII_HOLOENZYME/5.55e-05/3.152,NUCLEOLUS/0.0006123/2.219,MEDIATOR_COMPLEX/0.001212/4.623,HETEROGENEOUS_NUCLEAR_RIBONUCLEOPROTEIN_COMPLEX/0.002233/4.953,NUCLEAR_ENVELOPE/0.004544/2.344,NUCLEAR_PORE/0.005657/3.132,NUCLEAR_MEMBRANE/0.008738/2.496,NUCLEAR_MEMBRANE_PART/0.009335/2.642,PORE_COMPLEX/0.01125/2.774,INTEGRATOR_COMPLEX/0.01136/4.267,CENTROSOME/0.01434/2.311,U12_DEPE…	NA	ATP_DEPENDENT_HELICASE_ACTIVITY/0.0003454/4.267,ATPASE_ACTIVITY_COUPLED/0.002324/2.261,HELICASE_ACTIVITY/0.002649/2.774,RNA_SPLICING_FACTOR_ACTIVITYTRANSESTERIFICATION_MECHANISM/0.003152/4.623,DNA_DEPENDENT_ATPASE_ACTIVITY/0.003799/3.782,ATP_DEPENDENT_DNA_HELICASE_ACTIVITY/0.005888/5.043,GENERAL_RNA_POLYMERASE_II_TRANSCRIPTION_FACTOR_ACTIVITY/0.006799/3.034,DNA_HELICASE_ACTIVITY/0.007488/3.328,TR…	NA	NA	NA	HALLMARK_G2M_CHECKPOINT/0.0001436/2.073	NA	NUCLEAR_EXPORT
M5	113	-64.3181	0.814054	0.308758	1.54402e-100	1	3.18236e-286	1.63938	0.448973	3.16029	1	0.17427	24.63	1	52.72	0	1651	M2	PGLYRP3|114771(75),GNA15|2769(51),BPIL2|254240(50),ACER1|125981(50),EPN3|55040(48),KLK8|11202(46),SDR16C5|195814(45),TMEM79|84283(40),MAPK13|5603(37),KCNK6|9424(36),PGLYRP4|57115(35),ST14|6768(35),WFDC5|149708(34),LASS3|204219(30),FAM83B|222584(30),KLK11|11012(28),OVOL2|58495(28),KRT78|196374(27),CASP14|23581(26),GGT6|124975(26),GRB7|2886(26),CWH43|80157(25),CBLC|23624(25),LIPM|340654(25),BCAM|40…	NA	0	BIOCARTA_VITCB_PATHWAY/0.01134/4.191,BIOCARTA_PLATELETAPP_PATHWAY/0.02136/3.546	NA	KEGG_ARACHIDONIC_ACID_METABOLISM/4.874e-06/3.546,KEGG_METABOLISM_OF_XENOBIOTICS_BY_CYTOCHROME_P450/0.0002073/2.788,KEGG_DRUG_METABOLISM_CYTOCHROME_P450/0.0003013/2.701,KEGG_GLYCOSPHINGOLIPID_BIOSYNTHESIS_LACTO_AND_NEOLACTO_SERIES/0.005508/3.103,KEGG_HEDGEHOG_SIGNALING_PATHWAY/0.006861/2.305,KEGG_NITROGEN_METABOLISM/0.01176/3.006,KEGG_BASAL_CELL_CARCINOMA/0.01655/2.134,KEGG_SPHINGOLIPID_METABOLISM…	NA	REACTOME_CELL_JUNCTION_ORGANIZATION/2.188e-07/3.381,REACTOME_CELL_CELL_JUNCTION_ORGANIZATION/8.397e-06/3.415,REACTOME_APOPTOTIC_CLEAVAGE_OF_CELL_ADHESION_PROTEINS/1.959e-05/6.723,REACTOME_CELL_CELL_COMMUNICATION/4.915e-05/2.384,REACTOME_TIGHT_JUNCTION_INTERACTIONS/7.184e-05/4.116,REACTOME_TRANSPORT_OF_GLUCOSE_AND_OTHER_SUGARS_BILE_SALTS_AND_ORGANIC_ACIDS_METAL_IONS_AND_AMINE_COMPOUNDS/0.0006689/2…	NA	ECTODERM_DEVELOPMENT/2.73e-27/6.483,EPIDERMIS_DEVELOPMENT/8.918e-27/6.817,TISSUE_DEVELOPMENT/1.099e-18/4.122,KERATINOCYTE_DIFFERENTIATION/6.233e-11/9.22,RESPONSE_TO_EXTERNAL_STIMULUS/5.758e-07/2.023,OVULATION_CYCLE/5.891e-06/6.585,EPITHELIAL_CELL_DIFFERENTIATION/6.538e-05/6.915,TISSUE_MORPHOGENESIS/7.261e-05/5.762,EMBRYO_IMPLANTATION/7.261e-05/5.762,CELL_CELL_ADHESION/8.363e-05/2.607,MORPHOGENESI…	ECTODERM_DEVELOPMENT/1.362e-21/6.483,EPIDERMIS_DEVELOPMENT/4.451e-21/6.817,TISSUE_DEVELOPMENT/5.483e-13/4.122,KERATINOCYTE_DIFFERENTIATION/3.111e-05/9.22	CORNIFIED_ENVELOPE/2.102e-12/10.64,INTERMEDIATE_FILAMENT_CYTOSKELETON/1.108e-09/6.723,INTERMEDIATE_FILAMENT/1.108e-09/6.723,EXTRACELLULAR_SPACE/3.307e-06/2.095,INTERCELLULAR_JUNCTION/5.293e-06/3.241,CELL_JUNCTION/4.929e-05/2.703,TIGHT_JUNCTION/0.01257/2.689,EXTRINSIC_TO_MEMBRANE/0.01455/2.881,APICAL_JUNCTION_COMPLEX/0.02101/2.445,APICOLATERAL_PLASMA_MEMBRANE/0.02101/2.445,ENDOCYTIC_VESICLE/0.0278…	CORNIFIED_ENVELOPE/2.963e-07/10.64,INTERMEDIATE_FILAMENT_CYTOSKELETON/0.0001562/6.723,INTERMEDIATE_FILAMENT/0.0001562/6.723	STRUCTURAL_CONSTITUENT_OF_CYTOSKELETON/8.136e-08/3.981,SERINE_TYPE_ENDOPEPTIDASE_INHIBITOR_ACTIVITY/9.379e-06/5.011,PROTEASE_INHIBITOR_ACTIVITY/3.043e-05/3.842,ALDO_KETO_REDUCTASE_ACTIVITY/0.0008494/5.762,PATTERN_BINDING/0.001296/2.817,AMINE_TRANSMEMBRANE_TRANSPORTER_ACTIVITY/0.00144/2.955,CALCIUM_ION_BINDING/0.002/2.095,CARBOHYDRATE_BINDING/0.002125/2.338,PROTEIN_BINDING_BRIDGING/0.004209/2.344,…	STRUCTURAL_CONSTITUENT_OF_CYTOSKELETON/0.01949/3.981	KRAS.LUNG_UP.V1_DN/4.257e-21/4.374,P53_DN.V1_UP/6.403e-20/3.661,KRAS.600_UP.V1_DN/1.223e-18/3.096,SINGH_KRAS_DEPENDENCY_SIGNATURE_/1.145e-17/10.37,MEK_UP.V1_UP/8.818e-09/2.541,KRAS.300_UP.V1_DN/1.889e-08/2.881,KRAS.PROSTATE_UP.V1_DN/2.807e-08/2.838,SNF5_DN.V1_DN/3.008e-08/2.648,KRAS.50_UP.V1_DN/5.844e-08/4.453,MYC_UP.V1_DN/8.169e-08/2.593,KRAS.LUNG.BREAST_UP.V1_DN/9.84e-08/2.752,EGFR_UP.V1_UP/1.2…	KRAS.LUNG_UP.V1_DN/4.868e-16/4.374,P53_DN.V1_UP/7.321e-15/3.661,KRAS.600_UP.V1_DN/1.398e-13/3.096,SINGH_KRAS_DEPENDENCY_SIGNATURE_/1.31e-12/10.37,MEK_UP.V1_UP/0.001008/2.541,KRAS.300_UP.V1_DN/0.00216/2.881,KRAS.PROSTATE_UP.V1_DN/0.00321/2.838,SNF5_DN.V1_DN/0.003439/2.648,KRAS.50_UP.V1_DN/0.006682/4.453,MYC_UP.V1_DN/0.009341/2.593,KRAS.LUNG.BREAST_UP.V1_DN/0.01125/2.752,EGFR_UP.V1_UP/0.01462/2.414	HALLMARK_ESTROGEN_RESPONSE_LATE/1.632e-14/3.127,HALLMARK_ESTROGEN_RESPONSE_EARLY/9.182e-11/2.764,HALLMARK_KRAS_SIGNALING_DN/4.208e-07/2.341,HALLMARK_P53_PATHWAY/1.96e-06/2.234,HALLMARK_APICAL_JUNCTION/4.82e-05/2.017,HALLMARK_ANGIOGENESIS/0.01059/2.561	HALLMARK_ESTROGEN_RESPONSE_LATE/4.938e-10/3.127,HALLMARK_ESTROGEN_RESPONSE_EARLY/2.778e-06/2.764,HALLMARK_KRAS_SIGNALING_DN/0.01273/2.341	ECTODERM_DEVELO.
M383	114	-13.5026	0.506285	0.757089	4.29487e-26	1	5.86056e-56	2.25394	0.0837102	5.02672	1	0	7.74	1	177.91	0	110	M83	KLK8|11202(42),KLK11|11012(17)	S1	0	NA	NA	KEGG_OLFACTORY_TRANSDUCTION/0.02976/4.473	NA	REACTOME_APOPTOTIC_CLEAVAGE_OF_CELL_ADHESION_PROTEINS/5.051e-07/57.66,REACTOME_APOPTOTIC_CLEAVAGE_OF_CELLULAR_PROTEINS/6.708e-05/18.21,REACTOME_APOPTOTIC_EXECUTION_PHASE/0.0002312/13.31,REACTOME_GAP_JUNCTION_ASSEMBLY/0.004256/20.35,REACTOME_APOPTOSIS/0.009554/4.838,REACTOME_GAP_JUNCTION_TRAFFICKING/0.009832/13.31,REACTOME_FORMATION_OF_FIBRIN_CLOT_CLOTTING_CASCADE/0.01296/11.53,REACTOME_CELL_CELL_…	NA	ECTODERM_DEVELOPMENT/9.96e-21/34.59,TISSUE_DEVELOPMENT/2.973e-18/21.46,EPIDERMIS_DEVELOPMENT/3.63e-18/34.11,EMBRYO_IMPLANTATION/5.904e-13/86.49,OVULATION_CYCLE/5.904e-13/86.49,KERATINOCYTE_DIFFERENTIATION/1.561e-10/69.19,RHYTHMIC_PROCESS/1.906e-10/43.24,MULTICELLULAR_ORGANISMAL_DEVELOPMENT/6.711e-10/4.211,FEMALE_PREGNANCY/9.251e-09/25.76,ORGAN_DEVELOPMENT/2.129e-08/5.27,MULTI_ORGANISM_PROCESS/2.3…	ECTODERM_DEVELOPMENT/4.971e-15/34.59,TISSUE_DEVELOPMENT/1.484e-12/21.46,EPIDERMIS_DEVELOPMENT/1.812e-12/34.11,EMBRYO_IMPLANTATION/2.947e-07/86.49,OVULATION_CYCLE/2.947e-07/86.49,KERATINOCYTE_DIFFERENTIATION/7.789e-05/69.19,RHYTHMIC_PROCESS/9.513e-05/43.24,MULTICELLULAR_ORGANISMAL_DEVELOPMENT/0.0003349/4.211,FEMALE_PREGNANCY/0.004617/25.76,ORGAN_DEVELOPMENT/0.01062/5.27	CORNIFIED_ENVELOPE/7.309e-09/66.53,INTERMEDIATE_FILAMENT_CYTOSKELETON/2.295e-07/36.04,INTERMEDIATE_FILAMENT/2.295e-07/36.04,EXTRACELLULAR_REGION/5.319e-06/4.978,CYTOSKELETON/4.443e-05/4.818,EXTRACELLULAR_SPACE/0.0003915/5.242,INTERCELLULAR_JUNCTION/0.0005145/10.81,EXTRACELLULAR_REGION_PART/0.0005782/4.284,CELL_JUNCTION/0.00125/8.542,NON_MEMBRANE_BOUND_ORGANELLE/0.003207/2.785,INTRACELLULAR_NON_ME…	CORNIFIED_ENVELOPE/0.00103/66.53,INTERMEDIATE_FILAMENT_CYTOSKELETON/0.03235/36.04,INTERMEDIATE_FILAMENT/0.03235/36.04	STRUCTURAL_MOLECULE_ACTIVITY/3.998e-14/12.25,CALCIUM_ION_BINDING/5.809e-09/15.72,STRUCTURAL_CONSTITUENT_OF_CYTOSKELETON/7.493e-07/18.87,ION_BINDING/2.992e-06/6.577,CATION_BINDING/3.1e-06/7.557,PROTEIN_BINDING_BRIDGING/0.0003768/11.73,CARBOHYDRATE_BINDING/0.007469/7.521,SERINE_TYPE_ENDOPEPTIDASE_INHIBITOR_ACTIVITY/0.007741/15.04,SUGAR_BINDING/0.01381/11.16,PROTEASE_INHIBITOR_ACTIVITY/0.01836/9.61,…	STRUCTURAL_MOLECULE_ACTIVITY/9.578e-09/12.25,CALCIUM_ION_BINDING/0.001392/15.72	KRAS.LUNG_UP.V1_DN/2.973e-18/21.46,KRAS.600_UP.V1_DN/6.571e-17/12.91,KRAS.LUNG.BREAST_UP.V1_DN/3.29e-10/14.2,KRAS.600.LUNG.BREAST_UP.V1_DN/5.756e-10/8.903,KRAS.300_UP.V1_DN/4.77e-09/13.1,KRAS.50_UP.V1_DN/1.921e-07/23.59,KRAS.PROSTATE_UP.V1_DN/1.1e-06/10.33,SINGH_KRAS_DEPENDENCY_SIGNATURE_/4.771e-06/34.59,JAK2_DN.V1_UP/6.23e-06/8.188,ESC_V6.5_UP_EARLY.V1_DN/6.507e-06/8.14,RB_P130_DN.V1_DN/1.342e-0…	KRAS.LUNG_UP.V1_DN/3.4e-13/21.46,KRAS.600_UP.V1_DN/7.514e-12/12.91,KRAS.LUNG.BREAST_UP.V1_DN/3.762e-05/14.2,KRAS.600.LUNG.BREAST_UP.V1_DN/6.582e-05/8.903,KRAS.300_UP.V1_DN/0.0005454/13.1,KRAS.50_UP.V1_DN/0.02197/23.59	HALLMARK_KRAS_SIGNALING_DN/1.694e-07/9.009,HALLMARK_ESTROGEN_RESPONSE_LATE/0.001056/5.215,HALLMARK_P53_PATHWAY/0.005638/4.413,HALLMARK_ESTROGEN_RESPONSE_EARLY/0.02709/3.53,HALLMARK_APICAL_JUNCTION/0.02888/3.459,HALLMARK_COMPLEMENT/0.02888/3.459,HALLMARK_COAGULATION/0.04356/3.844	HALLMARK_KRAS_SIGNALING_DN/0.005126/9.009	ECTODERM_DEVELO.
M83	115	-12.9843	0.762076	0.868697	4.23887e-24	1	4.42453e-55	2.10081	0.137435	4.60929	1	0	8.07	1	167.72	0	134	M5	KLK8|11202(44),EPGN|255324(19),KLK11|11012(17)	NA	0	NA	NA	KEGG_OLFACTORY_TRANSDUCTION/0.04874/3.672	NA	REACTOME_APOPTOTIC_CLEAVAGE_OF_CELL_ADHESION_PROTEINS/1.114e-06/47.33,REACTOME_APOPTOTIC_CLEAVAGE_OF_CELLULAR_PROTEINS/0.0001442/14.95,REACTOME_APOPTOTIC_EXECUTION_PHASE/0.00049/10.92,REACTOME_GAP_JUNCTION_ASSEMBLY/0.006247/16.71,REACTOME_GAP_JUNCTION_TRAFFICKING/0.01433/10.92,REACTOME_APOPTOSIS/0.01853/3.972,REACTOME_FORMATION_OF_FIBRIN_CLOT_CLOTTING_CASCADE/0.01883/9.466,REACTOME_CELL_CELL_COMM…	NA	ECTODERM_DEVELOPMENT/2.687e-19/28.4,EPIDERMIS_DEVELOPMENT/6.312e-17/28,TISSUE_DEVELOPMENT/9.414e-17/17.62,EMBRYO_IMPLANTATION/2.416e-12/71,OVULATION_CYCLE/2.416e-12/71,KERATINOCYTE_DIFFERENTIATION/5.179e-10/56.8,RHYTHMIC_PROCESS/7.68e-10/35.5,MULTICELLULAR_ORGANISMAL_DEVELOPMENT/2.425e-09/3.733,FEMALE_PREGNANCY/3.65e-08/21.15,ORGAN_DEVELOPMENT/7.672e-08/4.58,ANATOMICAL_STRUCTURE_DEVELOPMENT/3.829…	ECTODERM_DEVELOPMENT/1.341e-13/28.4,EPIDERMIS_DEVELOPMENT/3.15e-11/28,TISSUE_DEVELOPMENT/4.699e-11/17.62,EMBRYO_IMPLANTATION/1.206e-06/71,OVULATION_CYCLE/1.206e-06/71,KERATINOCYTE_DIFFERENTIATION/0.0002585/56.8,RHYTHMIC_PROCESS/0.0003833/35.5,MULTICELLULAR_ORGANISMAL_DEVELOPMENT/0.001211/3.733,FEMALE_PREGNANCY/0.01822/21.15,ORGAN_DEVELOPMENT/0.0383/4.58	INTERMEDIATE_FILAMENT_CYTOSKELETON/1.322e-08/35.5,INTERMEDIATE_FILAMENT/1.322e-08/35.5,CORNIFIED_ENVELOPE/1.977e-08/54.61,EXTRACELLULAR_REGION/3.975e-05/4.086,CYTOSKELETON/4.807e-05/4.351,INTERCELLULAR_JUNCTION/0.001078/8.875,EXTRACELLULAR_SPACE/0.001265/4.303,EXTRACELLULAR_REGION_PART/0.002074/3.517,CELL_JUNCTION/0.002574/7.012,NON_MEMBRANE_BOUND_ORGANELLE/0.004501/2.515,INTRACELLULAR_NON_MEMBRA…	INTERMEDIATE_FILAMENT_CYTOSKELETON/0.001864/35.5,INTERMEDIATE_FILAMENT/0.001864/35.5,CORNIFIED_ENVELOPE/0.002787/54.61	STRUCTURAL_MOLECULE_ACTIVITY/8.635e-14/10.65,CALCIUM_ION_BINDING/3.294e-08/12.91,STRUCTURAL_CONSTITUENT_OF_CYTOSKELETON/2.381e-06/15.49,CATION_BINDING/1.558e-05/6.204,ION_BINDING/1.741e-05/5.399,PROTEIN_BINDING_BRIDGING/0.0007931/9.627,SERINE_TYPE_ENDOPEPTIDASE_INHIBITOR_ACTIVITY/0.01131/12.35,CARBOHYDRATE_BINDING/0.01276/6.174,SUGAR_BINDING/0.02003/9.161,PROTEASE_INHIBITOR_ACTIVITY/0.02653/7.888…	STRUCTURAL_MOLECULE_ACTIVITY/2.069e-08/10.65,CALCIUM_ION_BINDING/0.007892/12.91	KRAS.LUNG_UP.V1_DN/3.9e-18/18.66,KRAS.600_UP.V1_DN/2.563e-16/11.13,KRAS.600.LUNG.BREAST_UP.V1_DN/8.659e-10/7.83,KRAS.LUNG.BREAST_UP.V1_DN/2.75e-09/11.66,KRAS.300_UP.V1_DN/3.223e-08/10.76,KRAS.50_UP.V1_DN/6.178e-07/19.36,KRAS.PROSTATE_UP.V1_DN/4.856e-06/8.477,SINGH_KRAS_DEPENDENCY_SIGNATURE_/1.044e-05/28.4,JAK2_DN.V1_UP/2.646e-05/6.722,ESC_V6.5_UP_EARLY.V1_DN/2.761e-05/6.682,RB_P130_DN.V1_DN/4.808…	KRAS.LUNG_UP.V1_DN/4.459e-13/18.66,KRAS.600_UP.V1_DN/2.931e-11/11.13,KRAS.600.LUNG.BREAST_UP.V1_DN/9.901e-05/7.83,KRAS.LUNG.BREAST_UP.V1_DN/0.0003145/11.66,KRAS.300_UP.V1_DN/0.003685/10.76	HALLMARK_KRAS_SIGNALING_DN/1.069e-06/7.395,HALLMARK_ESTROGEN_RESPONSE_LATE/0.002879/4.281,HALLMARK_P53_PATHWAY/0.01264/3.622,HALLMARK_ESTROGEN_RESPONSE_EARLY/0.04998/2.898	HALLMARK_KRAS_SIGNALING_DN/0.03234/7.395	ECTODERM_DEVELO.
M88	116	-6.49294	0.936678	0.287244	2.66039e-12	0.999954	1.54024e-27	1.82566	0.396902	3.6511	1	0	26.72	0.4	47.98	0	116	M5	ACER1|125981(49),LIPM|340654(25),AADACL2|344752(21),HS3ST6|64711(18)	S1	0	NA	NA	KEGG_SPHINGOLIPID_METABOLISM/0.00172/12.62,KEGG_DRUG_METABOLISM_CYTOCHROME_P450/0.007022/7.689,KEGG_NITROGEN_METABOLISM/0.008575/14.26,KEGG_ARACHIDONIC_ACID_METABOLISM/0.04009/6.309,KEGG_RETINOL_METABOLISM/0.04584/5.858	NA	REACTOME_SPHINGOLIPID_METABOLISM/0.0005571/10.58,REACTOME_PHASE1_FUNCTIONALIZATION_OF_COMPOUNDS/0.0007064/9.941,REACTOME_BIOLOGICAL_OXIDATIONS/0.001049/6.509,REACTOME_GLYCOSPHINGOLIPID_METABOLISM/0.001475/13.3,REACTOME_CYTOCHROME_P450_ARRANGED_BY_SUBSTRATE_TYPE/0.002945/10.47,REACTOME_PHOSPHOLIPID_METABOLISM/0.02811/3.49,REACTOME_NUCLEAR_RECEPTOR_TRANSCRIPTION_PATHWAY/0.03333/6.98,REACTOME_CREATI…	NA	EPIDERMIS_DEVELOPMENT/7.296e-05/11.55,ECTODERM_DEVELOPMENT/0.000129/10.25,TISSUE_DEVELOPMENT/0.0001937/7.184,LIPID_CATABOLIC_PROCESS/0.001475/13.3,CELLULAR_CATABOLIC_PROCESS/0.001869/4.664,CATABOLIC_PROCESS/0.002411/4.433,TISSUE_MORPHOGENESIS/0.003196/23.43,REGULATION_OF_CYTOKINE_SECRETION/0.003674/21.87,CYTOKINE_SECRETION/0.00472/19.3,REGULATION_OF_PROTEIN_SECRETION/0.007174/15.62,CELL_DEVELOPME…	NA	NA	NA	HYDROLASE_ACTIVITY_ACTING_ON_CARBON_NITROGEN_NOT_PEPTIDEBONDS/0.0026/10.94,ENDOPEPTIDASE_ACTIVITY/0.005071/5.806,OXYGEN_BINDING/0.00786/14.91,LIGAND_DEPENDENT_NUCLEAR_RECEPTOR_ACTIVITY/0.01009/13.12,MONOOXYGENASE_ACTIVITY/0.01171/12.15,PEPTIDASE_ACTIVITY/0.02034/3.859,HORMONE_ACTIVITY/0.02136/8.866,SERINE_TYPE_ENDOPEPTIDASE_ACTIVITY/0.02136/8.866,SERINE_TYPE_PEPTIDASE_ACTIVITY/0.02589/8.001,SERIN…	NA	KRAS.KIDNEY_UP.V1_DN/0.0001455/7.57,DCA_UP.V1_UP/0.02112/3.815,PRC2_SUZ12_UP.V1_DN/0.0236/3.686,KRAS.600_UP.V1_DN/0.02422/3.06,JNK_DN.V1_UP/0.0249/3.625,KRAS.50_UP.V1_DN/0.02951/7.456,YAP1_UP/0.03204/7.132,KRAS.PROSTATE_UP.V1_UP/0.04188/3.905	NA	NA	NA	EPIDERMIS_DEVEL.
M145	117	-5.90292	0.0228204	0.0566188	3.0329e-09	9.75689e-25	1	1.39987	2.13522	0.460357	1	0	1.79	1	7.05	0.18	345	M12	CXorf36|79742(33),ESAM|90952(30),CDH5|1003(27),ARHGEF15|22899(26),GPR116|221395(24),CLDN5|7122(22),CD34|947(21),SH2D3C|10044(20),S1PR1|1901(20),CLEC3B|7123(19),IL3RA|3563(17),PLVAP|83483(17),GPR4|2828(16),MYH11|4629(16)	NA	0	BIOCARTA_ACE2_PATHWAY/6.673e-05/16.97,BIOCARTA_NO1_PATHWAY/0.0001869/9.192,BIOCARTA_MONOCYTE_PATHWAY/0.0008752/15.04,BIOCARTA_AMI_PATHWAY/0.005358/8.273,BIOCARTA_EPHA4_PATHWAY/0.0134/11.03,BIOCARTA_VEGF_PATHWAY/0.01523/5.705,BIOCARTA_LYM_PATHWAY/0.01618/10.03,BIOCARTA_VITCB_PATHWAY/0.01618/10.03,BIOCARTA_PLATELETAPP_PATHWAY/0.02241/8.485,BIOCARTA_GRANULOCYTES_PATHWAY/0.02583/7.879,BIOCARTA_HSP27_…	NA	KEGG_DILATED_CARDIOMYOPATHY/6.145e-07/6.816,KEGG_VASCULAR_SMOOTH_MUSCLE_CONTRACTION/8.242e-07/5.962,KEGG_HYPERTROPHIC_CARDIOMYOPATHY_HCM/2.267e-06/6.726,KEGG_CELL_ADHESION_MOLECULES_CAMS/4.428e-06/5.091,KEGG_FOCAL_ADHESION/1.525e-05/3.919,KEGG_NEUROACTIVE_LIGAND_RECEPTOR_INTERACTION/0.0002269/3.052,KEGG_CYTOKINE_CYTOKINE_RECEPTOR_INTERACTION/0.0006059/2.903,KEGG_ECM_RECEPTOR_INTERACTION/0.0007733…	NA	REACTOME_MUSCLE_CONTRACTION/1.542e-06/9.591,REACTOME_VEGF_LIGAND_RECEPTOR_INTERACTIONS/2.046e-05/22.06,REACTOME_GPCR_DOWNSTREAM_SIGNALING/7.198e-05/2.463,REACTOME_COLLAGEN_FORMATION/8.239e-05/6.656,REACTOME_RESPONSE_TO_ELEVATED_PLATELET_CYTOSOLIC_CA2_/9.173e-05/5.585,REACTOME_INTEGRIN_CELL_SURFACE_INTERACTIONS/9.173e-05/5.585,REACTOME_HEMOSTASIS/0.0001359/2.547,REACTOME_EXTRACELLULAR_MATRIX_ORGAN…	NA	ORGAN_DEVELOPMENT/4.079e-07/2.866,SKELETAL_DEVELOPMENT/1.63e-06/6.19,SYSTEM_PROCESS/1.948e-06/2.773,ORGAN_MORPHOGENESIS/1.101e-05/4.661,MULTICELLULAR_ORGANISMAL_DEVELOPMENT/2.466e-05/2.041,SYSTEM_DEVELOPMENT/6.621e-05/2.098,CELL_CELL_ADHESION/0.0001417/5.252,CELL_SURFACE_RECEPTOR_LINKED_SIGNAL_TRANSDUCTION_GO_0007166/0.000148/2.249,ANATOMICAL_STRUCTURE_FORMATION/0.0005148/5.909,HEART_DEVELOPMENT/…	NA	PLASMA_MEMBRANE/2.5e-11/2.472,INTEGRAL_TO_MEMBRANE/4.245e-11/2.515,INTRINSIC_TO_MEMBRANE/7.348e-11/2.48,MEMBRANE/4.265e-10/2.102,INTEGRAL_TO_PLASMA_MEMBRANE/3.444e-09/2.618,INTRINSIC_TO_PLASMA_MEMBRANE/5.395e-09/2.58,PLASMA_MEMBRANE_PART/1.031e-08/2.404,MEMBRANE_PART/1.498e-08/2.103,PROTEINACEOUS_EXTRACELLULAR_MATRIX/1.048e-05/5.686,EXTRACELLULAR_MATRIX/1.149e-05/5.628,COLLAGEN/4.896e-05/11.99,EX…	PLASMA_MEMBRANE/3.523e-06/2.472,INTEGRAL_TO_MEMBRANE/5.984e-06/2.515,INTRINSIC_TO_MEMBRANE/1.036e-05/2.48,MEMBRANE/6.012e-05/2.102,INTEGRAL_TO_PLASMA_MEMBRANE/0.0004855/2.618,INTRINSIC_TO_PLASMA_MEMBRANE/0.0007605/2.58,PLASMA_MEMBRANE_PART/0.001453/2.404,MEMBRANE_PART/0.002111/2.103	TRANSMEMBRANE_RECEPTOR_ACTIVITY/1.115e-09/3.87,RECEPTOR_ACTIVITY/1.053e-08/3.157,G_PROTEIN_COUPLED_RECEPTOR_ACTIVITY/1.92e-05/4.097,STRUCTURAL_CONSTITUENT_OF_MUSCLE/0.0002976/8.356,TRANSMEMBRANE_RECEPTOR_PROTEIN_KINASE_ACTIVITY/0.0003081/6.488,TRANSMEMBRANE_RECEPTOR_PROTEIN_TYROSINE_KINASE_ACTIVITY/0.001041/6.413,CATION_CHANNEL_ACTIVITY/0.001325/3.771,COLLAGEN_BINDING/0.001477/12.73,CARBOHYDRATE_…	TRANSMEMBRANE_RECEPTOR_ACTIVITY/0.0002672/3.87,RECEPTOR_ACTIVITY/0.002523/3.157	ESC_J1_UP_LATE.V1_UP/2.587e-07/4.796,BMI1_DN.V1_UP/2.275e-06/4.979,ESC_V6.5_UP_LATE.V1_UP/6.573e-06/4.219,SNF5_DN.V1_DN/7.824e-06/4.453,KRAS.600_UP.V1_UP/2.198e-05/3.407,CTIP_DN.V1_UP/6.241e-05/4.635,ESC_V6.5_UP_EARLY.V1_DN/0.0002825/3.569,P53_DN.V2_DN/0.0002858/3.857,BRCA1_DN.V1_UP/0.0003015/4.206,JNK_DN.V1_DN/0.0004185/3.408,CYCLIN_D1_UP.V1_UP/0.000482/3.352,KRAS.KIDNEY_UP.V1_DN/0.0006144/3.818…	ESC_J1_UP_LATE.V1_UP/0.02958/4.796	HALLMARK_MYOGENESIS/9.67e-11/5.82,HALLMARK_KRAS_SIGNALING_UP/7.321e-05/3.603,HALLMARK_EPITHELIAL_MESENCHYMAL_TRANSITION/0.001056/3.049,HALLMARK_APICAL_JUNCTION/0.0011/3.033,HALLMARK_COAGULATION/0.03659/2.451	HALLMARK_MYOGENESIS/2.925e-06/5.82	PLASMA_MEMBRANE
M94	118	-4.66735	0.205485	0.351136	9.05513e-09	0.999867	1.51647e-19	1.90718	0.283327	3.98189	1	0	129.04	0	51.02	0	65	M5	OVOL2|58495(28),IGSF9|57549(21),WNT7B|7477(21),CBLC|23624(19)	S1	0	BIOCARTA_VITCB_PATHWAY/0.03695/26.61,BIOCARTA_ACE2_PATHWAY/0.04353/22.52,BIOCARTA_PLATELETAPP_PATHWAY/0.04353/22.52	NA	KEGG_BASAL_CELL_CARCINOMA/3.45e-05/21.68,KEGG_HEDGEHOG_SIGNALING_PATHWAY/3.711e-05/21.29,KEGG_PATHWAYS_IN_CANCER/0.0007749/5.489,KEGG_MELANOGENESIS/0.00486/8.782,KEGG_WNT_SIGNALING_PATHWAY/0.01443/5.894	NA	REACTOME_COLLAGEN_FORMATION/0.001027/15.14,REACTOME_GAP_JUNCTION_ASSEMBLY/0.001512/34.44,REACTOME_GPCR_LIGAND_BINDING/0.001524/4.812,REACTOME_CLASS_B_2_SECRETIN_FAMILY_RECEPTORS/0.002685/10.84,REACTOME_EXTRACELLULAR_MATRIX_ORGANIZATION/0.003182/10.21,REACTOME_GAP_JUNCTION_TRAFFICKING/0.003542/22.52,REACTOME_SIGNALING_BY_GPCR/0.005202/3.294,REACTOME_OPSINS/0.02367/41.82,REACTOME_HYALURONAN_METABOL…	NA	ONE_CARBON_COMPOUND_METABOLIC_PROCESS/0.003542/22.52,HEART_DEVELOPMENT/0.007086/15.82,SYSTEM_DEVELOPMENT/0.007663/2.785,MULTICELLULAR_ORGANISMAL_DEVELOPMENT/0.0079/2.565,ORGAN_DEVELOPMENT/0.01186/3.148,REGULATION_OF_PROTEIN_KINASE_ACTIVITY/0.01575/5.702,REGULATION_OF_KINASE_ACTIVITY/0.0163/5.629,REGULATION_OF_TRANSFERASE_ACTIVITY/0.01743/5.489,ANATOMICAL_STRUCTURE_DEVELOPMENT/0.01875/2.373,REGULA…	NA	NA	NA	S_ADENOSYLMETHIONINE_DEPENDENT_METHYLTRANSFERASE_ACTIVITY/0.002776/25.45,METHYLTRANSFERASE_ACTIVITY/0.006718/16.26,TRANSFERASE_ACTIVITY_TRANSFERRING_ONE_CARBON_GROUPS/0.007086/15.82,HISTONE_METHYLTRANSFERASE_ACTIVITY/0.03695/26.61,SOLUTE_SODIUM_SYMPORTER_ACTIVITY/0.03695/26.61,SPECIFIC_TRANSCRIPTIONAL_REPRESSOR_ACTIVITY/0.04024/24.39,N_METHYLTRANSFERASE_ACTIVITY/0.04353/22.52,PROTEIN_METHYLTRANSF…	NA	JAK2_DN.V1_UP/0.0002798/8.66,AKT_UP_MTOR_DN.V1_UP/0.003151/6.615,PIGF_UP.V1_DN/0.00355/6.398,NRL_DN.V1_UP/0.01064/6.603,AKT_UP.V1_UP/0.0192/5.29,PRC1_BMI_UP.V1_UP/0.02171/5.047,ESC_J1_UP_LATE.V1_UP/0.02509/4.773,PRC2_EZH2_UP.V1_DN/0.02724/4.622,KRAS.DF.V1_UP/0.02724/4.622,P53_DN.V1_UP/0.02798/4.574,CAHOY_ASTROGLIAL/0.0451/5.914	NA	HALLMARK_IL2_STAT5_SIGNALING/0.03027/4.435	NA	BASAL_CELL_CARC.
M211	119	-4.61318	0.266525	0.44645	2.40582e-11	8.11259e-17	0.901526	1.53704	2.08767	0.833529	1	0	5.4	1	50.33	0	247	M24	REST|5978(49),GMCL1|64395(37),PPP4R2|151987(35),RIF1|55183(33),IL6ST|3572(31),HIPK3|10114(23),MYO9A|4649(20),RSPRY1|89970(20)	NA	0	BIOCARTA_RARRXR_PATHWAY/0.01577/10.27,BIOCARTA_ETS_PATHWAY/0.0224/8.559,BIOCARTA_IGF1_PATHWAY/0.02997/7.336,BIOCARTA_INSULIN_PATHWAY/0.02997/7.336,BIOCARTA_IL6_PATHWAY/0.03269/7.003,BIOCARTA_GSK3_PATHWAY/0.04762/5.706	NA	KEGG_HUNTINGTONS_DISEASE/0.007082/3.153,KEGG_BASAL_TRANSCRIPTION_FACTORS/0.009612/6.797,KEGG_VASCULAR_SMOOTH_MUSCLE_CONTRACTION/0.01492/3.47,KEGG_PHOSPHATIDYLINOSITOL_SIGNALING_SYSTEM/0.01642/4.108,KEGG_ALZHEIMERS_DISEASE/0.01679/2.944,KEGG_RIBOFLAVIN_METABOLISM/0.01787/9.629	NA	REACTOME_CIRCADIAN_CLOCK/0.000511/7.552,REACTOME_BMAL1_CLOCK_NPAS2_ACTIVATES_CIRCADIAN_EXPRESSION/0.001058/8.804,REACTOME_TOLL_RECEPTOR_CASCADES/0.003742/4.054,REACTOME_MYD88_MAL_CASCADE_INITIATED_ON_PLASMA_MEMBRANE/0.004071/4.755,REACTOME_MITOTIC_PROMETAPHASE/0.004999/4.531,REACTOME_DOWNSTREAM_SIGNAL_TRANSDUCTION/0.006659/4.233,REACTOME_ACTIVATED_TLR4_SIGNALLING/0.006659/4.233,REACTOME_SYNTHESIS…	NA	NEGATIVE_REGULATION_OF_CELLULAR_COMPONENT_ORGANIZATION_AND_BIOGENESIS/0.0004441/11,MICROTUBULE_CYTOSKELETON_ORGANIZATION_AND_BIOGENESIS/0.001058/8.804,REGULATION_OF_CELLULAR_COMPONENT_ORGANIZATION_AND_BIOGENESIS/0.001185/4.349,REGULATION_OF_ORGANELLE_ORGANIZATION_AND_BIOGENESIS/0.001755/7.703,AXON_GUIDANCE/0.002773/10.5,NEGATIVE_REGULATION_OF_CELLULAR_PROCESS/0.003689/2.079,MICROTUBULE_BASED_PROC…	NA	CENTROSOME/6.906e-05/8.559,MICROTUBULE_ORGANIZING_CENTER/0.0001648/7.336,NON_MEMBRANE_BOUND_ORGANELLE/0.003191/2.109,INTRACELLULAR_NON_MEMBRANE_BOUND_ORGANELLE/0.003191/2.109,KINETOCHORE/0.004025/9.244,CHROMOSOMEPERICENTRIC_REGION/0.007429/7.455,CHROMOSOMAL_PART/0.007959/4.054,CYTOSKELETAL_PART/0.01082/2.668,MICROTUBULE_CYTOSKELETON/0.01288/3.123,CHROMOSOME/0.02154/3.157,NUCLEOLUS/0.02364/3.081,N…	NA	NUCLEASE_ACTIVITY/0.0006666/7.133,EXONUCLEASE_ACTIVITY/0.001796/12.16,RAS_GTPASE_ACTIVATOR_ACTIVITY/0.006155/7.969,HYDROLASE_ACTIVITY_ACTING_ON_ESTER_BONDS/0.006743/2.687,CALCIUM_ION_TRANSMEMBRANE_TRANSPORTER_ACTIVITY/0.008545/14.01,TRANSCRIPTION_COACTIVATOR_ACTIVITY/0.02223/3.131,GTPASE_REGULATOR_ACTIVITY/0.02364/3.081,TRANSCRIPTION_COFACTOR_ACTIVITY/0.02733/2.407,RNA_POLYMERASE_II_TRANSCRIPTION…	NA	STK33_NOMO_UP/0.0003232/3.29,STK33_UP/0.001005/3.07,P53_DN.V2_DN/0.01101/3.232,CSR_EARLY_UP.V1_UP/0.01727/2.925,STK33_SKM_UP/0.02416/2.299	NA	HALLMARK_G2M_CHECKPOINT/0.001005/3.574,HALLMARK_MITOTIC_SPINDLE/0.001201/3.484	NA	CENTROSOME
M85	120	-4.34879	0.288676	0.128506	4.60677e-07	0.999997	4.72636e-19	1.74503	0.186651	3.73608	1	0	34.9	0.66	44.56	0	74	M5	FOXN1|8456(18),BNIPL|149428(18),GPRIN2|9721(17),EGFR|1956(16)	S1	0	BIOCARTA_HER2_PATHWAY/0.003278/23.37,BIOCARTA_MCALPAIN_PATHWAY/0.004225/20.57,BIOCARTA_KERATINOCYTE_PATHWAY/0.01383/11.18,BIOCARTA_P35ALZHEIMERS_PATHWAY/0.04197/23.37,BIOCARTA_EGFR_SMRTE_PATHWAY/0.04197/23.37,BIOCARTA_CBL_PATHWAY/0.04941/19.78	NA	KEGG_DORSO_VENTRAL_AXIS_FORMATION/0.003897/21.43,KEGG_BLADDER_CANCER/0.01162/12.24,KEGG_CYTOKINE_CYTOKINE_RECEPTOR_INTERACTION/0.0157/4.164	NA	REACTOME_NUCLEAR_RECEPTOR_TRANSCRIPTION_PATHWAY/0.01441/10.94,REACTOME_ABACAVIR_TRANSPORT_AND_METABOLISM/0.03823/25.71,REACTOME_SIGNALING_BY_FGFR3_MUTANTS/0.03823/25.71,REACTOME_TRANSPORT_OF_ORGANIC_ANIONS/0.03823/25.71,REACTOME_BILE_SALT_AND_ORGANIC_ANION_SLC_TRANSPORTERS/0.04197/23.37,REACTOME_SIGNALING_BY_ERBB4/0.04239/6.122,REACTOME_REVERSIBLE_HYDRATION_OF_CARBON_DIOXIDE/0.0457/21.43	NA	RESPONSE_TO_CHEMICAL_STIMULUS/0.0001975/5.825,SKELETAL_DEVELOPMENT/0.0005777/10.49,ELECTRON_TRANSPORT_GO_0006118/0.001028/15.12,ANATOMICAL_STRUCTURE_DEVELOPMENT/0.001441/2.866,TUBE_DEVELOPMENT/0.002193/28.57,CYTOKINE_AND_CHEMOKINE_MEDIATED_SIGNALING_PATHWAY/0.003581/22.36,LOCOMOTORY_BEHAVIOR/0.005876/8.206,ORGAN_DEVELOPMENT/0.005933/3.226,RESPONSE_TO_ORGANIC_SUBSTANCE/0.00605/17.14,GENERATION_OF_…	NA	ENDOCYTIC_VESICLE/0.001317/36.73,MEMBRANE_PART/0.009406/2.056,MICROSOME/0.01058/12.86,INTEGRAL_TO_MEMBRANE/0.01106/2.186,VESICULAR_FRACTION/0.01162/12.24,INTRINSIC_TO_MEMBRANE/0.01218/2.156,ENDOPLASMIC_RETICULUM/0.02531/3.596,CELL_SURFACE/0.0362/6.678,CELL_FRACTION/0.03812/2.695,MEMBRANE_FRACTION/0.04004/3.107,ENDOPLASMIC_RETICULUM_MEMBRANE/0.04148/6.196,CORNIFIED_ENVELOPE/0.04941/19.78,NUCLEAR_E…	NA	OXIDOREDUCTASE_ACTIVITY/0.0007859/5.49,OXIDOREDUCTASE_ACTIVITY_ACTING_ON_NADH_OR_NADPH/0.004225/20.57,CHEMOKINE_ACTIVITY/0.01162/12.24,CHEMOKINE_RECEPTOR_BINDING/0.01216/11.96,G_PROTEIN_COUPLED_RECEPTOR_BINDING/0.01874/9.523,OXIDOREDUCTASE_ACTIVITY_GO_0016616/0.0194/9.35,OXIDOREDUCTASE_ACTIVITY_ACTING_ON_CH_OH_GROUP_OF_DONORS/0.02356/8.43,ACTIN_BINDING/0.0345/6.857,ELECTRON_CARRIER_ACTIVITY/0.036…	NA	EGFR_UP.V1_UP/0.0008896/6.731,SNF5_DN.V1_DN/0.003588/6.388,PRC1_BMI_UP.V1_UP/0.004727/5.911,ESC_V6.5_UP_LATE.V1_UP/0.005644/5.62,BCAT_GDS748_UP/0.01383/11.18,NRL_DN.V1_UP/0.01509/5.8,PDGF_UP.V1_UP/0.01728/5.51,PKCA_DN.V1_UP/0.0241/4.851,TBK1.DF_UP/0.02531/3.596,NOTCH_DN.V1_DN/0.03037/4.433,PRC2_SUZ12_UP.V1_UP/0.03081/4.408,ESC_J1_UP_EARLY.V1_UP/0.03126/4.383,JNK_DN.V1_UP/0.03356/4.262,ATF2_UP.V1_…	NA	HALLMARK_XENOBIOTIC_METABOLISM/0.007687/5.142,HALLMARK_HEDGEHOG_SIGNALING/0.008631/14.28,HALLMARK_KRAS_SIGNALING_UP/0.04253/3.876	NA	RESPONSE_TO_CHE.
M87	121	-4.00565	0.846685	0.625321	6.70546e-07	0.999977	2.60542e-18	1.66437	0.306937	3.39868	1	0	27.51	0.98	87.45	0	90	M5	FAM83B|222584(23),LOC642587|642587(19),GPR87|53836(17),MPZL2|10205(16)	S1	0	BIOCARTA_CASPASE_PATHWAY/0.005248/18.38,BIOCARTA_FEEDER_PATHWAY/0.04178/23.49	NA	KEGG_ARRHYTHMOGENIC_RIGHT_VENTRICULAR_CARDIOMYOPATHY_ARVC/0.0003971/11.58,KEGG_ECM_RECEPTOR_INTERACTION/0.0006468/10.19,KEGG_PATHWAYS_IN_CANCER/0.00412/3.964,KEGG_THYROID_CANCER/0.008268/14.58,KEGG_FOCAL_ADHESION/0.01427/4.293,KEGG_CELL_ADHESION_MOLECULES_CAMS/0.0238/4.879,KEGG_TIGHT_JUNCTION/0.0238/4.879,KEGG_PATHOGENIC_ESCHERICHIA_COLI_INFECTION/0.02608/7.978,KEGG_ADHERENS_JUNCTION/0.04683/5.792	NA	REACTOME_CELL_JUNCTION_ORGANIZATION/2.814e-05/14.09,REACTOME_CELL_CELL_COMMUNICATION/0.0002246/9.113,REACTOME_APOPTOTIC_CLEAVAGE_OF_CELL_ADHESION_PROTEINS/0.001416/35.24,REACTOME_NOD1_2_SIGNALING_PATHWAY/0.008831/14.09,REACTOME_APOPTOTIC_CLEAVAGE_OF_CELLULAR_PROTEINS/0.01393/11.13,REACTOME_NUCLEOTIDE_BINDING_DOMAIN_LEUCINE_RICH_REPEAT_CONTAINING_RECEPTOR_NLR_SIGNALING_PATHWAYS/0.0192/9.396,REACTO…	NA	POSITIVE_REGULATION_OF_SIGNAL_TRANSDUCTION/0.0003296/8.389,EPIDERMIS_DEVELOPMENT/0.0003571/11.91,ECTODERM_DEVELOPMENT/0.0005627/10.57,POSITIVE_REGULATION_OF_CELLULAR_PROCESS/0.001023/3.238,POSITIVE_REGULATION_OF_BIOLOGICAL_PROCESS/0.001563/3.059,REGULATION_OF_SIGNAL_TRANSDUCTION/0.004069/4.762,TISSUE_DEVELOPMENT/0.004074/6.173,POSITIVE_REGULATION_OF_I_KAPPAB_KINASE_NF_KAPPAB_CASCADE/0.008148/7.29…	NA	INTERCELLULAR_JUNCTION/0.003462/9.91,CELL_JUNCTION/0.006693/7.83,PERINUCLEAR_REGION_OF_CYTOPLASM/0.027/7.83,CYTOSKELETON/0.02777/2.944,INTERCALATED_DISC/0.04178/23.49	NA	CASPASE_REGULATOR_ACTIVITY/0.00194/30.2,STRUCTURAL_CONSTITUENT_OF_CYTOSKELETON/0.002248/11.53,STRUCTURAL_CONSTITUENT_OF_MUSCLE/0.01062/12.81,STRUCTURAL_MOLECULE_ACTIVITY/0.02716/3.524,CARBOHYDRATE_BINDING/0.04231/6.128	NA	PTEN_DN.V2_UP/2.901e-06/11.3,SNF5_DN.V1_DN/0.0001158/7.879,P53_DN.V1_UP/0.000301/6.607,EGFR_UP.V1_UP/0.002134/5.534,RAF_UP.V1_UP/0.002232/5.477,MEK_UP.V1_UP/0.002335/5.421,SINGH_KRAS_DEPENDENCY_SIGNATURE_/0.003977/21.14,AKT_UP.V1_UP/0.007983/5.094,AKT_UP_MTOR_DN.V1_UP/0.009946/4.778,TBK1.DF_DN/0.0106/3.775,RPS14_DN.V1_UP/0.01177/4.546,LEF1_UP.V1_DN/0.01177/4.546,STK33_NOMO_DN/0.03926/3.132,GCNP_S…	NA	HALLMARK_APICAL_JUNCTION/0.0003744/6.342,HALLMARK_P53_PATHWAY/0.002387/5.393,HALLMARK_EPITHELIAL_MESENCHYMAL_TRANSITION/0.002549/5.312,HALLMARK_ESTROGEN_RESPONSE_EARLY/0.01403/4.315,HALLMARK_GLYCOLYSIS/0.01476/4.249	NA	POS._REG._OF_SI.
M49	122	-3.65085	0.448592	0.727219	0.000325322	1	1.17237e-18	1.3266	0.301906	2.6358	1	0	2.15	1	31.1	0	183	M4	POLR2J|5439(31),ALKBH4|54784(31),CDK5|1020(25),ZC3HC1|51530(19),AP1S1|1174(16)	NA	0	BIOCARTA_MPR_PATHWAY/0.004206/9.174,BIOCARTA_SALMONELLA_PATHWAY/0.006693/16,BIOCARTA_CDC42RAC_PATHWAY/0.0101/13,BIOCARTA_IL10_PATHWAY/0.01138/12.23,BIOCARTA_ACTINY_PATHWAY/0.0156/10.4,BIOCARTA_RHO_PATHWAY/0.03778/6.498	NA	KEGG_PURINE_METABOLISM/0.0008235/4.636,KEGG_RNA_POLYMERASE/0.00266/10.76,KEGG_LYSOSOME/0.006312/4.296,KEGG_MISMATCH_REPAIR/0.02039/9.041,KEGG_HOMOLOGOUS_RECOMBINATION/0.0257/7.998,KEGG_OXIDATIVE_PHOSPHORYLATION/0.0258/3.585,KEGG_PORPHYRIN_AND_CHLOROPHYLL_METABOLISM/0.04221/6.116,KEGG_DNA_REPLICATION/0.04682/5.776	NA	REACTOME_OPIOID_SIGNALLING/0.006201/5.472,REACTOME_REGULATION_OF_IFNA_SIGNALING/0.007759/14.85,REACTOME_HS_GAG_DEGRADATION/0.0156/10.4,REACTOME_G_ALPHA_S_SIGNALLING_EVENTS/0.01752/4.038,REACTOME_RORA_ACTIVATES_CIRCADIAN_EXPRESSION/0.0221/8.664,REACTOME_BASIGIN_INTERACTIONS/0.0221/8.664,REACTOME_DARPP_32_EVENTS/0.0221/8.664,REACTOME_CHROMOSOME_MAINTENANCE/0.02371/3.68,REACTOME_MEIOTIC_SYNAPSIS/0.0…	NA	CHROMATIN_ASSEMBLY/0.0101/13,CHROMATIN_ASSEMBLY_OR_DISASSEMBLY/0.0257/7.998,DNA_PACKAGING/0.03778/6.498	NA	GOLGI_APPARATUS_PART/0.002572/5.305,GOLGI_MEMBRANE/0.009235/6.932,VESICLE_COAT/0.0101/13,COATED_VESICLE_MEMBRANE/0.01138/12.23,MEMBRANE_COAT/0.01138/12.23,COATED_MEMBRANE/0.01138/12.23,DNA_DIRECTED_RNA_POLYMERASEII_HOLOENZYME/0.02574/4.726,CYTOPLASMIC_VESICLE_MEMBRANE/0.02952/7.427,CYTOPLASMIC_VESICLE_PART/0.02952/7.427,GOLGI_ASSOCIATED_VESICLE/0.03151/7.171,VESICLE_MEMBRANE/0.03355/6.932,NUCLEAR…	NA	3_5_CYCLIC_NUCLEOTIDE_PHOSPHODIESTERASE_ACTIVITY/0.006693/16,CYCLIC_NUCLEOTIDE_PHOSPHODIESTERASE_ACTIVITY/0.007759/14.85,GTPASE_ACTIVITY/0.01536/4.201	NA	GCNP_SHH_UP_LATE.V1_DN/0.0255/3.022	NA	NA	NA	PURINE_METABOLI.
M505	123	-3.34273	0.04402	0.184625	3.51831e-07	3.12189e-12	0.983858	1.70151	2.59994	0.553632	1	0	6.29	1	123.39	0	85	M211	RIF1|55183(32),PPP4R2|151987(29),GMCL1|64395(28)	NA	0	BIOCARTA_P38MAPK_PATHWAY/0.01313/11.48,BIOCARTA_SODD_PATHWAY/0.0438/22.38,BIOCARTA_SARS_PATHWAY/0.0438/22.38,BIOCARTA_EIF2_PATHWAY/0.04807/20.35	NA	KEGG_PHOSPHATIDYLINOSITOL_SIGNALING_SYSTEM/0.004609/8.954,KEGG_INOSITOL_PHOSPHATE_METABOLISM/0.02346/8.447,KEGG_EPITHELIAL_CELL_SIGNALING_IN_HELICOBACTER_PYLORI_INFECTION/0.03715/6.584	NA	REACTOME_MAPK_TARGETS_NUCLEAR_EVENTS_MEDIATED_BY_MAP_KINASES/0.007911/14.92,REACTOME_DAG_AND_IP3_SIGNALING/0.008432/14.44,REACTOME_REGULATION_OF_INSULIN_SECRETION_BY_GLUCAGON_LIKE_PEPTIDE1/0.01445/10.92,REACTOME_TOLL_RECEPTOR_CASCADES/0.0145/5.891,REACTOME_PLC_BETA_MEDIATED_EVENTS/0.01513/10.66,REACTOME_MAP_KINASE_ACTIVATION_IN_TLR_CASCADE/0.02025/9.137,REACTOME_PHOSPHOLIPASE_C_MEDIATED_CASCADE/0…	NA	NEGATIVE_REGULATION_OF_CELLULAR_COMPONENT_ORGANIZATION_AND_BIOGENESIS/0.00026/23.98,REGULATION_OF_ORGANELLE_ORGANIZATION_AND_BIOGENESIS/0.01378/11.19,NEGATIVE_REGULATION_OF_CELLULAR_PROTEIN_METABOLIC_PROCESS/0.01582/10.41,NEGATIVE_REGULATION_OF_PROTEIN_METABOLIC_PROCESS/0.01724/9.949,REGULATION_OF_CELLULAR_COMPONENT_ORGANIZATION_AND_BIOGENESIS/0.01811/5.416,CELLULAR_RESPONSE_TO_STRESS/0.0395/24.8…	NA	NON_MEMBRANE_BOUND_ORGANELLE/9.774e-05/3.965,INTRACELLULAR_NON_MEMBRANE_BOUND_ORGANELLE/9.774e-05/3.965,CENTROSOME/9.894e-05/16.58,MICROTUBULE_ORGANIZING_CENTER/0.0001807/14.21,CYTOSKELETAL_PART/0.0005902/5.814,INTRACELLULAR_ORGANELLE_PART/0.001973/2.489,ORGANELLE_PART/0.002048/2.479,MICROTUBULE_CYTOSKELETON/0.004371/6.05,CYTOSKELETON/0.005421/3.741,CHROMOSOMAL_PART/0.008863/7.069,NUCLEAR_PART/0.…	NA	NUCLEASE_ACTIVITY/0.001811/12.44,ENDONUCLEASE_ACTIVITY/0.005107/18.65,HYDROLASE_ACTIVITY_ACTING_ON_ESTER_BONDS/0.005995/4.338,ENDODEOXYRIBONUCLEASE_ACTIVITY/0.04807/20.35,CALCIUM_ION_TRANSMEMBRANE_TRANSPORTER_ACTIVITY/0.04807/20.35	NA	BCAT_BILD_ET_AL_DN/0.01724/9.949,P53_DN.V2_DN/0.02625/4.696,GCNP_SHH_UP_LATE.V1_UP/0.04429/3.816,CYCLIN_D1_UP.V1_UP/0.04745/3.71,ATF2_UP.V1_DN/0.04809/3.69	NA	HALLMARK_G2M_CHECKPOINT/0.001775/5.769	NA	NON_MEMBRANE_BO.
M208	124	-3.1105	0.0608141	0.0094399	0.000303358	1.24752e-12	0.999999	1.41069	2.36006	0.197726	1	0	7.22	1	73.14	0	119	M24	SBNO1|55206(38),PPTC7|160760(24),GTF2H3|2967(23),USP12|219333(23),DPP8|54878(16)	S1	0	BIOCARTA_PS1_PATHWAY/0.00336/22.84,BIOCARTA_PITX2_PATHWAY/0.003862/21.32,BIOCARTA_WNT_PATHWAY/0.01143/12.3,BIOCARTA_GSK3_PATHWAY/0.01229/11.84,BIOCARTA_ALK_PATHWAY/0.0224/8.643	NA	KEGG_ENDOMETRIAL_CANCER/0.004218/9.224,KEGG_BASAL_CELL_CARCINOMA/0.004691/8.883,KEGG_HEDGEHOG_SIGNALING_PATHWAY/0.004939/8.721,KEGG_COLORECTAL_CANCER/0.006899/7.737,KEGG_PROSTATE_CANCER/0.01781/5.451,KEGG_DNA_REPLICATION/0.02128/8.883,KEGG_AMINO_SUGAR_AND_NUCLEOTIDE_SUGAR_METABOLISM/0.03093/7.268,KEGG_N_GLYCAN_BIOSYNTHESIS/0.03357/6.952,KEGG_TYPE_II_DIABETES_MELLITUS/0.03357/6.952,KEGG_SPLICEOSOM…	NA	REACTOME_E2F_MEDIATED_REGULATION_OF_DNA_REPLICATION/0.0006253/17.77,REACTOME_INHIBITION_OF_REPLICATION_INITIATION_OF_DAMAGED_DNA_BY_RB1_E2F1/0.002457/26.65,REACTOME_POL_SWITCHING/0.002892/24.6,REACTOME_PROCESSIVE_SYNTHESIS_ON_THE_LAGGING_STRAND/0.003862/21.32,REACTOME_LAGGING_STRAND_SYNTHESIS/0.006187/16.83,REACTOME_MITOTIC_G1_G1_S_PHASES/0.007671/5.158,REACTOME_ACTIVATION_OF_THE_PRE_REPLICATIVE_…	NA	NEGATIVE_REGULATION_OF_CATALYTIC_ACTIVITY/0.009261/6.952,REGULATION_OF_CATALYTIC_ACTIVITY/0.02858/2.928,ANGIOGENESIS/0.03629/6.662,GENERATION_OF_PRECURSOR_METABOLITES_AND_ENERGY/0.04035/3.964,DNA_DEPENDENT_DNA_REPLICATION/0.04053/6.27,PHOSPHORYLATION/0.04379/2.604,VASCULATURE_DEVELOPMENT/0.04646/5.814,ANATOMICAL_STRUCTURE_FORMATION/0.04799/5.71	NA	CELL_SURFACE/0.01247/6.23,SPINDLE/0.02355/8.415,GOLGI_APPARATUS_PART/0.02361/4.895	NA	RNA_POLYMERASE_ACTIVITY/0.004395/19.99,ENZYME_BINDING/0.004769/4.595,TRANSFERASE_ACTIVITY_TRANSFERRING_PHOSPHORUS_CONTAINING_GROUPS/0.004917/3.046,PROTEIN_KINASE_BINDING/0.006595/7.863,DI___TRI_VALENT_INORGANIC_CATION_TRANSMEMBRANE_TRANSPORTER_ACTIVITY/0.008257/14.54,KINASE_BINDING/0.008898/7.054,ATPASE_ACTIVITY_COUPLED/0.02002/5.214,HYDROLASE_ACTIVITY_ACTING_ON_ACID_ANHYDRIDESCATALYZING_TRANSMEM…	NA	RB_P107_DN.V1_UP/0.001597/5.922,RB_P130_DN.V1_DN/0.01027/4.738,BCAT_BILD_ET_AL_DN/0.03224/7.106,CAMP_UP.V1_UP/0.03364/3.297	NA	HALLMARK_MTORC1_SIGNALING/0.03584/3.23	NA	ENDOMETRIAL_CAN.
M330	125	-3.10539	0.917365	0.291171	4.35778e-06	0.998579	2.00595e-13	1.80298	0.347476	3.66259	1	0	1.92	1	33.01	0	53	M49	POLR2J|5439(27)	S1	0	BIOCARTA_IL10_PATHWAY/0.001008/42.24,BIOCARTA_IL2RB_PATHWAY/0.005019/18.89,BIOCARTA_IL4_PATHWAY/0.03023/32.64,BIOCARTA_VDR_PATHWAY/0.03293/29.92,BIOCARTA_IL22BP_PATHWAY/0.04099/23.93,BIOCARTA_IL7_PATHWAY/0.04633/21.12	NA	KEGG_HOMOLOGOUS_RECOMBINATION/0.002371/27.62,KEGG_RNA_POLYMERASE/0.002946/24.76,KEGG_OXIDATIVE_PHOSPHORYLATION/0.004144/9.284,KEGG_PURINE_METABOLISM/0.00955/6.86,KEGG_HUNTINGTONS_DISEASE/0.01203/6.298,KEGG_PYRIMIDINE_METABOLISM/0.03052/7.327,KEGG_SPLICEOSOME/0.04022/6.298	NA	REACTOME_IL_3_5_AND_GM_CSF_SIGNALING/0.006104/17.1,REACTOME_BINDING_AND_ENTRY_OF_HIV_VIRION/0.0111/89.75,REACTOME_APOBEC3G_MEDIATED_RESISTANCE_TO_HIV1_INFECTION/0.01385/71.8,REACTOME_RESPIRATORY_ELECTRON_TRANSPORT_ATP_SYNTHESIS_BY_CHEMIOSMOTIC_COUPLING_AND_HEAT_PRODUCTION_BY_UNCOUPLING_PROTEINS_/0.02095/8.975,REACTOME_INTEGRATION_OF_PROVIRUS/0.02207/44.88,REACTOME_IL_6_SIGNALING/0.02752/35.9,REAC…	NA	TRANSCRIPTION_FROM_RNA_POLYMERASE_II_PROMOTER/0.008104/3.998,TRANSCRIPTION/0.01638/2.915,COFACTOR_CATABOLIC_PROCESS/0.02752/35.9,NUCLEOTIDE_SUGAR_METABOLIC_PROCESS/0.02752/35.9,TRANSCRIPTION_DNA_DEPENDENT/0.02993/2.863,HEME_METABOLIC_PROCESS/0.03023/32.64,RNA_BIOSYNTHETIC_PROCESS/0.03028/2.854,REGULATION_OF_VIRAL_REPRODUCTION/0.03293/29.92,PHOSPHOLIPASE_C_ACTIVATION/0.03831/25.64,PEROXISOME_ORGAN…	NA	GOLGI_MEMBRANE/0.006981/15.96,DNA_DIRECTED_RNA_POLYMERASEII_HOLOENZYME/0.01457/10.88,GOLGI_APPARATUS_PART/0.03052/7.327,DNA_DIRECTED_RNA_POLYMERASEII_CORE_COMPLEX/0.03293/29.92,PEROXISOMAL_MEMBRANE/0.03562/27.62,INTEGRATOR_COMPLEX/0.03562/27.62,MICROBODY_MEMBRANE/0.03562/27.62,PEROXISOMAL_PART/0.03831/25.64,MICROBODY_PART/0.03831/25.64,PROTON_TRANSPORTING_TWO_SECTOR_ATPASE_COMPLEX/0.04099/23.93,I…	NA	GTPASE_ACTIVITY/0.002651/10.88,NUCLEOSIDE_TRIPHOSPHATASE_ACTIVITY/0.02098/5.104,PYROPHOSPHATASE_ACTIVITY/0.02478/4.787,HYDROLASE_ACTIVITY_ACTING_ON_ACID_ANHYDRIDES/0.02536/4.744,ENDONUCLEASE_ACTIVITY_GO_0016893/0.03023/32.64,ENDORIBONUCLEASE_ACTIVITY/0.03293/29.92,SH2_DOMAIN_BINDING/0.04099/23.93,RNA_POLYMERASE_ACTIVITY/0.04367/22.44	NA	EIF4E_UP/0.02939/7.479	NA	HALLMARK_OXIDATIVE_PHOSPHORYLATION/0.018/5.412	NA	HOMOLOGOUS_RECO.
M443	126	-2.83572	0.0291043	0.158429	6.40019e-05	3.28019e-11	0.999555	1.48624	2.34546	0.388456	1	0	2.59	1	12.82	0	106	M145	CXorf36|79742(29),ARHGEF15|22899(24),SH2D3C|10044(19)	S1	0	BIOCARTA_NO1_PATHWAY/0.01208/11.97,BIOCARTA_FEEDER_PATHWAY/0.04905/19.94	NA	KEGG_CELL_ADHESION_MOLECULES_CAMS/0.006043/5.523,KEGG_VASCULAR_SMOOTH_MUSCLE_CONTRACTION/0.02416/4.851,KEGG_CYTOKINE_CYTOKINE_RECEPTOR_INTERACTION/0.0494/2.907	NA	REACTOME_INTEGRIN_CELL_SURFACE_INTERACTIONS/0.0009921/9.089,REACTOME_VEGF_LIGAND_RECEPTOR_INTERACTIONS/0.001344/35.9,REACTOME_CGMP_EFFECTS/0.004942/18.89,REACTOME_NITRIC_OXIDE_STIMULATES_GUANYLATE_CYCLASE/0.008484/14.36,REACTOME_PLATELET_HOMEOSTASIS/0.008488/7.18,REACTOME_HEMOSTASIS/0.01067/2.902,REACTOME_G_ALPHA_S_SIGNALLING_EVENTS/0.01988/5.228,REACTOME_OPSINS/0.03836/25.64,REACTOME_ROLE_OF_SEC…	NA	INTERCELLULAR_JUNCTION_ASSEMBLY/0.001636/32.64,INTERCELLULAR_JUNCTION_ASSEMBLY_AND_MAINTENANCE/0.002304/27.62,ANGIOGENESIS/0.002423/11.22,CYTOPLASM_ORGANIZATION_AND_BIOGENESIS/0.003079/23.93,ANATOMICAL_STRUCTURE_DEVELOPMENT/0.003307/2.364,VASCULATURE_DEVELOPMENT/0.003573/9.791,ANATOMICAL_STRUCTURE_FORMATION/0.00376/9.616,ORGAN_DEVELOPMENT/0.003977/2.895,MULTICELLULAR_ORGANISMAL_DEVELOPMENT/0.0046…	NA	INTEGRAL_TO_MEMBRANE/2.7e-05/2.774,INTRINSIC_TO_MEMBRANE/3.287e-05/2.736,INTEGRAL_TO_PLASMA_MEMBRANE/6.905e-05/3.03,INTRINSIC_TO_PLASMA_MEMBRANE/8.203e-05/2.985,PLASMA_MEMBRANE/0.0002094/2.466,MEMBRANE/0.0003672/2.126,PLASMA_MEMBRANE_PART/0.0004783/2.555,MEMBRANE_PART/0.0005912/2.208,INTERCALATED_DISC/0.04905/19.94	NA	RECEPTOR_ACTIVITY/6.564e-05/3.853,TRANSMEMBRANE_RECEPTOR_ACTIVITY/0.0003922/4.049,INTEGRIN_BINDING/0.01132/12.38,HEMATOPOIETIN_INTERFERON_CLASSD200_DOMAIN_CYTOKINE_RECEPTOR_ACTIVITY/0.01451/10.88,G_PROTEIN_COUPLED_RECEPTOR_ACTIVITY/0.01662/4.103,TRANSMEMBRANE_RECEPTOR_PROTEIN_TYROSINE_KINASE_ACTIVITY/0.02393/8.349,TRANSMEMBRANE_RECEPTOR_PROTEIN_KINASE_ACTIVITY/0.03284/7.039,PROTEIN_COMPLEX_BINDIN…	NA	ESC_J1_UP_LATE.V1_UP/0.0005778/5.853,IL15_UP.V1_DN/0.002909/5.158,KRAS.600_UP.V1_UP/0.003295/4.158,BRCA1_DN.V1_UP/0.004295/6.085,KRAS.BREAST_UP.V1_UP/0.005882/5.566,BMI1_DN.V1_UP/0.008616/4.986,SNF5_DN.V1_DN/0.01259/4.46,ATF2_UP.V1_UP/0.01631/4.126,JNK_DN.V1_DN/0.01758/4.034,ESC_V6.5_UP_LATE.V1_UP/0.01925/3.923,KRAS.PROSTATE_UP.V1_UP/0.03341/4.274,ALK_DN.V1_UP/0.03477/4.207,RELA_DN.V1_DN/0.039/4.…	NA	HALLMARK_KRAS_SIGNALING_UP/0.0008701/5.412,HALLMARK_ANGIOGENESIS/0.01712/9.972	NA	INTEGRAL_TO_MEM.
M511	127	-2.66391	0.0436909	0.0129711	0.000231701	7.91492e-10	0.999486	1.5292	2.48377	0.309597	1	0	3.55	1	38.74	0	76	M215	CCNT1|904(29),UHMK1|127933(22),KLHL11|55175(19)	S1	0	NA	NA	KEGG_CARDIAC_MUSCLE_CONTRACTION/0.03281/7.047,KEGG_ARRHYTHMOGENIC_RIGHT_VENTRICULAR_CARDIOMYOPATHY_ARVC/0.03365/6.951,KEGG_HYPERTROPHIC_CARDIOMYOPATHY_HCM/0.04158/6.188,KEGG_DILATED_CARDIOMYOPATHY/0.04818/5.701	NA	REACTOME_GENERIC_TRANSCRIPTION_PATHWAY/0.002228/4.477,REACTOME_NUCLEAR_RECEPTOR_TRANSCRIPTION_PATHWAY/0.01478/10.8,REACTOME_ACTIVATION_OF_CHAPERONE_GENES_BY_ATF6_ALPHA/0.03493/28.19,REACTOME_TRANSCRIPTION/0.0392/4.006,REACTOME_ACTIVATION_OF_CHAPERONES_BY_ATF6_ALPHA/0.04253/23.06,REACTOME_TETRAHYDROBIOPTERIN_BH4_SYNTHESIS_RECYCLING_SALVAGE_AND_REGULATION/0.0463/21.14	NA	REGULATION_OF_GENE_SPECIFIC_TRANSCRIPTION/0.000824/46.13,TRANSCRIPTION_DNA_DEPENDENT/0.00322/3.237,RNA_BIOSYNTHETIC_PROCESS/0.003283/3.227,RNA_METABOLIC_PROCESS/0.004646/2.802,CALCIUM_ION_TRANSPORT/0.004687/19.51,PROTEIN_AMINO_ACID_AUTOPHOSPHORYLATION/0.006209/16.91,PROTEIN_AUTOPROCESSING/0.006621/16.37,DI___TRI_VALENT_INORGANIC_CATION_TRANSPORT/0.006621/16.37,TRANSCRIPTION/0.008501/2.746,METAL_I…	NA	VOLTAGE_GATED_CALCIUM_CHANNEL_COMPLEX/0.001353/36.24,NUCLEAR_LUMEN/0.01674/3.356,NUCLEOPLASM/0.02224/3.745,NUCLEAR_PART/0.0243/2.685,ORGANELLE_LUMEN/0.03186/2.831,MEMBRANE_ENCLOSED_LUMEN/0.03186/2.831,U12_DEPENDENT_SPLICEOSOME/0.04253/23.06,TRANSCRIPTION_FACTOR_COMPLEX/0.04721/5.766,NUCLEOPLASM_PART/0.04844/3.677	NA	HISTONE_ACETYLTRANSFERASE_ACTIVITY/0.0009863/42.28,N_ACETYLTRANSFERASE_ACTIVITY/0.002007/29.85,VOLTAGE_GATED_CALCIUM_CHANNEL_ACTIVITY/0.002007/29.85,N_ACYLTRANSFERASE_ACTIVITY/0.002252/28.19,ACETYLTRANSFERASE_ACTIVITY/0.003067/24.16,CALCIUM_CHANNEL_ACTIVITY/0.007044/15.86,TRANSFERASE_ACTIVITY_TRANSFERRING_GROUPS_OTHER_THAN_AMINO_ACYL_GROUPS/0.01247/11.8,TRANSFERASE_ACTIVITY_TRANSFERRING_ACYL_GROU…	NA	PDGF_UP.V1_UP/0.01791/5.436,PDGF_ERK_DN.V1_UP/0.01825/5.398,RAPA_EARLY_UP.V1_UP/0.03281/4.3	NA	NA	NA	REG._OF_GENE_SP.
M565	128	-2.08544	0.279069	0.109105	9.45392e-05	1.16788e-07	0.913619	1.43712	1.96786	0.759011	1	0	3.08	1	69.63	0	124	M282	TRUB1|142940(39),C10orf119|79892(20),RAB11FIP2|22841(20),WAPAL|23063(20),TM9SF3|56889(19),DCLRE1A|9937(18),CHUK|1147(17)	NA	0	BIOCARTA_DEATH_PATHWAY/0.0195/9.3,BIOCARTA_ALK_PATHWAY/0.02418/8.294	NA	KEGG_GLYCOSAMINOGLYCAN_BIOSYNTHESIS_CHONDROITIN_SULFATE/0.008937/13.95,KEGG_NITROGEN_METABOLISM/0.009747/13.34,KEGG_PROXIMAL_TUBULE_BICARBONATE_RECLAMATION/0.009747/13.34,KEGG_CITRATE_CYCLE_TCA_CYCLE/0.01525/10.58,KEGG_THYROID_CANCER/0.01525/10.58,KEGG_ALANINE_ASPARTATE_AND_GLUTAMATE_METABOLISM/0.01839/9.59,KEGG_GLUTATHIONE_METABOLISM/0.03764/6.53,KEGG_NOTCH_SIGNALING_PATHWAY/0.03764/6.53,KEGG_AR…	NA	REACTOME_AMINO_ACID_SYNTHESIS_AND_INTERCONVERSION_TRANSAMINATION/0.0001422/28.77,REACTOME_SIGNALING_BY_BMP/0.00038/20.92,REACTOME_OXYGEN_DEPENDENT_PROLINE_HYDROXYLATION_OF_HYPOXIA_INDUCIBLE_FACTOR_ALPHA/0.004762/19.18,REACTOME_CHONDROITIN_SULFATE_BIOSYNTHESIS/0.0067/16.15,REACTOME_INSULIN_SYNTHESIS_AND_PROCESSING/0.0067/16.15,REACTOME_GLUTATHIONE_CONJUGATION/0.008937/13.95,REACTOME_REGULATION_OF_…	NA	PROTEOGLYCAN_BIOSYNTHETIC_PROCESS/0.004185/20.46,MICROTUBULE_BASED_MOVEMENT/0.004762/19.18,SULFUR_COMPOUND_BIOSYNTHETIC_PROCESS/0.006021/17.05,PROTEOGLYCAN_METABOLIC_PROCESS/0.008159/14.61,CYTOSKELETON_DEPENDENT_INTRACELLULAR_TRANSPORT/0.01236/11.8,SULFUR_METABOLIC_PROCESS/0.02418/8.294,SENSORY_PERCEPTION/0.02922/3.448,TRANSMEMBRANE_RECEPTOR_PROTEIN_SERINE_THREONINE_KINASE_SIGNALING_PATHWAY/0.037…	NA	CYTOPLASMIC_PART/0.001228/2.15,MITOCHONDRION/0.001596/3.664,PERINUCLEAR_REGION_OF_CYTOPLASM/0.04839/5.683	NA	OXIDOREDUCTASE_ACTIVITY_ACTING_ON_NADH_OR_NADPH/0.01146/12.28,MICROTUBULE_BINDING/0.0195/9.3,TUBULIN_BINDING/0.03764/6.53	NA	KRAS.LUNG.BREAST_UP.V1_DN/0.001853/5.726,NFE2L2.V2/0.005613/2.979,RPS14_DN.V1_DN/0.007306/4.147,KRAS.BREAST_UP.V1_DN/0.01067/4.685,MTOR_UP.V1_DN/0.02922/3.448,NOTCH_DN.V1_UP/0.02974/3.429,TGFB_UP.V1_UP/0.03243/3.336,KRAS.600.LUNG.BREAST_UP.V1_DN/0.03284/2.821,TBK1.DF_DN/0.0365/2.74	NA	HALLMARK_OXIDATIVE_PHOSPHORYLATION/0.001952/4.626,HALLMARK_HEME_METABOLISM/0.009441/3.895,HALLMARK_TGF_BETA_SIGNALING/0.04839/5.683	NA	CYTOPLASMIC_PAR.
M47	129	-1.85955	0.0218385	0.0276291	0.0110562	0.993803	1.05003e-06	1.40076	0.46821	2.59222	1	0	2.07	1	82.89	0	59	M4	TRAPPC1|58485(21),GPS2|2874(20)	S1	0	BIOCARTA_GABA_PATHWAY/0.02757/35.83,BIOCARTA_ACH_PATHWAY/0.0485/20.16	NA	NA	NA	REACTOME_ACTIVATION_OF_CHAPERONE_GENES_BY_XBP1S/0.008225/14.66,REACTOME_FATTY_ACID_TRIACYLGLYCEROL_AND_KETONE_BODY_METABOLISM/0.01508/5.793,REACTOME_TRANSCRIPTIONAL_REGULATION_OF_WHITE_ADIPOCYTE_DIFFERENTIATION/0.02103/8.958,REACTOME_UNFOLDED_PROTEIN_RESPONSE/0.02326/8.487,REACTOME_PURINE_CATABOLISM/0.03059/32.25,REACTOME_CALNEXIN_CALRETICULIN_CYCLE/0.03359/29.32,REACTOME_SIGNALING_BY_ERBB2/0.036…	NA	ESTABLISHMENT_OF_LOCALIZATION/0.01559/2.659,MACROMOLECULE_BIOSYNTHETIC_PROCESS/0.01661/4.082,GLYCOPROTEIN_BIOSYNTHETIC_PROCESS/0.02213/8.716,CELLULAR_RESPONSE_TO_STRESS/0.02757/35.83,CELLULAR_RESPONSE_TO_NUTRIENT_LEVELS/0.02757/35.83,GLYCOPROTEIN_METABOLIC_PROCESS/0.0318/7.166,TRANSPORT/0.03258/2.493,FATTY_ACID_BETA_OXIDATION/0.03359/29.32,OLIGOSACCHARIDE_METABOLIC_PROCESS/0.03359/29.32,CELLULAR_…	NA	ENDOPLASMIC_RETICULUM/0.001912/5.638,NUCLEAR_ENVELOPE_ENDOPLASMIC_RETICULUM_NETWORK/0.002924/10.52,ORGANELLE_MEMBRANE/0.01307/4.388,ENVELOPE/0.01437/5.899,ORGANELLE_ENVELOPE/0.01437/5.899,NUCLEAR_ENVELOPE/0.02048/9.084,ENDOPLASMIC_RETICULUM_MEMBRANE/0.0274/7.771,ENDOMEMBRANE_SYSTEM/0.02981/4.458,MICROVILLUS/0.03359/29.32,ENDOPLASMIC_RETICULUM_PART/0.03511/6.789,CELL_PROJECTION/0.04138/6.202,MYOSI…	NA	GTP_BINDING/0.008225/14.66,GUANYL_NUCLEOTIDE_BINDING/0.008591/14.33,ANTIPORTER_ACTIVITY/0.03059/32.25,OXIDOREDUCTASE_ACTIVITY_ACTING_ON_SULFUR_GROUP_OF_DONORS/0.03059/32.25,MANNOSYLTRANSFERASE_ACTIVITY/0.03059/32.25,BETA_TUBULIN_BINDING/0.03059/32.25,INOSITOL_OR_PHOSPHATIDYLINOSITOL_PHOSPHATASE_ACTIVITY/0.03659/26.87,CARBOXY_LYASE_ACTIVITY/0.03958/24.81	NA	CSR_EARLY_UP.V1_DN/0.009386/6.911,PTEN_DN.V1_DN/0.01655/5.592	NA	HALLMARK_COMPLEMENT/0.02418/4.837	NA	ENDOPLASMIC_RET.
M68	130	-1.81271	0.193093	0.561572	0.0591982	0.999999	2.07127e-09	1.18718	0.297036	2.32447	1	0	2.64	1	22.5	0	124	M4	PGP|283871(38),PQLC2|54896(23),MRPS11|64963(21),C15orf58|390637(21),ATP6V0C|527(18)	S1	0	NA	NA	KEGG_LYSOSOME/0.00118/6.341,KEGG_STEROID_BIOSYNTHESIS/0.004762/19.18,KEGG_SMALL_CELL_LUNG_CANCER/0.01755/5.48,KEGG_PURINE_METABOLISM/0.01951/3.909,KEGG_PROSTATE_CANCER/0.01984/5.231,KEGG_PARKINSONS_DISEASE/0.0377/4.074,KEGG_OXIDATIVE_PHOSPHORYLATION/0.04025/3.968,KEGG_ENDOMETRIAL_CANCER/0.04521/5.902,KEGG_VIBRIO_CHOLERAE_INFECTION/0.04839/5.683,KEGG_NON_SMALL_CELL_LUNG_CANCER/0.04839/5.683	NA	REACTOME_CHOLESTEROL_BIOSYNTHESIS/0.0003298/21.92,REACTOME_SIGNAL_REGULATORY_PROTEIN_SIRP_FAMILY_INTERACTIONS/0.002664/25.57,REACTOME_APOPTOSIS_INDUCED_DNA_FRAGMENTATION/0.003135/23.61,REACTOME_OTHER_SEMAPHORIN_INTERACTIONS/0.004185/20.46,REACTOME_APOPTOTIC_EXECUTION_PHASE/0.004731/8.853,REACTOME_METABOLISM_OF_AMINO_ACIDS_AND_DERIVATIVES/0.008687/3.975,REACTOME_TGF_BETA_RECEPTOR_SIGNALING_ACTIVAT…	NA	PROTEOLYSIS/0.001463/4.897,PROTEIN_MATURATION/0.00223/27.9,CELLULAR_CATABOLIC_PROCESS/0.002615/4.363,ISOPRENOID_METABOLIC_PROCESS/0.002664/25.57,CATABOLIC_PROCESS/0.003361/4.147,BASE_EXCISION_REPAIR/0.004762/19.18,CELLULAR_MACROMOLECULE_CATABOLIC_PROCESS/0.004785/5.902,CELLULAR_PROTEIN_CATABOLIC_PROCESS/0.006422/7.937,BIOPOLYMER_CATABOLIC_PROCESS/0.006813/5.337,PROTEIN_CATABOLIC_PROCESS/0.009557/…	NA	ENDOPLASMIC_RETICULUM/0.002719/3.756,ORGANELLE_LUMEN/0.02748/2.398,MEMBRANE_ENCLOSED_LUMEN/0.02748/2.398,NUCLEAR_MEMBRANE_PART/0.03061/7.307,NUCLEAR_PART/0.03224/2.165,MITOCHONDRIAL_MATRIX/0.03619/6.671,MITOCHONDRIAL_LUMEN/0.03619/6.671,NUCLEAR_MEMBRANE/0.04212/6.138	NA	OXIDOREDUCTASE_ACTIVITY_ACTING_ON_THE_CH_NH_GROUP_OF_DONORS/0.001832/30.69,ELECTRON_CARRIER_ACTIVITY/0.01393/5.978,ENZYME_INHIBITOR_ACTIVITY/0.03687/4.11,OXIDOREDUCTASE_ACTIVITY/0.03698/2.73,NUCLEOTIDYLTRANSFERASE_ACTIVITY/0.03764/6.53	NA	MEL18_DN.V1_UP/0.002244/5.48,ESC_J1_UP_EARLY.V1_DN/0.005402/4.461,PRC2_SUZ12_UP.V1_UP/0.005806/4.384,ESC_J1_UP_LATE.V1_DN/0.006677/4.239,ATF2_UP.V1_DN/0.006831/4.215,CSR_LATE_UP.V1_DN/0.02033/3.86,CAHOY_OLIGODENDROCUTIC/0.02489/4.795,YAP1_DN/0.02542/8.076,IL15_UP.V1_UP/0.03027/3.41,JNK_DN.V1_UP/0.0308/3.391,IL2_UP.V1_UP/0.0308/3.391,P53_DN.V1_DN/0.03585/3.23,BCAT_GDS748_UP/0.03619/6.671	NA	HALLMARK_APOPTOSIS/0.004091/4.765,HALLMARK_HEME_METABOLISM/0.009441/3.895,HALLMARK_IL2_STAT5_SIGNALING/0.009636/3.875,HALLMARK_CHOLESTEROL_HOMEOSTASIS/0.01251/6.221,HALLMARK_MTORC1_SIGNALING/0.04071/3.1,HALLMARK_MYOGENESIS/0.04135/3.084,HALLMARK_OXIDATIVE_PHOSPHORYLATION/0.04135/3.084	NA	LYSOSOME
M215	131	-1.75669	0.406439	0.299885	0.00625452	3.78218e-08	0.999939	1.34871	2.19972	0.261437	1	0	3.62	1	37.05	0	90	M24	CCNT1|904(29),UHMK1|127933(22),KLHL11|55175(19)	S1	0	NA	NA	KEGG_CARDIAC_MUSCLE_CONTRACTION/0.04477/5.939,KEGG_ARRHYTHMOGENIC_RIGHT_VENTRICULAR_CARDIOMYOPATHY_ARVC/0.0459/5.857	NA	REACTOME_GENERIC_TRANSCRIPTION_PATHWAY/0.005225/3.773,REACTOME_NUCLEAR_RECEPTOR_TRANSCRIPTION_PATHWAY/0.02041/9.097,REACTOME_ACTIVATION_OF_CHAPERONE_GENES_BY_ATF6_ALPHA/0.04133/23.75	NA	REGULATION_OF_GENE_SPECIFIC_TRANSCRIPTION/0.001158/38.87,CALCIUM_ION_TRANSPORT/0.006536/16.45,TRANSCRIPTION/0.00764/2.604,PROTEIN_AMINO_ACID_AUTOPHOSPHORYLATION/0.008643/14.25,TRANSCRIPTION_DNA_DEPENDENT/0.009047/2.728,PROTEIN_AUTOPROCESSING/0.009212/13.79,DI___TRI_VALENT_INORGANIC_CATION_TRANSPORT/0.009212/13.79,RNA_BIOSYNTHETIC_PROCESS/0.009212/2.719,RNA_METABOLIC_PROCESS/0.0139/2.361,METAL_ION…	NA	VOLTAGE_GATED_CALCIUM_CHANNEL_COMPLEX/0.001898/30.54,NUCLEAR_LUMEN/0.03224/2.828,NUCLEOPLASM/0.03836/3.156,NUCLEAR_PART/0.04982/2.262	NA	HISTONE_ACETYLTRANSFERASE_ACTIVITY/0.001385/35.63,N_ACETYLTRANSFERASE_ACTIVITY/0.002811/25.15,VOLTAGE_GATED_CALCIUM_CHANNEL_ACTIVITY/0.002811/25.15,N_ACYLTRANSFERASE_ACTIVITY/0.003153/23.75,ACETYLTRANSFERASE_ACTIVITY/0.004288/20.36,CALCIUM_CHANNEL_ACTIVITY/0.009796/13.36,TRANSFERASE_ACTIVITY_TRANSFERRING_GROUPS_OTHER_THAN_AMINO_ACYL_GROUPS/0.01725/9.944,TRANSFERASE_ACTIVITY_TRANSFERRING_ACYL_GROU…	NA	PDGF_UP.V1_UP/0.02798/4.581,PDGF_ERK_DN.V1_UP/0.02849/4.549	NA	NA	NA	REG._OF_GENE_SP.
M375	132	-1.73943	0.0570016	0.0351749	0.0338975	0.999775	5.38531e-07	1.33915	0.255781	2.7233	1	0	3.08	1	13.17	0.1	54	M69	C6orf226|441150(22)	S1	0	BIOCARTA_KREB_PATHWAY/0.02248/44.04,BIOCARTA_ETC_PATHWAY/0.03079/32.03	NA	KEGG_LIMONENE_AND_PINENE_DEGRADATION/0.02803/35.24,KEGG_PHENYLALANINE_METABOLISM/0.04989/19.58	NA	REACTOME_PYRIMIDINE_CATABOLISM/0.03354/29.36,REACTOME_ACYL_CHAIN_REMODELLING_OF_PG/0.04175/23.49	NA	PHOSPHOLIPID_BIOSYNTHETIC_PROCESS/0.005477/18.07,MEMBRANE_LIPID_BIOSYNTHETIC_PROCESS/0.007876/14.99,POSITIVE_REGULATION_OF_CELLULAR_PROTEIN_METABOLIC_PROCESS/0.01688/10.07,PHOSPHOLIPID_METABOLIC_PROCESS/0.01734/9.925,POSITIVE_REGULATION_OF_PROTEIN_METABOLIC_PROCESS/0.0178/9.788,CELLULAR_CATABOLIC_PROCESS/0.02204/5.01,CATABOLIC_PROCESS/0.02514/4.762,PEPTIDE_METABOLIC_PROCESS/0.02526/39.15,COFACTOR…	NA	ENDOPLASMIC_RETICULUM_LUMEN/0.03902/25.17,ENDOPLASMIC_RETICULUM/0.04755/3.696	NA	NEUROPEPTIDE_HORMONE_ACTIVITY/0.03079/32.03,AMINOPEPTIDASE_ACTIVITY/0.03628/27.1	NA	NA	NA	NA	NA	PHOSPHOLIPID_BI.
M344	133	-1.71444	0.342837	0.527435	0.0137007	0.999565	2.08705e-08	1.27948	0.46463	2.32055	1	0	4.25	1	17.55	0	109	M54	POLR2I|5438(38),ITGB1BP3|27231(16)	S1	0	BIOCARTA_MCALPAIN_PATHWAY/0.008952/13.96,BIOCARTA_ALK_PATHWAY/0.01901/9.436	NA	KEGG_HUNTINGTONS_DISEASE/5.779e-05/7.146,KEGG_CARDIAC_MUSCLE_CONTRACTION/5.801e-05/12.12,KEGG_PARKINSONS_DISEASE/0.0004833/7.724,KEGG_OXIDATIVE_PHOSPHORYLATION/0.0005448/7.524,KEGG_HYPERTROPHIC_CARDIOMYOPATHY_HCM/0.001265/8.515,KEGG_DILATED_CARDIOMYOPATHY/0.001712/7.845,KEGG_ALZHEIMERS_DISEASE/0.002105/5.559,KEGG_PATHWAYS_IN_CANCER/0.0103/3.273,KEGG_RNA_POLYMERASE/0.01194/12.04,KEGG_ECM_RECEPTOR_…	NA	REACTOME_RESPIRATORY_ELECTRON_TRANSPORT/0.0004971/10.91,REACTOME_RESPIRATORY_ELECTRON_TRANSPORT_ATP_SYNTHESIS_BY_CHEMIOSMOTIC_COUPLING_AND_HEAT_PRODUCTION_BY_UNCOUPLING_PROTEINS_/0.001154/8.728,REACTOME_MRNA_SPLICING/0.002346/7.198,REACTOME_TCA_CYCLE_AND_RESPIRATORY_ELECTRON_TRANSPORT/0.004463/6.019,REACTOME_PROCESSING_OF_CAPPED_INTRON_CONTAINING_PRE_MRNA/0.005974/5.542,REACTOME_RNA_POL_III_TRANS…	NA	SENSORY_ORGAN_DEVELOPMENT/6.358e-05/37.41,REGULATION_OF_NEURON_APOPTOSIS/0.002067/29.09,DNA_FRAGMENTATION_DURING_APOPTOSIS/0.002434/26.86,REGULATION_OF_BIOLOGICAL_QUALITY/0.002484/3.406,HOMOPHILIC_CELL_ADHESION/0.003703/21.82,NEURON_APOPTOSIS/0.004181/20.54,CELL_STRUCTURE_DISASSEMBLY_DURING_APOPTOSIS/0.004686/19.4,APOPTOTIC_NUCLEAR_CHANGES/0.005218/18.37,DNA_CATABOLIC_PROCESS/0.007606/15.18,POSIT…	NA	CELL_SUBSTRATE_ADHERENS_JUNCTION/0.003703/21.82,CELL_MATRIX_JUNCTION/0.004686/19.4,ADHERENS_JUNCTION/0.007606/15.18,ER_GOLGI_INTERMEDIATE_COMPARTMENT/0.007606/15.18,BASOLATERAL_PLASMA_MEMBRANE/0.01711/9.975,SPLICEOSOME/0.03332/6.982,PERINUCLEAR_REGION_OF_CYTOPLASM/0.03836/6.465,RIBONUCLEOPROTEIN_COMPLEX/0.04823/3.688	NA	IDENTICAL_PROTEIN_BINDING/0.007755/3.48,NUCLEOBASENUCLEOSIDENUCLEOTIDE_KINASE_ACTIVITY/0.008952/13.96,ACTIN_BINDING/0.009159/6.982,DOUBLE_STRANDED_DNA_BINDING/0.01442/10.91,DNA_BINDING/0.01822/2.412,PROTEIN_HOMODIMERIZATION_ACTIVITY/0.03237/4.328,STRUCTURE_SPECIFIC_DNA_BINDING/0.03966/6.348,TRANSCRIPTION_FACTOR_ACTIVITY/0.04792/2.537	NA	VEGF_A_UP.V1_UP/0.004455/4.667,DCA_UP.V1_DN/0.01999/3.879,KRAS.AMP.LUNG_UP.V1_UP/0.03585/4.156	NA	HALLMARK_OXIDATIVE_PHOSPHORYLATION/0.001007/5.263,HALLMARK_APICAL_JUNCTION/0.02806/3.491,HALLMARK_COAGULATION/0.04258/3.879,HALLMARK_MYC_TARGETS_V2/0.04367/6.019	NA	HUNTINGTONS_DIS.
M282	134	-1.55881	0.262888	0.109105	0.00237649	6.95267e-06	0.9363	1.30951	1.75084	0.745648	1	0	3.17	1	56.18	0	142	M30	TRUB1|142940(39),C10orf119|79892(20),RAB11FIP2|22841(20),WAPAL|23063(20),TM9SF3|56889(19),DCLRE1A|9937(18),CHUK|1147(17)	NA	0	BIOCARTA_DEATH_PATHWAY/0.02511/8.121,BIOCARTA_ALK_PATHWAY/0.03106/7.243	NA	KEGG_CITRATE_CYCLE_TCA_CYCLE/0.00129/13.86,KEGG_GLUTATHIONE_METABOLISM/0.005191/8.553,KEGG_GLYCOSAMINOGLYCAN_BIOSYNTHESIS_CHONDROITIN_SULFATE/0.01159/12.18,KEGG_NITROGEN_METABOLISM/0.01263/11.65,KEGG_PROXIMAL_TUBULE_BICARBONATE_RECLAMATION/0.01263/11.65,KEGG_THYROID_CANCER/0.01968/9.241,KEGG_ALANINE_ASPARTATE_AND_GLUTAMATE_METABOLISM/0.0237/8.375,KEGG_PATHWAYS_IN_CANCER/0.03309/2.512,KEGG_NOTCH_S…	NA	REACTOME_AMINO_ACID_SYNTHESIS_AND_INTERCONVERSION_TRANSAMINATION/0.0002122/25.12,REACTOME_SIGNALING_BY_BMP/0.0005648/18.27,REACTOME_OXYGEN_DEPENDENT_PROLINE_HYDROXYLATION_OF_HYPOXIA_INDUCIBLE_FACTOR_ALPHA/0.006197/16.75,REACTOME_CHONDROITIN_SULFATE_BIOSYNTHESIS/0.008703/14.1,REACTOME_INSULIN_SYNTHESIS_AND_PROCESSING/0.008703/14.1,REACTOME_PEROXISOMAL_LIPID_METABOLISM/0.009623/13.4,REACTOME_GLUTAT…	NA	PROTEOGLYCAN_BIOSYNTHETIC_PROCESS/0.005449/17.87,MICROTUBULE_BASED_MOVEMENT/0.006197/16.75,SULFUR_COMPOUND_BIOSYNTHETIC_PROCESS/0.007825/14.89,PROTEOGLYCAN_METABOLIC_PROCESS/0.01058/12.76,CYTOSKELETON_DEPENDENT_INTRACELLULAR_TRANSPORT/0.01599/10.31,SULFUR_METABOLIC_PROCESS/0.03106/7.243,SENSORY_PERCEPTION/0.04453/3.011,TRANSMEMBRANE_RECEPTOR_PROTEIN_SERINE_THREONINE_KINASE_SIGNALING_PATHWAY/0.048…	NA	MITOCHONDRION/0.003708/3.2	NA	OXIDOREDUCTASE_ACTIVITY_ACTING_ON_NADH_OR_NADPH/0.01483/10.72,MICROTUBULE_BINDING/0.02511/8.121,TUBULIN_BINDING/0.04806/5.702	NA	RPS14_DN.V1_DN/0.002677/4.346,KRAS.LUNG.BREAST_UP.V1_DN/0.003336/5,NFE2L2.V2/0.003818/2.927,KRAS.BREAST_UP.V1_DN/0.0168/4.091,MTOR_UP.V1_DN/0.04453/3.011,NOTCH_DN.V1_UP/0.04529/2.994,TGFB_UP.V1_UP/0.04922/2.913	NA	HALLMARK_OXIDATIVE_PHOSPHORYLATION/0.0007455/4.713,HALLMARK_HEME_METABOLISM/0.01621/3.401,HALLMARK_NOTCH_SIGNALING/0.0237/8.375	NA	OXIDATIVE_PHOSP.
M713	135	-1.55557	0.266953	0.1932	0.000817695	1.3069e-05	0.84199	1.48072	2.02579	0.784311	1	0	3.87	1	101.66	0	75	M565	TRUB1|142940(37),RAB11FIP2|22841(20)	S1	0	NA	NA	KEGG_NOTCH_SIGNALING_PATHWAY/0.01478/10.8,KEGG_ENDOCYTOSIS/0.03424/4.228,KEGG_SULFUR_METABOLISM/0.0463/21.14	NA	REACTOME_OXYGEN_DEPENDENT_PROLINE_HYDROXYLATION_OF_HYPOXIA_INDUCIBLE_FACTOR_ALPHA/0.001775/31.71,REACTOME_AMINO_ACID_SYNTHESIS_AND_INTERCONVERSION_TRANSAMINATION/0.001775/31.71,REACTOME_SIGNALING_BY_BMP/0.003365/23.06,REACTOME_REGULATION_OF_HYPOXIA_INDUCIBLE_FACTOR_HIF_BY_OXYGEN/0.003676/22.06,REACTOME_BASE_FREE_SUGAR_PHOSPHATE_REMOVAL_VIA_THE_SINGLE_NUCLEOTIDE_REPLACEMENT_PATHWAY/0.03873/25.37,R…	NA	MICROTUBULE_BASED_MOVEMENT/0.001775/31.71,CYTOSKELETON_DEPENDENT_INTRACELLULAR_TRANSPORT/0.004687/19.51,CELLULAR_RESPONSE_TO_STRESS/0.03493/28.19,CELLULAR_RESPONSE_TO_NUTRIENT_LEVELS/0.03493/28.19,MICROTUBULE_BASED_PROCESS/0.04158/6.188,PROTEIN_POLYUBIQUITINATION/0.04253/23.06,BILE_ACID_METABOLIC_PROCESS/0.04253/23.06,CELLULAR_RESPONSE_TO_EXTRACELLULAR_STIMULUS/0.04253/23.06	NA	CYTOPLASMIC_PART/0.0065/2.245,PERINUCLEAR_REGION_OF_CYTOPLASM/0.01922/9.396,MITOCHONDRION/0.0433/3.029	NA	OXIDOREDUCTASE_ACTIVITY_ACTING_ON_NADH_OR_NADPH/0.004337/20.3,MICROTUBULE_BINDING/0.007479/15.38,TUBULIN_BINDING/0.01478/10.8,HYDROLASE_ACTIVITY_HYDROLYZING_N_GLYCOSYL_COMPOUNDS/0.03873/25.37,BETA_TUBULIN_BINDING/0.03873/25.37,MAP_KINASE_ACTIVITY/0.0463/21.14,CHAPERONE_BINDING/0.0463/21.14	NA	RPS14_DN.V1_DN/0.006147/5.485,TBK1.DF_DN/0.0247/3.624,MTOR_UP.V1_DN/0.03328/4.276,TGFB_UP.V1_UP/0.03618/4.136,TGFB_UP.V1_DN/0.03668/4.114,MEK_UP.V1_DN/0.03972/3.985,LEF1_UP.V1_UP/0.03972/3.985	NA	HALLMARK_OXIDATIVE_PHOSPHORYLATION/0.007917/5.099,HALLMARK_HEME_METABOLISM/0.04289/3.863,HALLMARK_MITOTIC_SPINDLE/0.04397/3.825	NA	MICROTUBULE_BAS.
M442	136	-1.55188	0.871796	0.444907	0.00237683	5.32162e-07	0.99542	1.48184	2.33977	0.385727	1	0	1.5	1	15.47	0.06	61	M145	ESAM|90952(23),CD34|947(19),PLVAP|83483(17)	S1	0	BIOCARTA_LYM_PATHWAY/0.03471/28.36,BIOCARTA_ACE2_PATHWAY/0.0409/23.99,BIOCARTA_ERYTH_PATHWAY/0.0409/23.99,BIOCARTA_IL17_PATHWAY/0.04397/22.28	NA	KEGG_RENAL_CELL_CARCINOMA/7.483e-05/17.82,KEGG_CYTOKINE_CYTOKINE_RECEPTOR_INTERACTION/0.001165/6.314,KEGG_TGF_BETA_SIGNALING_PATHWAY/0.002569/11.01,KEGG_CELL_ADHESION_MOLECULES_CAMS/0.008405/7.198,KEGG_PATHWAYS_IN_CANCER/0.01935/3.899,KEGG_PANCREATIC_CANCER/0.02123/8.912,KEGG_FOCAL_ADHESION/0.02536/4.75,KEGG_HYPERTROPHIC_CARDIOMYOPATHY_HCM/0.02849/7.608,KEGG_VASCULAR_SMOOTH_MUSCLE_CONTRACTION/0.0…	NA	REACTOME_PLATELET_ACTIVATION_SIGNALING_AND_AGGREGATION/0.0003919/8.039,REACTOME_RESPONSE_TO_ELEVATED_PLATELET_CYTOSOLIC_CA2_/0.002085/11.84,REACTOME_HEMOSTASIS/0.00259/4.322,REACTOME_BETA_DEFENSINS/0.03161/31.19,REACTOME_GLYCOPROTEIN_HORMONES/0.03161/31.19,REACTOME_PLATELET_ADHESION_TO_EXPOSED_COLLAGEN/0.03471/28.36,REACTOME_RECEPTOR_LIGAND_BINDING_INITIATES_THE_SECOND_PROTEOLYTIC_CLEAVAGE_OF_NOT…	NA	SYSTEM_PROCESS/0.000302/4.647,WOUND_HEALING/0.0006196/18,CELL_CELL_SIGNALING/0.001342/4.925,ESTABLISHMENT_OF_LOCALIZATION/0.001449/3.307,REGULATION_OF_BLOOD_PRESSURE/0.001851/31.19,REGULATION_OF_BIOLOGICAL_QUALITY/0.001972/4.565,SODIUM_ION_TRANSPORT/0.002041/29.71,CELL_CELL_ADHESION/0.002484/11.14,RESPONSE_TO_EXTERNAL_STIMULUS/0.002805/5.164,RESPONSE_TO_WOUNDING/0.002819/6.818,TRANSPORT/0.003214/…	NA	PLASMA_MEMBRANE/0.001287/2.706,MEMBRANE/0.002845/2.249,CLATHRIN_COATED_VESICLE/0.006265/16.86,INTEGRAL_TO_MEMBRANE/0.007673/2.41,INTRINSIC_TO_MEMBRANE/0.008426/2.377,COATED_VESICLE/0.009962/13.27,INTEGRAL_TO_PLASMA_MEMBRANE/0.01045/2.632,INTRINSIC_TO_PLASMA_MEMBRANE/0.01135/2.594,PLASMA_MEMBRANE_PART/0.02642/2.22	NA	VOLTAGE_GATED_SODIUM_CHANNEL_ACTIVITY/0.0005458/56.71,RECEPTOR_BINDING/0.0009057/5.317,SODIUM_CHANNEL_ACTIVITY/0.001333/36.7,CATION_CHANNEL_ACTIVITY/0.006293/7.998,METAL_ION_TRANSMEMBRANE_TRANSPORTER_ACTIVITY/0.0113/6.453,ION_CHANNEL_ACTIVITY/0.01173/6.366,SUBSTRATE_SPECIFIC_CHANNEL_ACTIVITY/0.01329/6.076,ENZYME_BINDING/0.01836/5.378,VOLTAGE_GATED_CATION_CHANNEL_ACTIVITY/0.01848/9.597,VOLTAGE_GAT…	NA	MEK_UP.V1_UP/0.0004013/7.998,PTEN_DN.V1_UP/0.002253/7.254,ESC_V6.5_UP_LATE.V1_UP/0.002819/6.818,KRAS.AMP.LUNG_UP.V1_DN/0.00823/7.254,KRAS.LUNG.BREAST_UP.V1_DN/0.009129/6.983,P53_DN.V2_DN/0.01089/6.544,AKT_UP.V1_UP/0.01622/5.637,IL21_UP.V1_DN/0.01648/5.603,WNT_UP.V1_UP/0.01754/5.472,IL15_UP.V1_DN/0.01836/5.378,PRC2_SUZ12_UP.V1_UP/0.01864/5.347,JNK_DN.V1_DN/0.01949/5.257,IL15_UP.V1_UP/0.02007/5.199…	NA	HALLMARK_HYPOXIA/0.003738/6.301,HALLMARK_ESTROGEN_RESPONSE_EARLY/0.02503/4.774,HALLMARK_KRAS_SIGNALING_UP/0.02603/4.702	NA	RENAL_CELL_CARC.
M452	137	-1.4352	0.066062	0.0123899	0.00975671	0.000350546	0.87442	1.44628	2.02579	0.70588	1	0	0.66	0	1.52	1	50	M146	COL3A1|1281(23),CDH11|1009(16)	S1	0	BIOCARTA_CARDIACEGF_PATHWAY/0.04628/21.14,BIOCARTA_SPRY_PATHWAY/0.04628/21.14	NA	KEGG_ECM_RECEPTOR_INTERACTION/1.994e-09/32.09,KEGG_FOCAL_ADHESION/7.856e-07/13.52,KEGG_LONG_TERM_DEPRESSION/0.000665/17.56,KEGG_NEUROACTIVE_LIGAND_RECEPTOR_INTERACTION/0.02879/4.512,KEGG_MAPK_SIGNALING_PATHWAY/0.02997/4.442,KEGG_VASCULAR_SMOOTH_MUSCLE_CONTRACTION/0.03445/6.857,KEGG_RIBOFLAVIN_METABOLISM/0.04124/23.78	KEGG_ECM_RECEPTOR_INTERACTION/0.0002244/32.09	REACTOME_NCAM1_INTERACTIONS/6.252e-10/60.09,REACTOME_EXTRACELLULAR_MATRIX_ORGANIZATION/2.565e-09/30.97,REACTOME_COLLAGEN_FORMATION/8.81e-09/39.37,REACTOME_NCAM_SIGNALING_FOR_NEURITE_OUT_GROWTH/1.464e-08/36.24,REACTOME_SIGNALING_BY_PDGF/1.428e-05/16.12,REACTOME_AXON_GUIDANCE/3.607e-05/9.593,REACTOME_DEVELOPMENTAL_BIOLOGY/5.53e-05/7.047,REACTOME_PLATELET_ADHESION_TO_EXPOSED_COLLAGEN/0.0003666/69.19…	REACTOME_NCAM1_INTERACTIONS/0.0002549/60.09,REACTOME_EXTRACELLULAR_MATRIX_ORGANIZATION/0.001046/30.97,REACTOME_COLLAGEN_FORMATION/0.003592/39.37,REACTOME_NCAM_SIGNALING_FOR_NEURITE_OUT_GROWTH/0.005971/36.24	ORGAN_DEVELOPMENT/9.435e-05/5.456,MULTICELLULAR_ORGANISMAL_DEVELOPMENT/0.0002865/3.705,SYSTEM_DEVELOPMENT/0.0003023/4.072,TISSUE_DEVELOPMENT/0.0004582/11.11,EPIDERMIS_DEVELOPMENT/0.0008606/16.08,ANATOMICAL_STRUCTURE_DEVELOPMENT/0.0009618/3.47,ECTODERM_DEVELOPMENT/0.001217/14.27,SKELETAL_DEVELOPMENT/0.002179/11.65,PROTEIN_AMINO_ACID_DEPHOSPHORYLATION/0.01193/12.08,DEPHOSPHORYLATION/0.01459/10.87,R…	NA	COLLAGEN/3.313e-09/82.73,PROTEINACEOUS_EXTRACELLULAR_MATRIX/6e-09/27.46,EXTRACELLULAR_MATRIX/6.449e-09/27.18,EXTRACELLULAR_MATRIX_PART/7.095e-09/40.77,EXTRACELLULAR_REGION_PART/1.424e-07/10.6,EXTRACELLULAR_REGION/1.21e-06/8.213,EXTRACELLULAR_SPACE/0.02278/4.942,VOLTAGE_GATED_CALCIUM_CHANNEL_COMPLEX/0.03618/27.18,SECRETORY_GRANULE/0.04628/21.14	COLLAGEN/0.000467/82.73,PROTEINACEOUS_EXTRACELLULAR_MATRIX/0.0008458/27.46,EXTRACELLULAR_MATRIX/0.000909/27.18,EXTRACELLULAR_MATRIX_PART/0.001/40.77,EXTRACELLULAR_REGION_PART/0.02007/10.6	PHOSPHORIC_ESTER_HYDROLASE_ACTIVITY/0.000661/10.08,TRANSMEMBRANE_RECEPTOR_PROTEIN_PHOSPHATASE_ACTIVITY/0.001125/40.06,PHOSPHORIC_MONOESTER_HYDROLASE_ACTIVITY/0.003025/10.38,HYDROLASE_ACTIVITY_ACTING_ON_ESTER_BONDS/0.004664/5.9,PROTEIN_TYROSINE_PHOSPHATASE_ACTIVITY/0.008562/14.36,PHOSPHOPROTEIN_PHOSPHATASE_ACTIVITY/0.01877/9.514,PHOSPHORUS_OXYGEN_LYASE_ACTIVITY/0.02598/38.05,IONOTROPIC_GLUTAMATE_R…	NA	RB_P107_DN.V1_UP/2.737e-05/14.09,ESC_V6.5_UP_EARLY.V1_DN/8.216e-05/11.19,E2F1_UP.V1_DN/0.001611/7.928,P53_DN.V1_UP/0.001611/7.928,MTOR_UP.V1_DN/0.01143/6.414,PRC2_SUZ12_UP.V1_DN/0.01143/6.414,AKT_UP_MTOR_DN.V1_DN/0.01178/6.342,CYCLIN_D1_KE_.V1_DN/0.01287/6.138,KRAS.DF.V1_UP/0.01362/6.009,KRAS.600.LUNG.BREAST_UP.V1_UP/0.03026/4.425,KRAS.600.LUNG.BREAST_UP.V1_DN/0.0346/4.197,CTIP_DN.V1_UP/0.0391/6.…	NA	HALLMARK_EPITHELIAL_MESENCHYMAL_TRANSITION/3.248e-12/21.03,HALLMARK_UV_RESPONSE_DN/3.608e-05/13.31,HALLMARK_KRAS_SIGNALING_UP/0.0001721/9.561,HALLMARK_ANGIOGENESIS/0.004027/21.14,HALLMARK_MYOGENESIS/0.0154/5.737,HALLMARK_APICAL_JUNCTION/0.01561/5.708,HALLMARK_COAGULATION/0.04906/5.638	HALLMARK_EPITHELIAL_MESENCHYMAL_TRANSITION/9.824e-08/21.03	EPITHELIAL_MESE.
M544	138	-1.37888	0.00368153	0.00039548	0.285905	0.0129831	0.986163	1.12077	1.65051	0.44395	1	0	3.22	1	17.34	0.02	53	M257	C4orf21|55345(29),ATAD5|79915(16)	S1	0	BIOCARTA_CDMAC_PATHWAY/0.04367/22.44	NA	NA	NA	REACTOME_MITOTIC_M_M_G1_PHASES/0.01022/6.689,REACTOME_DNA_REPLICATION/0.014/5.95,REACTOME_OPSINS/0.01934/51.29,REACTOME_CELL_CYCLE/0.02182/3.749,REACTOME_MITOTIC_PROMETAPHASE/0.02346/8.447,REACTOME_CHROMOSOME_MAINTENANCE/0.03958/6.354,REACTOME_CELL_CYCLE_MITOTIC/0.0498/3.626	NA	MITOTIC_CELL_CYCLE/0.008745/7.086,CELL_CYCLE_PHASE/0.01092/6.527,INTERPHASE_OF_MITOTIC_CELL_CYCLE/0.01294/11.58,CELL_CYCLE_PROCESS/0.01527/5.759,INTERPHASE/0.01542/10.56,GENE_SILENCING/0.02752/35.9,DNA_MODIFICATION/0.03023/32.64,ISOPRENOID_METABOLIC_PROCESS/0.03293/29.92,REGULATION_OF_MEMBRANE_POTENTIAL/0.04099/23.93,CHROMATIN_ASSEMBLY/0.04367/22.44,DETECTION_OF_CHEMICAL_STIMULUS/0.04633/21.12,RE…	NA	CHROMOSOMEPERICENTRIC_REGION/0.003362/23.16,CHROMOSOMAL_PART/0.02882/7.558,NUCLEAR_MATRIX/0.03293/29.92,CHROMOSOME/0.04545/5.885,SPINDLE_POLE/0.04633/21.12,SECRETORY_GRANULE/0.04899/19.94	NA	CATION_CHANNEL_ACTIVITY/0.04215/6.137,GATED_CHANNEL_ACTIVITY/0.04412/5.983	NA	SRC_UP.V1_DN/0.01057/6.607,E2F1_UP.V1_UP/0.01463/5.853,PRC2_EZH2_UP.V1_UP/0.01463/5.853	NA	NA	NA	CHROMOSOMEPERIC.
M331	139	-1.35524	0.551833	0.34114	0.180388	1	2.17585e-07	1.16636	0	2.65654	1	0	2.58	1	69.79	0	62	M49	ALKBH4|54784(28)	S1	0	BIOCARTA_P35ALZHEIMERS_PATHWAY/0.03527/27.9,BIOCARTA_CDK5_PATHWAY/0.03527/27.9	NA	NA	NA	REACTOME_CHROMOSOME_MAINTENANCE/0.0005046/10.86,REACTOME_MEIOTIC_SYNAPSIS/0.00142/13.54,REACTOME_MEIOSIS/0.004877/8.768,REACTOME_CHONDROITIN_SULFATE_DERMATAN_SULFATE_METABOLISM/0.01028/13.06,REACTOME_TELOMERE_MAINTENANCE/0.02307/8.525,REACTOME_OPIOID_SIGNALLING/0.02551/8.076,REACTOME_ACETYLCHOLINE_NEUROTRANSMITTER_RELEASE_CYCLE/0.02578/38.36,REACTOME_CLASS_B_2_SECRETIN_FAMILY_RECEPTORS/0.02871/7.…	NA	REGULATION_OF_TRANSPORT/0.01905/9.443,POSITIVE_REGULATION_OF_CELL_MIGRATION/0.03212/30.69,INTRA_GOLGI_VESICLE_MEDIATED_TRANSPORT/0.03842/25.57,REGULATION_OF_NEURON_APOPTOSIS/0.03842/25.57,REGULATION_OF_HORMONE_SECRETION/0.04156/23.61,GLUTAMINE_FAMILY_AMINO_ACID_METABOLIC_PROCESS/0.04468/21.92,HORMONE_SECRETION/0.0478/20.46,REGULATION_OF_PROTEIN_IMPORT_INTO_NUCLEUS/0.0478/20.46	NA	CELL_SOMA/0.03212/30.69,GROWTH_CONE/0.03212/30.69,SITE_OF_POLARIZED_GROWTH/0.03527/27.9,AXON/0.03842/25.57,CHROMOSOMAL_PART/0.03843/6.461,GOLGI_APPARATUS_PART/0.04066/6.263,GOLGI_STACK/0.04156/23.61,FOCAL_ADHESION/0.04156/23.61,PML_BODY/0.04156/23.61,TRANSCRIPTION_FACTOR_TFIID_COMPLEX/0.04468/21.92	NA	CYTOKINE_ACTIVITY/0.004623/8.938,ENZYME_BINDING/0.01917/5.291,KINASE_BINDING/0.02073/9.026,3_5_CYCLIC_NUCLEOTIDE_PHOSPHODIESTERASE_ACTIVITY/0.04156/23.61,CYCLIC_NUCLEOTIDE_PHOSPHODIESTERASE_ACTIVITY/0.04468/21.92,ANION_CATION_SYMPORTER_ACTIVITY/0.0478/20.46	NA	DCA_UP.V1_UP/0.0186/5.353,ESC_V6.5_UP_LATE.V1_DN/0.02034/5.172	NA	NA	NA	CYTOKINE_ACTIVI.
M471	140	-1.35371	0.0813008	0.109105	0.247829	3.43301e-06	1	1.06821	1.66325	0.307976	1	0	3.59	1	40.67	0	191	M166	KIAA1712|80817(31),SMARCAD1|56916(21),CUL5|8065(21),ZNF354B|117608(20),ZRANB2|9406(20),SNRNP48|154007(19),ELF2|1998(17),ZNF322A|79692(17),PRPF4B|8899(16),KIAA1731|85459(16)	NA	0	BIOCARTA_ETC_PATHWAY/0.005194/18.11,BIOCARTA_ATM_PATHWAY/0.01691/9.962,BIOCARTA_ATRBRCA_PATHWAY/0.01857/9.487	NA	KEGG_NON_HOMOLOGOUS_END_JOINING/0.00727/15.33,KEGG_LYSINE_DEGRADATION/0.00975/6.792,KEGG_HOMOLOGOUS_RECOMBINATION/0.02782/7.663,KEGG_P53_SIGNALING_PATHWAY/0.02985/4.46,KEGG_CITRATE_CYCLE_TCA_CYCLE/0.03408/6.87	NA	REACTOME_DOUBLE_STRAND_BREAK_REPAIR/6.248e-05/18.11,REACTOME_GENERIC_TRANSCRIPTION_PATHWAY/0.0001736/3.516,REACTOME_HOMOLOGOUS_RECOMBINATION_REPAIR_OF_REPLICATION_INDEPENDENT_DOUBLE_STRAND_BREAKS/0.0005064/18.68,REACTOME_CITRIC_ACID_CYCLE_TCA_CYCLE/0.01532/10.49,REACTOME_DNA_REPAIR/0.02146/3.795	NA	MEIOTIC_RECOMBINATION/0.0003341/21.35,MEIOSIS_I/0.0005064/18.68,DNA_RECOMBINATION/0.000976/9.056,DOUBLE_STRAND_BREAK_REPAIR/0.001521/12.99,MEIOTIC_CELL_CYCLE/0.003639/9.64,COFACTOR_CATABOLIC_PROCESS/0.004278/19.92,RESPONSE_TO_IONIZING_RADIATION/0.004278/19.92,COENZYME_METABOLIC_PROCESS/0.006489/7.865,DNA_REPAIR/0.007789/4.083,AEROBIC_RESPIRATION/0.009659/13.28,REGULATION_OF_DNA_METABOLIC_PROCESS/…	NA	NA	NA	OXIDOREDUCTASE_ACTIVITY_ACTING_ON_THE_ALDEHYDE_OR_OXO_GROUP_OF_DONORSNAD_OR_NADP_AS_ACCEPTOR/0.01097/12.45,OXIDOREDUCTASE_ACTIVITY_ACTING_ON_THE_ALDEHYDE_OR_OXO_GROUP_OF_DONORS/0.01857/9.487,AMINE_BINDING/0.02208/8.662,CALCIUM_CHANNEL_ACTIVITY/0.04083/6.226	NA	JAK2_DN.V1_DN/0.002623/4.363,IL15_UP.V1_DN/0.03122/2.863,RB_P107_DN.V1_DN/0.03644/3.213,MTOR_UP.N4.V1_DN/0.0368/2.737,PIGF_UP.V1_UP/0.03904/2.692,IL2_UP.V1_DN/0.03981/2.678,ERB2_UP.V1_DN/0.04626/2.567	NA	HALLMARK_FATTY_ACID_METABOLISM/0.0202/3.213	NA	MEIOTIC_RECOMBI.
M576	141	-1.2819	0.00405719	0.017121	0.0708496	0.821958	0.00503075	1.26867	0.80773	1.85758	1	0	1.83	1	13.46	0.02	57	M291	OCA2|4948(26)	S1	0	BIOCARTA_SKP2E2F_PATHWAY/0.02956/33.38,BIOCARTA_MCM_PATHWAY/0.03537/27.82,BIOCARTA_AKAP13_PATHWAY/0.03537/27.82,BIOCARTA_RB_PATHWAY/0.03826/25.68,BIOCARTA_P27_PATHWAY/0.03826/25.68,BIOCARTA_P53_PATHWAY/0.04689/20.86	NA	KEGG_INOSITOL_PHOSPHATE_METABOLISM/0.01102/12.6,KEGG_CALCIUM_SIGNALING_PATHWAY/0.0158/5.69,KEGG_CHEMOKINE_SIGNALING_PATHWAY/0.0188/5.327,KEGG_PHOSPHATIDYLINOSITOL_SIGNALING_SYSTEM/0.02128/8.902,KEGG_PROGESTERONE_MEDIATED_OOCYTE_MATURATION/0.0257/8.044,KEGG_SMALL_CELL_LUNG_CANCER/0.02628/7.948,KEGG_PROSTATE_CANCER/0.02863/7.587	NA	REACTOME_NEURONAL_SYSTEM/1.305e-06/9.927,REACTOME_NEUROTRANSMITTER_RECEPTOR_BINDING_AND_DOWNSTREAM_TRANSMISSION_IN_THE_POSTSYNAPTIC_CELL/4.841e-05/12.55,REACTOME_POTASSIUM_CHANNELS/0.0001958/13.91,REACTOME_TRANSMISSION_ACROSS_CHEMICAL_SYNAPSES/0.0002015/9.272,REACTOME_VOLTAGE_GATED_POTASSIUM_CHANNELS/0.0002889/23.29,REACTOME_HIGHLY_CALCIUM_PERMEABLE_POSTSYNAPTIC_NICOTINIC_ACETYLCHOLINE_RECEPTORS/…	NA	NEGATIVE_REGULATION_OF_RESPONSE_TO_STIMULUS/0.02665/37.09,POSITIVE_REGULATION_OF_TRANSFERASE_ACTIVITY/0.02686/7.854,FOCAL_ADHESION_FORMATION/0.02956/33.38,NEUTRAL_AMINO_ACID_TRANSPORT/0.02956/33.38,POSITIVE_REGULATION_OF_ANGIOGENESIS/0.02956/33.38,MUSCLE_DEVELOPMENT/0.03108/7.257,VACUOLE_ORGANIZATION_AND_BIOGENESIS/0.03537/27.82,REGULATION_OF_RESPONSE_TO_EXTERNAL_STIMULUS/0.03826/25.68,G2_M_TRANS…	NA	VOLTAGE_GATED_POTASSIUM_CHANNEL_COMPLEX/0.006393/16.69,NICOTINIC_ACETYLCHOLINE_GATED_RECEPTOR_CHANNEL_COMPLEX/0.03247/30.35	NA	AMINO_ACID_TRANSMEMBRANE_TRANSPORTER_ACTIVITY/7.918e-05/35.77,AMINE_TRANSMEMBRANE_TRANSPORTER_ACTIVITY/0.0002158/25.68,ORGANIC_ACID_TRANSMEMBRANE_TRANSPORTER_ACTIVITY/0.0002693/23.84,CARBOXYLIC_ACID_TRANSMEMBRANE_TRANSPORTER_ACTIVITY/0.0002693/23.84,SUBSTRATE_SPECIFIC_TRANSMEMBRANE_TRANSPORTER_ACTIVITY/0.0004778/5.997,TRANSMEMBRANE_TRANSPORTER_ACTIVITY/0.0007609/5.487,SUBSTRATE_SPECIFIC_TRANSPORT…	NA	P53_DN.V1_DN/0.002518/7.028,KRAS.PROSTATE_UP.V1_UP/0.006395/7.948,IL21_UP.V1_UP/0.01652/5.595,AKT_UP.V1_DN/0.01777/5.443,KRAS.600_UP.V1_UP/0.0426/3.866	NA	HALLMARK_ESTROGEN_RESPONSE_EARLY/0.002817/6.812,HALLMARK_UV_RESPONSE_DN/0.009046/7.003	NA	AMINO_ACID_TRAN.
M39	142	-1.24589	0.140089	0.0201546	0.42236	0.999997	2.80687e-05	1.03867	0.250221	2.04603	1	0	1.1	1	24.7	0	92	M4	ZC3H3|23144(28),SHARPIN|81858(21),HSF1|3297(19),MAF1|84232(19),GLI4|2738(17)	S1	0	BIOCARTA_SARS_PATHWAY/0.04732/20.68	NA	KEGG_GLUTATHIONE_METABOLISM/0.02171/8.801,KEGG_TAURINE_AND_HYPOTAURINE_METABOLISM/0.04732/20.68	NA	REACTOME_GLUTATHIONE_CONJUGATION/0.005016/18.8,REACTOME_PHASE_II_CONJUGATION/0.03519/6.781,REACTOME_MEMBRANE_BINDING_AND_TARGETTING_OF_GAG_PROTEINS/0.04269/22.98,REACTOME_PROSTANOID_LIGAND_RECEPTORS/0.04269/22.98	NA	TRANSFORMING_GROWTH_FACTOR_BETA_RECEPTOR_SIGNALING_PATHWAY/0.01309/11.49,NEGATIVE_REGULATION_OF_SIGNAL_TRANSDUCTION/0.0138/11.18,MACROMOLECULE_BIOSYNTHETIC_PROCESS/0.01862/3.272,TRANSMEMBRANE_RECEPTOR_PROTEIN_SERINE_THREONINE_KINASE_SIGNALING_PATHWAY/0.02171/8.801,RNA_3END_PROCESSING/0.04732/20.68,NUCLEOTIDE_SUGAR_METABOLIC_PROCESS/0.04732/20.68,ACUTE_INFLAMMATORY_RESPONSE/0.04732/20.68,TRIACYLGL…	NA	NA	NA	SMAD_BINDING/0.001479/34.47,PROTEIN_TYROSINE_PHOSPHATASE_ACTIVITY/0.02717/7.804,PHOSPHORIC_ESTER_HYDROLASE_ACTIVITY/0.03686/4.109	NA	NRL_DN.V1_UP/0.02671/4.665,PTEN_DN.V2_DN/0.02776/4.596,HINATA_NFKB_MATRIX/0.04732/20.68	NA	NA	NA	SMAD_BINDING
M680	143	-1.24345	0.0578695	0.308489	0.238075	8.14527e-06	0.999999	1.08032	1.71524	0.269126	1	0	3.55	1	44.06	0	153	M471	KIAA1712|80817(31),SMARCAD1|56916(21),CUL5|8065(21),SNRNP48|154007(19),ZNF322A|79692(17),ZRANB2|9406(17),PRPF4B|8899(16),KIAA1731|85459(16)	S1	0	BIOCARTA_ETC_PATHWAY/0.003369/22.61,BIOCARTA_ATM_PATHWAY/0.0111/12.44,BIOCARTA_ATRBRCA_PATHWAY/0.0122/11.84	NA	KEGG_NON_HOMOLOGOUS_END_JOINING/0.004728/19.13,KEGG_LYSINE_DEGRADATION/0.005305/8.479,KEGG_P53_SIGNALING_PATHWAY/0.01678/5.568,KEGG_HOMOLOGOUS_RECOMBINATION/0.0184/9.566,KEGG_CITRATE_CYCLE_TCA_CYCLE/0.02263/8.577,KEGG_FATTY_ACID_METABOLISM/0.03921/6.377,KEGG_TRYPTOPHAN_METABOLISM/0.03921/6.377	NA	REACTOME_DOUBLE_STRAND_BREAK_REPAIR/2.627e-05/22.61,REACTOME_HOMOLOGOUS_RECOMBINATION_REPAIR_OF_REPLICATION_INDEPENDENT_DOUBLE_STRAND_BREAKS/0.0002644/23.32,REACTOME_GENERIC_TRANSCRIPTION_PATHWAY/0.001754/3.292,REACTOME_CITRIC_ACID_CYCLE_TCA_CYCLE/0.01004/13.09,REACTOME_DNA_REPAIR/0.01026/4.738,REACTOME_PYRUVATE_METABOLISM_AND_CITRIC_ACID_TCA_CYCLE/0.04106/6.218	NA	MEIOTIC_RECOMBINATION/0.0001739/26.65,MEIOSIS_I/0.0002644/23.32,DNA_RECOMBINATION/0.0004249/11.31,DOUBLE_STRAND_BREAK_REPAIR/0.0008023/16.22,MEIOTIC_CELL_CYCLE/0.001943/12.03,COFACTOR_CATABOLIC_PROCESS/0.002771/24.87,RESPONSE_TO_IONIZING_RADIATION/0.002771/24.87,DNA_REPAIR/0.00307/5.097,COENZYME_METABOLIC_PROCESS/0.0035/9.818,RESPONSE_TO_ENDOGENOUS_STIMULUS/0.005116/3.807,REGULATION_OF_DNA_METABO…	NA	TRANSCRIPTION_FACTOR_COMPLEX/0.03406/4.24	NA	OXIDOREDUCTASE_ACTIVITY_ACTING_ON_THE_ALDEHYDE_OR_OXO_GROUP_OF_DONORSNAD_OR_NADP_AS_ACCEPTOR/0.007159/15.54,OXIDOREDUCTASE_ACTIVITY_ACTING_ON_THE_ALDEHYDE_OR_OXO_GROUP_OF_DONORS/0.0122/11.84	NA	MTOR_UP.N4.V1_DN/0.01593/3.416,RB_P107_DN.V1_DN/0.01793/4.012,JAK2_DN.V1_DN/0.0248/3.631,CSR_EARLY_UP.V1_DN/0.02658/3.553	NA	HALLMARK_FATTY_ACID_METABOLISM/0.008386/4.012	NA	MEIOTIC_RECOMBI.
M17	144	-1.23683	0.0126443	0.0872885	0.448722	0.999994	7.65898e-05	1.03306	0.230203	2.05882	1	0	4.24	1	7.44	0.24	80	M3	ZNF692|55657(27),WASH7P|653635(21),CCNL2|81669(17)	S1	0	NA	NA	KEGG_SULFUR_METABOLISM/0.04932/19.82	NA	REACTOME_GAMMA_CARBOXYLATION_TRANSPORT_AND_AMINO_TERMINAL_CLEAVAGE_OF_PROTEINS/0.03722/26.43,REACTOME_PROLACTIN_RECEPTOR_SIGNALING/0.04932/19.82,REACTOME_NOTCH_HLH_TRANSCRIPTION_PATHWAY/0.04932/19.82	NA	CHROMATIN_REMODELING/0.004919/19.03,CHROMATIN_MODIFICATION/0.02021/9.148,RNA_PROCESSING/0.02853/4.545,ESTABLISHMENT_AND_OR_MAINTENANCE_OF_CHROMATIN_ARCHITECTURE/0.0388/6.428,FATTY_ACID_BETA_OXIDATION/0.0453/21.62	NA	NA	NA	HYDROLASE_ACTIVITY_HYDROLYZING_N_GLYCOSYL_COMPOUNDS/0.04127/23.78,HISTONE_DEACETYLASE_BINDING/0.04127/23.78,NON_MEMBRANE_SPANNING_PROTEIN_TYROSINE_KINASE_ACTIVITY/0.0453/21.62,PHOSPHOLIPASE_A2_ACTIVITY/0.0453/21.62	NA	NA	NA	HALLMARK_WNT_BETA_CATENIN_SIGNALING/0.01348/11.33	NA	CHROMATIN_REMOD.
M168	145	-1.22952	0.255138	0.43737	0.140304	0.999996	2.68029e-06	1.21536	0.0902757	2.65282	1	0	4.44	1	10.66	0.2	51	M17	ZNF692|55657(27),WASH7P|653635(21)	S1	0	BIOCARTA_PS1_PATHWAY/0.03689/26.65,BIOCARTA_PITX2_PATHWAY/0.03947/24.87,BIOCARTA_ACH_PATHWAY/0.04205/23.32,BIOCARTA_CK1_PATHWAY/0.04462/21.95	NA	KEGG_SULFUR_METABOLISM/0.0317/31.09,KEGG_ALPHA_LINOLENIC_ACID_METABOLISM/0.04205/23.32	NA	REACTOME_GAMMA_CARBOXYLATION_TRANSPORT_AND_AMINO_TERMINAL_CLEAVAGE_OF_PROTEINS/0.02387/41.45,REACTOME_PROLACTIN_RECEPTOR_SIGNALING/0.0317/31.09,REACTOME_NOTCH_HLH_TRANSCRIPTION_PATHWAY/0.0317/31.09,REACTOME_CYTOSOLIC_SULFONATION_OF_SMALL_MOLECULES/0.0343/28.7,REACTOME_XENOBIOTICS/0.03689/26.65,REACTOME_BIOLOGICAL_OXIDATIONS/0.04493/5.922	NA	CELL_FATE_COMMITMENT/0.0343/28.7,ESTABLISHMENT_AND_OR_MAINTENANCE_OF_CELL_POLARITY/0.04974/19.64	NA	PML_BODY/0.0343/28.7	NA	HYDROLASE_ACTIVITY_HYDROLYZING_N_GLYCOSYL_COMPOUNDS/0.02649/37.31,HISTONE_DEACETYLASE_BINDING/0.02649/37.31,PHOSPHOLIPASE_A2_ACTIVITY/0.0291/33.92	NA	NA	NA	HALLMARK_WNT_BETA_CATENIN_SIGNALING/0.005663/17.77	NA	WNT_BETA_CATENI.
M218	146	-1.04693	0.119184	0.0221542	0.093848	0.00217116	0.971894	1.2452	1.80874	0.525208	1	0	2.32	1	76.49	0	56	M24	PARG|8505(20),ATE1|11101(17)	S1	0	BIOCARTA_MET_PATHWAY/0.005304/18.37,BIOCARTA_ARENRF2_PATHWAY/0.0376/26.14,BIOCARTA_RANKL_PATHWAY/0.04044/24.27,BIOCARTA_TALL1_PATHWAY/0.04327/22.65,BIOCARTA_CCR5_PATHWAY/0.04889/19.99,BIOCARTA_41BB_PATHWAY/0.04889/19.99	NA	KEGG_NOD_LIKE_RECEPTOR_SIGNALING_PATHWAY/0.01437/10.96,KEGG_ADHERENS_JUNCTION/0.01956/9.309,KEGG_TAURINE_AND_HYPOTAURINE_METABOLISM/0.02905/33.98	NA	REACTOME_ACTIVATION_OF_THE_AP1_FAMILY_OF_TRANSCRIPTION_FACTORS/0.02905/33.98,REACTOME_DSCAM_INTERACTIONS/0.03191/30.89,REACTOME_DCC_MEDIATED_ATTRACTIVE_SIGNALING/0.0376/26.14,REACTOME_ACYL_CHAIN_REMODELLING_OF_PS/0.04044/24.27,REACTOME_NRIF_SIGNALS_CELL_DEATH_FROM_THE_NUCLEUS/0.04044/24.27,REACTOME_CELL_CELL_COMMUNICATION/0.04584/5.858,REACTOME_JNK_C_JUN_KINASES_PHOSPHORYLATION_AND_ACTIVATION_MED…	NA	RESPONSE_TO_UV/0.002643/26.14,RESPONSE_TO_LIGHT_STIMULUS/0.007767/15.1,JNK_CASCADE/0.008449/14.46,STRESS_ACTIVATED_PROTEIN_KINASE_SIGNALING_PATHWAY/0.009157/13.87,RESPONSE_TO_RADIATION/0.01308/11.52,RESPONSE_TO_ABIOTIC_STIMULUS/0.02713/7.811,RNA_ELONGATION/0.02905/33.98,NEGATIVE_REGULATION_OF_INTRACELLULAR_TRANSPORT/0.02905/33.98,LYSOSOMAL_TRANSPORT/0.02905/33.98,MAINTENANCE_OF_CELLULAR_PROTEIN_L…	NA	HETEROGENEOUS_NUCLEAR_RIBONUCLEOPROTEIN_COMPLEX/0.04044/24.27	NA	MAP_KINASE_ACTIVITY/0.03476/28.31,TRANSCRIPTION_ELONGATION_REGULATOR_ACTIVITY/0.03476/28.31,GLUTATHIONE_TRANSFERASE_ACTIVITY/0.04327/22.65	NA	STK33_SKM_UP/0.04435/3.803,STK33_NOMO_DN/0.04517/3.775,STK33_UP/0.04768/3.693	NA	NA	NA	RESPONSE_TO_UV
M433	147	-1.03164	0.0177154	0.00689384	0.248353	0.022303	0.954761	1.14232	1.59371	0.565609	1	0	3.82	1	102.18	0	52	M128	DHX15|1665(24),SEC24B|10427(20)	S1	0	BIOCARTA_NEUROTRANSMITTERS_PATHWAY/0.01629/60.98,BIOCARTA_EPONFKB_PATHWAY/0.02966/33.26,BIOCARTA_AKAP13_PATHWAY/0.03232/30.49,BIOCARTA_CACAM_PATHWAY/0.03496/28.15,BIOCARTA_P53_PATHWAY/0.04286/22.87,BIOCARTA_CALCINEURIN_PATHWAY/0.04809/20.33	NA	KEGG_NUCLEOTIDE_EXCISION_REPAIR/0.00644/16.63,KEGG_PURINE_METABOLISM/0.009063/6.992,KEGG_GLIOMA/0.01365/11.26,KEGG_P53_SIGNALING_PATHWAY/0.01446/10.92,KEGG_ERBB_SIGNALING_PATHWAY/0.02364/8.412,KEGG_GNRH_SIGNALING_PATHWAY/0.02892/7.544	NA	REACTOME_PURINE_RIBONUCLEOSIDE_MONOPHOSPHATE_BIOSYNTHESIS/0.0003966/66.53,REACTOME_ANTIGEN_PRESENTATION_FOLDING_ASSEMBLY_AND_PEPTIDE_LOADING_OF_CLASS_I_MHC/0.001349/36.59,REACTOME_TRANSPORT_TO_THE_GOLGI_AND_SUBSEQUENT_MODIFICATION/0.003664/22.18,REACTOME_PURINE_METABOLISM/0.003664/22.18,REACTOME_NUCLEOTIDE_EXCISION_REPAIR/0.007936/14.93,REACTOME_METABOLISM_OF_NUCLEOTIDES/0.01657/10.16,REACTOME_HO…	NA	NUCLEOBASENUCLEOSIDE_AND_NUCLEOTIDE_METABOLIC_PROCESS/0.008575/14.35,NUCLEOBASENUCLEOSIDENUCLEOTIDE_AND_NUCLEIC_ACID_METABOLIC_PROCESS/0.01583/2.429,SPHINGOLIPID_BIOSYNTHETIC_PROCESS/0.02166/45.74,LIPID_BIOSYNTHETIC_PROCESS/0.02675/7.869,PROTEIN_POLYUBIQUITINATION/0.02966/33.26,NEGATIVE_REGULATION_OF_CYTOSKELETON_ORGANIZATION_AND_BIOGENESIS/0.02966/33.26,CELLULAR_RESPONSE_TO_EXTRACELLULAR_STIMULU…	NA	INTEGRAL_TO_GOLGI_MEMBRANE/0.027/36.59,U12_DEPENDENT_SPLICEOSOME/0.02966/33.26,DNA_DIRECTED_RNA_POLYMERASEII_CORE_COMPLEX/0.03232/30.49,FOCAL_ADHESION/0.03496/28.15,INTRINSIC_TO_GOLGI_MEMBRANE/0.04023/24.39,CELL_SUBSTRATE_ADHERENS_JUNCTION/0.04286/22.87,DNA_DIRECTED_RNA_POLYMERASE_COMPLEX/0.04548/21.52,RNA_POLYMERASE_COMPLEX/0.04548/21.52,NUCLEAR_DNA_DIRECTED_RNA_POLYMERASE_COMPLEX/0.04548/21.52,…	NA	ACID_AMINO_ACID_LIGASE_ACTIVITY/0.01062/12.84,LIGASE_ACTIVITY_FORMING_CARBON_NITROGEN_BONDS/0.01487/10.76,ELECTRON_CARRIER_ACTIVITY/0.01881/9.504,LIPID_BINDING/0.02313/8.509,OXIDOREDUCTASE_ACTIVITY_ACTING_ON_THE_CH_NH_GROUP_OF_DONORS/0.027/36.59,LIGASE_ACTIVITY/0.02892/7.544,STEROID_HORMONE_RECEPTOR_ACTIVITY/0.03496/28.15,AMINOPEPTIDASE_ACTIVITY/0.03496/28.15,ENZYME_INHIBITOR_ACTIVITY/0.03762/6.5…	NA	CAMP_UP.V1_DN/0.0019/7.583,STK33_SKM_UP/0.006133/5.461,P53_DN.V1_DN/0.01514/5.777,EIF4E_DN/0.02892/7.544,TBK1.DF_DN/0.04107/3.92,STK33_NOMO_UP/0.04144/3.906	NA	HALLMARK_P53_PATHWAY/0.002009/7.467,HALLMARK_E2F_TARGETS/0.01578/5.688	NA	P53_PATHWAY
M76	148	-1.00449	0.00066393	0.0224879	0.547497	0.9147	0.125703	0.998622	0.73665	1.33333	1	0	4.01	1	18.52	0	75	M4	LRP3|4037(24),PALM|5064(22),MEIS3|56917(21)	S1	0	BIOCARTA_NEUROTRANSMITTERS_PATHWAY/0.02342/42.28	NA	KEGG_BASAL_CELL_CARCINOMA/0.01922/9.396,KEGG_LONG_TERM_DEPRESSION/0.02718/7.806,KEGG_TAURINE_AND_HYPOTAURINE_METABOLISM/0.03873/25.37	NA	REACTOME_NEURONAL_SYSTEM/0.004198/4.715,REACTOME_POTASSIUM_CHANNELS/0.006465/7.928,REACTOME_VOLTAGE_GATED_POTASSIUM_CHANNELS/0.01247/11.8,REACTOME_SIGNALING_BY_ACTIVATED_POINT_MUTANTS_OF_FGFR1/0.03493/28.19,REACTOME_SIGNALING_BY_FGFR3_MUTANTS/0.03873/25.37,REACTOME_FGFR2C_LIGAND_BINDING_AND_ACTIVATION/0.03873/25.37,REACTOME_INSULIN_RECEPTOR_SIGNALLING_CASCADE/0.03976/6.342,REACTOME_BILE_SALT_AND_…	NA	CATION_TRANSPORT/0.002587/6.998,BONE_REMODELING/0.005423/18.12,ION_TRANSPORT/0.005586/5.638,TISSUE_REMODELING/0.00581/17.5,METAL_ION_TRANSPORT/0.01059/6.618,CELL_CELL_SIGNALING/0.01708/3.338,POTASSIUM_ION_TRANSPORT/0.02198/8.748,POSITIVE_REGULATION_OF_CELLULAR_PROTEIN_METABOLIC_PROCESS/0.03116/7.248,POSITIVE_REGULATION_OF_PROTEIN_METABOLIC_PROCESS/0.03281/7.047,G_PROTEIN_SIGNALING_ADENYLATE_CYCLA…	NA	VOLTAGE_GATED_POTASSIUM_CHANNEL_COMPLEX/0.0005233/19.03,PLASMA_MEMBRANE_PART/0.03217/2.031,CELL_SOMA/0.03873/25.37	NA	OXIDOREDUCTASE_ACTIVITY_ACTING_ON_SULFUR_GROUP_OF_DONORS/0.0006759/50.74,ANTIOXIDANT_ACTIVITY/0.002252/28.19,VOLTAGE_GATED_POTASSIUM_CHANNEL_ACTIVITY/0.008857/14.09,CATION_CHANNEL_ACTIVITY/0.0111/6.505,GATED_CHANNEL_ACTIVITY/0.01188/6.342,POTASSIUM_CHANNEL_ACTIVITY/0.016/10.35,METAL_ION_TRANSMEMBRANE_TRANSPORTER_ACTIVITY/0.01964/5.249,ION_CHANNEL_ACTIVITY/0.02035/5.177,SUBSTRATE_SPECIFIC_CHANNEL_…	NA	E2F3_UP.V1_UP/9.265e-05/8.184,BCAT_BILD_ET_AL_UP/0.01303/11.53,BCAT.100_UP.V1_UP/0.01419/11.03,KRAS.LUNG.BREAST_UP.V1_DN/0.01595/5.68,KRAS.LUNG_UP.V1_DN/0.01692/5.555,KRAS.600.LUNG.BREAST_UP.V1_DN/0.0225/3.731,IL21_UP.V1_DN/0.0283/4.557,KRAS.DF.V1_DN/0.03768/4.07,LEF1_UP.V1_UP/0.03972/3.985	NA	NA	NA	VOLTAGE_GATED_P.
M128	149	-0.94566	0.0794867	0.0275531	0.178467	0.0055456	0.977389	1.15172	1.61764	0.556437	1	0	3.83	1	67.93	0	74	M11	DHX15|1665(24),SEC24B|10427(21)	S1	0	BIOCARTA_NEUROTRANSMITTERS_PATHWAY/0.02311/42.85,BIOCARTA_EPONFKB_PATHWAY/0.04197/23.37,BIOCARTA_AKAP13_PATHWAY/0.0457/21.43,BIOCARTA_CACAM_PATHWAY/0.04941/19.78	NA	KEGG_LYSINE_DEGRADATION/0.0127/11.69,KEGG_NUCLEOTIDE_EXCISION_REPAIR/0.0127/11.69,KEGG_PURINE_METABOLISM/0.02332/4.913,KEGG_GLIOMA/0.02651/7.911,KEGG_P53_SIGNALING_PATHWAY/0.02804/7.675,KEGG_ERBB_SIGNALING_PATHWAY/0.04515/5.911	NA	REACTOME_PURINE_RIBONUCLEOSIDE_MONOPHOSPHATE_BIOSYNTHESIS/0.0008023/46.75,REACTOME_ANTIGEN_PRESENTATION_FOLDING_ASSEMBLY_AND_PEPTIDE_LOADING_OF_CLASS_I_MHC/0.002709/25.71,REACTOME_TRANSPORT_TO_THE_GOLGI_AND_SUBSEQUENT_MODIFICATION/0.007288/15.58,REACTOME_PURINE_METABOLISM/0.007288/15.58,REACTOME_NUCLEOTIDE_EXCISION_REPAIR/0.0156/10.49,REACTOME_HORMONE_LIGAND_BINDING_RECEPTORS/0.02691/36.73,REACTO…	NA	NUCLEOBASENUCLEOSIDE_AND_NUCLEOTIDE_METABOLIC_PROCESS/0.01682/10.08,NUCLEOBASENUCLEOSIDENUCLEOTIDE_AND_NUCLEIC_ACID_METABOLIC_PROCESS/0.01787/2.134,SPHINGOLIPID_BIOSYNTHETIC_PROCESS/0.0307/32.14,PROTEIN_POLYUBIQUITINATION/0.04197/23.37,NEGATIVE_REGULATION_OF_CYTOSKELETON_ORGANIZATION_AND_BIOGENESIS/0.04197/23.37,CELLULAR_RESPONSE_TO_EXTRACELLULAR_STIMULUS/0.04197/23.37,PURINE_NUCLEOTIDE_METABOLIC…	NA	MITOCHONDRION/0.009824/3.838,INTEGRAL_TO_GOLGI_MEMBRANE/0.03823/25.71,U12_DEPENDENT_SPLICEOSOME/0.04197/23.37,DNA_DIRECTED_RNA_POLYMERASEII_CORE_COMPLEX/0.0457/21.43,FOCAL_ADHESION/0.04941/19.78	NA	HELICASE_ACTIVITY/0.01621/10.28,ACID_AMINO_ACID_LIGASE_ACTIVITY/0.02075/9.022,OXIDOREDUCTASE_ACTIVITY/0.02392/3.66,LIGASE_ACTIVITY_FORMING_CARBON_NITROGEN_BONDS/0.02882/7.562,PROTEIN_DOMAIN_SPECIFIC_BINDING/0.0296/7.453,ELECTRON_CARRIER_ACTIVITY/0.0362/6.678,OXIDOREDUCTASE_ACTIVITY_ACTING_ON_THE_CH_NH_GROUP_OF_DONORS/0.03823/25.71,ATP_DEPENDENT_DNA_HELICASE_ACTIVITY/0.04197/23.37,LIPID_BINDING/0.…	NA	EIF4E_DN/0.0005557/10.6,CSR_LATE_UP.V1_DN/0.003432/6.468,CAMP_UP.V1_DN/0.006795/5.329,STK33_SKM_UP/0.02053/3.838,TGFB_UP.V1_DN/0.03546/4.17,IL2_UP.V1_DN/0.03594/4.147,P53_DN.V1_DN/0.03791/4.06	NA	HALLMARK_P53_PATHWAY/0.007169/5.247,HALLMARK_E2F_TARGETS/0.03942/3.997	NA	P53_PATHWAY
M166	150	-0.883053	0.0695395	0.0325876	0.868658	0.00255594	1	0.916422	1.35523	0.355786	1	0	3.53	1	33.24	0	248	M16	KIAA1712|80817(31),ZKSCAN4|387032(25),ZNF322A|79692(22),SMARCAD1|56916(21),CUL5|8065(21),ZNF354B|117608(20),ZRANB2|9406(20),SNRNP48|154007(19),ELF2|1998(17),PRPF4B|8899(16),KIAA1731|85459(16),ZNF19|7567(16)	NA	0	BIOCARTA_ETC_PATHWAY/0.008612/13.95,BIOCARTA_ATM_PATHWAY/0.02755/7.672,BIOCARTA_ATRBRCA_PATHWAY/0.03019/7.307	NA	KEGG_NON_HOMOLOGOUS_END_JOINING/0.01201/11.8,KEGG_LYSINE_DEGRADATION/0.01956/5.231,KEGG_HOMOLOGOUS_RECOMBINATION/0.04479/5.902	NA	REACTOME_GENERIC_TRANSCRIPTION_PATHWAY/2.523e-06/3.836,REACTOME_DOUBLE_STRAND_BREAK_REPAIR/0.0001713/13.95,REACTOME_HOMOLOGOUS_RECOMBINATION_REPAIR_OF_REPLICATION_INDEPENDENT_DOUBLE_STRAND_BREAKS/0.001081/14.39,REACTOME_CITRIC_ACID_CYCLE_TCA_CYCLE/0.02501/8.076,REACTOME_DNA_REPAIR/0.04859/2.923	NA	MEIOTIC_RECOMBINATION/0.000716/16.44,MEIOSIS_I/0.001081/14.39,COENZYME_METABOLIC_PROCESS/0.001468/8.076,DNA_RECOMBINATION/0.00254/6.975,DOUBLE_STRAND_BREAK_REPAIR/0.003195/10.01,COFACTOR_METABOLIC_PROCESS/0.005348/5.683,COENZYME_BIOSYNTHETIC_PROCESS/0.007107/15.34,COFACTOR_CATABOLIC_PROCESS/0.007107/15.34,RESPONSE_TO_IONIZING_RADIATION/0.007107/15.34,MEIOTIC_CELL_CYCLE/0.007512/7.425,AEROBIC_RESP…	NA	NA	NA	OXIDOREDUCTASE_ACTIVITY_ACTING_ON_THE_ALDEHYDE_OR_OXO_GROUP_OF_DONORSNAD_OR_NADP_AS_ACCEPTOR/0.018/9.59,OXIDOREDUCTASE_ACTIVITY_ACTING_ON_THE_ALDEHYDE_OR_OXO_GROUP_OF_DONORS/0.03019/7.307,AMINE_BINDING/0.03576/6.671	NA	JAK2_DN.V1_DN/7.902e-05/5.04,MTOR_UP.N4.V1_DN/0.01001/2.951,IL2_UP.V1_DN/0.01119/2.887	NA	HALLMARK_REACTIVE_OXIGEN_SPECIES_PATHWAY/0.0246/4.795	NA	MEIOTIC_RECOMBI.
M357	151	-0.860952	0.0146337	0.0317644	0.98074	1	0.0149776	0.717401	0	1.63398	1	0	2.21	1	36.42	0	72	M62	SART1|9092(19),BANF1|8815(18),WDR74|54663(16)	S1	0	BIOCARTA_AHSP_PATHWAY/0.04811/20.33	NA	KEGG_PORPHYRIN_AND_CHLOROPHYLL_METABOLISM/0.007326/15.54	NA	REACTOME_APOBEC3G_MEDIATED_RESISTANCE_TO_HIV1_INFECTION/0.01878/52.85,REACTOME_INTEGRATION_OF_PROVIRUS/0.02988/33.03,REACTOME_ABACAVIR_TRANSPORT_AND_METABOLISM/0.03721/26.43,REACTOME_ORGANIC_CATION_ANION_ZWITTERION_TRANSPORT/0.03721/26.43,REACTOME_INHIBITION_OF_REPLICATION_INITIATION_OF_DAMAGED_DNA_BY_RB1_E2F1/0.04449/22.02,REACTOME_POL_SWITCHING/0.04811/20.33,REACTOME_EARLY_PHASE_OF_HIV_LIFE_CYC…	NA	GLYCEROPHOSPHOLIPID_BIOSYNTHETIC_PROCESS/0.005736/17.62,PHOSPHOLIPID_BIOSYNTHETIC_PROCESS/0.009559/13.55,GLYCEROPHOSPHOLIPID_METABOLIC_PROCESS/0.01259/11.75,MEMBRANE_LIPID_BIOSYNTHETIC_PROCESS/0.01368/11.25,PROTEIN_FOLDING/0.01971/9.272,PHOSPHOLIPID_METABOLIC_PROCESS/0.02967/7.444,AMINO_ACID_DERIVATIVE_BIOSYNTHETIC_PROCESS/0.02988/33.03,HEME_BIOSYNTHETIC_PROCESS/0.03721/26.43,HEME_METABOLIC_PROCE…	NA	INTRINSIC_TO_ENDOPLASMIC_RETICULUM_MEMBRANE/0.003394/22.98,INTEGRAL_TO_ENDOPLASMIC_RETICULUM_MEMBRANE/0.003394/22.98,ENDOPLASMIC_RETICULUM/0.004564/4.62,CYTOPLASMIC_PART/0.01258/2.144,INTEGRAL_TO_ORGANELLE_MEMBRANE/0.01481/10.79,INTRINSIC_TO_ORGANELLE_MEMBRANE/0.01598/10.36,ENDOPLASMIC_RETICULUM_MEMBRANE/0.03947/6.368,NUCLEAR_ENVELOPE_ENDOPLASMIC_RETICULUM_NETWORK/0.04752/5.745	NA	METHYLTRANSFERASE_ACTIVITY/0.008187/14.68,TRANSFERASE_ACTIVITY_TRANSFERRING_ONE_CARBON_GROUPS/0.008634/14.28,GTPASE_REGULATOR_ACTIVITY/0.01188/6.342,CATION_BINDING/0.04327/3.849,N_METHYLTRANSFERASE_ACTIVITY/0.04811/20.33	NA	GCNP_SHH_UP_LATE.V1_DN/0.0004886/7.682,PRC2_EDD_UP.V1_UP/0.005951/5.534,GCNP_SHH_UP_EARLY.V1_UP/0.02508/4.776,ERB2_UP.V1_UP/0.03491/4.195	NA	HALLMARK_DNA_REPAIR/0.01894/5.321,HALLMARK_XENOBIOTIC_METABOLISM/0.04022/3.964	NA	INTRINSIC_TO_EN.
M198	152	-0.850117	0.0549436	0.00142604	0.834911	0.121361	0.998919	0.873006	1.29692	0.331399	1	0	2.64	1	87.36	0	71	M22	EXOC5|10640(25),NAA30|122830(17),G2E3|55632(16),FANCM|57697(16),TMX1|81542(16)	S1	0	BIOCARTA_RNA_PATHWAY/0.0367/26.8,BIOCARTA_EIF2_PATHWAY/0.0403/24.36,BIOCARTA_PTC1_PATHWAY/0.0403/24.36	NA	KEGG_FC_GAMMA_R_MEDIATED_PHAGOCYTOSIS/0.04908/5.642	NA	REACTOME_DIABETES_PATHWAYS/0.001265/8.507,REACTOME_INSULIN_SYNTHESIS_AND_PROCESSING/0.002253/28.21,REACTOME_MITOTIC_G2_G2_M_PHASES/0.00267/10.86,REACTOME_CELL_CYCLE/0.003047/4.198,REACTOME_PERK_REGULATED_GENE_EXPRESSION/0.004537/19.85,REACTOME_CELL_CYCLE_MITOTIC/0.005038/4.512,REACTOME_G1_PHASE/0.007544/15.31,REACTOME_FORMATION_OF_RNA_POL_II_ELONGATION_COMPLEX_/0.01123/12.46,REACTOME_LOSS_OF_NLP_…	NA	VESICLE_MEDIATED_TRANSPORT/0.005981/5.525,REGULATION_OF_CYCLIN_DEPENDENT_PROTEIN_KINASE_ACTIVITY/0.01123/12.46,GOLGI_VESICLE_TRANSPORT/0.01386/11.17,POSITIVE_REGULATION_OF_CYTOSKELETON_ORGANIZATION_AND_BIOGENESIS/0.0367/26.8,SECRETORY_PATHWAY/0.03848/6.457,REGULATION_OF_PROTEIN_POLYMERIZATION/0.0403/24.36,RESPONSE_TO_ABIOTIC_STIMULUS/0.04191/6.161,NEGATIVE_REGULATION_OF_PHOSPHORYLATION/0.04388/22…	NA	MEMBRANE_FRACTION/0.001468/4.858,ENDOPLASMIC_RETICULUM/0.004299/4.685,CELL_FRACTION/0.008724/3.371,CYTOPLASMIC_PART/0.01137/2.174,CENTROSOME/0.01734/9.925,MICROTUBULE_ORGANIZING_CENTER/0.02316/8.507,ENVELOPE/0.02344/4.902,ORGANELLE_ENVELOPE/0.02344/4.902,ORGANELLE_MEMBRANE/0.02419/3.646,MITOCHONDRIAL_MEMBRANE/0.03848/6.457,ENDOPLASMIC_RETICULUM_MEMBRANE/0.03848/6.457,NUCLEAR_ENVELOPE_ENDOPLASMIC_…	NA	PROTEIN_KINASE_INHIBITOR_ACTIVITY/0.003593/22.33,KINASE_INHIBITOR_ACTIVITY/0.003896/21.44,PROTEIN_KINASE_REGULATOR_ACTIVITY/0.009306/13.74,KINASE_REGULATOR_ACTIVITY/0.01226/11.91,TUBULIN_BINDING/0.01332/11.4,ENZYME_REGULATOR_ACTIVITY/0.02983/3.414,ANTIPORTER_ACTIVITY/0.0367/26.8,ZINC_ION_BINDING/0.04278/6.091,TRANSCRIPTION_ELONGATION_REGULATOR_ACTIVITY/0.04388/22.33	NA	EGFR_UP.V1_UP/7.881e-05/8.418,LTE2_UP.V1_UP/0.005161/5.763,TBK1.DF_DN/0.02066/3.828,MTOR_UP.N4.V1_DN/0.03062/4.417,PIGF_UP.V1_UP/0.03192/4.346,CYCLIN_D1_KE_.V1_DN/0.03236/4.322,CYCLIN_D1_UP.V1_DN/0.03236/4.322,E2F1_UP.V1_DN/0.03506/4.187,RAF_UP.V1_UP/0.03552/4.166,MEK_UP.V1_UP/0.03645/4.123	NA	HALLMARK_UNFOLDED_PROTEIN_RESPONSE/0.008697/7.115	NA	MEMBRANE_FRACTI.
M277	153	-0.802874	0.000510277	0.0325472	0.997932	0.927461	0.990928	0.629913	0.729912	0.502151	1	0	5.39	1	50.46	0	82	M29	C1orf65|164127(29),NTSR2|23620(23)	NA	0	NA	NA	KEGG_NEUROACTIVE_LIGAND_RECEPTOR_INTERACTION/0.004746/4.586,KEGG_ECM_RECEPTOR_INTERACTION/0.04988/5.591	NA	REACTOME_DEVELOPMENTAL_BIOLOGY/0.005824/3.683,REACTOME_REGULATION_OF_BETA_CELL_DEVELOPMENT/0.006449/16.57,REACTOME_G_ALPHA_S_SIGNALLING_EVENTS/0.01001/6.758,REACTOME_AXON_GUIDANCE/0.01954/3.9,REACTOME_GPCR_LIGAND_BINDING/0.02072/3.179,REACTOME_GPCR_DOWNSTREAM_SIGNALING/0.02373/2.703,REACTOME_PEPTIDE_LIGAND_BINDING_RECEPTORS/0.0377/4.071,REACTOME_PLATELET_HOMEOSTASIS/0.04158/6.188,REACTOME_INTEGRI…	NA	DIGESTION/0.01349/11.32,TISSUE_DEVELOPMENT/0.0214/5.081,PHOTORECEPTOR_CELL_MAINTENANCE/0.03813/25.78,GLUCAN_METABOLIC_PROCESS/0.04228/23.2,MAINTENANCE_OF_CELLULAR_PROTEIN_LOCALIZATION/0.04228/23.2,MAINTENANCE_OF_CELLULAR_LOCALIZATION/0.04641/21.09	NA	MICROVILLUS/0.04641/21.09	NA	SECRETIN_LIKE_RECEPTOR_ACTIVITY/0.0008073/46.41,G_PROTEIN_COUPLED_RECEPTOR_ACTIVITY/0.00693/5.304,MONOSACCHARIDE_BINDING/0.04641/21.09,CATION_TRANSPORTING_ATPASE_ACTIVITY/0.04641/21.09,CALCIUM_ION_TRANSMEMBRANE_TRANSPORTER_ACTIVITY/0.04641/21.09,VOLTAGE_GATED_SODIUM_CHANNEL_ACTIVITY/0.04641/21.09	NA	CAHOY_NEURONAL/0.008267/7.251,RELA_DN.V1_DN/0.0202/5.195,NFE2L2.V2/0.03264/2.816,ATF2_UP.V1_UP/0.03937/4.001,PRC1_BMI_UP.V1_DN/0.04166/3.911,ESC_V6.5_UP_LATE.V1_DN/0.04166/3.911,LEF1_UP.V1_UP/0.04954/3.645	NA	HALLMARK_KRAS_SIGNALING_DN/0.001446/6.043	NA	SECRETIN_LIKE_R.
M473	154	-0.802792	0.191175	0.331082	0.0447913	0.00738593	0.728259	1.1388	1.30509	0.926352	1	0	3.16	1	23.72	0	254	M171	MATR3|9782(63),RBL2|5934(24),ACTR1A|10121(20),STAG2|10735(19),EPHX1|2052(18),MRPS12|6183(17),QKI|9444(17),BCLAF1|9774(16)	S1	0	BIOCARTA_RACCYCD_PATHWAY/0.004871/8.643,BIOCARTA_CD40_PATHWAY/0.01662/9.988,BIOCARTA_41BB_PATHWAY/0.02116/8.813,BIOCARTA_TNFR2_PATHWAY/0.02359/8.323,BIOCARTA_GCR_PATHWAY/0.02614/7.885,BIOCARTA_IGF1MTOR_PATHWAY/0.02879/7.491,BIOCARTA_MITOCHONDRIA_PATHWAY/0.03155/7.134,BIOCARTA_P53HYPOXIA_PATHWAY/0.0344/6.81,BIOCARTA_CELLCYCLE_PATHWAY/0.03735/6.514,BIOCARTA_MTOR_PATHWAY/0.03735/6.514,BIOCARTA_NFKB_…	NA	KEGG_SMALL_CELL_LUNG_CANCER/0.02607/3.567,KEGG_INSULIN_SIGNALING_PATHWAY/0.03589/2.754,KEGG_PROXIMAL_TUBULE_BICARBONATE_RECLAMATION/0.03735/6.514,KEGG_RIG_I_LIKE_RECEPTOR_SIGNALING_PATHWAY/0.04613/3.745	NA	REACTOME_TRAF6_MEDIATED_NFKB_ACTIVATION/0.0001552/14.27,REACTOME_RIP_MEDIATED_NFKB_ACTIVATION_VIA_DAI/0.001654/12.48,REACTOME_DEADENYLATION_OF_MRNA/0.001945/11.83,REACTOME_DEADENYLATION_DEPENDENT_MRNA_DECAY/0.002769/6.81,REACTOME_TAK1_ACTIVATES_NFKB_BY_PHOSPHORYLATION_AND_ACTIVATION_OF_IKKS_COMPLEX/0.003417/9.771,REACTOME_GOLGI_ASSOCIATED_VESICLE_BIOGENESIS/0.005082/5.762,REACTOME_TRANS_GOLGI_NET…	NA	MRNA_METABOLIC_PROCESS/0.002435/5.351,RNA_SPLICINGVIA_TRANSESTERIFICATION_REACTIONS/0.004352/8.989,SPHINGOLIPID_METABOLIC_PROCESS/0.005427/8.323,MRNA_PROCESSING_GO_0006397/0.007947/5.079,GLIOGENESIS/0.009017/13.62,REGULATION_OF_HOMEOSTATIC_PROCESS/0.01257/11.52,NEGATIVE_REGULATION_OF_CELL_MIGRATION/0.01662/9.988,REGULATION_OF_ACTION_POTENTIAL/0.02116/8.813,TRNA_METABOLIC_PROCESS/0.02614/7.885,MEM…	NA	NUCLEAR_BODY/0.00802/7.249,MITOCHONDRIAL_PART/0.01098/3.234,MITOCHONDRIAL_MATRIX/0.02341/4.885,MITOCHONDRIAL_LUMEN/0.02341/4.885,MITOCHONDRIAL_OUTER_MEMBRANE/0.02359/8.323,MITOCHONDRION/0.03651/2.012,PROTEASOME_COMPLEX/0.03735/6.514,ORGANELLE_OUTER_MEMBRANE/0.0404/6.242,OUTER_MEMBRANE/0.04353/5.993	NA	TRANSCRIPTION_ELONGATION_REGULATOR_ACTIVITY/0.0004731/18.73,TRANSCRIPTION_COACTIVATOR_ACTIVITY/0.006189/3.654,TRANSCRIPTION_COFACTOR_ACTIVITY/0.01064/2.675,METHYLTRANSFERASE_ACTIVITY/0.01213/6.242,TRANSFERASE_ACTIVITY_TRANSFERRING_ONE_CARBON_GROUPS/0.01308/6.074,TUBULIN_BINDING/0.02477/4.781,TRANSCRIPTION_ACTIVATOR_ACTIVITY/0.02815/2.613,S_ADENOSYLMETHIONINE_DEPENDENT_METHYLTRANSFERASE_ACTIVITY/0…	NA	TBK1.DF_DN/0.01322/2.408,ESC_V6.5_UP_LATE.V1_DN/0.03252/2.525,PRC2_EDD_UP.V1_UP/0.04342/2.353,MTOR_UP.N4.V1_UP/0.04622/2.317	NA	HALLMARK_UV_RESPONSE_DN/0.0125/3.143,HALLMARK_UNFOLDED_PROTEIN_RESPONSE/0.01784/3.315,HALLMARK_ANDROGEN_RESPONSE/0.04643/2.967,HALLMARK_MYC_TARGETS_V1/0.04718/2.305	NA	TRANSCRIPTION_E.
[truncated: 56 more rows]

## Sheet: Supplementary Data 2B
Supplemetary Data 2B. Refined list of modules
id	COX.P__overall	LR.P__overall	FET.P__all__sample.type__primary_vs_metastatic__FDR.perm_0.1__ALL	FET.P__all__sample.type__primary_vs_metastatic__FDR.perm_0.1__DN	FET.P__all__sample.type__primary_vs_metastatic__FDR.perm_0.1__UP	EFC__all__sample.type__primary_vs_metastatic__FDR.perm_0.1__ALL	EFC__all__sample.type__primary_vs_metastatic__FDR.perm_0.1__DN	EFC__all__sample.type__primary_vs_metastatic__FDR.perm_0.1__UP	FET.P__common.survival	EFC__common.survival	MDC_metastatic	MDC_metastatic.P__overallFDR	MDC_GTEx	MDC_GTEx.P__overallFDR	module.size	module.parent	module.hub	module.scale	module.pvalue	SigTerms.c2.cp.biocarta.v5.0.symbols	AllPair.SigTerms.c2.cp.biocarta.v5.0.symbols	SigTerms.c2.cp.kegg.v5.0.symbols	AllPair.SigTerms.c2.cp.kegg.v5.0.symbols	SigTerms.c2.cp.reactome.v5.0.symbols	AllPair.SigTerms.c2.cp.reactome.v5.0.symbols	SigTerms.c5.bp.v5.0.symbols	AllPair.SigTerms.c5.bp.v5.0.symbols	SigTerms.c5.cc.v5.0.symbols	AllPair.SigTerms.c5.cc.v5.0.symbols	SigTerms.c5.mf.v5.0.symbols	AllPair.SigTerms.c5.mf.v5.0.symbols	SigTerms.c6.all.v5.0.symbols	AllPair.SigTerms.c6.all.v5.0.symbols	SigTerms.h.all.v5.0.symbols	AllPair.SigTerms.h.all.v5.0.symbols	module.term
[truncated: 84 more rows]
