# Supplementary material for: Network models of primary melanoma microenvironments identify key melanoma regulators underlying prognosis
Source: Nat Commun. 2021 Feb 22;12:1214. doi: 10.1038/s41467-021-21457-0 (PMC7900178; doi:10.1038/s41467-021-21457-0)
Supplement: Supplementary file 4 — Supplementary Data 3 [file 41467_2021_21457_MOESM4_ESM.xlsx]

## Sheet: Supplementary Data 3
Supplementary Data 3. List of significantly enriched MSigDB signatures for hub genes of module M7 with Bonferroni corrected FET p-value < 0.05.
set1_Name	set2_Name	Background	set1_size	set2_size	expected.overlap	actual.overlap	enrichment.foldchange	odds.ratio	FET_pvalue	corrected.FET.pvalue	intersects	database
M7	BIOCARTA_TCYTOTOXIC_PATHWAY	19027	77	12	0.0485626	5	102.96	185.971	7.37e-10	1.9e-06	ITGB2,PTPRC,CD3E,CD8A,ITGAL	c2.cp.biocarta.v5.0.symbols
M7	BIOCARTA_THELPER_PATHWAY	19027	77	12	0.0485626	5	102.96	185.971	7.37e-10	1.9e-06	ITGB2,PTPRC,CD3E,ITGAL,CD4	c2.cp.biocarta.v5.0.symbols
M7	BIOCARTA_TCRA_PATHWAY	19027	77	11	0.0445157	4	89.856	147.589	8.01e-08	0.000206478	LCK,PTPRC,CD3E,CD4	c2.cp.biocarta.v5.0.symbols
M7	BIOCARTA_CTL_PATHWAY	19027	77	13	0.0526095	4	76.032	114.467	1.72e-07	0.000444628	ITGB2,CD3E,ITGAL,PRF1	c2.cp.biocarta.v5.0.symbols
M7	BIOCARTA_CSK_PATHWAY	19027	77	22	0.0890314	4	44.928	57.5157	1.72e-06	0.00442487	LCK,PTPRC,CD3E,CD4	c2.cp.biocarta.v5.0.symbols
M7	BIOCARTA_TCAPOPTOSIS_PATHWAY	19027	77	9	0.0364219	3	82.368	127.677	5.26e-06	0.0135657	CD3E,CCR5,CD4	c2.cp.biocarta.v5.0.symbols
M7	BIOCARTA_BLYMPHOCYTE_PATHWAY	19027	77	11	0.0445157	3	67.392	95.8597	1.03e-05	0.0264919	ITGB2,PTPRC,ITGAL	c2.cp.biocarta.v5.0.symbols
M7	KEGG_PRIMARY_IMMUNODEFICIENCY	19027	77	35	0.141641	7	49.4208	67.407	8.26e-11	2.13e-07	LCK,TAP1,PTPRC,CD3E,CD8A,CD8B,CD4	c2.cp.kegg.v5.0.symbols
M7	KEGG_NATURAL_KILLER_CELL_MEDIATED_CYTOTOXICITY	19027	77	121	0.489673	9	18.3796	22.2387	1.41e-09	3.64e-06	LCK,ITGB2,VAV1,SH2D1A,PTPN6,ITGAL,TYROBP,PRF1,FCGR3A	c2.cp.kegg.v5.0.symbols
M7	KEGG_T_CELL_RECEPTOR_SIGNALING_PATHWAY	19027	77	108	0.437063	8	18.304	21.8331	1.26e-08	3.25e-05	LCK,VAV1,PTPRC,CD3E,PTPN6,CD8A,CD8B,CD4	c2.cp.kegg.v5.0.symbols
M7	KEGG_HEMATOPOIETIC_CELL_LINEAGE	19027	77	83	0.335891	7	20.8401	24.8264	4.37e-08	0.000112631	CD3E,CD8A,CSF1R,CD8B,IL1B,CD37,CD4	c2.cp.kegg.v5.0.symbols
M7	KEGG_LEISHMANIA_INFECTION	19027	77	70	0.283282	6	21.1803	24.9278	3.85e-07	0.000991906	ITGB2,PTPN6,STAT1,IL1B,HLA-DPB1,FCGR3A	c2.cp.kegg.v5.0.symbols
M7	KEGG_CELL_ADHESION_MOLECULES_CAMS	19027	77	130	0.526094	7	13.3056	15.2975	9.55e-07	0.00246282	ITGB2,PTPRC,CD8A,ITGAL,CD8B,HLA-DPB1,CD4	c2.cp.kegg.v5.0.symbols
M7	KEGG_ANTIGEN_PROCESSING_AND_PRESENTATION	19027	77	70	0.283282	5	17.6503	20.1487	9.38e-06	0.0241876	TAP1,CD8A,CD8B,HLA-DPB1,CD4	c2.cp.kegg.v5.0.symbols
M7	REACTOME_IMMUNE_SYSTEM	19027	77	842	3.40747	28	8.21723	12.7262	7.81e-19	2.01e-15	WAS,LCK,PSMB9,ITGB2,TAP1,VAV1,CYBB,PTPRC,CD3E,PTPN6,CD8A,ITGAL,IRF1,LY86,TYROBP,STAT1,CD8B,FCGR1B,GBP5,OAS2,IL1B,HLA-DPB1,LILRB3,OAS1,CD4,C1QC,FCGR3A,PSMB8	c2.cp.reactome.v5.0.symbols
M7	REACTOME_ADAPTIVE_IMMUNE_SYSTEM	19027	77	508	2.05582	20	9.7285	13.2676	8.41e-15	2.17e-11	WAS,LCK,PSMB9,ITGB2,TAP1,VAV1,CYBB,PTPRC,CD3E,PTPN6,CD8A,ITGAL,TYROBP,CD8B,FCGR1B,HLA-DPB1,LILRB3,CD4,FCGR3A,PSMB8	c2.cp.reactome.v5.0.symbols
M7	REACTOME_INTERFERON_GAMMA_SIGNALING	19027	77	59	0.238766	8	33.5056	42.9021	9.3e-11	2.4e-07	PTPN6,IRF1,STAT1,FCGR1B,GBP5,OAS2,HLA-DPB1,OAS1	c2.cp.reactome.v5.0.symbols
M7	REACTOME_IMMUNOREGULATORY_INTERACTIONS_BETWEEN_A_LYMPHOID_AND_A_NON_LYMPHOID_CELL	19027	77	61	0.24686	8	32.4071	41.273	1.23e-10	3.17e-07	ITGB2,CD3E,CD8A,ITGAL,TYROBP,CD8B,LILRB3,FCGR3A	c2.cp.reactome.v5.0.symbols
M7	REACTOME_CYTOKINE_SIGNALING_IN_IMMUNE_SYSTEM	19027	77	250	1.01172	12	11.861	14.5103	3.51e-10	9.05e-07	LCK,VAV1,PTPN6,IRF1,STAT1,FCGR1B,GBP5,OAS2,IL1B,HLA-DPB1,OAS1,PSMB8	c2.cp.reactome.v5.0.symbols
M7	REACTOME_PHOSPHORYLATION_OF_CD3_AND_TCR_ZETA_CHAINS	19027	77	15	0.0607032	5	82.368	131.321	2.77e-09	7.14e-06	LCK,PTPRC,CD3E,HLA-DPB1,CD4	c2.cp.reactome.v5.0.symbols
M7	REACTOME_PD1_SIGNALING	19027	77	17	0.068797	5	72.6776	108.955	5.67e-09	1.46e-05	LCK,CD3E,PTPN6,HLA-DPB1,CD4	c2.cp.reactome.v5.0.symbols
M7	REACTOME_INTERFERON_SIGNALING	19027	77	143	0.578704	9	15.552	18.5781	6.21e-09	1.6e-05	PTPN6,IRF1,STAT1,FCGR1B,GBP5,OAS2,HLA-DPB1,OAS1,PSMB8	c2.cp.reactome.v5.0.symbols
M7	REACTOME_TCR_SIGNALING	19027	77	51	0.206391	6	29.071	35.4411	5.61e-08	0.000144786	WAS,LCK,PTPRC,CD3E,HLA-DPB1,CD4	c2.cp.reactome.v5.0.symbols
M7	REACTOME_GENERATION_OF_SECOND_MESSENGER_MOLECULES	19027	77	26	0.105219	5	47.52	62.4514	5.86e-08	0.000151023	WAS,LCK,CD3E,HLA-DPB1,CD4	c2.cp.reactome.v5.0.symbols
M7	REACTOME_INTERFERON_ALPHA_BETA_SIGNALING	19027	77	52	0.210438	6	28.512	34.6468	6.33e-08	0.000163148	PTPN6,IRF1,STAT1,OAS2,OAS1,PSMB8	c2.cp.reactome.v5.0.symbols
M7	REACTOME_COSTIMULATION_BY_THE_CD28_FAMILY	19027	77	61	0.24686	6	24.3053	29.0012	1.68e-07	0.00043233	LCK,VAV1,CD3E,PTPN6,HLA-DPB1,CD4	c2.cp.reactome.v5.0.symbols
M7	REACTOME_TRANSLOCATION_OF_ZAP_70_TO_IMMUNOLOGICAL_SYNAPSE	19027	77	13	0.0526095	4	76.032	114.467	1.72e-07	0.000444628	LCK,CD3E,HLA-DPB1,CD4	c2.cp.reactome.v5.0.symbols
M7	REACTOME_DOWNSTREAM_TCR_SIGNALING	19027	77	34	0.137594	4	29.071	34.5332	1.05e-05	0.0270388	LCK,CD3E,HLA-DPB1,CD4	c2.cp.reactome.v5.0.symbols
M7	REACTOME_ANTIGEN_PROCESSING_CROSS_PRESENTATION	19027	77	72	0.291375	5	17.16	19.561	1.08e-05	0.0277863	PSMB9,TAP1,CYBB,FCGR1B,PSMB8	c2.cp.reactome.v5.0.symbols
M7	REACTOME_SIGNAL_REGULATORY_PROTEIN_SIRP_FAMILY_INTERACTIONS	19027	77	12	0.0485626	3	61.776	84.988	1.37e-05	0.0352196	SIRPG,PTPN6,TYROBP	c2.cp.reactome.v5.0.symbols
M7	IMMUNE_SYSTEM_PROCESS	19027	77	322	1.3031	16	12.2785	15.9737	1.68e-13	4.33e-10	WAS,HCLS1,LCK,ITGB2,SLA2,PTPRC,CD3E,SPI1,SIRPG,LY86,GPR65,SIT1,CCR5,RSAD2,CD4,FCGR3A	c5.bp.v5.0.symbols
M7	T_CELL_ACTIVATION	19027	77	43	0.174016	7	40.2262	52.4034	3.86e-10	9.95e-07	LCK,SLA2,PTPRC,CD3E,SIRPG,SIT1,CD4	c5.bp.v5.0.symbols
M7	LYMPHOCYTE_ACTIVATION	19027	77	60	0.242813	7	28.8288	35.5976	4.38e-09	1.13e-05	LCK,SLA2,PTPRC,CD3E,SIRPG,SIT1,CD4	c5.bp.v5.0.symbols
M7	REGULATION_OF_LYMPHOCYTE_ACTIVATION	19027	77	35	0.141641	6	42.3607	54.9845	5.33e-09	1.37e-05	LCK,SLA2,PTPRC,CD3E,SIRPG,SIT1	c5.bp.v5.0.symbols
M7	DEFENSE_RESPONSE	19027	77	259	1.04814	11	10.4948	12.5641	7.27e-09	1.88e-05	WAS,CYBB,PTPRC,PTPRCAP,TYROBP,PRF1,CCR5,LSP1,LILRB3,RSAD2,AIF1	c5.bp.v5.0.symbols
M7	LEUKOCYTE_ACTIVATION	19027	77	67	0.271141	7	25.8168	31.4429	9.63e-09	2.48e-05	LCK,SLA2,PTPRC,CD3E,SIRPG,SIT1,CD4	c5.bp.v5.0.symbols
M7	CELL_ACTIVATION	19027	77	74	0.299469	7	23.3747	28.1566	1.95e-08	5.03e-05	LCK,SLA2,PTPRC,CD3E,SIRPG,SIT1,CD4	c5.bp.v5.0.symbols
M7	REGULATION_OF_T_CELL_ACTIVATION	19027	77	28	0.113313	5	44.1257	57.0338	8.69e-08	0.000224219	LCK,PTPRC,CD3E,SIRPG,SIT1	c5.bp.v5.0.symbols
M7	REGULATION_OF_IMMUNE_SYSTEM_PROCESS	19027	77	67	0.271141	6	22.1287	26.1503	2.96e-07	0.000762248	LCK,SLA2,PTPRC,CD3E,SIRPG,SIT1	c5.bp.v5.0.symbols
M7	POSITIVE_REGULATION_OF_T_CELL_ACTIVATION	19027	77	21	0.0849845	4	47.0674	60.8892	1.41e-06	0.00363148	LCK,PTPRC,CD3E,SIRPG	c5.bp.v5.0.symbols
M7	POSITIVE_REGULATION_OF_IMMUNE_SYSTEM_PROCESS	19027	77	51	0.206391	5	24.2259	28.5102	1.93e-06	0.00498419	LCK,SLA2,PTPRC,CD3E,SIRPG	c5.bp.v5.0.symbols
M7	POSITIVE_REGULATION_OF_LYMPHOCYTE_ACTIVATION	19027	77	24	0.0971251	4	41.184	51.7261	2.48e-06	0.00638836	LCK,PTPRC,CD3E,SIRPG	c5.bp.v5.0.symbols
M7	SIGNAL_TRANSDUCTION	19027	77	1584	6.41026	20	3.12	3.89964	3.29e-06	0.00849592	HCLS1,LCK,SLA2,PTPRC,CD3E,SIRPG,PTPN6,TNFRSF17,TYROBP,GPR65,STAT1,SIT1,CSF1R,INPP5D,IL1B,CCR5,LILRB3,PNOC,LTB,CXCL5	c5.bp.v5.0.symbols
M7	PEPTIDYL_TYROSINE_PHOSPHORYLATION	19027	77	26	0.105219	4	38.016	47.019	3.46e-06	0.00893295	HCLS1,ITGB2,STAT1,ABI3	c5.bp.v5.0.symbols
M7	IMMUNE_RESPONSE	19027	77	230	0.930783	8	8.59492	9.77774	4.15e-06	0.0106905	WAS,SLA2,PTPRC,LY86,GPR65,CCR5,RSAD2,FCGR3A	c5.bp.v5.0.symbols
M7	PEPTIDYL_TYROSINE_MODIFICATION	19027	77	28	0.113313	4	35.3006	43.1449	4.71e-06	0.0121594	HCLS1,ITGB2,STAT1,ABI3	c5.bp.v5.0.symbols
M7	POSITIVE_REGULATION_OF_MULTICELLULAR_ORGANISMAL_PROCESS	19027	77	66	0.267094	5	18.72	21.4794	7.01e-06	0.0180867	LCK,SLA2,PTPRC,CD3E,SIRPG	c5.bp.v5.0.symbols
M7	HEMOPOIESIS	19027	77	72	0.291375	5	17.16	19.561	1.08e-05	0.0277863	HCLS1,LCK,PTPRC,SPI1,CD4	c5.bp.v5.0.symbols
M7	HEMOPOIETIC_OR_LYMPHOID_ORGAN_DEVELOPMENT	19027	77	74	0.299469	5	16.6962	18.9887	1.23e-05	0.0317901	HCLS1,LCK,PTPRC,SPI1,CD4	c5.bp.v5.0.symbols
M7	IMMUNE_SYSTEM_DEVELOPMENT	19027	77	78	0.315657	5	15.84	17.9417	1.6e-05	0.0411406	HCLS1,LCK,PTPRC,SPI1,CD4	c5.bp.v5.0.symbols
M7	PLASMA_MEMBRANE	19027	77	1383	5.59684	22	3.93079	5.16851	1.59e-08	4.1e-05	NCKAP1L,LCK,CD53,SLA2,CYBB,PTPRC,CD3E,NKG7,TNFRSF17,LY86,PTPRCAP,TYROBP,GPR65,SIT1,CSF1R,CD8B,CCR5,LILRB3,CD37,LAPTM5,CD4,FCGR3A	c5.cc.v5.0.symbols
M7	MEMBRANE	19027	77	1942	7.85904	26	3.30829	4.53193	1.89e-08	4.86e-05	NCKAP1L,LCK,CD53,SLA2,CYBB,PTPRC,CD3E,SIRPG,NKG7,PTPN6,TNFRSF17,LY86,PTPRCAP,TYROBP,GPR65,SIT1,CSF1R,CD8B,CORO1A,OAS2,CCR5,LILRB3,CD37,LAPTM5,CD4,FCGR3A	c5.cc.v5.0.symbols
M7	KINASE_BINDING	19027	77	68	0.275188	5	18.1694	20.7986	8.13e-06	0.0209641	LCK,ITGB2,PTPRC,SIT1,CD4	c5.mf.v5.0.symbols
M7	HALLMARK_ALLOGRAFT_REJECTION	19027	77	198	0.801282	21	26.208	39.7186	1.88e-24	4.86e-21	WAS,HCLS1,LCK,ITGB2,TAP1,PTPRC,CD3E,SPI1,PTPN6,CD8A,ITGAL,LY86,GPR65,STAT1,SIT1,PRF1,CD8B,IL1B,CCR5,CD4,LTB	h.all.v5.0.symbols
M7	HALLMARK_INTERFERON_GAMMA_RESPONSE	19027	77	200	0.809376	10	12.3552	14.7309	7.82e-09	2.02e-05	PSMB9,TAP1,IFI44L,PTPN6,APOL6,IRF1,STAT1,OAS2,RSAD2,PSMB8	h.all.v5.0.symbols
M7	HALLMARK_INTERFERON_ALPHA_RESPONSE	19027	77	97	0.392547	7	17.8322	20.9321	1.29e-07	0.000333107	PSMB9,TAP1,IFI44L,IRF1,OAS1,RSAD2,PSMB8	h.all.v5.0.symbols
