# Supplementary material for: Network models of primary melanoma microenvironments identify key melanoma regulators underlying prognosis
Source: Nat Commun. 2021 Feb 22;12:1214. doi: 10.1038/s41467-021-21457-0 (PMC7900178; doi:10.1038/s41467-021-21457-0)
Supplement: Supplementary file 5 — Supplementary Data 4 [file 41467_2021_21457_MOESM5_ESM.xlsx]

## Sheet: Supplementary Data 4A
Supplementary Data 4A. Cell information of GSE72056 scRNA-seq data including published cell type (Published.CellType) and inferred cell type.
sid	tumor	malignancy.status	non.malignancy.status	geo_accession	status	submission_date	last_update_date	type	channel_count	source_name_ch1	organism_ch1	characteristics_ch1	characteristics_ch1.1	treatment_protocol_ch1	growth_protocol_ch1	molecule_ch1	extract_protocol_ch1	extract_protocol_ch1.1	taxid_ch1	description	data_processing	data_processing.1	data_processing.2	platform_id	contact_name	contact_email	contact_institute	contact_address	contact_city	contact_state	contact_zip.postal_code	contact_country	data_row_count	instrument_model	library_selection	library_source	library_strategy	relation	supplementary_file_1	X.ch1	disease.state.ch1	tumor.of.origin.ch1	tumor.index.ch1	Published.CellType	cluster	Inferred.CellType
Cy72_CD45_H02_S758_comb	72	1	Bcells	GSM1850539	Public on Apr 05 2016	Aug 13 2015	Jun 06 2016	SRA	1	melanoma tumor	Homo sapiens	tumor-of-origin: Cy72		Resected tumors were transported in DMEM (ThermoFisher Scientific) on ice immediately after surgical procurement. Tumors were rinsed with PBS (Life Technologies). A small fragment was stored in RNA-protect (Qiagen) for bulk RNA and DNA isolation. Using scalpels, the remainder of the tumor was minced into tiny cubes <1 mm3 and transferred into a 50 ml conical tube (BD Falcon) containing 10 ml pre-…	no culturing (freshly-resected tumor samples)	polyA RNA	RNA and DNA were isolated using the Qiagen minikit following the manufacturers recommendations. Whole Transcriptome amplification (WTA) was performed with a modified SMART-Seq2 protocol, with Maxima Reverse Transcriptase (Life Technologies) used in place of superscript II.	WTA products were cleaned with Agencourt XP DNA beads and 70% ethanol (Beckman Coulter) and Illumina sequencing libraries were prepared using Nextera XT (Illumina), as previously described (15). The 96 samples of a multiwall plate were pooled together, and cleaned with two 0.8x DNA SPRIs (Beckman Coulter). Library quality was assessed with a high sensitivity DNA chip (Agilent) and quantified with…	9606	single cell RNA-seq	Following sequencing on the NextSeq, BAM files were converted to merged, demultiplexed FASTQs. Paired-end reads were then mapped to the UCSC hg19 human transcriptome using Bowtie with parameters -q --phred33-quals -n 1 -e 99999999 -l 25 -I 1 -X 2000 -a -m 15 -S -p 6, which allows alignment of sequences with single base changes such as due to point mutations. Expression levels of genes were quanti…	Genome_build: hg19	Supplementary_files_format_and_content: Tab-delimited text file containing the normalized expression levels (E) for all genes with E>2 in at least 5 cells, across 3,249 cells that passed QC. the tumor-of-origin is indicated in the name of each cell (CY##). The first row denotes the classification (based on inferred CNVs) to malignant (2), non-malignant (1) or unresolved (0) cells. The second row …	GPL18573	Itay,,Tirosh	Tirosh.itay@gmail.com	Broad Institute	7 cambridge center	Cambridge	MA	2142	USA	0	Illumina NextSeq 500	cDNA	transcriptomic	RNA-Seq	BioSample: https://www.ncbi.nlm.nih.gov/biosample/SAMN03989433	NONE	NA	NA	NA	NA	B.cell	CLS2	B.cell
CY58_1_CD45_B02_S974_comb	58	1	Tcells	GSM1850540	Public on Apr 05 2016	Aug 13 2015	Jun 06 2016	SRA	1	melanoma tumor	Homo sapiens	tumor-of-origin: CY58		Resected tumors were transported in DMEM (ThermoFisher Scientific) on ice immediately after surgical procurement. Tumors were rinsed with PBS (Life Technologies). A small fragment was stored in RNA-protect (Qiagen) for bulk RNA and DNA isolation. Using scalpels, the remainder of the tumor was minced into tiny cubes <1 mm3 and transferred into a 50 ml conical tube (BD Falcon) containing 10 ml pre-…	no culturing (freshly-resected tumor samples)	polyA RNA	RNA and DNA were isolated using the Qiagen minikit following the manufacturers recommendations. Whole Transcriptome amplification (WTA) was performed with a modified SMART-Seq2 protocol, with Maxima Reverse Transcriptase (Life Technologies) used in place of superscript II.	WTA products were cleaned with Agencourt XP DNA beads and 70% ethanol (Beckman Coulter) and Illumina sequencing libraries were prepared using Nextera XT (Illumina), as previously described (15). The 96 samples of a multiwall plate were pooled together, and cleaned with two 0.8x DNA SPRIs (Beckman Coulter). Library quality was assessed with a high sensitivity DNA chip (Agilent) and quantified with…	9606	single cell RNA-seq	Following sequencing on the NextSeq, BAM files were converted to merged, demultiplexed FASTQs. Paired-end reads were then mapped to the UCSC hg19 human transcriptome using Bowtie with parameters -q --phred33-quals -n 1 -e 99999999 -l 25 -I 1 -X 2000 -a -m 15 -S -p 6, which allows alignment of sequences with single base changes such as due to point mutations. Expression levels of genes were quanti…	Genome_build: hg19	Supplementary_files_format_and_content: Tab-delimited text file containing the normalized expression levels (E) for all genes with E>2 in at least 5 cells, across 3,249 cells that passed QC. the tumor-of-origin is indicated in the name of each cell (CY##). The first row denotes the classification (based on inferred CNVs) to malignant (2), non-malignant (1) or unresolved (0) cells. The second row …	GPL18573	Itay,,Tirosh	Tirosh.itay@gmail.com	Broad Institute	7 cambridge center	Cambridge	MA	2142	USA	0	Illumina NextSeq 500	cDNA	transcriptomic	RNA-Seq	BioSample: https://www.ncbi.nlm.nih.gov/biosample/SAMN03989434	NONE	NA	NA	NA	NA	T.cell	CLS11	T.cell.CD8
Cy71_CD45_D08_S524_comb	71	2	malignant	GSM1850541	Public on Apr 05 2016	Aug 13 2015	Jun 06 2016	SRA	1	melanoma tumor	Homo sapiens	tumor-of-origin: Cy71		Resected tumors were transported in DMEM (ThermoFisher Scientific) on ice immediately after surgical procurement. Tumors were rinsed with PBS (Life Technologies). A small fragment was stored in RNA-protect (Qiagen) for bulk RNA and DNA isolation. Using scalpels, the remainder of the tumor was minced into tiny cubes <1 mm3 and transferred into a 50 ml conical tube (BD Falcon) containing 10 ml pre-…	no culturing (freshly-resected tumor samples)	polyA RNA	RNA and DNA were isolated using the Qiagen minikit following the manufacturers recommendations. Whole Transcriptome amplification (WTA) was performed with a modified SMART-Seq2 protocol, with Maxima Reverse Transcriptase (Life Technologies) used in place of superscript II.	WTA products were cleaned with Agencourt XP DNA beads and 70% ethanol (Beckman Coulter) and Illumina sequencing libraries were prepared using Nextera XT (Illumina), as previously described (15). The 96 samples of a multiwall plate were pooled together, and cleaned with two 0.8x DNA SPRIs (Beckman Coulter). Library quality was assessed with a high sensitivity DNA chip (Agilent) and quantified with…	9606	single cell RNA-seq	Following sequencing on the NextSeq, BAM files were converted to merged, demultiplexed FASTQs. Paired-end reads were then mapped to the UCSC hg19 human transcriptome using Bowtie with parameters -q --phred33-quals -n 1 -e 99999999 -l 25 -I 1 -X 2000 -a -m 15 -S -p 6, which allows alignment of sequences with single base changes such as due to point mutations. Expression levels of genes were quanti…	Genome_build: hg19	Supplementary_files_format_and_content: Tab-delimited text file containing the normalized expression levels (E) for all genes with E>2 in at least 5 cells, across 3,249 cells that passed QC. the tumor-of-origin is indicated in the name of each cell (CY##). The first row denotes the classification (based on inferred CNVs) to malignant (2), non-malignant (1) or unresolved (0) cells. The second row …	GPL18573	Itay,,Tirosh	Tirosh.itay@gmail.com	Broad Institute	7 cambridge center	Cambridge	MA	2142	USA	0	Illumina NextSeq 500	cDNA	transcriptomic	RNA-Seq	BioSample: https://www.ncbi.nlm.nih.gov/biosample/SAMN03989435	NONE	NA	NA	NA	NA	Melanoma	CLS9	Melanoma
Cy81_FNA_CD45_B01_S301_comb	81	2	malignant	GSM1850542	Public on Apr 05 2016	Aug 13 2015	Jun 06 2016	SRA	1	melanoma tumor	Homo sapiens	tumor-of-origin: Cy81		Resected tumors were transported in DMEM (ThermoFisher Scientific) on ice immediately after surgical procurement. Tumors were rinsed with PBS (Life Technologies). A small fragment was stored in RNA-protect (Qiagen) for bulk RNA and DNA isolation. Using scalpels, the remainder of the tumor was minced into tiny cubes <1 mm3 and transferred into a 50 ml conical tube (BD Falcon) containing 10 ml pre-…	no culturing (freshly-resected tumor samples)	polyA RNA	RNA and DNA were isolated using the Qiagen minikit following the manufacturers recommendations. Whole Transcriptome amplification (WTA) was performed with a modified SMART-Seq2 protocol, with Maxima Reverse Transcriptase (Life Technologies) used in place of superscript II.	WTA products were cleaned with Agencourt XP DNA beads and 70% ethanol (Beckman Coulter) and Illumina sequencing libraries were prepared using Nextera XT (Illumina), as previously described (15). The 96 samples of a multiwall plate were pooled together, and cleaned with two 0.8x DNA SPRIs (Beckman Coulter). Library quality was assessed with a high sensitivity DNA chip (Agilent) and quantified with…	9606	single cell RNA-seq	Following sequencing on the NextSeq, BAM files were converted to merged, demultiplexed FASTQs. Paired-end reads were then mapped to the UCSC hg19 human transcriptome using Bowtie with parameters -q --phred33-quals -n 1 -e 99999999 -l 25 -I 1 -X 2000 -a -m 15 -S -p 6, which allows alignment of sequences with single base changes such as due to point mutations. Expression levels of genes were quanti…	Genome_build: hg19	Supplementary_files_format_and_content: Tab-delimited text file containing the normalized expression levels (E) for all genes with E>2 in at least 5 cells, across 3,249 cells that passed QC. the tumor-of-origin is indicated in the name of each cell (CY##). The first row denotes the classification (based on inferred CNVs) to malignant (2), non-malignant (1) or unresolved (0) cells. The second row …	GPL18573	Itay,,Tirosh	Tirosh.itay@gmail.com	Broad Institute	7 cambridge center	Cambridge	MA	2142	USA	0	Illumina NextSeq 500	cDNA	transcriptomic	RNA-Seq	BioSample: https://www.ncbi.nlm.nih.gov/biosample/SAMN03989436	NONE	NA	NA	NA	NA	Melanoma	CLS1	CAF
Cy80_II_CD45_B07_S883_comb	80	2	malignant	GSM1850543	Public on Apr 05 2016	Aug 13 2015	Jun 06 2016	SRA	1	melanoma tumor	Homo sapiens	tumor-of-origin: Cy80		Resected tumors were transported in DMEM (ThermoFisher Scientific) on ice immediately after surgical procurement. Tumors were rinsed with PBS (Life Technologies). A small fragment was stored in RNA-protect (Qiagen) for bulk RNA and DNA isolation. Using scalpels, the remainder of the tumor was minced into tiny cubes <1 mm3 and transferred into a 50 ml conical tube (BD Falcon) containing 10 ml pre-…	no culturing (freshly-resected tumor samples)	polyA RNA	RNA and DNA were isolated using the Qiagen minikit following the manufacturers recommendations. Whole Transcriptome amplification (WTA) was performed with a modified SMART-Seq2 protocol, with Maxima Reverse Transcriptase (Life Technologies) used in place of superscript II.	WTA products were cleaned with Agencourt XP DNA beads and 70% ethanol (Beckman Coulter) and Illumina sequencing libraries were prepared using Nextera XT (Illumina), as previously described (15). The 96 samples of a multiwall plate were pooled together, and cleaned with two 0.8x DNA SPRIs (Beckman Coulter). Library quality was assessed with a high sensitivity DNA chip (Agilent) and quantified with…	9606	single cell RNA-seq	Following sequencing on the NextSeq, BAM files were converted to merged, demultiplexed FASTQs. Paired-end reads were then mapped to the UCSC hg19 human transcriptome using Bowtie with parameters -q --phred33-quals -n 1 -e 99999999 -l 25 -I 1 -X 2000 -a -m 15 -S -p 6, which allows alignment of sequences with single base changes such as due to point mutations. Expression levels of genes were quanti…	Genome_build: hg19	Supplementary_files_format_and_content: Tab-delimited text file containing the normalized expression levels (E) for all genes with E>2 in at least 5 cells, across 3,249 cells that passed QC. the tumor-of-origin is indicated in the name of each cell (CY##). The first row denotes the classification (based on inferred CNVs) to malignant (2), non-malignant (1) or unresolved (0) cells. The second row …	GPL18573	Itay,,Tirosh	Tirosh.itay@gmail.com	Broad Institute	7 cambridge center	Cambridge	MA	2142	USA	0	Illumina NextSeq 500	cDNA	transcriptomic	RNA-Seq	BioSample: https://www.ncbi.nlm.nih.gov/biosample/SAMN03989437	NONE	NA	NA	NA	NA	Melanoma	CLS14	Melanoma
Cy81_Bulk_CD45_B10_S118_comb	81	2	malignant	GSM1850544	Public on Apr 05 2016	Aug 13 2015	Jun 06 2016	SRA	1	melanoma tumor	Homo sapiens	tumor-of-origin: Cy81		Resected tumors were transported in DMEM (ThermoFisher Scientific) on ice immediately after surgical procurement. Tumors were rinsed with PBS (Life Technologies). A small fragment was stored in RNA-protect (Qiagen) for bulk RNA and DNA isolation. Using scalpels, the remainder of the tumor was minced into tiny cubes <1 mm3 and transferred into a 50 ml conical tube (BD Falcon) containing 10 ml pre-…	no culturing (freshly-resected tumor samples)	polyA RNA	RNA and DNA were isolated using the Qiagen minikit following the manufacturers recommendations. Whole Transcriptome amplification (WTA) was performed with a modified SMART-Seq2 protocol, with Maxima Reverse Transcriptase (Life Technologies) used in place of superscript II.	WTA products were cleaned with Agencourt XP DNA beads and 70% ethanol (Beckman Coulter) and Illumina sequencing libraries were prepared using Nextera XT (Illumina), as previously described (15). The 96 samples of a multiwall plate were pooled together, and cleaned with two 0.8x DNA SPRIs (Beckman Coulter). Library quality was assessed with a high sensitivity DNA chip (Agilent) and quantified with…	9606	single cell RNA-seq	Following sequencing on the NextSeq, BAM files were converted to merged, demultiplexed FASTQs. Paired-end reads were then mapped to the UCSC hg19 human transcriptome using Bowtie with parameters -q --phred33-quals -n 1 -e 99999999 -l 25 -I 1 -X 2000 -a -m 15 -S -p 6, which allows alignment of sequences with single base changes such as due to point mutations. Expression levels of genes were quanti…	Genome_build: hg19	Supplementary_files_format_and_content: Tab-delimited text file containing the normalized expression levels (E) for all genes with E>2 in at least 5 cells, across 3,249 cells that passed QC. the tumor-of-origin is indicated in the name of each cell (CY##). The first row denotes the classification (based on inferred CNVs) to malignant (2), non-malignant (1) or unresolved (0) cells. The second row …	GPL18573	Itay,,Tirosh	Tirosh.itay@gmail.com	Broad Institute	7 cambridge center	Cambridge	MA	2142	USA	0	Illumina NextSeq 500	cDNA	transcriptomic	RNA-Seq	BioSample: https://www.ncbi.nlm.nih.gov/biosample/SAMN03989438	NONE	NA	NA	NA	NA	Melanoma	CLS1	CAF
Cy72_CD45_D09_S717_comb	72	1	Tcells	GSM1850545	Public on Apr 05 2016	Aug 13 2015	Jun 06 2016	SRA	1	melanoma tumor	Homo sapiens	tumor-of-origin: Cy72		Resected tumors were transported in DMEM (ThermoFisher Scientific) on ice immediately after surgical procurement. Tumors were rinsed with PBS (Life Technologies). A small fragment was stored in RNA-protect (Qiagen) for bulk RNA and DNA isolation. Using scalpels, the remainder of the tumor was minced into tiny cubes <1 mm3 and transferred into a 50 ml conical tube (BD Falcon) containing 10 ml pre-…	no culturing (freshly-resected tumor samples)	polyA RNA	RNA and DNA were isolated using the Qiagen minikit following the manufacturers recommendations. Whole Transcriptome amplification (WTA) was performed with a modified SMART-Seq2 protocol, with Maxima Reverse Transcriptase (Life Technologies) used in place of superscript II.	WTA products were cleaned with Agencourt XP DNA beads and 70% ethanol (Beckman Coulter) and Illumina sequencing libraries were prepared using Nextera XT (Illumina), as previously described (15). The 96 samples of a multiwall plate were pooled together, and cleaned with two 0.8x DNA SPRIs (Beckman Coulter). Library quality was assessed with a high sensitivity DNA chip (Agilent) and quantified with…	9606	single cell RNA-seq	Following sequencing on the NextSeq, BAM files were converted to merged, demultiplexed FASTQs. Paired-end reads were then mapped to the UCSC hg19 human transcriptome using Bowtie with parameters -q --phred33-quals -n 1 -e 99999999 -l 25 -I 1 -X 2000 -a -m 15 -S -p 6, which allows alignment of sequences with single base changes such as due to point mutations. Expression levels of genes were quanti…	Genome_build: hg19	Supplementary_files_format_and_content: Tab-delimited text file containing the normalized expression levels (E) for all genes with E>2 in at least 5 cells, across 3,249 cells that passed QC. the tumor-of-origin is indicated in the name of each cell (CY##). The first row denotes the classification (based on inferred CNVs) to malignant (2), non-malignant (1) or unresolved (0) cells. The second row …	GPL18573	Itay,,Tirosh	Tirosh.itay@gmail.com	Broad Institute	7 cambridge center	Cambridge	MA	2142	USA	0	Illumina NextSeq 500	cDNA	transcriptomic	RNA-Seq	BioSample: https://www.ncbi.nlm.nih.gov/biosample/SAMN03989439	NONE	NA	NA	NA	NA	T.cell	CLS2	T.cell
Cy74_CD45_A03_S387_comb	74	1	Tcells	GSM1850546	Public on Apr 05 2016	Aug 13 2015	Jun 06 2016	SRA	1	melanoma tumor	Homo sapiens	tumor-of-origin: Cy74		Resected tumors were transported in DMEM (ThermoFisher Scientific) on ice immediately after surgical procurement. Tumors were rinsed with PBS (Life Technologies). A small fragment was stored in RNA-protect (Qiagen) for bulk RNA and DNA isolation. Using scalpels, the remainder of the tumor was minced into tiny cubes <1 mm3 and transferred into a 50 ml conical tube (BD Falcon) containing 10 ml pre-…	no culturing (freshly-resected tumor samples)	polyA RNA	RNA and DNA were isolated using the Qiagen minikit following the manufacturers recommendations. Whole Transcriptome amplification (WTA) was performed with a modified SMART-Seq2 protocol, with Maxima Reverse Transcriptase (Life Technologies) used in place of superscript II.	WTA products were cleaned with Agencourt XP DNA beads and 70% ethanol (Beckman Coulter) and Illumina sequencing libraries were prepared using Nextera XT (Illumina), as previously described (15). The 96 samples of a multiwall plate were pooled together, and cleaned with two 0.8x DNA SPRIs (Beckman Coulter). Library quality was assessed with a high sensitivity DNA chip (Agilent) and quantified with…	9606	single cell RNA-seq	Following sequencing on the NextSeq, BAM files were converted to merged, demultiplexed FASTQs. Paired-end reads were then mapped to the UCSC hg19 human transcriptome using Bowtie with parameters -q --phred33-quals -n 1 -e 99999999 -l 25 -I 1 -X 2000 -a -m 15 -S -p 6, which allows alignment of sequences with single base changes such as due to point mutations. Expression levels of genes were quanti…	Genome_build: hg19	Supplementary_files_format_and_content: Tab-delimited text file containing the normalized expression levels (E) for all genes with E>2 in at least 5 cells, across 3,249 cells that passed QC. the tumor-of-origin is indicated in the name of each cell (CY##). The first row denotes the classification (based on inferred CNVs) to malignant (2), non-malignant (1) or unresolved (0) cells. The second row …	GPL18573	Itay,,Tirosh	Tirosh.itay@gmail.com	Broad Institute	7 cambridge center	Cambridge	MA	2142	USA	0	Illumina NextSeq 500	cDNA	transcriptomic	RNA-Seq	BioSample: https://www.ncbi.nlm.nih.gov/biosample/SAMN03989440	NONE	NA	NA	NA	NA	T.cell	CLS10	T.cell.CD8
Cy71_CD45_B05_S497_comb	71	2	malignant	GSM1850547	Public on Apr 05 2016	Aug 13 2015	Jun 06 2016	SRA	1	melanoma tumor	Homo sapiens	tumor-of-origin: Cy71		Resected tumors were transported in DMEM (ThermoFisher Scientific) on ice immediately after surgical procurement. Tumors were rinsed with PBS (Life Technologies). A small fragment was stored in RNA-protect (Qiagen) for bulk RNA and DNA isolation. Using scalpels, the remainder of the tumor was minced into tiny cubes <1 mm3 and transferred into a 50 ml conical tube (BD Falcon) containing 10 ml pre-…	no culturing (freshly-resected tumor samples)	polyA RNA	RNA and DNA were isolated using the Qiagen minikit following the manufacturers recommendations. Whole Transcriptome amplification (WTA) was performed with a modified SMART-Seq2 protocol, with Maxima Reverse Transcriptase (Life Technologies) used in place of superscript II.	WTA products were cleaned with Agencourt XP DNA beads and 70% ethanol (Beckman Coulter) and Illumina sequencing libraries were prepared using Nextera XT (Illumina), as previously described (15). The 96 samples of a multiwall plate were pooled together, and cleaned with two 0.8x DNA SPRIs (Beckman Coulter). Library quality was assessed with a high sensitivity DNA chip (Agilent) and quantified with…	9606	single cell RNA-seq	Following sequencing on the NextSeq, BAM files were converted to merged, demultiplexed FASTQs. Paired-end reads were then mapped to the UCSC hg19 human transcriptome using Bowtie with parameters -q --phred33-quals -n 1 -e 99999999 -l 25 -I 1 -X 2000 -a -m 15 -S -p 6, which allows alignment of sequences with single base changes such as due to point mutations. Expression levels of genes were quanti…	Genome_build: hg19	Supplementary_files_format_and_content: Tab-delimited text file containing the normalized expression levels (E) for all genes with E>2 in at least 5 cells, across 3,249 cells that passed QC. the tumor-of-origin is indicated in the name of each cell (CY##). The first row denotes the classification (based on inferred CNVs) to malignant (2), non-malignant (1) or unresolved (0) cells. The second row …	GPL18573	Itay,,Tirosh	Tirosh.itay@gmail.com	Broad Institute	7 cambridge center	Cambridge	MA	2142	USA	0	Illumina NextSeq 500	cDNA	transcriptomic	RNA-Seq	BioSample: https://www.ncbi.nlm.nih.gov/biosample/SAMN03989441	NONE	NA	NA	NA	NA	Melanoma	CLS1	Melanoma
Cy80_II_CD45_C09_S897_comb	80	2	malignant	GSM1850548	Public on Apr 05 2016	Aug 13 2015	Jun 06 2016	SRA	1	melanoma tumor	Homo sapiens	tumor-of-origin: Cy80		Resected tumors were transported in DMEM (ThermoFisher Scientific) on ice immediately after surgical procurement. Tumors were rinsed with PBS (Life Technologies). A small fragment was stored in RNA-protect (Qiagen) for bulk RNA and DNA isolation. Using scalpels, the remainder of the tumor was minced into tiny cubes <1 mm3 and transferred into a 50 ml conical tube (BD Falcon) containing 10 ml pre-…	no culturing (freshly-resected tumor samples)	polyA RNA	RNA and DNA were isolated using the Qiagen minikit following the manufacturers recommendations. Whole Transcriptome amplification (WTA) was performed with a modified SMART-Seq2 protocol, with Maxima Reverse Transcriptase (Life Technologies) used in place of superscript II.	WTA products were cleaned with Agencourt XP DNA beads and 70% ethanol (Beckman Coulter) and Illumina sequencing libraries were prepared using Nextera XT (Illumina), as previously described (15). The 96 samples of a multiwall plate were pooled together, and cleaned with two 0.8x DNA SPRIs (Beckman Coulter). Library quality was assessed with a high sensitivity DNA chip (Agilent) and quantified with…	9606	single cell RNA-seq	Following sequencing on the NextSeq, BAM files were converted to merged, demultiplexed FASTQs. Paired-end reads were then mapped to the UCSC hg19 human transcriptome using Bowtie with parameters -q --phred33-quals -n 1 -e 99999999 -l 25 -I 1 -X 2000 -a -m 15 -S -p 6, which allows alignment of sequences with single base changes such as due to point mutations. Expression levels of genes were quanti…	Genome_build: hg19	Supplementary_files_format_and_content: Tab-delimited text file containing the normalized expression levels (E) for all genes with E>2 in at least 5 cells, across 3,249 cells that passed QC. the tumor-of-origin is indicated in the name of each cell (CY##). The first row denotes the classification (based on inferred CNVs) to malignant (2), non-malignant (1) or unresolved (0) cells. The second row …	GPL18573	Itay,,Tirosh	Tirosh.itay@gmail.com	Broad Institute	7 cambridge center	Cambridge	MA	2142	USA	0	Illumina NextSeq 500	cDNA	transcriptomic	RNA-Seq	BioSample: https://www.ncbi.nlm.nih.gov/biosample/SAMN03989442	NONE	NA	NA	NA	NA	Melanoma	CLS14	Melanoma
Cy74_CD45_F09_S453_comb	74	1	Tcells	GSM1850549	Public on Apr 05 2016	Aug 13 2015	Jun 06 2016	SRA	1	melanoma tumor	Homo sapiens	tumor-of-origin: Cy74		Resected tumors were transported in DMEM (ThermoFisher Scientific) on ice immediately after surgical procurement. Tumors were rinsed with PBS (Life Technologies). A small fragment was stored in RNA-protect (Qiagen) for bulk RNA and DNA isolation. Using scalpels, the remainder of the tumor was minced into tiny cubes <1 mm3 and transferred into a 50 ml conical tube (BD Falcon) containing 10 ml pre-…	no culturing (freshly-resected tumor samples)	polyA RNA	RNA and DNA were isolated using the Qiagen minikit following the manufacturers recommendations. Whole Transcriptome amplification (WTA) was performed with a modified SMART-Seq2 protocol, with Maxima Reverse Transcriptase (Life Technologies) used in place of superscript II.	WTA products were cleaned with Agencourt XP DNA beads and 70% ethanol (Beckman Coulter) and Illumina sequencing libraries were prepared using Nextera XT (Illumina), as previously described (15). The 96 samples of a multiwall plate were pooled together, and cleaned with two 0.8x DNA SPRIs (Beckman Coulter). Library quality was assessed with a high sensitivity DNA chip (Agilent) and quantified with…	9606	single cell RNA-seq	Following sequencing on the NextSeq, BAM files were converted to merged, demultiplexed FASTQs. Paired-end reads were then mapped to the UCSC hg19 human transcriptome using Bowtie with parameters -q --phred33-quals -n 1 -e 99999999 -l 25 -I 1 -X 2000 -a -m 15 -S -p 6, which allows alignment of sequences with single base changes such as due to point mutations. Expression levels of genes were quanti…	Genome_build: hg19	Supplementary_files_format_and_content: Tab-delimited text file containing the normalized expression levels (E) for all genes with E>2 in at least 5 cells, across 3,249 cells that passed QC. the tumor-of-origin is indicated in the name of each cell (CY##). The first row denotes the classification (based on inferred CNVs) to malignant (2), non-malignant (1) or unresolved (0) cells. The second row …	GPL18573	Itay,,Tirosh	Tirosh.itay@gmail.com	Broad Institute	7 cambridge center	Cambridge	MA	2142	USA	0	Illumina NextSeq 500	cDNA	transcriptomic	RNA-Seq	BioSample: https://www.ncbi.nlm.nih.gov/biosample/SAMN03989443	NONE	NA	NA	NA	NA	T.cell	CLS4	T.cell
CY58_1_CD45_D03_S999_comb	58	1	Tcells	GSM1850550	Public on Apr 05 2016	Aug 13 2015	Jun 06 2016	SRA	1	melanoma tumor	Homo sapiens	tumor-of-origin: CY58		Resected tumors were transported in DMEM (ThermoFisher Scientific) on ice immediately after surgical procurement. Tumors were rinsed with PBS (Life Technologies). A small fragment was stored in RNA-protect (Qiagen) for bulk RNA and DNA isolation. Using scalpels, the remainder of the tumor was minced into tiny cubes <1 mm3 and transferred into a 50 ml conical tube (BD Falcon) containing 10 ml pre-…	no culturing (freshly-resected tumor samples)	polyA RNA	RNA and DNA were isolated using the Qiagen minikit following the manufacturers recommendations. Whole Transcriptome amplification (WTA) was performed with a modified SMART-Seq2 protocol, with Maxima Reverse Transcriptase (Life Technologies) used in place of superscript II.	WTA products were cleaned with Agencourt XP DNA beads and 70% ethanol (Beckman Coulter) and Illumina sequencing libraries were prepared using Nextera XT (Illumina), as previously described (15). The 96 samples of a multiwall plate were pooled together, and cleaned with two 0.8x DNA SPRIs (Beckman Coulter). Library quality was assessed with a high sensitivity DNA chip (Agilent) and quantified with…	9606	single cell RNA-seq	Following sequencing on the NextSeq, BAM files were converted to merged, demultiplexed FASTQs. Paired-end reads were then mapped to the UCSC hg19 human transcriptome using Bowtie with parameters -q --phred33-quals -n 1 -e 99999999 -l 25 -I 1 -X 2000 -a -m 15 -S -p 6, which allows alignment of sequences with single base changes such as due to point mutations. Expression levels of genes were quanti…	Genome_build: hg19	Supplementary_files_format_and_content: Tab-delimited text file containing the normalized expression levels (E) for all genes with E>2 in at least 5 cells, across 3,249 cells that passed QC. the tumor-of-origin is indicated in the name of each cell (CY##). The first row denotes the classification (based on inferred CNVs) to malignant (2), non-malignant (1) or unresolved (0) cells. The second row …	GPL18573	Itay,,Tirosh	Tirosh.itay@gmail.com	Broad Institute	7 cambridge center	Cambridge	MA	2142	USA	0	Illumina NextSeq 500	cDNA	transcriptomic	RNA-Seq	BioSample: https://www.ncbi.nlm.nih.gov/biosample/SAMN03989444	NONE	NA	NA	NA	NA	T.cell	CLS7	T.cell.CD4
Cy72_CD45_C01_S697_comb	72	1	Tcells	GSM1850551	Public on Apr 05 2016	Aug 13 2015	Jun 06 2016	SRA	1	melanoma tumor	Homo sapiens	tumor-of-origin: Cy72		Resected tumors were transported in DMEM (ThermoFisher Scientific) on ice immediately after surgical procurement. Tumors were rinsed with PBS (Life Technologies). A small fragment was stored in RNA-protect (Qiagen) for bulk RNA and DNA isolation. Using scalpels, the remainder of the tumor was minced into tiny cubes <1 mm3 and transferred into a 50 ml conical tube (BD Falcon) containing 10 ml pre-…	no culturing (freshly-resected tumor samples)	polyA RNA	RNA and DNA were isolated using the Qiagen minikit following the manufacturers recommendations. Whole Transcriptome amplification (WTA) was performed with a modified SMART-Seq2 protocol, with Maxima Reverse Transcriptase (Life Technologies) used in place of superscript II.	WTA products were cleaned with Agencourt XP DNA beads and 70% ethanol (Beckman Coulter) and Illumina sequencing libraries were prepared using Nextera XT (Illumina), as previously described (15). The 96 samples of a multiwall plate were pooled together, and cleaned with two 0.8x DNA SPRIs (Beckman Coulter). Library quality was assessed with a high sensitivity DNA chip (Agilent) and quantified with…	9606	single cell RNA-seq	Following sequencing on the NextSeq, BAM files were converted to merged, demultiplexed FASTQs. Paired-end reads were then mapped to the UCSC hg19 human transcriptome using Bowtie with parameters -q --phred33-quals -n 1 -e 99999999 -l 25 -I 1 -X 2000 -a -m 15 -S -p 6, which allows alignment of sequences with single base changes such as due to point mutations. Expression levels of genes were quanti…	Genome_build: hg19	Supplementary_files_format_and_content: Tab-delimited text file containing the normalized expression levels (E) for all genes with E>2 in at least 5 cells, across 3,249 cells that passed QC. the tumor-of-origin is indicated in the name of each cell (CY##). The first row denotes the classification (based on inferred CNVs) to malignant (2), non-malignant (1) or unresolved (0) cells. The second row …	GPL18573	Itay,,Tirosh	Tirosh.itay@gmail.com	Broad Institute	7 cambridge center	Cambridge	MA	2142	USA	0	Illumina NextSeq 500	cDNA	transcriptomic	RNA-Seq	BioSample: https://www.ncbi.nlm.nih.gov/biosample/SAMN03989445	NONE	NA	NA	NA	NA	T.cell	CLS2	T.cell
Cy71_CD45_D07_S523_comb	71	1	Tcells	GSM1850552	Public on Apr 05 2016	Aug 13 2015	Jun 06 2016	SRA	1	melanoma tumor	Homo sapiens	tumor-of-origin: Cy71		Resected tumors were transported in DMEM (ThermoFisher Scientific) on ice immediately after surgical procurement. Tumors were rinsed with PBS (Life Technologies). A small fragment was stored in RNA-protect (Qiagen) for bulk RNA and DNA isolation. Using scalpels, the remainder of the tumor was minced into tiny cubes <1 mm3 and transferred into a 50 ml conical tube (BD Falcon) containing 10 ml pre-…	no culturing (freshly-resected tumor samples)	polyA RNA	RNA and DNA were isolated using the Qiagen minikit following the manufacturers recommendations. Whole Transcriptome amplification (WTA) was performed with a modified SMART-Seq2 protocol, with Maxima Reverse Transcriptase (Life Technologies) used in place of superscript II.	WTA products were cleaned with Agencourt XP DNA beads and 70% ethanol (Beckman Coulter) and Illumina sequencing libraries were prepared using Nextera XT (Illumina), as previously described (15). The 96 samples of a multiwall plate were pooled together, and cleaned with two 0.8x DNA SPRIs (Beckman Coulter). Library quality was assessed with a high sensitivity DNA chip (Agilent) and quantified with…	9606	single cell RNA-seq	Following sequencing on the NextSeq, BAM files were converted to merged, demultiplexed FASTQs. Paired-end reads were then mapped to the UCSC hg19 human transcriptome using Bowtie with parameters -q --phred33-quals -n 1 -e 99999999 -l 25 -I 1 -X 2000 -a -m 15 -S -p 6, which allows alignment of sequences with single base changes such as due to point mutations. Expression levels of genes were quanti…	Genome_build: hg19	Supplementary_files_format_and_content: Tab-delimited text file containing the normalized expression levels (E) for all genes with E>2 in at least 5 cells, across 3,249 cells that passed QC. the tumor-of-origin is indicated in the name of each cell (CY##). The first row denotes the classification (based on inferred CNVs) to malignant (2), non-malignant (1) or unresolved (0) cells. The second row …	GPL18573	Itay,,Tirosh	Tirosh.itay@gmail.com	Broad Institute	7 cambridge center	Cambridge	MA	2142	USA	0	Illumina NextSeq 500	cDNA	transcriptomic	RNA-Seq	BioSample: https://www.ncbi.nlm.nih.gov/biosample/SAMN03989446	NONE	NA	NA	NA	NA	T.cell	CLS13	T.cell.CD8
Cy81_FNA_CD45_C12_S228_comb	81	1	malignant	GSM1850553	Public on Apr 05 2016	Aug 13 2015	Jun 06 2016	SRA	1	melanoma tumor	Homo sapiens	tumor-of-origin: Cy81		Resected tumors were transported in DMEM (ThermoFisher Scientific) on ice immediately after surgical procurement. Tumors were rinsed with PBS (Life Technologies). A small fragment was stored in RNA-protect (Qiagen) for bulk RNA and DNA isolation. Using scalpels, the remainder of the tumor was minced into tiny cubes <1 mm3 and transferred into a 50 ml conical tube (BD Falcon) containing 10 ml pre-…	no culturing (freshly-resected tumor samples)	polyA RNA	RNA and DNA were isolated using the Qiagen minikit following the manufacturers recommendations. Whole Transcriptome amplification (WTA) was performed with a modified SMART-Seq2 protocol, with Maxima Reverse Transcriptase (Life Technologies) used in place of superscript II.	WTA products were cleaned with Agencourt XP DNA beads and 70% ethanol (Beckman Coulter) and Illumina sequencing libraries were prepared using Nextera XT (Illumina), as previously described (15). The 96 samples of a multiwall plate were pooled together, and cleaned with two 0.8x DNA SPRIs (Beckman Coulter). Library quality was assessed with a high sensitivity DNA chip (Agilent) and quantified with…	9606	single cell RNA-seq	Following sequencing on the NextSeq, BAM files were converted to merged, demultiplexed FASTQs. Paired-end reads were then mapped to the UCSC hg19 human transcriptome using Bowtie with parameters -q --phred33-quals -n 1 -e 99999999 -l 25 -I 1 -X 2000 -a -m 15 -S -p 6, which allows alignment of sequences with single base changes such as due to point mutations. Expression levels of genes were quanti…	Genome_build: hg19	Supplementary_files_format_and_content: Tab-delimited text file containing the normalized expression levels (E) for all genes with E>2 in at least 5 cells, across 3,249 cells that passed QC. the tumor-of-origin is indicated in the name of each cell (CY##). The first row denotes the classification (based on inferred CNVs) to malignant (2), non-malignant (1) or unresolved (0) cells. The second row …	GPL18573	Itay,,Tirosh	Tirosh.itay@gmail.com	Broad Institute	7 cambridge center	Cambridge	MA	2142	USA	0	Illumina NextSeq 500	cDNA	transcriptomic	RNA-Seq	BioSample: https://www.ncbi.nlm.nih.gov/biosample/SAMN03989447	NONE	NA	NA	NA	NA	Melanoma	CLS2	T.cell
Cy81_FNA_CD45_E05_S341_comb	81	2	malignant	GSM1850554	Public on Apr 05 2016	Aug 13 2015	Jun 06 2016	SRA	1	melanoma tumor	Homo sapiens	tumor-of-origin: Cy81		Resected tumors were transported in DMEM (ThermoFisher Scientific) on ice immediately after surgical procurement. Tumors were rinsed with PBS (Life Technologies). A small fragment was stored in RNA-protect (Qiagen) for bulk RNA and DNA isolation. Using scalpels, the remainder of the tumor was minced into tiny cubes <1 mm3 and transferred into a 50 ml conical tube (BD Falcon) containing 10 ml pre-…	no culturing (freshly-resected tumor samples)	polyA RNA	RNA and DNA were isolated using the Qiagen minikit following the manufacturers recommendations. Whole Transcriptome amplification (WTA) was performed with a modified SMART-Seq2 protocol, with Maxima Reverse Transcriptase (Life Technologies) used in place of superscript II.	WTA products were cleaned with Agencourt XP DNA beads and 70% ethanol (Beckman Coulter) and Illumina sequencing libraries were prepared using Nextera XT (Illumina), as previously described (15). The 96 samples of a multiwall plate were pooled together, and cleaned with two 0.8x DNA SPRIs (Beckman Coulter). Library quality was assessed with a high sensitivity DNA chip (Agilent) and quantified with…	9606	single cell RNA-seq	Following sequencing on the NextSeq, BAM files were converted to merged, demultiplexed FASTQs. Paired-end reads were then mapped to the UCSC hg19 human transcriptome using Bowtie with parameters -q --phred33-quals -n 1 -e 99999999 -l 25 -I 1 -X 2000 -a -m 15 -S -p 6, which allows alignment of sequences with single base changes such as due to point mutations. Expression levels of genes were quanti…	Genome_build: hg19	Supplementary_files_format_and_content: Tab-delimited text file containing the normalized expression levels (E) for all genes with E>2 in at least 5 cells, across 3,249 cells that passed QC. the tumor-of-origin is indicated in the name of each cell (CY##). The first row denotes the classification (based on inferred CNVs) to malignant (2), non-malignant (1) or unresolved (0) cells. The second row …	GPL18573	Itay,,Tirosh	Tirosh.itay@gmail.com	Broad Institute	7 cambridge center	Cambridge	MA	2142	USA	0	Illumina NextSeq 500	cDNA	transcriptomic	RNA-Seq	BioSample: https://www.ncbi.nlm.nih.gov/biosample/SAMN03989448	NONE	NA	NA	NA	NA	Melanoma	CLS1	CAF
Cy74_CD45_D04_S424_comb	74	1	Tcells	GSM1850555	Public on Apr 05 2016	Aug 13 2015	Jun 06 2016	SRA	1	melanoma tumor	Homo sapiens	tumor-of-origin: Cy74		Resected tumors were transported in DMEM (ThermoFisher Scientific) on ice immediately after surgical procurement. Tumors were rinsed with PBS (Life Technologies). A small fragment was stored in RNA-protect (Qiagen) for bulk RNA and DNA isolation. Using scalpels, the remainder of the tumor was minced into tiny cubes <1 mm3 and transferred into a 50 ml conical tube (BD Falcon) containing 10 ml pre-…	no culturing (freshly-resected tumor samples)	polyA RNA	RNA and DNA were isolated using the Qiagen minikit following the manufacturers recommendations. Whole Transcriptome amplification (WTA) was performed with a modified SMART-Seq2 protocol, with Maxima Reverse Transcriptase (Life Technologies) used in place of superscript II.	WTA products were cleaned with Agencourt XP DNA beads and 70% ethanol (Beckman Coulter) and Illumina sequencing libraries were prepared using Nextera XT (Illumina), as previously described (15). The 96 samples of a multiwall plate were pooled together, and cleaned with two 0.8x DNA SPRIs (Beckman Coulter). Library quality was assessed with a high sensitivity DNA chip (Agilent) and quantified with…	9606	single cell RNA-seq	Following sequencing on the NextSeq, BAM files were converted to merged, demultiplexed FASTQs. Paired-end reads were then mapped to the UCSC hg19 human transcriptome using Bowtie with parameters -q --phred33-quals -n 1 -e 99999999 -l 25 -I 1 -X 2000 -a -m 15 -S -p 6, which allows alignment of sequences with single base changes such as due to point mutations. Expression levels of genes were quanti…	Genome_build: hg19	Supplementary_files_format_and_content: Tab-delimited text file containing the normalized expression levels (E) for all genes with E>2 in at least 5 cells, across 3,249 cells that passed QC. the tumor-of-origin is indicated in the name of each cell (CY##). The first row denotes the classification (based on inferred CNVs) to malignant (2), non-malignant (1) or unresolved (0) cells. The second row …	GPL18573	Itay,,Tirosh	Tirosh.itay@gmail.com	Broad Institute	7 cambridge center	Cambridge	MA	2142	USA	0	Illumina NextSeq 500	cDNA	transcriptomic	RNA-Seq	BioSample: https://www.ncbi.nlm.nih.gov/biosample/SAMN03989449	NONE	NA	NA	NA	NA	T.cell	CLS4	T.cell.CD8
Cy74_CD45_C11_S419_comb	74	1	Tcells	GSM1850556	Public on Apr 05 2016	Aug 13 2015	Jun 06 2016	SRA	1	melanoma tumor	Homo sapiens	tumor-of-origin: Cy74		Resected tumors were transported in DMEM (ThermoFisher Scientific) on ice immediately after surgical procurement. Tumors were rinsed with PBS (Life Technologies). A small fragment was stored in RNA-protect (Qiagen) for bulk RNA and DNA isolation. Using scalpels, the remainder of the tumor was minced into tiny cubes <1 mm3 and transferred into a 50 ml conical tube (BD Falcon) containing 10 ml pre-…	no culturing (freshly-resected tumor samples)	polyA RNA	RNA and DNA were isolated using the Qiagen minikit following the manufacturers recommendations. Whole Transcriptome amplification (WTA) was performed with a modified SMART-Seq2 protocol, with Maxima Reverse Transcriptase (Life Technologies) used in place of superscript II.	WTA products were cleaned with Agencourt XP DNA beads and 70% ethanol (Beckman Coulter) and Illumina sequencing libraries were prepared using Nextera XT (Illumina), as previously described (15). The 96 samples of a multiwall plate were pooled together, and cleaned with two 0.8x DNA SPRIs (Beckman Coulter). Library quality was assessed with a high sensitivity DNA chip (Agilent) and quantified with…	9606	single cell RNA-seq	Following sequencing on the NextSeq, BAM files were converted to merged, demultiplexed FASTQs. Paired-end reads were then mapped to the UCSC hg19 human transcriptome using Bowtie with parameters -q --phred33-quals -n 1 -e 99999999 -l 25 -I 1 -X 2000 -a -m 15 -S -p 6, which allows alignment of sequences with single base changes such as due to point mutations. Expression levels of genes were quanti…	Genome_build: hg19	Supplementary_files_format_and_content: Tab-delimited text file containing the normalized expression levels (E) for all genes with E>2 in at least 5 cells, across 3,249 cells that passed QC. the tumor-of-origin is indicated in the name of each cell (CY##). The first row denotes the classification (based on inferred CNVs) to malignant (2), non-malignant (1) or unresolved (0) cells. The second row …	GPL18573	Itay,,Tirosh	Tirosh.itay@gmail.com	Broad Institute	7 cambridge center	Cambridge	MA	2142	USA	0	Illumina NextSeq 500	cDNA	transcriptomic	RNA-Seq	BioSample: https://www.ncbi.nlm.nih.gov/biosample/SAMN03989450	NONE	NA	NA	NA	NA	T.cell	CLS4	T.cell
Cy81_Bulk_CD45_E10_S154_comb	81	2	malignant	GSM1850557	Public on Apr 05 2016	Aug 13 2015	Jun 06 2016	SRA	1	melanoma tumor	Homo sapiens	tumor-of-origin: Cy81		Resected tumors were transported in DMEM (ThermoFisher Scientific) on ice immediately after surgical procurement. Tumors were rinsed with PBS (Life Technologies). A small fragment was stored in RNA-protect (Qiagen) for bulk RNA and DNA isolation. Using scalpels, the remainder of the tumor was minced into tiny cubes <1 mm3 and transferred into a 50 ml conical tube (BD Falcon) containing 10 ml pre-…	no culturing (freshly-resected tumor samples)	polyA RNA	RNA and DNA were isolated using the Qiagen minikit following the manufacturers recommendations. Whole Transcriptome amplification (WTA) was performed with a modified SMART-Seq2 protocol, with Maxima Reverse Transcriptase (Life Technologies) used in place of superscript II.	WTA products were cleaned with Agencourt XP DNA beads and 70% ethanol (Beckman Coulter) and Illumina sequencing libraries were prepared using Nextera XT (Illumina), as previously described (15). The 96 samples of a multiwall plate were pooled together, and cleaned with two 0.8x DNA SPRIs (Beckman Coulter). Library quality was assessed with a high sensitivity DNA chip (Agilent) and quantified with…	9606	single cell RNA-seq	Following sequencing on the NextSeq, BAM files were converted to merged, demultiplexed FASTQs. Paired-end reads were then mapped to the UCSC hg19 human transcriptome using Bowtie with parameters -q --phred33-quals -n 1 -e 99999999 -l 25 -I 1 -X 2000 -a -m 15 -S -p 6, which allows alignment of sequences with single base changes such as due to point mutations. Expression levels of genes were quanti…	Genome_build: hg19	Supplementary_files_format_and_content: Tab-delimited text file containing the normalized expression levels (E) for all genes with E>2 in at least 5 cells, across 3,249 cells that passed QC. the tumor-of-origin is indicated in the name of each cell (CY##). The first row denotes the classification (based on inferred CNVs) to malignant (2), non-malignant (1) or unresolved (0) cells. The second row …	GPL18573	Itay,,Tirosh	Tirosh.itay@gmail.com	Broad Institute	7 cambridge center	Cambridge	MA	2142	USA	0	Illumina NextSeq 500	cDNA	transcriptomic	RNA-Seq	BioSample: https://www.ncbi.nlm.nih.gov/biosample/SAMN03989451	NONE	NA	NA	NA	NA	Melanoma	CLS9	CAF
Cy80_II_CD45_H07_S955_comb	80	2	malignant	GSM1850558	Public on Apr 05 2016	Aug 13 2015	Jun 06 2016	SRA	1	melanoma tumor	Homo sapiens	tumor-of-origin: Cy80		Resected tumors were transported in DMEM (ThermoFisher Scientific) on ice immediately after surgical procurement. Tumors were rinsed with PBS (Life Technologies). A small fragment was stored in RNA-protect (Qiagen) for bulk RNA and DNA isolation. Using scalpels, the remainder of the tumor was minced into tiny cubes <1 mm3 and transferred into a 50 ml conical tube (BD Falcon) containing 10 ml pre-…	no culturing (freshly-resected tumor samples)	polyA RNA	RNA and DNA were isolated using the Qiagen minikit following the manufacturers recommendations. Whole Transcriptome amplification (WTA) was performed with a modified SMART-Seq2 protocol, with Maxima Reverse Transcriptase (Life Technologies) used in place of superscript II.	WTA products were cleaned with Agencourt XP DNA beads and 70% ethanol (Beckman Coulter) and Illumina sequencing libraries were prepared using Nextera XT (Illumina), as previously described (15). The 96 samples of a multiwall plate were pooled together, and cleaned with two 0.8x DNA SPRIs (Beckman Coulter). Library quality was assessed with a high sensitivity DNA chip (Agilent) and quantified with…	9606	single cell RNA-seq	Following sequencing on the NextSeq, BAM files were converted to merged, demultiplexed FASTQs. Paired-end reads were then mapped to the UCSC hg19 human transcriptome using Bowtie with parameters -q --phred33-quals -n 1 -e 99999999 -l 25 -I 1 -X 2000 -a -m 15 -S -p 6, which allows alignment of sequences with single base changes such as due to point mutations. Expression levels of genes were quanti…	Genome_build: hg19	Supplementary_files_format_and_content: Tab-delimited text file containing the normalized expression levels (E) for all genes with E>2 in at least 5 cells, across 3,249 cells that passed QC. the tumor-of-origin is indicated in the name of each cell (CY##). The first row denotes the classification (based on inferred CNVs) to malignant (2), non-malignant (1) or unresolved (0) cells. The second row …	GPL18573	Itay,,Tirosh	Tirosh.itay@gmail.com	Broad Institute	7 cambridge center	Cambridge	MA	2142	USA	0	Illumina NextSeq 500	cDNA	transcriptomic	RNA-Seq	BioSample: https://www.ncbi.nlm.nih.gov/biosample/SAMN03989452	NONE	NA	NA	NA	NA	Melanoma	CLS1	Melanoma
CY58_1_CD45_F01_S1021_comb	58	1	malignant	GSM1850559	Public on Apr 05 2016	Aug 13 2015	Jun 06 2016	SRA	1	melanoma tumor	Homo sapiens	tumor-of-origin: CY58		Resected tumors were transported in DMEM (ThermoFisher Scientific) on ice immediately after surgical procurement. Tumors were rinsed with PBS (Life Technologies). A small fragment was stored in RNA-protect (Qiagen) for bulk RNA and DNA isolation. Using scalpels, the remainder of the tumor was minced into tiny cubes <1 mm3 and transferred into a 50 ml conical tube (BD Falcon) containing 10 ml pre-…	no culturing (freshly-resected tumor samples)	polyA RNA	RNA and DNA were isolated using the Qiagen minikit following the manufacturers recommendations. Whole Transcriptome amplification (WTA) was performed with a modified SMART-Seq2 protocol, with Maxima Reverse Transcriptase (Life Technologies) used in place of superscript II.	WTA products were cleaned with Agencourt XP DNA beads and 70% ethanol (Beckman Coulter) and Illumina sequencing libraries were prepared using Nextera XT (Illumina), as previously described (15). The 96 samples of a multiwall plate were pooled together, and cleaned with two 0.8x DNA SPRIs (Beckman Coulter). Library quality was assessed with a high sensitivity DNA chip (Agilent) and quantified with…	9606	single cell RNA-seq	Following sequencing on the NextSeq, BAM files were converted to merged, demultiplexed FASTQs. Paired-end reads were then mapped to the UCSC hg19 human transcriptome using Bowtie with parameters -q --phred33-quals -n 1 -e 99999999 -l 25 -I 1 -X 2000 -a -m 15 -S -p 6, which allows alignment of sequences with single base changes such as due to point mutations. Expression levels of genes were quanti…	Genome_build: hg19	Supplementary_files_format_and_content: Tab-delimited text file containing the normalized expression levels (E) for all genes with E>2 in at least 5 cells, across 3,249 cells that passed QC. the tumor-of-origin is indicated in the name of each cell (CY##). The first row denotes the classification (based on inferred CNVs) to malignant (2), non-malignant (1) or unresolved (0) cells. The second row …	GPL18573	Itay,,Tirosh	Tirosh.itay@gmail.com	Broad Institute	7 cambridge center	Cambridge	MA	2142	USA	0	Illumina NextSeq 500	cDNA	transcriptomic	RNA-Seq	BioSample: https://www.ncbi.nlm.nih.gov/biosample/SAMN03989453	NONE	NA	NA	NA	NA	Melanoma	CLS3	macrophage
Cy81_FNA_CD45_D09_S333_comb	81	2	malignant	GSM1850560	Public on Apr 05 2016	Aug 13 2015	Jun 06 2016	SRA	1	melanoma tumor	Homo sapiens	tumor-of-origin: Cy81		Resected tumors were transported in DMEM (ThermoFisher Scientific) on ice immediately after surgical procurement. Tumors were rinsed with PBS (Life Technologies). A small fragment was stored in RNA-protect (Qiagen) for bulk RNA and DNA isolation. Using scalpels, the remainder of the tumor was minced into tiny cubes <1 mm3 and transferred into a 50 ml conical tube (BD Falcon) containing 10 ml pre-…	no culturing (freshly-resected tumor samples)	polyA RNA	RNA and DNA were isolated using the Qiagen minikit following the manufacturers recommendations. Whole Transcriptome amplification (WTA) was performed with a modified SMART-Seq2 protocol, with Maxima Reverse Transcriptase (Life Technologies) used in place of superscript II.	WTA products were cleaned with Agencourt XP DNA beads and 70% ethanol (Beckman Coulter) and Illumina sequencing libraries were prepared using Nextera XT (Illumina), as previously described (15). The 96 samples of a multiwall plate were pooled together, and cleaned with two 0.8x DNA SPRIs (Beckman Coulter). Library quality was assessed with a high sensitivity DNA chip (Agilent) and quantified with…	9606	single cell RNA-seq	Following sequencing on the NextSeq, BAM files were converted to merged, demultiplexed FASTQs. Paired-end reads were then mapped to the UCSC hg19 human transcriptome using Bowtie with parameters -q --phred33-quals -n 1 -e 99999999 -l 25 -I 1 -X 2000 -a -m 15 -S -p 6, which allows alignment of sequences with single base changes such as due to point mutations. Expression levels of genes were quanti…	Genome_build: hg19	Supplementary_files_format_and_content: Tab-delimited text file containing the normalized expression levels (E) for all genes with E>2 in at least 5 cells, across 3,249 cells that passed QC. the tumor-of-origin is indicated in the name of each cell (CY##). The first row denotes the classification (based on inferred CNVs) to malignant (2), non-malignant (1) or unresolved (0) cells. The second row …	GPL18573	Itay,,Tirosh	Tirosh.itay@gmail.com	Broad Institute	7 cambridge center	Cambridge	MA	2142	USA	0	Illumina NextSeq 500	cDNA	transcriptomic	RNA-Seq	BioSample: https://www.ncbi.nlm.nih.gov/biosample/SAMN03989454	NONE	NA	NA	NA	NA	Melanoma	CLS12	CAF
Cy71_CD45_E12_S540_comb	71	2	malignant	GSM1850561	Public on Apr 05 2016	Aug 13 2015	Jun 06 2016	SRA	1	melanoma tumor	Homo sapiens	tumor-of-origin: Cy71		Resected tumors were transported in DMEM (ThermoFisher Scientific) on ice immediately after surgical procurement. Tumors were rinsed with PBS (Life Technologies). A small fragment was stored in RNA-protect (Qiagen) for bulk RNA and DNA isolation. Using scalpels, the remainder of the tumor was minced into tiny cubes <1 mm3 and transferred into a 50 ml conical tube (BD Falcon) containing 10 ml pre-…	no culturing (freshly-resected tumor samples)	polyA RNA	RNA and DNA were isolated using the Qiagen minikit following the manufacturers recommendations. Whole Transcriptome amplification (WTA) was performed with a modified SMART-Seq2 protocol, with Maxima Reverse Transcriptase (Life Technologies) used in place of superscript II.	WTA products were cleaned with Agencourt XP DNA beads and 70% ethanol (Beckman Coulter) and Illumina sequencing libraries were prepared using Nextera XT (Illumina), as previously described (15). The 96 samples of a multiwall plate were pooled together, and cleaned with two 0.8x DNA SPRIs (Beckman Coulter). Library quality was assessed with a high sensitivity DNA chip (Agilent) and quantified with…	9606	single cell RNA-seq	Following sequencing on the NextSeq, BAM files were converted to merged, demultiplexed FASTQs. Paired-end reads were then mapped to the UCSC hg19 human transcriptome using Bowtie with parameters -q --phred33-quals -n 1 -e 99999999 -l 25 -I 1 -X 2000 -a -m 15 -S -p 6, which allows alignment of sequences with single base changes such as due to point mutations. Expression levels of genes were quanti…	Genome_build: hg19	Supplementary_files_format_and_content: Tab-delimited text file containing the normalized expression levels (E) for all genes with E>2 in at least 5 cells, across 3,249 cells that passed QC. the tumor-of-origin is indicated in the name of each cell (CY##). The first row denotes the classification (based on inferred CNVs) to malignant (2), non-malignant (1) or unresolved (0) cells. The second row …	GPL18573	Itay,,Tirosh	Tirosh.itay@gmail.com	Broad Institute	7 cambridge center	Cambridge	MA	2142	USA	0	Illumina NextSeq 500	cDNA	transcriptomic	RNA-Seq	BioSample: https://www.ncbi.nlm.nih.gov/biosample/SAMN03989455	NONE	NA	NA	NA	NA	Melanoma	CLS9	Melanoma
Cy81_FNA_CD45_D07_S235_comb	81	1	Tcells	GSM1850562	Public on Apr 05 2016	Aug 13 2015	Jun 06 2016	SRA	1	melanoma tumor	Homo sapiens	tumor-of-origin: Cy81		Resected tumors were transported in DMEM (ThermoFisher Scientific) on ice immediately after surgical procurement. Tumors were rinsed with PBS (Life Technologies). A small fragment was stored in RNA-protect (Qiagen) for bulk RNA and DNA isolation. Using scalpels, the remainder of the tumor was minced into tiny cubes <1 mm3 and transferred into a 50 ml conical tube (BD Falcon) containing 10 ml pre-…	no culturing (freshly-resected tumor samples)	polyA RNA	RNA and DNA were isolated using the Qiagen minikit following the manufacturers recommendations. Whole Transcriptome amplification (WTA) was performed with a modified SMART-Seq2 protocol, with Maxima Reverse Transcriptase (Life Technologies) used in place of superscript II.	WTA products were cleaned with Agencourt XP DNA beads and 70% ethanol (Beckman Coulter) and Illumina sequencing libraries were prepared using Nextera XT (Illumina), as previously described (15). The 96 samples of a multiwall plate were pooled together, and cleaned with two 0.8x DNA SPRIs (Beckman Coulter). Library quality was assessed with a high sensitivity DNA chip (Agilent) and quantified with…	9606	single cell RNA-seq	Following sequencing on the NextSeq, BAM files were converted to merged, demultiplexed FASTQs. Paired-end reads were then mapped to the UCSC hg19 human transcriptome using Bowtie with parameters -q --phred33-quals -n 1 -e 99999999 -l 25 -I 1 -X 2000 -a -m 15 -S -p 6, which allows alignment of sequences with single base changes such as due to point mutations. Expression levels of genes were quanti…	Genome_build: hg19	Supplementary_files_format_and_content: Tab-delimited text file containing the normalized expression levels (E) for all genes with E>2 in at least 5 cells, across 3,249 cells that passed QC. the tumor-of-origin is indicated in the name of each cell (CY##). The first row denotes the classification (based on inferred CNVs) to malignant (2), non-malignant (1) or unresolved (0) cells. The second row …	GPL18573	Itay,,Tirosh	Tirosh.itay@gmail.com	Broad Institute	7 cambridge center	Cambridge	MA	2142	USA	0	Illumina NextSeq 500	cDNA	transcriptomic	RNA-Seq	BioSample: https://www.ncbi.nlm.nih.gov/biosample/SAMN03989456	NONE	NA	NA	NA	NA	T.cell	CLS7	T.cell.CD4
Cy72_CD45_D07_S715_comb	72	1	Tcells	GSM1850563	Public on Apr 05 2016	Aug 13 2015	Jun 06 2016	SRA	1	melanoma tumor	Homo sapiens	tumor-of-origin: Cy72		Resected tumors were transported in DMEM (ThermoFisher Scientific) on ice immediately after surgical procurement. Tumors were rinsed with PBS (Life Technologies). A small fragment was stored in RNA-protect (Qiagen) for bulk RNA and DNA isolation. Using scalpels, the remainder of the tumor was minced into tiny cubes <1 mm3 and transferred into a 50 ml conical tube (BD Falcon) containing 10 ml pre-…	no culturing (freshly-resected tumor samples)	polyA RNA	RNA and DNA were isolated using the Qiagen minikit following the manufacturers recommendations. Whole Transcriptome amplification (WTA) was performed with a modified SMART-Seq2 protocol, with Maxima Reverse Transcriptase (Life Technologies) used in place of superscript II.	WTA products were cleaned with Agencourt XP DNA beads and 70% ethanol (Beckman Coulter) and Illumina sequencing libraries were prepared using Nextera XT (Illumina), as previously described (15). The 96 samples of a multiwall plate were pooled together, and cleaned with two 0.8x DNA SPRIs (Beckman Coulter). Library quality was assessed with a high sensitivity DNA chip (Agilent) and quantified with…	9606	single cell RNA-seq	Following sequencing on the NextSeq, BAM files were converted to merged, demultiplexed FASTQs. Paired-end reads were then mapped to the UCSC hg19 human transcriptome using Bowtie with parameters -q --phred33-quals -n 1 -e 99999999 -l 25 -I 1 -X 2000 -a -m 15 -S -p 6, which allows alignment of sequences with single base changes such as due to point mutations. Expression levels of genes were quanti…	Genome_build: hg19	Supplementary_files_format_and_content: Tab-delimited text file containing the normalized expression levels (E) for all genes with E>2 in at least 5 cells, across 3,249 cells that passed QC. the tumor-of-origin is indicated in the name of each cell (CY##). The first row denotes the classification (based on inferred CNVs) to malignant (2), non-malignant (1) or unresolved (0) cells. The second row …	GPL18573	Itay,,Tirosh	Tirosh.itay@gmail.com	Broad Institute	7 cambridge center	Cambridge	MA	2142	USA	0	Illumina NextSeq 500	cDNA	transcriptomic	RNA-Seq	BioSample: https://www.ncbi.nlm.nih.gov/biosample/SAMN03989457	NONE	NA	NA	NA	NA	T.cell	CLS7	T.cell.CD4
Cy72_CD45_E08_S728_comb	72	1	Tcells	GSM1850564	Public on Apr 05 2016	Aug 13 2015	Jun 06 2016	SRA	1	melanoma tumor	Homo sapiens	tumor-of-origin: Cy72		Resected tumors were transported in DMEM (ThermoFisher Scientific) on ice immediately after surgical procurement. Tumors were rinsed with PBS (Life Technologies). A small fragment was stored in RNA-protect (Qiagen) for bulk RNA and DNA isolation. Using scalpels, the remainder of the tumor was minced into tiny cubes <1 mm3 and transferred into a 50 ml conical tube (BD Falcon) containing 10 ml pre-…	no culturing (freshly-resected tumor samples)	polyA RNA	RNA and DNA were isolated using the Qiagen minikit following the manufacturers recommendations. Whole Transcriptome amplification (WTA) was performed with a modified SMART-Seq2 protocol, with Maxima Reverse Transcriptase (Life Technologies) used in place of superscript II.	WTA products were cleaned with Agencourt XP DNA beads and 70% ethanol (Beckman Coulter) and Illumina sequencing libraries were prepared using Nextera XT (Illumina), as previously described (15). The 96 samples of a multiwall plate were pooled together, and cleaned with two 0.8x DNA SPRIs (Beckman Coulter). Library quality was assessed with a high sensitivity DNA chip (Agilent) and quantified with…	9606	single cell RNA-seq	Following sequencing on the NextSeq, BAM files were converted to merged, demultiplexed FASTQs. Paired-end reads were then mapped to the UCSC hg19 human transcriptome using Bowtie with parameters -q --phred33-quals -n 1 -e 99999999 -l 25 -I 1 -X 2000 -a -m 15 -S -p 6, which allows alignment of sequences with single base changes such as due to point mutations. Expression levels of genes were quanti…	Genome_build: hg19	Supplementary_files_format_and_content: Tab-delimited text file containing the normalized expression levels (E) for all genes with E>2 in at least 5 cells, across 3,249 cells that passed QC. the tumor-of-origin is indicated in the name of each cell (CY##). The first row denotes the classification (based on inferred CNVs) to malignant (2), non-malignant (1) or unresolved (0) cells. The second row …	GPL18573	Itay,,Tirosh	Tirosh.itay@gmail.com	Broad Institute	7 cambridge center	Cambridge	MA	2142	USA	0	Illumina NextSeq 500	cDNA	transcriptomic	RNA-Seq	BioSample: https://www.ncbi.nlm.nih.gov/biosample/SAMN03989458	NONE	NA	NA	NA	NA	T.cell	CLS7	T.cell.CD4
Cy71_CD45_B07_S499_comb	71	1	Tcells	GSM1850565	Public on Apr 05 2016	Aug 13 2015	Jun 06 2016	SRA	1	melanoma tumor	Homo sapiens	tumor-of-origin: Cy71		Resected tumors were transported in DMEM (ThermoFisher Scientific) on ice immediately after surgical procurement. Tumors were rinsed with PBS (Life Technologies). A small fragment was stored in RNA-protect (Qiagen) for bulk RNA and DNA isolation. Using scalpels, the remainder of the tumor was minced into tiny cubes <1 mm3 and transferred into a 50 ml conical tube (BD Falcon) containing 10 ml pre-…	no culturing (freshly-resected tumor samples)	polyA RNA	RNA and DNA were isolated using the Qiagen minikit following the manufacturers recommendations. Whole Transcriptome amplification (WTA) was performed with a modified SMART-Seq2 protocol, with Maxima Reverse Transcriptase (Life Technologies) used in place of superscript II.	WTA products were cleaned with Agencourt XP DNA beads and 70% ethanol (Beckman Coulter) and Illumina sequencing libraries were prepared using Nextera XT (Illumina), as previously described (15). The 96 samples of a multiwall plate were pooled together, and cleaned with two 0.8x DNA SPRIs (Beckman Coulter). Library quality was assessed with a high sensitivity DNA chip (Agilent) and quantified with…	9606	single cell RNA-seq	Following sequencing on the NextSeq, BAM files were converted to merged, demultiplexed FASTQs. Paired-end reads were then mapped to the UCSC hg19 human transcriptome using Bowtie with parameters -q --phred33-quals -n 1 -e 99999999 -l 25 -I 1 -X 2000 -a -m 15 -S -p 6, which allows alignment of sequences with single base changes such as due to point mutations. Expression levels of genes were quanti…	Genome_build: hg19	Supplementary_files_format_and_content: Tab-delimited text file containing the normalized expression levels (E) for all genes with E>2 in at least 5 cells, across 3,249 cells that passed QC. the tumor-of-origin is indicated in the name of each cell (CY##). The first row denotes the classification (based on inferred CNVs) to malignant (2), non-malignant (1) or unresolved (0) cells. The second row …	GPL18573	Itay,,Tirosh	Tirosh.itay@gmail.com	Broad Institute	7 cambridge center	Cambridge	MA	2142	USA	0	Illumina NextSeq 500	cDNA	transcriptomic	RNA-Seq	BioSample: https://www.ncbi.nlm.nih.gov/biosample/SAMN03989459	NONE	NA	NA	NA	NA	T.cell	CLS8	T.cell.CD8
Cy71_CD45_G02_S554_comb	71	2	malignant	GSM1850566	Public on Apr 05 2016	Aug 13 2015	Jun 06 2016	SRA	1	melanoma tumor	Homo sapiens	tumor-of-origin: Cy71		Resected tumors were transported in DMEM (ThermoFisher Scientific) on ice immediately after surgical procurement. Tumors were rinsed with PBS (Life Technologies). A small fragment was stored in RNA-protect (Qiagen) for bulk RNA and DNA isolation. Using scalpels, the remainder of the tumor was minced into tiny cubes <1 mm3 and transferred into a 50 ml conical tube (BD Falcon) containing 10 ml pre-…	no culturing (freshly-resected tumor samples)	polyA RNA	RNA and DNA were isolated using the Qiagen minikit following the manufacturers recommendations. Whole Transcriptome amplification (WTA) was performed with a modified SMART-Seq2 protocol, with Maxima Reverse Transcriptase (Life Technologies) used in place of superscript II.	WTA products were cleaned with Agencourt XP DNA beads and 70% ethanol (Beckman Coulter) and Illumina sequencing libraries were prepared using Nextera XT (Illumina), as previously described (15). The 96 samples of a multiwall plate were pooled together, and cleaned with two 0.8x DNA SPRIs (Beckman Coulter). Library quality was assessed with a high sensitivity DNA chip (Agilent) and quantified with…	9606	single cell RNA-seq	Following sequencing on the NextSeq, BAM files were converted to merged, demultiplexed FASTQs. Paired-end reads were then mapped to the UCSC hg19 human transcriptome using Bowtie with parameters -q --phred33-quals -n 1 -e 99999999 -l 25 -I 1 -X 2000 -a -m 15 -S -p 6, which allows alignment of sequences with single base changes such as due to point mutations. Expression levels of genes were quanti…	Genome_build: hg19	Supplementary_files_format_and_content: Tab-delimited text file containing the normalized expression levels (E) for all genes with E>2 in at least 5 cells, across 3,249 cells that passed QC. the tumor-of-origin is indicated in the name of each cell (CY##). The first row denotes the classification (based on inferred CNVs) to malignant (2), non-malignant (1) or unresolved (0) cells. The second row …	GPL18573	Itay,,Tirosh	Tirosh.itay@gmail.com	Broad Institute	7 cambridge center	Cambridge	MA	2142	USA	0	Illumina NextSeq 500	cDNA	transcriptomic	RNA-Seq	BioSample: https://www.ncbi.nlm.nih.gov/biosample/SAMN03989460	NONE	NA	NA	NA	NA	Melanoma	CLS5	Melanoma
Cy71_CD45_E03_S531_comb	71	1	Tcells	GSM1850567	Public on Apr 05 2016	Aug 13 2015	Jun 06 2016	SRA	1	melanoma tumor	Homo sapiens	tumor-of-origin: Cy71		Resected tumors were transported in DMEM (ThermoFisher Scientific) on ice immediately after surgical procurement. Tumors were rinsed with PBS (Life Technologies). A small fragment was stored in RNA-protect (Qiagen) for bulk RNA and DNA isolation. Using scalpels, the remainder of the tumor was minced into tiny cubes <1 mm3 and transferred into a 50 ml conical tube (BD Falcon) containing 10 ml pre-…	no culturing (freshly-resected tumor samples)	polyA RNA	RNA and DNA were isolated using the Qiagen minikit following the manufacturers recommendations. Whole Transcriptome amplification (WTA) was performed with a modified SMART-Seq2 protocol, with Maxima Reverse Transcriptase (Life Technologies) used in place of superscript II.	WTA products were cleaned with Agencourt XP DNA beads and 70% ethanol (Beckman Coulter) and Illumina sequencing libraries were prepared using Nextera XT (Illumina), as previously described (15). The 96 samples of a multiwall plate were pooled together, and cleaned with two 0.8x DNA SPRIs (Beckman Coulter). Library quality was assessed with a high sensitivity DNA chip (Agilent) and quantified with…	9606	single cell RNA-seq	Following sequencing on the NextSeq, BAM files were converted to merged, demultiplexed FASTQs. Paired-end reads were then mapped to the UCSC hg19 human transcriptome using Bowtie with parameters -q --phred33-quals -n 1 -e 99999999 -l 25 -I 1 -X 2000 -a -m 15 -S -p 6, which allows alignment of sequences with single base changes such as due to point mutations. Expression levels of genes were quanti…	Genome_build: hg19	Supplementary_files_format_and_content: Tab-delimited text file containing the normalized expression levels (E) for all genes with E>2 in at least 5 cells, across 3,249 cells that passed QC. the tumor-of-origin is indicated in the name of each cell (CY##). The first row denotes the classification (based on inferred CNVs) to malignant (2), non-malignant (1) or unresolved (0) cells. The second row …	GPL18573	Itay,,Tirosh	Tirosh.itay@gmail.com	Broad Institute	7 cambridge center	Cambridge	MA	2142	USA	0	Illumina NextSeq 500	cDNA	transcriptomic	RNA-Seq	BioSample: https://www.ncbi.nlm.nih.gov/biosample/SAMN03989461	NONE	NA	NA	NA	NA	T.cell	CLS8	T.cell.CD4
Cy74_CD45_H03_S471_comb	74	1	Tcells	GSM1850568	Public on Apr 05 2016	Aug 13 2015	Jun 06 2016	SRA	1	melanoma tumor	Homo sapiens	tumor-of-origin: Cy74		Resected tumors were transported in DMEM (ThermoFisher Scientific) on ice immediately after surgical procurement. Tumors were rinsed with PBS (Life Technologies). A small fragment was stored in RNA-protect (Qiagen) for bulk RNA and DNA isolation. Using scalpels, the remainder of the tumor was minced into tiny cubes <1 mm3 and transferred into a 50 ml conical tube (BD Falcon) containing 10 ml pre-…	no culturing (freshly-resected tumor samples)	polyA RNA	RNA and DNA were isolated using the Qiagen minikit following the manufacturers recommendations. Whole Transcriptome amplification (WTA) was performed with a modified SMART-Seq2 protocol, with Maxima Reverse Transcriptase (Life Technologies) used in place of superscript II.	WTA products were cleaned with Agencourt XP DNA beads and 70% ethanol (Beckman Coulter) and Illumina sequencing libraries were prepared using Nextera XT (Illumina), as previously described (15). The 96 samples of a multiwall plate were pooled together, and cleaned with two 0.8x DNA SPRIs (Beckman Coulter). Library quality was assessed with a high sensitivity DNA chip (Agilent) and quantified with…	9606	single cell RNA-seq	Following sequencing on the NextSeq, BAM files were converted to merged, demultiplexed FASTQs. Paired-end reads were then mapped to the UCSC hg19 human transcriptome using Bowtie with parameters -q --phred33-quals -n 1 -e 99999999 -l 25 -I 1 -X 2000 -a -m 15 -S -p 6, which allows alignment of sequences with single base changes such as due to point mutations. Expression levels of genes were quanti…	Genome_build: hg19	Supplementary_files_format_and_content: Tab-delimited text file containing the normalized expression levels (E) for all genes with E>2 in at least 5 cells, across 3,249 cells that passed QC. the tumor-of-origin is indicated in the name of each cell (CY##). The first row denotes the classification (based on inferred CNVs) to malignant (2), non-malignant (1) or unresolved (0) cells. The second row …	GPL18573	Itay,,Tirosh	Tirosh.itay@gmail.com	Broad Institute	7 cambridge center	Cambridge	MA	2142	USA	0	Illumina NextSeq 500	cDNA	transcriptomic	RNA-Seq	BioSample: https://www.ncbi.nlm.nih.gov/biosample/SAMN03989462	NONE	NA	NA	NA	NA	T.cell	CLS6	T.cell.CD8
Cy81_Bulk_CD45_B11_S119_comb	81	0	malignant	GSM1850569	Public on Apr 05 2016	Aug 13 2015	Jun 06 2016	SRA	1	melanoma tumor	Homo sapiens	tumor-of-origin: Cy81		Resected tumors were transported in DMEM (ThermoFisher Scientific) on ice immediately after surgical procurement. Tumors were rinsed with PBS (Life Technologies). A small fragment was stored in RNA-protect (Qiagen) for bulk RNA and DNA isolation. Using scalpels, the remainder of the tumor was minced into tiny cubes <1 mm3 and transferred into a 50 ml conical tube (BD Falcon) containing 10 ml pre-…	no culturing (freshly-resected tumor samples)	polyA RNA	RNA and DNA were isolated using the Qiagen minikit following the manufacturers recommendations. Whole Transcriptome amplification (WTA) was performed with a modified SMART-Seq2 protocol, with Maxima Reverse Transcriptase (Life Technologies) used in place of superscript II.	WTA products were cleaned with Agencourt XP DNA beads and 70% ethanol (Beckman Coulter) and Illumina sequencing libraries were prepared using Nextera XT (Illumina), as previously described (15). The 96 samples of a multiwall plate were pooled together, and cleaned with two 0.8x DNA SPRIs (Beckman Coulter). Library quality was assessed with a high sensitivity DNA chip (Agilent) and quantified with…	9606	single cell RNA-seq	Following sequencing on the NextSeq, BAM files were converted to merged, demultiplexed FASTQs. Paired-end reads were then mapped to the UCSC hg19 human transcriptome using Bowtie with parameters -q --phred33-quals -n 1 -e 99999999 -l 25 -I 1 -X 2000 -a -m 15 -S -p 6, which allows alignment of sequences with single base changes such as due to point mutations. Expression levels of genes were quanti…	Genome_build: hg19	Supplementary_files_format_and_content: Tab-delimited text file containing the normalized expression levels (E) for all genes with E>2 in at least 5 cells, across 3,249 cells that passed QC. the tumor-of-origin is indicated in the name of each cell (CY##). The first row denotes the classification (based on inferred CNVs) to malignant (2), non-malignant (1) or unresolved (0) cells. The second row …	GPL18573	Itay,,Tirosh	Tirosh.itay@gmail.com	Broad Institute	7 cambridge center	Cambridge	MA	2142	USA	0	Illumina NextSeq 500	cDNA	transcriptomic	RNA-Seq	BioSample: https://www.ncbi.nlm.nih.gov/biosample/SAMN03989620	NONE	NA	NA	NA	NA	Melanoma	CLS5	CAF
Cy80_II_CD45_H09_S957_comb	80	2	malignant	GSM1850570	Public on Apr 05 2016	Aug 13 2015	Jun 06 2016	SRA	1	melanoma tumor	Homo sapiens	tumor-of-origin: Cy80		Resected tumors were transported in DMEM (ThermoFisher Scientific) on ice immediately after surgical procurement. Tumors were rinsed with PBS (Life Technologies). A small fragment was stored in RNA-protect (Qiagen) for bulk RNA and DNA isolation. Using scalpels, the remainder of the tumor was minced into tiny cubes <1 mm3 and transferred into a 50 ml conical tube (BD Falcon) containing 10 ml pre-…	no culturing (freshly-resected tumor samples)	polyA RNA	RNA and DNA were isolated using the Qiagen minikit following the manufacturers recommendations. Whole Transcriptome amplification (WTA) was performed with a modified SMART-Seq2 protocol, with Maxima Reverse Transcriptase (Life Technologies) used in place of superscript II.	WTA products were cleaned with Agencourt XP DNA beads and 70% ethanol (Beckman Coulter) and Illumina sequencing libraries were prepared using Nextera XT (Illumina), as previously described (15). The 96 samples of a multiwall plate were pooled together, and cleaned with two 0.8x DNA SPRIs (Beckman Coulter). Library quality was assessed with a high sensitivity DNA chip (Agilent) and quantified with…	9606	single cell RNA-seq	Following sequencing on the NextSeq, BAM files were converted to merged, demultiplexed FASTQs. Paired-end reads were then mapped to the UCSC hg19 human transcriptome using Bowtie with parameters -q --phred33-quals -n 1 -e 99999999 -l 25 -I 1 -X 2000 -a -m 15 -S -p 6, which allows alignment of sequences with single base changes such as due to point mutations. Expression levels of genes were quanti…	Genome_build: hg19	Supplementary_files_format_and_content: Tab-delimited text file containing the normalized expression levels (E) for all genes with E>2 in at least 5 cells, across 3,249 cells that passed QC. the tumor-of-origin is indicated in the name of each cell (CY##). The first row denotes the classification (based on inferred CNVs) to malignant (2), non-malignant (1) or unresolved (0) cells. The second row …	GPL18573	Itay,,Tirosh	Tirosh.itay@gmail.com	Broad Institute	7 cambridge center	Cambridge	MA	2142	USA	0	Illumina NextSeq 500	cDNA	transcriptomic	RNA-Seq	BioSample: https://www.ncbi.nlm.nih.gov/biosample/SAMN03989622	NONE	NA	NA	NA	NA	Melanoma	CLS14	Melanoma
Cy72_CD45_E02_S722_comb	72	1	malignant	GSM1850571	Public on Apr 05 2016	Aug 13 2015	Jun 06 2016	SRA	1	melanoma tumor	Homo sapiens	tumor-of-origin: Cy72		Resected tumors were transported in DMEM (ThermoFisher Scientific) on ice immediately after surgical procurement. Tumors were rinsed with PBS (Life Technologies). A small fragment was stored in RNA-protect (Qiagen) for bulk RNA and DNA isolation. Using scalpels, the remainder of the tumor was minced into tiny cubes <1 mm3 and transferred into a 50 ml conical tube (BD Falcon) containing 10 ml pre-…	no culturing (freshly-resected tumor samples)	polyA RNA	RNA and DNA were isolated using the Qiagen minikit following the manufacturers recommendations. Whole Transcriptome amplification (WTA) was performed with a modified SMART-Seq2 protocol, with Maxima Reverse Transcriptase (Life Technologies) used in place of superscript II.	WTA products were cleaned with Agencourt XP DNA beads and 70% ethanol (Beckman Coulter) and Illumina sequencing libraries were prepared using Nextera XT (Illumina), as previously described (15). The 96 samples of a multiwall plate were pooled together, and cleaned with two 0.8x DNA SPRIs (Beckman Coulter). Library quality was assessed with a high sensitivity DNA chip (Agilent) and quantified with…	9606	single cell RNA-seq	Following sequencing on the NextSeq, BAM files were converted to merged, demultiplexed FASTQs. Paired-end reads were then mapped to the UCSC hg19 human transcriptome using Bowtie with parameters -q --phred33-quals -n 1 -e 99999999 -l 25 -I 1 -X 2000 -a -m 15 -S -p 6, which allows alignment of sequences with single base changes such as due to point mutations. Expression levels of genes were quanti…	Genome_build: hg19	Supplementary_files_format_and_content: Tab-delimited text file containing the normalized expression levels (E) for all genes with E>2 in at least 5 cells, across 3,249 cells that passed QC. the tumor-of-origin is indicated in the name of each cell (CY##). The first row denotes the classification (based on inferred CNVs) to malignant (2), non-malignant (1) or unresolved (0) cells. The second row …	GPL18573	Itay,,Tirosh	Tirosh.itay@gmail.com	Broad Institute	7 cambridge center	Cambridge	MA	2142	USA	0	Illumina NextSeq 500	cDNA	transcriptomic	RNA-Seq	BioSample: https://www.ncbi.nlm.nih.gov/biosample/SAMN03989624	NONE	NA	NA	NA	NA	Melanoma	CLS2	T.cell
Cy72_CD45_D03_S711_comb	72	1	Bcells	GSM1850572	Public on Apr 05 2016	Aug 13 2015	Jun 06 2016	SRA	1	melanoma tumor	Homo sapiens	tumor-of-origin: Cy72		Resected tumors were transported in DMEM (ThermoFisher Scientific) on ice immediately after surgical procurement. Tumors were rinsed with PBS (Life Technologies). A small fragment was stored in RNA-protect (Qiagen) for bulk RNA and DNA isolation. Using scalpels, the remainder of the tumor was minced into tiny cubes <1 mm3 and transferred into a 50 ml conical tube (BD Falcon) containing 10 ml pre-…	no culturing (freshly-resected tumor samples)	polyA RNA	RNA and DNA were isolated using the Qiagen minikit following the manufacturers recommendations. Whole Transcriptome amplification (WTA) was performed with a modified SMART-Seq2 protocol, with Maxima Reverse Transcriptase (Life Technologies) used in place of superscript II.	WTA products were cleaned with Agencourt XP DNA beads and 70% ethanol (Beckman Coulter) and Illumina sequencing libraries were prepared using Nextera XT (Illumina), as previously described (15). The 96 samples of a multiwall plate were pooled together, and cleaned with two 0.8x DNA SPRIs (Beckman Coulter). Library quality was assessed with a high sensitivity DNA chip (Agilent) and quantified with…	9606	single cell RNA-seq	Following sequencing on the NextSeq, BAM files were converted to merged, demultiplexed FASTQs. Paired-end reads were then mapped to the UCSC hg19 human transcriptome using Bowtie with parameters -q --phred33-quals -n 1 -e 99999999 -l 25 -I 1 -X 2000 -a -m 15 -S -p 6, which allows alignment of sequences with single base changes such as due to point mutations. Expression levels of genes were quanti…	Genome_build: hg19	Supplementary_files_format_and_content: Tab-delimited text file containing the normalized expression levels (E) for all genes with E>2 in at least 5 cells, across 3,249 cells that passed QC. the tumor-of-origin is indicated in the name of each cell (CY##). The first row denotes the classification (based on inferred CNVs) to malignant (2), non-malignant (1) or unresolved (0) cells. The second row …	GPL18573	Itay,,Tirosh	Tirosh.itay@gmail.com	Broad Institute	7 cambridge center	Cambridge	MA	2142	USA	0	Illumina NextSeq 500	cDNA	transcriptomic	RNA-Seq	BioSample: https://www.ncbi.nlm.nih.gov/biosample/SAMN03989625	NONE	NA	NA	NA	NA	B.cell	CLS3	B.cell
Cy80_II_CD45_B11_S887_comb	80	2	malignant	GSM1850573	Public on Apr 05 2016	Aug 13 2015	Jun 06 2016	SRA	1	melanoma tumor	Homo sapiens	tumor-of-origin: Cy80		Resected tumors were transported in DMEM (ThermoFisher Scientific) on ice immediately after surgical procurement. Tumors were rinsed with PBS (Life Technologies). A small fragment was stored in RNA-protect (Qiagen) for bulk RNA and DNA isolation. Using scalpels, the remainder of the tumor was minced into tiny cubes <1 mm3 and transferred into a 50 ml conical tube (BD Falcon) containing 10 ml pre-…	no culturing (freshly-resected tumor samples)	polyA RNA	RNA and DNA were isolated using the Qiagen minikit following the manufacturers recommendations. Whole Transcriptome amplification (WTA) was performed with a modified SMART-Seq2 protocol, with Maxima Reverse Transcriptase (Life Technologies) used in place of superscript II.	WTA products were cleaned with Agencourt XP DNA beads and 70% ethanol (Beckman Coulter) and Illumina sequencing libraries were prepared using Nextera XT (Illumina), as previously described (15). The 96 samples of a multiwall plate were pooled together, and cleaned with two 0.8x DNA SPRIs (Beckman Coulter). Library quality was assessed with a high sensitivity DNA chip (Agilent) and quantified with…	9606	single cell RNA-seq	Following sequencing on the NextSeq, BAM files were converted to merged, demultiplexed FASTQs. Paired-end reads were then mapped to the UCSC hg19 human transcriptome using Bowtie with parameters -q --phred33-quals -n 1 -e 99999999 -l 25 -I 1 -X 2000 -a -m 15 -S -p 6, which allows alignment of sequences with single base changes such as due to point mutations. Expression levels of genes were quanti…	Genome_build: hg19	Supplementary_files_format_and_content: Tab-delimited text file containing the normalized expression levels (E) for all genes with E>2 in at least 5 cells, across 3,249 cells that passed QC. the tumor-of-origin is indicated in the name of each cell (CY##). The first row denotes the classification (based on inferred CNVs) to malignant (2), non-malignant (1) or unresolved (0) cells. The second row …	GPL18573	Itay,,Tirosh	Tirosh.itay@gmail.com	Broad Institute	7 cambridge center	Cambridge	MA	2142	USA	0	Illumina NextSeq 500	cDNA	transcriptomic	RNA-Seq	BioSample: https://www.ncbi.nlm.nih.gov/biosample/SAMN03989628	NONE	NA	NA	NA	NA	Melanoma	CLS1	Melanoma
Cy81_Bulk_CD45_B07_S115_comb	81	1	malignant	GSM1850574	Public on Apr 05 2016	Aug 13 2015	Jun 06 2016	SRA	1	melanoma tumor	Homo sapiens	tumor-of-origin: Cy81		Resected tumors were transported in DMEM (ThermoFisher Scientific) on ice immediately after surgical procurement. Tumors were rinsed with PBS (Life Technologies). A small fragment was stored in RNA-protect (Qiagen) for bulk RNA and DNA isolation. Using scalpels, the remainder of the tumor was minced into tiny cubes <1 mm3 and transferred into a 50 ml conical tube (BD Falcon) containing 10 ml pre-…	no culturing (freshly-resected tumor samples)	polyA RNA	RNA and DNA were isolated using the Qiagen minikit following the manufacturers recommendations. Whole Transcriptome amplification (WTA) was performed with a modified SMART-Seq2 protocol, with Maxima Reverse Transcriptase (Life Technologies) used in place of superscript II.	WTA products were cleaned with Agencourt XP DNA beads and 70% ethanol (Beckman Coulter) and Illumina sequencing libraries were prepared using Nextera XT (Illumina), as previously described (15). The 96 samples of a multiwall plate were pooled together, and cleaned with two 0.8x DNA SPRIs (Beckman Coulter). Library quality was assessed with a high sensitivity DNA chip (Agilent) and quantified with…	9606	single cell RNA-seq	Following sequencing on the NextSeq, BAM files were converted to merged, demultiplexed FASTQs. Paired-end reads were then mapped to the UCSC hg19 human transcriptome using Bowtie with parameters -q --phred33-quals -n 1 -e 99999999 -l 25 -I 1 -X 2000 -a -m 15 -S -p 6, which allows alignment of sequences with single base changes such as due to point mutations. Expression levels of genes were quanti…	Genome_build: hg19	Supplementary_files_format_and_content: Tab-delimited text file containing the normalized expression levels (E) for all genes with E>2 in at least 5 cells, across 3,249 cells that passed QC. the tumor-of-origin is indicated in the name of each cell (CY##). The first row denotes the classification (based on inferred CNVs) to malignant (2), non-malignant (1) or unresolved (0) cells. The second row …	GPL18573	Itay,,Tirosh	Tirosh.itay@gmail.com	Broad Institute	7 cambridge center	Cambridge	MA	2142	USA	0	Illumina NextSeq 500	cDNA	transcriptomic	RNA-Seq	BioSample: https://www.ncbi.nlm.nih.gov/biosample/SAMN03989629	NONE	NA	NA	NA	NA	Melanoma	CLS15	Melanoma
Cy81_Bulk_CD45_E04_S148_comb	81	2	malignant	GSM1850575	Public on Apr 05 2016	Aug 13 2015	Jun 06 2016	SRA	1	melanoma tumor	Homo sapiens	tumor-of-origin: Cy81		Resected tumors were transported in DMEM (ThermoFisher Scientific) on ice immediately after surgical procurement. Tumors were rinsed with PBS (Life Technologies). A small fragment was stored in RNA-protect (Qiagen) for bulk RNA and DNA isolation. Using scalpels, the remainder of the tumor was minced into tiny cubes <1 mm3 and transferred into a 50 ml conical tube (BD Falcon) containing 10 ml pre-…	no culturing (freshly-resected tumor samples)	polyA RNA	RNA and DNA were isolated using the Qiagen minikit following the manufacturers recommendations. Whole Transcriptome amplification (WTA) was performed with a modified SMART-Seq2 protocol, with Maxima Reverse Transcriptase (Life Technologies) used in place of superscript II.	WTA products were cleaned with Agencourt XP DNA beads and 70% ethanol (Beckman Coulter) and Illumina sequencing libraries were prepared using Nextera XT (Illumina), as previously described (15). The 96 samples of a multiwall plate were pooled together, and cleaned with two 0.8x DNA SPRIs (Beckman Coulter). Library quality was assessed with a high sensitivity DNA chip (Agilent) and quantified with…	9606	single cell RNA-seq	Following sequencing on the NextSeq, BAM files were converted to merged, demultiplexed FASTQs. Paired-end reads were then mapped to the UCSC hg19 human transcriptome using Bowtie with parameters -q --phred33-quals -n 1 -e 99999999 -l 25 -I 1 -X 2000 -a -m 15 -S -p 6, which allows alignment of sequences with single base changes such as due to point mutations. Expression levels of genes were quanti…	Genome_build: hg19	Supplementary_files_format_and_content: Tab-delimited text file containing the normalized expression levels (E) for all genes with E>2 in at least 5 cells, across 3,249 cells that passed QC. the tumor-of-origin is indicated in the name of each cell (CY##). The first row denotes the classification (based on inferred CNVs) to malignant (2), non-malignant (1) or unresolved (0) cells. The second row …	GPL18573	Itay,,Tirosh	Tirosh.itay@gmail.com	Broad Institute	7 cambridge center	Cambridge	MA	2142	USA	0	Illumina NextSeq 500	cDNA	transcriptomic	RNA-Seq	BioSample: https://www.ncbi.nlm.nih.gov/biosample/SAMN03989631	NONE	NA	NA	NA	NA	Melanoma	CLS9	CAF
CY58_1_CD45_A06_S966_comb	58	1	Tcells	GSM1850576	Public on Apr 05 2016	Aug 13 2015	Jun 06 2016	SRA	1	melanoma tumor	Homo sapiens	tumor-of-origin: CY58		Resected tumors were transported in DMEM (ThermoFisher Scientific) on ice immediately after surgical procurement. Tumors were rinsed with PBS (Life Technologies). A small fragment was stored in RNA-protect (Qiagen) for bulk RNA and DNA isolation. Using scalpels, the remainder of the tumor was minced into tiny cubes <1 mm3 and transferred into a 50 ml conical tube (BD Falcon) containing 10 ml pre-…	no culturing (freshly-resected tumor samples)	polyA RNA	RNA and DNA were isolated using the Qiagen minikit following the manufacturers recommendations. Whole Transcriptome amplification (WTA) was performed with a modified SMART-Seq2 protocol, with Maxima Reverse Transcriptase (Life Technologies) used in place of superscript II.	WTA products were cleaned with Agencourt XP DNA beads and 70% ethanol (Beckman Coulter) and Illumina sequencing libraries were prepared using Nextera XT (Illumina), as previously described (15). The 96 samples of a multiwall plate were pooled together, and cleaned with two 0.8x DNA SPRIs (Beckman Coulter). Library quality was assessed with a high sensitivity DNA chip (Agilent) and quantified with…	9606	single cell RNA-seq	Following sequencing on the NextSeq, BAM files were converted to merged, demultiplexed FASTQs. Paired-end reads were then mapped to the UCSC hg19 human transcriptome using Bowtie with parameters -q --phred33-quals -n 1 -e 99999999 -l 25 -I 1 -X 2000 -a -m 15 -S -p 6, which allows alignment of sequences with single base changes such as due to point mutations. Expression levels of genes were quanti…	Genome_build: hg19	Supplementary_files_format_and_content: Tab-delimited text file containing the normalized expression levels (E) for all genes with E>2 in at least 5 cells, across 3,249 cells that passed QC. the tumor-of-origin is indicated in the name of each cell (CY##). The first row denotes the classification (based on inferred CNVs) to malignant (2), non-malignant (1) or unresolved (0) cells. The second row …	GPL18573	Itay,,Tirosh	Tirosh.itay@gmail.com	Broad Institute	7 cambridge center	Cambridge	MA	2142	USA	0	Illumina NextSeq 500	cDNA	transcriptomic	RNA-Seq	BioSample: https://www.ncbi.nlm.nih.gov/biosample/SAMN03989634	NONE	NA	NA	NA	NA	T.cell	CLS11	T.cell.CD8
Cy80_II_CD45_D11_S911_comb	80	2	malignant	GSM1850577	Public on Apr 05 2016	Aug 13 2015	Jun 06 2016	SRA	1	melanoma tumor	Homo sapiens	tumor-of-origin: Cy80		Resected tumors were transported in DMEM (ThermoFisher Scientific) on ice immediately after surgical procurement. Tumors were rinsed with PBS (Life Technologies). A small fragment was stored in RNA-protect (Qiagen) for bulk RNA and DNA isolation. Using scalpels, the remainder of the tumor was minced into tiny cubes <1 mm3 and transferred into a 50 ml conical tube (BD Falcon) containing 10 ml pre-…	no culturing (freshly-resected tumor samples)	polyA RNA	RNA and DNA were isolated using the Qiagen minikit following the manufacturers recommendations. Whole Transcriptome amplification (WTA) was performed with a modified SMART-Seq2 protocol, with Maxima Reverse Transcriptase (Life Technologies) used in place of superscript II.	WTA products were cleaned with Agencourt XP DNA beads and 70% ethanol (Beckman Coulter) and Illumina sequencing libraries were prepared using Nextera XT (Illumina), as previously described (15). The 96 samples of a multiwall plate were pooled together, and cleaned with two 0.8x DNA SPRIs (Beckman Coulter). Library quality was assessed with a high sensitivity DNA chip (Agilent) and quantified with…	9606	single cell RNA-seq	Following sequencing on the NextSeq, BAM files were converted to merged, demultiplexed FASTQs. Paired-end reads were then mapped to the UCSC hg19 human transcriptome using Bowtie with parameters -q --phred33-quals -n 1 -e 99999999 -l 25 -I 1 -X 2000 -a -m 15 -S -p 6, which allows alignment of sequences with single base changes such as due to point mutations. Expression levels of genes were quanti…	Genome_build: hg19	Supplementary_files_format_and_content: Tab-delimited text file containing the normalized expression levels (E) for all genes with E>2 in at least 5 cells, across 3,249 cells that passed QC. the tumor-of-origin is indicated in the name of each cell (CY##). The first row denotes the classification (based on inferred CNVs) to malignant (2), non-malignant (1) or unresolved (0) cells. The second row …	GPL18573	Itay,,Tirosh	Tirosh.itay@gmail.com	Broad Institute	7 cambridge center	Cambridge	MA	2142	USA	0	Illumina NextSeq 500	cDNA	transcriptomic	RNA-Seq	BioSample: https://www.ncbi.nlm.nih.gov/biosample/SAMN03989635	NONE	NA	NA	NA	NA	Melanoma	CLS14	Melanoma
Cy81_FNA_CD45_A09_S201_comb	81	1	Tcells	GSM1850578	Public on Apr 05 2016	Aug 13 2015	Jun 06 2016	SRA	1	melanoma tumor	Homo sapiens	tumor-of-origin: Cy81		Resected tumors were transported in DMEM (ThermoFisher Scientific) on ice immediately after surgical procurement. Tumors were rinsed with PBS (Life Technologies). A small fragment was stored in RNA-protect (Qiagen) for bulk RNA and DNA isolation. Using scalpels, the remainder of the tumor was minced into tiny cubes <1 mm3 and transferred into a 50 ml conical tube (BD Falcon) containing 10 ml pre-…	no culturing (freshly-resected tumor samples)	polyA RNA	RNA and DNA were isolated using the Qiagen minikit following the manufacturers recommendations. Whole Transcriptome amplification (WTA) was performed with a modified SMART-Seq2 protocol, with Maxima Reverse Transcriptase (Life Technologies) used in place of superscript II.	WTA products were cleaned with Agencourt XP DNA beads and 70% ethanol (Beckman Coulter) and Illumina sequencing libraries were prepared using Nextera XT (Illumina), as previously described (15). The 96 samples of a multiwall plate were pooled together, and cleaned with two 0.8x DNA SPRIs (Beckman Coulter). Library quality was assessed with a high sensitivity DNA chip (Agilent) and quantified with…	9606	single cell RNA-seq	Following sequencing on the NextSeq, BAM files were converted to merged, demultiplexed FASTQs. Paired-end reads were then mapped to the UCSC hg19 human transcriptome using Bowtie with parameters -q --phred33-quals -n 1 -e 99999999 -l 25 -I 1 -X 2000 -a -m 15 -S -p 6, which allows alignment of sequences with single base changes such as due to point mutations. Expression levels of genes were quanti…	Genome_build: hg19	Supplementary_files_format_and_content: Tab-delimited text file containing the normalized expression levels (E) for all genes with E>2 in at least 5 cells, across 3,249 cells that passed QC. the tumor-of-origin is indicated in the name of each cell (CY##). The first row denotes the classification (based on inferred CNVs) to malignant (2), non-malignant (1) or unresolved (0) cells. The second row …	GPL18573	Itay,,Tirosh	Tirosh.itay@gmail.com	Broad Institute	7 cambridge center	Cambridge	MA	2142	USA	0	Illumina NextSeq 500	cDNA	transcriptomic	RNA-Seq	BioSample: https://www.ncbi.nlm.nih.gov/biosample/SAMN03989638	NONE	NA	NA	NA	NA	T.cell	CLS2	T.cell
Cy81_FNA_CD45_B12_S216_comb	81	1	Tcells	GSM1850579	Public on Apr 05 2016	Aug 13 2015	Jun 06 2016	SRA	1	melanoma tumor	Homo sapiens	tumor-of-origin: Cy81		Resected tumors were transported in DMEM (ThermoFisher Scientific) on ice immediately after surgical procurement. Tumors were rinsed with PBS (Life Technologies). A small fragment was stored in RNA-protect (Qiagen) for bulk RNA and DNA isolation. Using scalpels, the remainder of the tumor was minced into tiny cubes <1 mm3 and transferred into a 50 ml conical tube (BD Falcon) containing 10 ml pre-…	no culturing (freshly-resected tumor samples)	polyA RNA	RNA and DNA were isolated using the Qiagen minikit following the manufacturers recommendations. Whole Transcriptome amplification (WTA) was performed with a modified SMART-Seq2 protocol, with Maxima Reverse Transcriptase (Life Technologies) used in place of superscript II.	WTA products were cleaned with Agencourt XP DNA beads and 70% ethanol (Beckman Coulter) and Illumina sequencing libraries were prepared using Nextera XT (Illumina), as previously described (15). The 96 samples of a multiwall plate were pooled together, and cleaned with two 0.8x DNA SPRIs (Beckman Coulter). Library quality was assessed with a high sensitivity DNA chip (Agilent) and quantified with…	9606	single cell RNA-seq	Following sequencing on the NextSeq, BAM files were converted to merged, demultiplexed FASTQs. Paired-end reads were then mapped to the UCSC hg19 human transcriptome using Bowtie with parameters -q --phred33-quals -n 1 -e 99999999 -l 25 -I 1 -X 2000 -a -m 15 -S -p 6, which allows alignment of sequences with single base changes such as due to point mutations. Expression levels of genes were quanti…	Genome_build: hg19	Supplementary_files_format_and_content: Tab-delimited text file containing the normalized expression levels (E) for all genes with E>2 in at least 5 cells, across 3,249 cells that passed QC. the tumor-of-origin is indicated in the name of each cell (CY##). The first row denotes the classification (based on inferred CNVs) to malignant (2), non-malignant (1) or unresolved (0) cells. The second row …	GPL18573	Itay,,Tirosh	Tirosh.itay@gmail.com	Broad Institute	7 cambridge center	Cambridge	MA	2142	USA	0	Illumina NextSeq 500	cDNA	transcriptomic	RNA-Seq	BioSample: https://www.ncbi.nlm.nih.gov/biosample/SAMN03989640	NONE	NA	NA	NA	NA	T.cell	CLS2	T.cell
Cy71_CD45_B08_S500_comb	71	1	Tcells	GSM1850580	Public on Apr 05 2016	Aug 13 2015	Jun 06 2016	SRA	1	melanoma tumor	Homo sapiens	tumor-of-origin: Cy71		Resected tumors were transported in DMEM (ThermoFisher Scientific) on ice immediately after surgical procurement. Tumors were rinsed with PBS (Life Technologies). A small fragment was stored in RNA-protect (Qiagen) for bulk RNA and DNA isolation. Using scalpels, the remainder of the tumor was minced into tiny cubes <1 mm3 and transferred into a 50 ml conical tube (BD Falcon) containing 10 ml pre-…	no culturing (freshly-resected tumor samples)	polyA RNA	RNA and DNA were isolated using the Qiagen minikit following the manufacturers recommendations. Whole Transcriptome amplification (WTA) was performed with a modified SMART-Seq2 protocol, with Maxima Reverse Transcriptase (Life Technologies) used in place of superscript II.	WTA products were cleaned with Agencourt XP DNA beads and 70% ethanol (Beckman Coulter) and Illumina sequencing libraries were prepared using Nextera XT (Illumina), as previously described (15). The 96 samples of a multiwall plate were pooled together, and cleaned with two 0.8x DNA SPRIs (Beckman Coulter). Library quality was assessed with a high sensitivity DNA chip (Agilent) and quantified with…	9606	single cell RNA-seq	Following sequencing on the NextSeq, BAM files were converted to merged, demultiplexed FASTQs. Paired-end reads were then mapped to the UCSC hg19 human transcriptome using Bowtie with parameters -q --phred33-quals -n 1 -e 99999999 -l 25 -I 1 -X 2000 -a -m 15 -S -p 6, which allows alignment of sequences with single base changes such as due to point mutations. Expression levels of genes were quanti…	Genome_build: hg19	Supplementary_files_format_and_content: Tab-delimited text file containing the normalized expression levels (E) for all genes with E>2 in at least 5 cells, across 3,249 cells that passed QC. the tumor-of-origin is indicated in the name of each cell (CY##). The first row denotes the classification (based on inferred CNVs) to malignant (2), non-malignant (1) or unresolved (0) cells. The second row …	GPL18573	Itay,,Tirosh	Tirosh.itay@gmail.com	Broad Institute	7 cambridge center	Cambridge	MA	2142	USA	0	Illumina NextSeq 500	cDNA	transcriptomic	RNA-Seq	BioSample: https://www.ncbi.nlm.nih.gov/biosample/SAMN03989642	NONE	NA	NA	NA	NA	T.cell	CLS4	T.cell
Cy81_FNA_CD45_G10_S370_comb	81	2	malignant	GSM1850581	Public on Apr 05 2016	Aug 13 2015	Jun 06 2016	SRA	1	melanoma tumor	Homo sapiens	tumor-of-origin: Cy81		Resected tumors were transported in DMEM (ThermoFisher Scientific) on ice immediately after surgical procurement. Tumors were rinsed with PBS (Life Technologies). A small fragment was stored in RNA-protect (Qiagen) for bulk RNA and DNA isolation. Using scalpels, the remainder of the tumor was minced into tiny cubes <1 mm3 and transferred into a 50 ml conical tube (BD Falcon) containing 10 ml pre-…	no culturing (freshly-resected tumor samples)	polyA RNA	RNA and DNA were isolated using the Qiagen minikit following the manufacturers recommendations. Whole Transcriptome amplification (WTA) was performed with a modified SMART-Seq2 protocol, with Maxima Reverse Transcriptase (Life Technologies) used in place of superscript II.	WTA products were cleaned with Agencourt XP DNA beads and 70% ethanol (Beckman Coulter) and Illumina sequencing libraries were prepared using Nextera XT (Illumina), as previously described (15). The 96 samples of a multiwall plate were pooled together, and cleaned with two 0.8x DNA SPRIs (Beckman Coulter). Library quality was assessed with a high sensitivity DNA chip (Agilent) and quantified with…	9606	single cell RNA-seq	Following sequencing on the NextSeq, BAM files were converted to merged, demultiplexed FASTQs. Paired-end reads were then mapped to the UCSC hg19 human transcriptome using Bowtie with parameters -q --phred33-quals -n 1 -e 99999999 -l 25 -I 1 -X 2000 -a -m 15 -S -p 6, which allows alignment of sequences with single base changes such as due to point mutations. Expression levels of genes were quanti…	Genome_build: hg19	Supplementary_files_format_and_content: Tab-delimited text file containing the normalized expression levels (E) for all genes with E>2 in at least 5 cells, across 3,249 cells that passed QC. the tumor-of-origin is indicated in the name of each cell (CY##). The first row denotes the classification (based on inferred CNVs) to malignant (2), non-malignant (1) or unresolved (0) cells. The second row …	GPL18573	Itay,,Tirosh	Tirosh.itay@gmail.com	Broad Institute	7 cambridge center	Cambridge	MA	2142	USA	0	Illumina NextSeq 500	cDNA	transcriptomic	RNA-Seq	BioSample: https://www.ncbi.nlm.nih.gov/biosample/SAMN03989644	NONE	NA	NA	NA	NA	Melanoma	CLS5	CAF
Cy71_CD45_E11_S539_comb	71	2	malignant	GSM1850582	Public on Apr 05 2016	Aug 13 2015	Jun 06 2016	SRA	1	melanoma tumor	Homo sapiens	tumor-of-origin: Cy71		Resected tumors were transported in DMEM (ThermoFisher Scientific) on ice immediately after surgical procurement. Tumors were rinsed with PBS (Life Technologies). A small fragment was stored in RNA-protect (Qiagen) for bulk RNA and DNA isolation. Using scalpels, the remainder of the tumor was minced into tiny cubes <1 mm3 and transferred into a 50 ml conical tube (BD Falcon) containing 10 ml pre-…	no culturing (freshly-resected tumor samples)	polyA RNA	RNA and DNA were isolated using the Qiagen minikit following the manufacturers recommendations. Whole Transcriptome amplification (WTA) was performed with a modified SMART-Seq2 protocol, with Maxima Reverse Transcriptase (Life Technologies) used in place of superscript II.	WTA products were cleaned with Agencourt XP DNA beads and 70% ethanol (Beckman Coulter) and Illumina sequencing libraries were prepared using Nextera XT (Illumina), as previously described (15). The 96 samples of a multiwall plate were pooled together, and cleaned with two 0.8x DNA SPRIs (Beckman Coulter). Library quality was assessed with a high sensitivity DNA chip (Agilent) and quantified with…	9606	single cell RNA-seq	Following sequencing on the NextSeq, BAM files were converted to merged, demultiplexed FASTQs. Paired-end reads were then mapped to the UCSC hg19 human transcriptome using Bowtie with parameters -q --phred33-quals -n 1 -e 99999999 -l 25 -I 1 -X 2000 -a -m 15 -S -p 6, which allows alignment of sequences with single base changes such as due to point mutations. Expression levels of genes were quanti…	Genome_build: hg19	Supplementary_files_format_and_content: Tab-delimited text file containing the normalized expression levels (E) for all genes with E>2 in at least 5 cells, across 3,249 cells that passed QC. the tumor-of-origin is indicated in the name of each cell (CY##). The first row denotes the classification (based on inferred CNVs) to malignant (2), non-malignant (1) or unresolved (0) cells. The second row …	GPL18573	Itay,,Tirosh	Tirosh.itay@gmail.com	Broad Institute	7 cambridge center	Cambridge	MA	2142	USA	0	Illumina NextSeq 500	cDNA	transcriptomic	RNA-Seq	BioSample: https://www.ncbi.nlm.nih.gov/biosample/SAMN03989646	NONE	NA	NA	NA	NA	Melanoma	CLS9	Melanoma
Cy81_FNA_CD45_C09_S321_comb	81	2	malignant	GSM1850583	Public on Apr 05 2016	Aug 13 2015	Jun 06 2016	SRA	1	melanoma tumor	Homo sapiens	tumor-of-origin: Cy81		Resected tumors were transported in DMEM (ThermoFisher Scientific) on ice immediately after surgical procurement. Tumors were rinsed with PBS (Life Technologies). A small fragment was stored in RNA-protect (Qiagen) for bulk RNA and DNA isolation. Using scalpels, the remainder of the tumor was minced into tiny cubes <1 mm3 and transferred into a 50 ml conical tube (BD Falcon) containing 10 ml pre-…	no culturing (freshly-resected tumor samples)	polyA RNA	RNA and DNA were isolated using the Qiagen minikit following the manufacturers recommendations. Whole Transcriptome amplification (WTA) was performed with a modified SMART-Seq2 protocol, with Maxima Reverse Transcriptase (Life Technologies) used in place of superscript II.	WTA products were cleaned with Agencourt XP DNA beads and 70% ethanol (Beckman Coulter) and Illumina sequencing libraries were prepared using Nextera XT (Illumina), as previously described (15). The 96 samples of a multiwall plate were pooled together, and cleaned with two 0.8x DNA SPRIs (Beckman Coulter). Library quality was assessed with a high sensitivity DNA chip (Agilent) and quantified with…	9606	single cell RNA-seq	Following sequencing on the NextSeq, BAM files were converted to merged, demultiplexed FASTQs. Paired-end reads were then mapped to the UCSC hg19 human transcriptome using Bowtie with parameters -q --phred33-quals -n 1 -e 99999999 -l 25 -I 1 -X 2000 -a -m 15 -S -p 6, which allows alignment of sequences with single base changes such as due to point mutations. Expression levels of genes were quanti…	Genome_build: hg19	Supplementary_files_format_and_content: Tab-delimited text file containing the normalized expression levels (E) for all genes with E>2 in at least 5 cells, across 3,249 cells that passed QC. the tumor-of-origin is indicated in the name of each cell (CY##). The first row denotes the classification (based on inferred CNVs) to malignant (2), non-malignant (1) or unresolved (0) cells. The second row …	GPL18573	Itay,,Tirosh	Tirosh.itay@gmail.com	Broad Institute	7 cambridge center	Cambridge	MA	2142	USA	0	Illumina NextSeq 500	cDNA	transcriptomic	RNA-Seq	BioSample: https://www.ncbi.nlm.nih.gov/biosample/SAMN03989648	NONE	NA	NA	NA	NA	Melanoma	CLS1	CAF
CY58_1_CD45_D11_S1007_comb	58	1	Tcells	GSM1850584	Public on Apr 05 2016	Aug 13 2015	Jun 06 2016	SRA	1	melanoma tumor	Homo sapiens	tumor-of-origin: CY58		Resected tumors were transported in DMEM (ThermoFisher Scientific) on ice immediately after surgical procurement. Tumors were rinsed with PBS (Life Technologies). A small fragment was stored in RNA-protect (Qiagen) for bulk RNA and DNA isolation. Using scalpels, the remainder of the tumor was minced into tiny cubes <1 mm3 and transferred into a 50 ml conical tube (BD Falcon) containing 10 ml pre-…	no culturing (freshly-resected tumor samples)	polyA RNA	RNA and DNA were isolated using the Qiagen minikit following the manufacturers recommendations. Whole Transcriptome amplification (WTA) was performed with a modified SMART-Seq2 protocol, with Maxima Reverse Transcriptase (Life Technologies) used in place of superscript II.	WTA products were cleaned with Agencourt XP DNA beads and 70% ethanol (Beckman Coulter) and Illumina sequencing libraries were prepared using Nextera XT (Illumina), as previously described (15). The 96 samples of a multiwall plate were pooled together, and cleaned with two 0.8x DNA SPRIs (Beckman Coulter). Library quality was assessed with a high sensitivity DNA chip (Agilent) and quantified with…	9606	single cell RNA-seq	Following sequencing on the NextSeq, BAM files were converted to merged, demultiplexed FASTQs. Paired-end reads were then mapped to the UCSC hg19 human transcriptome using Bowtie with parameters -q --phred33-quals -n 1 -e 99999999 -l 25 -I 1 -X 2000 -a -m 15 -S -p 6, which allows alignment of sequences with single base changes such as due to point mutations. Expression levels of genes were quanti…	Genome_build: hg19	Supplementary_files_format_and_content: Tab-delimited text file containing the normalized expression levels (E) for all genes with E>2 in at least 5 cells, across 3,249 cells that passed QC. the tumor-of-origin is indicated in the name of each cell (CY##). The first row denotes the classification (based on inferred CNVs) to malignant (2), non-malignant (1) or unresolved (0) cells. The second row …	GPL18573	Itay,,Tirosh	Tirosh.itay@gmail.com	Broad Institute	7 cambridge center	Cambridge	MA	2142	USA	0	Illumina NextSeq 500	cDNA	transcriptomic	RNA-Seq	BioSample: https://www.ncbi.nlm.nih.gov/biosample/SAMN03989650	NONE	NA	NA	NA	NA	T.cell	CLS4	T.cell.CD4
Cy80_II_CD45_G07_S943_comb	80	2	malignant	GSM1850585	Public on Apr 05 2016	Aug 13 2015	Jun 06 2016	SRA	1	melanoma tumor	Homo sapiens	tumor-of-origin: Cy80		Resected tumors were transported in DMEM (ThermoFisher Scientific) on ice immediately after surgical procurement. Tumors were rinsed with PBS (Life Technologies). A small fragment was stored in RNA-protect (Qiagen) for bulk RNA and DNA isolation. Using scalpels, the remainder of the tumor was minced into tiny cubes <1 mm3 and transferred into a 50 ml conical tube (BD Falcon) containing 10 ml pre-…	no culturing (freshly-resected tumor samples)	polyA RNA	RNA and DNA were isolated using the Qiagen minikit following the manufacturers recommendations. Whole Transcriptome amplification (WTA) was performed with a modified SMART-Seq2 protocol, with Maxima Reverse Transcriptase (Life Technologies) used in place of superscript II.	WTA products were cleaned with Agencourt XP DNA beads and 70% ethanol (Beckman Coulter) and Illumina sequencing libraries were prepared using Nextera XT (Illumina), as previously described (15). The 96 samples of a multiwall plate were pooled together, and cleaned with two 0.8x DNA SPRIs (Beckman Coulter). Library quality was assessed with a high sensitivity DNA chip (Agilent) and quantified with…	9606	single cell RNA-seq	Following sequencing on the NextSeq, BAM files were converted to merged, demultiplexed FASTQs. Paired-end reads were then mapped to the UCSC hg19 human transcriptome using Bowtie with parameters -q --phred33-quals -n 1 -e 99999999 -l 25 -I 1 -X 2000 -a -m 15 -S -p 6, which allows alignment of sequences with single base changes such as due to point mutations. Expression levels of genes were quanti…	Genome_build: hg19	Supplementary_files_format_and_content: Tab-delimited text file containing the normalized expression levels (E) for all genes with E>2 in at least 5 cells, across 3,249 cells that passed QC. the tumor-of-origin is indicated in the name of each cell (CY##). The first row denotes the classification (based on inferred CNVs) to malignant (2), non-malignant (1) or unresolved (0) cells. The second row …	GPL18573	Itay,,Tirosh	Tirosh.itay@gmail.com	Broad Institute	7 cambridge center	Cambridge	MA	2142	USA	0	Illumina NextSeq 500	cDNA	transcriptomic	RNA-Seq	BioSample: https://www.ncbi.nlm.nih.gov/biosample/SAMN03989652	NONE	NA	NA	NA	NA	Melanoma	CLS14	Melanoma
Cy72_CD45_F12_S744_comb	72	1	Tcells	GSM1850586	Public on Apr 05 2016	Aug 13 2015	Jun 06 2016	SRA	1	melanoma tumor	Homo sapiens	tumor-of-origin: Cy72		Resected tumors were transported in DMEM (ThermoFisher Scientific) on ice immediately after surgical procurement. Tumors were rinsed with PBS (Life Technologies). A small fragment was stored in RNA-protect (Qiagen) for bulk RNA and DNA isolation. Using scalpels, the remainder of the tumor was minced into tiny cubes <1 mm3 and transferred into a 50 ml conical tube (BD Falcon) containing 10 ml pre-…	no culturing (freshly-resected tumor samples)	polyA RNA	RNA and DNA were isolated using the Qiagen minikit following the manufacturers recommendations. Whole Transcriptome amplification (WTA) was performed with a modified SMART-Seq2 protocol, with Maxima Reverse Transcriptase (Life Technologies) used in place of superscript II.	WTA products were cleaned with Agencourt XP DNA beads and 70% ethanol (Beckman Coulter) and Illumina sequencing libraries were prepared using Nextera XT (Illumina), as previously described (15). The 96 samples of a multiwall plate were pooled together, and cleaned with two 0.8x DNA SPRIs (Beckman Coulter). Library quality was assessed with a high sensitivity DNA chip (Agilent) and quantified with…	9606	single cell RNA-seq	Following sequencing on the NextSeq, BAM files were converted to merged, demultiplexed FASTQs. Paired-end reads were then mapped to the UCSC hg19 human transcriptome using Bowtie with parameters -q --phred33-quals -n 1 -e 99999999 -l 25 -I 1 -X 2000 -a -m 15 -S -p 6, which allows alignment of sequences with single base changes such as due to point mutations. Expression levels of genes were quanti…	Genome_build: hg19	Supplementary_files_format_and_content: Tab-delimited text file containing the normalized expression levels (E) for all genes with E>2 in at least 5 cells, across 3,249 cells that passed QC. the tumor-of-origin is indicated in the name of each cell (CY##). The first row denotes the classification (based on inferred CNVs) to malignant (2), non-malignant (1) or unresolved (0) cells. The second row …	GPL18573	Itay,,Tirosh	Tirosh.itay@gmail.com	Broad Institute	7 cambridge center	Cambridge	MA	2142	USA	0	Illumina NextSeq 500	cDNA	transcriptomic	RNA-Seq	BioSample: https://www.ncbi.nlm.nih.gov/biosample/SAMN03989653	NONE	NA	NA	NA	NA	T.cell	CLS2	T.cell
Cy80_II_CD45_G05_S941_comb	80	1	CAF	GSM1850587	Public on Apr 05 2016	Aug 13 2015	Jun 06 2016	SRA	1	melanoma tumor	Homo sapiens	tumor-of-origin: Cy80		Resected tumors were transported in DMEM (ThermoFisher Scientific) on ice immediately after surgical procurement. Tumors were rinsed with PBS (Life Technologies). A small fragment was stored in RNA-protect (Qiagen) for bulk RNA and DNA isolation. Using scalpels, the remainder of the tumor was minced into tiny cubes <1 mm3 and transferred into a 50 ml conical tube (BD Falcon) containing 10 ml pre-…	no culturing (freshly-resected tumor samples)	polyA RNA	RNA and DNA were isolated using the Qiagen minikit following the manufacturers recommendations. Whole Transcriptome amplification (WTA) was performed with a modified SMART-Seq2 protocol, with Maxima Reverse Transcriptase (Life Technologies) used in place of superscript II.	WTA products were cleaned with Agencourt XP DNA beads and 70% ethanol (Beckman Coulter) and Illumina sequencing libraries were prepared using Nextera XT (Illumina), as previously described (15). The 96 samples of a multiwall plate were pooled together, and cleaned with two 0.8x DNA SPRIs (Beckman Coulter). Library quality was assessed with a high sensitivity DNA chip (Agilent) and quantified with…	9606	single cell RNA-seq	Following sequencing on the NextSeq, BAM files were converted to merged, demultiplexed FASTQs. Paired-end reads were then mapped to the UCSC hg19 human transcriptome using Bowtie with parameters -q --phred33-quals -n 1 -e 99999999 -l 25 -I 1 -X 2000 -a -m 15 -S -p 6, which allows alignment of sequences with single base changes such as due to point mutations. Expression levels of genes were quanti…	Genome_build: hg19	Supplementary_files_format_and_content: Tab-delimited text file containing the normalized expression levels (E) for all genes with E>2 in at least 5 cells, across 3,249 cells that passed QC. the tumor-of-origin is indicated in the name of each cell (CY##). The first row denotes the classification (based on inferred CNVs) to malignant (2), non-malignant (1) or unresolved (0) cells. The second row …	GPL18573	Itay,,Tirosh	Tirosh.itay@gmail.com	Broad Institute	7 cambridge center	Cambridge	MA	2142	USA	0	Illumina NextSeq 500	cDNA	transcriptomic	RNA-Seq	BioSample: https://www.ncbi.nlm.nih.gov/biosample/SAMN03989655	NONE	NA	NA	NA	NA	CAF	CLS5	endothelial
Cy72_CD45_C07_S703_comb	72	1	Tcells	GSM1850588	Public on Apr 05 2016	Aug 13 2015	Jun 06 2016	SRA	1	melanoma tumor	Homo sapiens	tumor-of-origin: Cy72		Resected tumors were transported in DMEM (ThermoFisher Scientific) on ice immediately after surgical procurement. Tumors were rinsed with PBS (Life Technologies). A small fragment was stored in RNA-protect (Qiagen) for bulk RNA and DNA isolation. Using scalpels, the remainder of the tumor was minced into tiny cubes <1 mm3 and transferred into a 50 ml conical tube (BD Falcon) containing 10 ml pre-…	no culturing (freshly-resected tumor samples)	polyA RNA	RNA and DNA were isolated using the Qiagen minikit following the manufacturers recommendations. Whole Transcriptome amplification (WTA) was performed with a modified SMART-Seq2 protocol, with Maxima Reverse Transcriptase (Life Technologies) used in place of superscript II.	WTA products were cleaned with Agencourt XP DNA beads and 70% ethanol (Beckman Coulter) and Illumina sequencing libraries were prepared using Nextera XT (Illumina), as previously described (15). The 96 samples of a multiwall plate were pooled together, and cleaned with two 0.8x DNA SPRIs (Beckman Coulter). Library quality was assessed with a high sensitivity DNA chip (Agilent) and quantified with…	9606	single cell RNA-seq	Following sequencing on the NextSeq, BAM files were converted to merged, demultiplexed FASTQs. Paired-end reads were then mapped to the UCSC hg19 human transcriptome using Bowtie with parameters -q --phred33-quals -n 1 -e 99999999 -l 25 -I 1 -X 2000 -a -m 15 -S -p 6, which allows alignment of sequences with single base changes such as due to point mutations. Expression levels of genes were quanti…	Genome_build: hg19	Supplementary_files_format_and_content: Tab-delimited text file containing the normalized expression levels (E) for all genes with E>2 in at least 5 cells, across 3,249 cells that passed QC. the tumor-of-origin is indicated in the name of each cell (CY##). The first row denotes the classification (based on inferred CNVs) to malignant (2), non-malignant (1) or unresolved (0) cells. The second row …	GPL18573	Itay,,Tirosh	Tirosh.itay@gmail.com	Broad Institute	7 cambridge center	Cambridge	MA	2142	USA	0	Illumina NextSeq 500	cDNA	transcriptomic	RNA-Seq	BioSample: https://www.ncbi.nlm.nih.gov/biosample/SAMN03989657	NONE	NA	NA	NA	NA	T.cell	CLS2	T.cell
Cy71_CD45_G08_S560_comb	71	2	malignant	GSM1850589	Public on Apr 05 2016	Aug 13 2015	Jun 06 2016	SRA	1	melanoma tumor	Homo sapiens	tumor-of-origin: Cy71		Resected tumors were transported in DMEM (ThermoFisher Scientific) on ice immediately after surgical procurement. Tumors were rinsed with PBS (Life Technologies). A small fragment was stored in RNA-protect (Qiagen) for bulk RNA and DNA isolation. Using scalpels, the remainder of the tumor was minced into tiny cubes <1 mm3 and transferred into a 50 ml conical tube (BD Falcon) containing 10 ml pre-…	no culturing (freshly-resected tumor samples)	polyA RNA	RNA and DNA were isolated using the Qiagen minikit following the manufacturers recommendations. Whole Transcriptome amplification (WTA) was performed with a modified SMART-Seq2 protocol, with Maxima Reverse Transcriptase (Life Technologies) used in place of superscript II.	WTA products were cleaned with Agencourt XP DNA beads and 70% ethanol (Beckman Coulter) and Illumina sequencing libraries were prepared using Nextera XT (Illumina), as previously described (15). The 96 samples of a multiwall plate were pooled together, and cleaned with two 0.8x DNA SPRIs (Beckman Coulter). Library quality was assessed with a high sensitivity DNA chip (Agilent) and quantified with…	9606	single cell RNA-seq	Following sequencing on the NextSeq, BAM files were converted to merged, demultiplexed FASTQs. Paired-end reads were then mapped to the UCSC hg19 human transcriptome using Bowtie with parameters -q --phred33-quals -n 1 -e 99999999 -l 25 -I 1 -X 2000 -a -m 15 -S -p 6, which allows alignment of sequences with single base changes such as due to point mutations. Expression levels of genes were quanti…	Genome_build: hg19	Supplementary_files_format_and_content: Tab-delimited text file containing the normalized expression levels (E) for all genes with E>2 in at least 5 cells, across 3,249 cells that passed QC. the tumor-of-origin is indicated in the name of each cell (CY##). The first row denotes the classification (based on inferred CNVs) to malignant (2), non-malignant (1) or unresolved (0) cells. The second row …	GPL18573	Itay,,Tirosh	Tirosh.itay@gmail.com	Broad Institute	7 cambridge center	Cambridge	MA	2142	USA	0	Illumina NextSeq 500	cDNA	transcriptomic	RNA-Seq	BioSample: https://www.ncbi.nlm.nih.gov/biosample/SAMN03989659	NONE	NA	NA	NA	NA	Melanoma	CLS1	Melanoma
Cy72_CD45_H07_S763_comb	72	1	malignant	GSM1850590	Public on Apr 05 2016	Aug 13 2015	Jun 06 2016	SRA	1	melanoma tumor	Homo sapiens	tumor-of-origin: Cy72		Resected tumors were transported in DMEM (ThermoFisher Scientific) on ice immediately after surgical procurement. Tumors were rinsed with PBS (Life Technologies). A small fragment was stored in RNA-protect (Qiagen) for bulk RNA and DNA isolation. Using scalpels, the remainder of the tumor was minced into tiny cubes <1 mm3 and transferred into a 50 ml conical tube (BD Falcon) containing 10 ml pre-…	no culturing (freshly-resected tumor samples)	polyA RNA	RNA and DNA were isolated using the Qiagen minikit following the manufacturers recommendations. Whole Transcriptome amplification (WTA) was performed with a modified SMART-Seq2 protocol, with Maxima Reverse Transcriptase (Life Technologies) used in place of superscript II.	WTA products were cleaned with Agencourt XP DNA beads and 70% ethanol (Beckman Coulter) and Illumina sequencing libraries were prepared using Nextera XT (Illumina), as previously described (15). The 96 samples of a multiwall plate were pooled together, and cleaned with two 0.8x DNA SPRIs (Beckman Coulter). Library quality was assessed with a high sensitivity DNA chip (Agilent) and quantified with…	9606	single cell RNA-seq	Following sequencing on the NextSeq, BAM files were converted to merged, demultiplexed FASTQs. Paired-end reads were then mapped to the UCSC hg19 human transcriptome using Bowtie with parameters -q --phred33-quals -n 1 -e 99999999 -l 25 -I 1 -X 2000 -a -m 15 -S -p 6, which allows alignment of sequences with single base changes such as due to point mutations. Expression levels of genes were quanti…	Genome_build: hg19	Supplementary_files_format_and_content: Tab-delimited text file containing the normalized expression levels (E) for all genes with E>2 in at least 5 cells, across 3,249 cells that passed QC. the tumor-of-origin is indicated in the name of each cell (CY##). The first row denotes the classification (based on inferred CNVs) to malignant (2), non-malignant (1) or unresolved (0) cells. The second row …	GPL18573	Itay,,Tirosh	Tirosh.itay@gmail.com	Broad Institute	7 cambridge center	Cambridge	MA	2142	USA	0	Illumina NextSeq 500	cDNA	transcriptomic	RNA-Seq	BioSample: https://www.ncbi.nlm.nih.gov/biosample/SAMN03989661	NONE	NA	NA	NA	NA	Melanoma	CLS3	macrophage
Cy74_CD45_F07_S451_comb	74	1	Tcells	GSM1850591	Public on Apr 05 2016	Aug 13 2015	Jun 06 2016	SRA	1	melanoma tumor	Homo sapiens	tumor-of-origin: Cy74		Resected tumors were transported in DMEM (ThermoFisher Scientific) on ice immediately after surgical procurement. Tumors were rinsed with PBS (Life Technologies). A small fragment was stored in RNA-protect (Qiagen) for bulk RNA and DNA isolation. Using scalpels, the remainder of the tumor was minced into tiny cubes <1 mm3 and transferred into a 50 ml conical tube (BD Falcon) containing 10 ml pre-…	no culturing (freshly-resected tumor samples)	polyA RNA	RNA and DNA were isolated using the Qiagen minikit following the manufacturers recommendations. Whole Transcriptome amplification (WTA) was performed with a modified SMART-Seq2 protocol, with Maxima Reverse Transcriptase (Life Technologies) used in place of superscript II.	WTA products were cleaned with Agencourt XP DNA beads and 70% ethanol (Beckman Coulter) and Illumina sequencing libraries were prepared using Nextera XT (Illumina), as previously described (15). The 96 samples of a multiwall plate were pooled together, and cleaned with two 0.8x DNA SPRIs (Beckman Coulter). Library quality was assessed with a high sensitivity DNA chip (Agilent) and quantified with…	9606	single cell RNA-seq	Following sequencing on the NextSeq, BAM files were converted to merged, demultiplexed FASTQs. Paired-end reads were then mapped to the UCSC hg19 human transcriptome using Bowtie with parameters -q --phred33-quals -n 1 -e 99999999 -l 25 -I 1 -X 2000 -a -m 15 -S -p 6, which allows alignment of sequences with single base changes such as due to point mutations. Expression levels of genes were quanti…	Genome_build: hg19	Supplementary_files_format_and_content: Tab-delimited text file containing the normalized expression levels (E) for all genes with E>2 in at least 5 cells, across 3,249 cells that passed QC. the tumor-of-origin is indicated in the name of each cell (CY##). The first row denotes the classification (based on inferred CNVs) to malignant (2), non-malignant (1) or unresolved (0) cells. The second row …	GPL18573	Itay,,Tirosh	Tirosh.itay@gmail.com	Broad Institute	7 cambridge center	Cambridge	MA	2142	USA	0	Illumina NextSeq 500	cDNA	transcriptomic	RNA-Seq	BioSample: https://www.ncbi.nlm.nih.gov/biosample/SAMN03989663	NONE	NA	NA	NA	NA	T.cell	CLS10	T.cell.CD8
Cy71_CD45_F06_S546_comb	71	2	malignant	GSM1850592	Public on Apr 05 2016	Aug 13 2015	Jun 06 2016	SRA	1	melanoma tumor	Homo sapiens	tumor-of-origin: Cy71		Resected tumors were transported in DMEM (ThermoFisher Scientific) on ice immediately after surgical procurement. Tumors were rinsed with PBS (Life Technologies). A small fragment was stored in RNA-protect (Qiagen) for bulk RNA and DNA isolation. Using scalpels, the remainder of the tumor was minced into tiny cubes <1 mm3 and transferred into a 50 ml conical tube (BD Falcon) containing 10 ml pre-…	no culturing (freshly-resected tumor samples)	polyA RNA	RNA and DNA were isolated using the Qiagen minikit following the manufacturers recommendations. Whole Transcriptome amplification (WTA) was performed with a modified SMART-Seq2 protocol, with Maxima Reverse Transcriptase (Life Technologies) used in place of superscript II.	WTA products were cleaned with Agencourt XP DNA beads and 70% ethanol (Beckman Coulter) and Illumina sequencing libraries were prepared using Nextera XT (Illumina), as previously described (15). The 96 samples of a multiwall plate were pooled together, and cleaned with two 0.8x DNA SPRIs (Beckman Coulter). Library quality was assessed with a high sensitivity DNA chip (Agilent) and quantified with…	9606	single cell RNA-seq	Following sequencing on the NextSeq, BAM files were converted to merged, demultiplexed FASTQs. Paired-end reads were then mapped to the UCSC hg19 human transcriptome using Bowtie with parameters -q --phred33-quals -n 1 -e 99999999 -l 25 -I 1 -X 2000 -a -m 15 -S -p 6, which allows alignment of sequences with single base changes such as due to point mutations. Expression levels of genes were quanti…	Genome_build: hg19	Supplementary_files_format_and_content: Tab-delimited text file containing the normalized expression levels (E) for all genes with E>2 in at least 5 cells, across 3,249 cells that passed QC. the tumor-of-origin is indicated in the name of each cell (CY##). The first row denotes the classification (based on inferred CNVs) to malignant (2), non-malignant (1) or unresolved (0) cells. The second row …	GPL18573	Itay,,Tirosh	Tirosh.itay@gmail.com	Broad Institute	7 cambridge center	Cambridge	MA	2142	USA	0	Illumina NextSeq 500	cDNA	transcriptomic	RNA-Seq	BioSample: https://www.ncbi.nlm.nih.gov/biosample/SAMN03989665	NONE	NA	NA	NA	NA	Melanoma	CLS9	Melanoma
Cy81_FNA_CD45_B04_S208_comb	81	1	Tcells	GSM1850593	Public on Apr 05 2016	Aug 13 2015	Jun 06 2016	SRA	1	melanoma tumor	Homo sapiens	tumor-of-origin: Cy81		Resected tumors were transported in DMEM (ThermoFisher Scientific) on ice immediately after surgical procurement. Tumors were rinsed with PBS (Life Technologies). A small fragment was stored in RNA-protect (Qiagen) for bulk RNA and DNA isolation. Using scalpels, the remainder of the tumor was minced into tiny cubes <1 mm3 and transferred into a 50 ml conical tube (BD Falcon) containing 10 ml pre-…	no culturing (freshly-resected tumor samples)	polyA RNA	RNA and DNA were isolated using the Qiagen minikit following the manufacturers recommendations. Whole Transcriptome amplification (WTA) was performed with a modified SMART-Seq2 protocol, with Maxima Reverse Transcriptase (Life Technologies) used in place of superscript II.	WTA products were cleaned with Agencourt XP DNA beads and 70% ethanol (Beckman Coulter) and Illumina sequencing libraries were prepared using Nextera XT (Illumina), as previously described (15). The 96 samples of a multiwall plate were pooled together, and cleaned with two 0.8x DNA SPRIs (Beckman Coulter). Library quality was assessed with a high sensitivity DNA chip (Agilent) and quantified with…	9606	single cell RNA-seq	Following sequencing on the NextSeq, BAM files were converted to merged, demultiplexed FASTQs. Paired-end reads were then mapped to the UCSC hg19 human transcriptome using Bowtie with parameters -q --phred33-quals -n 1 -e 99999999 -l 25 -I 1 -X 2000 -a -m 15 -S -p 6, which allows alignment of sequences with single base changes such as due to point mutations. Expression levels of genes were quanti…	Genome_build: hg19	Supplementary_files_format_and_content: Tab-delimited text file containing the normalized expression levels (E) for all genes with E>2 in at least 5 cells, across 3,249 cells that passed QC. the tumor-of-origin is indicated in the name of each cell (CY##). The first row denotes the classification (based on inferred CNVs) to malignant (2), non-malignant (1) or unresolved (0) cells. The second row …	GPL18573	Itay,,Tirosh	Tirosh.itay@gmail.com	Broad Institute	7 cambridge center	Cambridge	MA	2142	USA	0	Illumina NextSeq 500	cDNA	transcriptomic	RNA-Seq	BioSample: https://www.ncbi.nlm.nih.gov/biosample/SAMN03989666	NONE	NA	NA	NA	NA	T.cell	CLS4	T.cell
Cy81_Bulk_CD45_D09_S141_comb	81	0	malignant	GSM1850594	Public on Apr 05 2016	Aug 13 2015	Jun 06 2016	SRA	1	melanoma tumor	Homo sapiens	tumor-of-origin: Cy81		Resected tumors were transported in DMEM (ThermoFisher Scientific) on ice immediately after surgical procurement. Tumors were rinsed with PBS (Life Technologies). A small fragment was stored in RNA-protect (Qiagen) for bulk RNA and DNA isolation. Using scalpels, the remainder of the tumor was minced into tiny cubes <1 mm3 and transferred into a 50 ml conical tube (BD Falcon) containing 10 ml pre-…	no culturing (freshly-resected tumor samples)	polyA RNA	RNA and DNA were isolated using the Qiagen minikit following the manufacturers recommendations. Whole Transcriptome amplification (WTA) was performed with a modified SMART-Seq2 protocol, with Maxima Reverse Transcriptase (Life Technologies) used in place of superscript II.	WTA products were cleaned with Agencourt XP DNA beads and 70% ethanol (Beckman Coulter) and Illumina sequencing libraries were prepared using Nextera XT (Illumina), as previously described (15). The 96 samples of a multiwall plate were pooled together, and cleaned with two 0.8x DNA SPRIs (Beckman Coulter). Library quality was assessed with a high sensitivity DNA chip (Agilent) and quantified with…	9606	single cell RNA-seq	Following sequencing on the NextSeq, BAM files were converted to merged, demultiplexed FASTQs. Paired-end reads were then mapped to the UCSC hg19 human transcriptome using Bowtie with parameters -q --phred33-quals -n 1 -e 99999999 -l 25 -I 1 -X 2000 -a -m 15 -S -p 6, which allows alignment of sequences with single base changes such as due to point mutations. Expression levels of genes were quanti…	Genome_build: hg19	Supplementary_files_format_and_content: Tab-delimited text file containing the normalized expression levels (E) for all genes with E>2 in at least 5 cells, across 3,249 cells that passed QC. the tumor-of-origin is indicated in the name of each cell (CY##). The first row denotes the classification (based on inferred CNVs) to malignant (2), non-malignant (1) or unresolved (0) cells. The second row …	GPL18573	Itay,,Tirosh	Tirosh.itay@gmail.com	Broad Institute	7 cambridge center	Cambridge	MA	2142	USA	0	Illumina NextSeq 500	cDNA	transcriptomic	RNA-Seq	BioSample: https://www.ncbi.nlm.nih.gov/biosample/SAMN03989669	NONE	NA	NA	NA	NA	Melanoma	CLS1	CAF
Cy74_CD45_C02_S410_comb	74	1	Tcells	GSM1850595	Public on Apr 05 2016	Aug 13 2015	Jun 06 2016	SRA	1	melanoma tumor	Homo sapiens	tumor-of-origin: Cy74		Resected tumors were transported in DMEM (ThermoFisher Scientific) on ice immediately after surgical procurement. Tumors were rinsed with PBS (Life Technologies). A small fragment was stored in RNA-protect (Qiagen) for bulk RNA and DNA isolation. Using scalpels, the remainder of the tumor was minced into tiny cubes <1 mm3 and transferred into a 50 ml conical tube (BD Falcon) containing 10 ml pre-…	no culturing (freshly-resected tumor samples)	polyA RNA	RNA and DNA were isolated using the Qiagen minikit following the manufacturers recommendations. Whole Transcriptome amplification (WTA) was performed with a modified SMART-Seq2 protocol, with Maxima Reverse Transcriptase (Life Technologies) used in place of superscript II.	WTA products were cleaned with Agencourt XP DNA beads and 70% ethanol (Beckman Coulter) and Illumina sequencing libraries were prepared using Nextera XT (Illumina), as previously described (15). The 96 samples of a multiwall plate were pooled together, and cleaned with two 0.8x DNA SPRIs (Beckman Coulter). Library quality was assessed with a high sensitivity DNA chip (Agilent) and quantified with…	9606	single cell RNA-seq	Following sequencing on the NextSeq, BAM files were converted to merged, demultiplexed FASTQs. Paired-end reads were then mapped to the UCSC hg19 human transcriptome using Bowtie with parameters -q --phred33-quals -n 1 -e 99999999 -l 25 -I 1 -X 2000 -a -m 15 -S -p 6, which allows alignment of sequences with single base changes such as due to point mutations. Expression levels of genes were quanti…	Genome_build: hg19	Supplementary_files_format_and_content: Tab-delimited text file containing the normalized expression levels (E) for all genes with E>2 in at least 5 cells, across 3,249 cells that passed QC. the tumor-of-origin is indicated in the name of each cell (CY##). The first row denotes the classification (based on inferred CNVs) to malignant (2), non-malignant (1) or unresolved (0) cells. The second row …	GPL18573	Itay,,Tirosh	Tirosh.itay@gmail.com	Broad Institute	7 cambridge center	Cambridge	MA	2142	USA	0	Illumina NextSeq 500	cDNA	transcriptomic	RNA-Seq	BioSample: https://www.ncbi.nlm.nih.gov/biosample/SAMN03989670	NONE	NA	NA	NA	NA	T.cell	CLS6	T.cell.CD8
Cy81_Bulk_CD45_D01_S133_comb	81	2	malignant	GSM1850596	Public on Apr 05 2016	Aug 13 2015	Jun 06 2016	SRA	1	melanoma tumor	Homo sapiens	tumor-of-origin: Cy81		Resected tumors were transported in DMEM (ThermoFisher Scientific) on ice immediately after surgical procurement. Tumors were rinsed with PBS (Life Technologies). A small fragment was stored in RNA-protect (Qiagen) for bulk RNA and DNA isolation. Using scalpels, the remainder of the tumor was minced into tiny cubes <1 mm3 and transferred into a 50 ml conical tube (BD Falcon) containing 10 ml pre-…	no culturing (freshly-resected tumor samples)	polyA RNA	RNA and DNA were isolated using the Qiagen minikit following the manufacturers recommendations. Whole Transcriptome amplification (WTA) was performed with a modified SMART-Seq2 protocol, with Maxima Reverse Transcriptase (Life Technologies) used in place of superscript II.	WTA products were cleaned with Agencourt XP DNA beads and 70% ethanol (Beckman Coulter) and Illumina sequencing libraries were prepared using Nextera XT (Illumina), as previously described (15). The 96 samples of a multiwall plate were pooled together, and cleaned with two 0.8x DNA SPRIs (Beckman Coulter). Library quality was assessed with a high sensitivity DNA chip (Agilent) and quantified with…	9606	single cell RNA-seq	Following sequencing on the NextSeq, BAM files were converted to merged, demultiplexed FASTQs. Paired-end reads were then mapped to the UCSC hg19 human transcriptome using Bowtie with parameters -q --phred33-quals -n 1 -e 99999999 -l 25 -I 1 -X 2000 -a -m 15 -S -p 6, which allows alignment of sequences with single base changes such as due to point mutations. Expression levels of genes were quanti…	Genome_build: hg19	Supplementary_files_format_and_content: Tab-delimited text file containing the normalized expression levels (E) for all genes with E>2 in at least 5 cells, across 3,249 cells that passed QC. the tumor-of-origin is indicated in the name of each cell (CY##). The first row denotes the classification (based on inferred CNVs) to malignant (2), non-malignant (1) or unresolved (0) cells. The second row …	GPL18573	Itay,,Tirosh	Tirosh.itay@gmail.com	Broad Institute	7 cambridge center	Cambridge	MA	2142	USA	0	Illumina NextSeq 500	cDNA	transcriptomic	RNA-Seq	BioSample: https://www.ncbi.nlm.nih.gov/biosample/SAMN03989672	NONE	NA	NA	NA	NA	Melanoma	CLS9	CAF
Cy81_FNA_CD45_G01_S265_comb	81	1	Tcells	GSM1850597	Public on Apr 05 2016	Aug 13 2015	Jun 06 2016	SRA	1	melanoma tumor	Homo sapiens	tumor-of-origin: Cy81		Resected tumors were transported in DMEM (ThermoFisher Scientific) on ice immediately after surgical procurement. Tumors were rinsed with PBS (Life Technologies). A small fragment was stored in RNA-protect (Qiagen) for bulk RNA and DNA isolation. Using scalpels, the remainder of the tumor was minced into tiny cubes <1 mm3 and transferred into a 50 ml conical tube (BD Falcon) containing 10 ml pre-…	no culturing (freshly-resected tumor samples)	polyA RNA	RNA and DNA were isolated using the Qiagen minikit following the manufacturers recommendations. Whole Transcriptome amplification (WTA) was performed with a modified SMART-Seq2 protocol, with Maxima Reverse Transcriptase (Life Technologies) used in place of superscript II.	WTA products were cleaned with Agencourt XP DNA beads and 70% ethanol (Beckman Coulter) and Illumina sequencing libraries were prepared using Nextera XT (Illumina), as previously described (15). The 96 samples of a multiwall plate were pooled together, and cleaned with two 0.8x DNA SPRIs (Beckman Coulter). Library quality was assessed with a high sensitivity DNA chip (Agilent) and quantified with…	9606	single cell RNA-seq	Following sequencing on the NextSeq, BAM files were converted to merged, demultiplexed FASTQs. Paired-end reads were then mapped to the UCSC hg19 human transcriptome using Bowtie with parameters -q --phred33-quals -n 1 -e 99999999 -l 25 -I 1 -X 2000 -a -m 15 -S -p 6, which allows alignment of sequences with single base changes such as due to point mutations. Expression levels of genes were quanti…	Genome_build: hg19	Supplementary_files_format_and_content: Tab-delimited text file containing the normalized expression levels (E) for all genes with E>2 in at least 5 cells, across 3,249 cells that passed QC. the tumor-of-origin is indicated in the name of each cell (CY##). The first row denotes the classification (based on inferred CNVs) to malignant (2), non-malignant (1) or unresolved (0) cells. The second row …	GPL18573	Itay,,Tirosh	Tirosh.itay@gmail.com	Broad Institute	7 cambridge center	Cambridge	MA	2142	USA	0	Illumina NextSeq 500	cDNA	transcriptomic	RNA-Seq	BioSample: https://www.ncbi.nlm.nih.gov/biosample/SAMN03989406	NONE	NA	NA	NA	NA	T.cell	CLS3	T.cell.CD4
Cy81_FNA_CD45_D02_S230_comb	81	1	Tcells	GSM1850598	Public on Apr 05 2016	Aug 13 2015	Jun 06 2016	SRA	1	melanoma tumor	Homo sapiens	tumor-of-origin: Cy81		Resected tumors were transported in DMEM (ThermoFisher Scientific) on ice immediately after surgical procurement. Tumors were rinsed with PBS (Life Technologies). A small fragment was stored in RNA-protect (Qiagen) for bulk RNA and DNA isolation. Using scalpels, the remainder of the tumor was minced into tiny cubes <1 mm3 and transferred into a 50 ml conical tube (BD Falcon) containing 10 ml pre-…	no culturing (freshly-resected tumor samples)	polyA RNA	RNA and DNA were isolated using the Qiagen minikit following the manufacturers recommendations. Whole Transcriptome amplification (WTA) was performed with a modified SMART-Seq2 protocol, with Maxima Reverse Transcriptase (Life Technologies) used in place of superscript II.	WTA products were cleaned with Agencourt XP DNA beads and 70% ethanol (Beckman Coulter) and Illumina sequencing libraries were prepared using Nextera XT (Illumina), as previously described (15). The 96 samples of a multiwall plate were pooled together, and cleaned with two 0.8x DNA SPRIs (Beckman Coulter). Library quality was assessed with a high sensitivity DNA chip (Agilent) and quantified with…	9606	single cell RNA-seq	Following sequencing on the NextSeq, BAM files were converted to merged, demultiplexed FASTQs. Paired-end reads were then mapped to the UCSC hg19 human transcriptome using Bowtie with parameters -q --phred33-quals -n 1 -e 99999999 -l 25 -I 1 -X 2000 -a -m 15 -S -p 6, which allows alignment of sequences with single base changes such as due to point mutations. Expression levels of genes were quanti…	Genome_build: hg19	Supplementary_files_format_and_content: Tab-delimited text file containing the normalized expression levels (E) for all genes with E>2 in at least 5 cells, across 3,249 cells that passed QC. the tumor-of-origin is indicated in the name of each cell (CY##). The first row denotes the classification (based on inferred CNVs) to malignant (2), non-malignant (1) or unresolved (0) cells. The second row …	GPL18573	Itay,,Tirosh	Tirosh.itay@gmail.com	Broad Institute	7 cambridge center	Cambridge	MA	2142	USA	0	Illumina NextSeq 500	cDNA	transcriptomic	RNA-Seq	BioSample: https://www.ncbi.nlm.nih.gov/biosample/SAMN03989407	NONE	NA	NA	NA	NA	T.cell	CLS2	T.cell
Cy81_Bulk_CD45_D10_S142_comb	81	2	malignant	GSM1850599	Public on Apr 05 2016	Aug 13 2015	Jun 06 2016	SRA	1	melanoma tumor	Homo sapiens	tumor-of-origin: Cy81		Resected tumors were transported in DMEM (ThermoFisher Scientific) on ice immediately after surgical procurement. Tumors were rinsed with PBS (Life Technologies). A small fragment was stored in RNA-protect (Qiagen) for bulk RNA and DNA isolation. Using scalpels, the remainder of the tumor was minced into tiny cubes <1 mm3 and transferred into a 50 ml conical tube (BD Falcon) containing 10 ml pre-…	no culturing (freshly-resected tumor samples)	polyA RNA	RNA and DNA were isolated using the Qiagen minikit following the manufacturers recommendations. Whole Transcriptome amplification (WTA) was performed with a modified SMART-Seq2 protocol, with Maxima Reverse Transcriptase (Life Technologies) used in place of superscript II.	WTA products were cleaned with Agencourt XP DNA beads and 70% ethanol (Beckman Coulter) and Illumina sequencing libraries were prepared using Nextera XT (Illumina), as previously described (15). The 96 samples of a multiwall plate were pooled together, and cleaned with two 0.8x DNA SPRIs (Beckman Coulter). Library quality was assessed with a high sensitivity DNA chip (Agilent) and quantified with…	9606	single cell RNA-seq	Following sequencing on the NextSeq, BAM files were converted to merged, demultiplexed FASTQs. Paired-end reads were then mapped to the UCSC hg19 human transcriptome using Bowtie with parameters -q --phred33-quals -n 1 -e 99999999 -l 25 -I 1 -X 2000 -a -m 15 -S -p 6, which allows alignment of sequences with single base changes such as due to point mutations. Expression levels of genes were quanti…	Genome_build: hg19	Supplementary_files_format_and_content: Tab-delimited text file containing the normalized expression levels (E) for all genes with E>2 in at least 5 cells, across 3,249 cells that passed QC. the tumor-of-origin is indicated in the name of each cell (CY##). The first row denotes the classification (based on inferred CNVs) to malignant (2), non-malignant (1) or unresolved (0) cells. The second row …	GPL18573	Itay,,Tirosh	Tirosh.itay@gmail.com	Broad Institute	7 cambridge center	Cambridge	MA	2142	USA	0	Illumina NextSeq 500	cDNA	transcriptomic	RNA-Seq	BioSample: https://www.ncbi.nlm.nih.gov/biosample/SAMN03989408	NONE	NA	NA	NA	NA	Melanoma	CLS1	CAF
CY58_1_CD45_A10_S970_comb	58	1	Tcells	GSM1850600	Public on Apr 05 2016	Aug 13 2015	Jun 06 2016	SRA	1	melanoma tumor	Homo sapiens	tumor-of-origin: CY58		Resected tumors were transported in DMEM (ThermoFisher Scientific) on ice immediately after surgical procurement. Tumors were rinsed with PBS (Life Technologies). A small fragment was stored in RNA-protect (Qiagen) for bulk RNA and DNA isolation. Using scalpels, the remainder of the tumor was minced into tiny cubes <1 mm3 and transferred into a 50 ml conical tube (BD Falcon) containing 10 ml pre-…	no culturing (freshly-resected tumor samples)	polyA RNA	RNA and DNA were isolated using the Qiagen minikit following the manufacturers recommendations. Whole Transcriptome amplification (WTA) was performed with a modified SMART-Seq2 protocol, with Maxima Reverse Transcriptase (Life Technologies) used in place of superscript II.	WTA products were cleaned with Agencourt XP DNA beads and 70% ethanol (Beckman Coulter) and Illumina sequencing libraries were prepared using Nextera XT (Illumina), as previously described (15). The 96 samples of a multiwall plate were pooled together, and cleaned with two 0.8x DNA SPRIs (Beckman Coulter). Library quality was assessed with a high sensitivity DNA chip (Agilent) and quantified with…	9606	single cell RNA-seq	Following sequencing on the NextSeq, BAM files were converted to merged, demultiplexed FASTQs. Paired-end reads were then mapped to the UCSC hg19 human transcriptome using Bowtie with parameters -q --phred33-quals -n 1 -e 99999999 -l 25 -I 1 -X 2000 -a -m 15 -S -p 6, which allows alignment of sequences with single base changes such as due to point mutations. Expression levels of genes were quanti…	Genome_build: hg19	Supplementary_files_format_and_content: Tab-delimited text file containing the normalized expression levels (E) for all genes with E>2 in at least 5 cells, across 3,249 cells that passed QC. the tumor-of-origin is indicated in the name of each cell (CY##). The first row denotes the classification (based on inferred CNVs) to malignant (2), non-malignant (1) or unresolved (0) cells. The second row …	GPL18573	Itay,,Tirosh	Tirosh.itay@gmail.com	Broad Institute	7 cambridge center	Cambridge	MA	2142	USA	0	Illumina NextSeq 500	cDNA	transcriptomic	RNA-Seq	BioSample: https://www.ncbi.nlm.nih.gov/biosample/SAMN03989409	NONE	NA	NA	NA	NA	T.cell	CLS7	T.cell
Cy81_FNA_CD45_C05_S317_comb	81	2	malignant	GSM1850601	Public on Apr 05 2016	Aug 13 2015	Jun 06 2016	SRA	1	melanoma tumor	Homo sapiens	tumor-of-origin: Cy81		Resected tumors were transported in DMEM (ThermoFisher Scientific) on ice immediately after surgical procurement. Tumors were rinsed with PBS (Life Technologies). A small fragment was stored in RNA-protect (Qiagen) for bulk RNA and DNA isolation. Using scalpels, the remainder of the tumor was minced into tiny cubes <1 mm3 and transferred into a 50 ml conical tube (BD Falcon) containing 10 ml pre-…	no culturing (freshly-resected tumor samples)	polyA RNA	RNA and DNA were isolated using the Qiagen minikit following the manufacturers recommendations. Whole Transcriptome amplification (WTA) was performed with a modified SMART-Seq2 protocol, with Maxima Reverse Transcriptase (Life Technologies) used in place of superscript II.	WTA products were cleaned with Agencourt XP DNA beads and 70% ethanol (Beckman Coulter) and Illumina sequencing libraries were prepared using Nextera XT (Illumina), as previously described (15). The 96 samples of a multiwall plate were pooled together, and cleaned with two 0.8x DNA SPRIs (Beckman Coulter). Library quality was assessed with a high sensitivity DNA chip (Agilent) and quantified with…	9606	single cell RNA-seq	Following sequencing on the NextSeq, BAM files were converted to merged, demultiplexed FASTQs. Paired-end reads were then mapped to the UCSC hg19 human transcriptome using Bowtie with parameters -q --phred33-quals -n 1 -e 99999999 -l 25 -I 1 -X 2000 -a -m 15 -S -p 6, which allows alignment of sequences with single base changes such as due to point mutations. Expression levels of genes were quanti…	Genome_build: hg19	Supplementary_files_format_and_content: Tab-delimited text file containing the normalized expression levels (E) for all genes with E>2 in at least 5 cells, across 3,249 cells that passed QC. the tumor-of-origin is indicated in the name of each cell (CY##). The first row denotes the classification (based on inferred CNVs) to malignant (2), non-malignant (1) or unresolved (0) cells. The second row …	GPL18573	Itay,,Tirosh	Tirosh.itay@gmail.com	Broad Institute	7 cambridge center	Cambridge	MA	2142	USA	0	Illumina NextSeq 500	cDNA	transcriptomic	RNA-Seq	BioSample: https://www.ncbi.nlm.nih.gov/biosample/SAMN03989410	NONE	NA	NA	NA	NA	Melanoma	CLS9	CAF
Cy72_CD45_D12_S720_comb	72	1	Tcells	GSM1850602	Public on Apr 05 2016	Aug 13 2015	Jun 06 2016	SRA	1	melanoma tumor	Homo sapiens	tumor-of-origin: Cy72		Resected tumors were transported in DMEM (ThermoFisher Scientific) on ice immediately after surgical procurement. Tumors were rinsed with PBS (Life Technologies). A small fragment was stored in RNA-protect (Qiagen) for bulk RNA and DNA isolation. Using scalpels, the remainder of the tumor was minced into tiny cubes <1 mm3 and transferred into a 50 ml conical tube (BD Falcon) containing 10 ml pre-…	no culturing (freshly-resected tumor samples)	polyA RNA	RNA and DNA were isolated using the Qiagen minikit following the manufacturers recommendations. Whole Transcriptome amplification (WTA) was performed with a modified SMART-Seq2 protocol, with Maxima Reverse Transcriptase (Life Technologies) used in place of superscript II.	WTA products were cleaned with Agencourt XP DNA beads and 70% ethanol (Beckman Coulter) and Illumina sequencing libraries were prepared using Nextera XT (Illumina), as previously described (15). The 96 samples of a multiwall plate were pooled together, and cleaned with two 0.8x DNA SPRIs (Beckman Coulter). Library quality was assessed with a high sensitivity DNA chip (Agilent) and quantified with…	9606	single cell RNA-seq	Following sequencing on the NextSeq, BAM files were converted to merged, demultiplexed FASTQs. Paired-end reads were then mapped to the UCSC hg19 human transcriptome using Bowtie with parameters -q --phred33-quals -n 1 -e 99999999 -l 25 -I 1 -X 2000 -a -m 15 -S -p 6, which allows alignment of sequences with single base changes such as due to point mutations. Expression levels of genes were quanti…	Genome_build: hg19	Supplementary_files_format_and_content: Tab-delimited text file containing the normalized expression levels (E) for all genes with E>2 in at least 5 cells, across 3,249 cells that passed QC. the tumor-of-origin is indicated in the name of each cell (CY##). The first row denotes the classification (based on inferred CNVs) to malignant (2), non-malignant (1) or unresolved (0) cells. The second row …	GPL18573	Itay,,Tirosh	Tirosh.itay@gmail.com	Broad Institute	7 cambridge center	Cambridge	MA	2142	USA	0	Illumina NextSeq 500	cDNA	transcriptomic	RNA-Seq	BioSample: https://www.ncbi.nlm.nih.gov/biosample/SAMN03989411	NONE	NA	NA	NA	NA	T.cell	CLS2	T.cell
Cy80_II_CD45_B01_S877_comb	80	2	malignant	GSM1850603	Public on Apr 05 2016	Aug 13 2015	Jun 06 2016	SRA	1	melanoma tumor	Homo sapiens	tumor-of-origin: Cy80		Resected tumors were transported in DMEM (ThermoFisher Scientific) on ice immediately after surgical procurement. Tumors were rinsed with PBS (Life Technologies). A small fragment was stored in RNA-protect (Qiagen) for bulk RNA and DNA isolation. Using scalpels, the remainder of the tumor was minced into tiny cubes <1 mm3 and transferred into a 50 ml conical tube (BD Falcon) containing 10 ml pre-…	no culturing (freshly-resected tumor samples)	polyA RNA	RNA and DNA were isolated using the Qiagen minikit following the manufacturers recommendations. Whole Transcriptome amplification (WTA) was performed with a modified SMART-Seq2 protocol, with Maxima Reverse Transcriptase (Life Technologies) used in place of superscript II.	WTA products were cleaned with Agencourt XP DNA beads and 70% ethanol (Beckman Coulter) and Illumina sequencing libraries were prepared using Nextera XT (Illumina), as previously described (15). The 96 samples of a multiwall plate were pooled together, and cleaned with two 0.8x DNA SPRIs (Beckman Coulter). Library quality was assessed with a high sensitivity DNA chip (Agilent) and quantified with…	9606	single cell RNA-seq	Following sequencing on the NextSeq, BAM files were converted to merged, demultiplexed FASTQs. Paired-end reads were then mapped to the UCSC hg19 human transcriptome using Bowtie with parameters -q --phred33-quals -n 1 -e 99999999 -l 25 -I 1 -X 2000 -a -m 15 -S -p 6, which allows alignment of sequences with single base changes such as due to point mutations. Expression levels of genes were quanti…	Genome_build: hg19	Supplementary_files_format_and_content: Tab-delimited text file containing the normalized expression levels (E) for all genes with E>2 in at least 5 cells, across 3,249 cells that passed QC. the tumor-of-origin is indicated in the name of each cell (CY##). The first row denotes the classification (based on inferred CNVs) to malignant (2), non-malignant (1) or unresolved (0) cells. The second row …	GPL18573	Itay,,Tirosh	Tirosh.itay@gmail.com	Broad Institute	7 cambridge center	Cambridge	MA	2142	USA	0	Illumina NextSeq 500	cDNA	transcriptomic	RNA-Seq	BioSample: https://www.ncbi.nlm.nih.gov/biosample/SAMN03989412	NONE	NA	NA	NA	NA	Melanoma	CLS1	Melanoma
CY58_1_CD45_F11_S1031_comb	58	1	Tcells	GSM1850604	Public on Apr 05 2016	Aug 13 2015	Jun 06 2016	SRA	1	melanoma tumor	Homo sapiens	tumor-of-origin: CY58		Resected tumors were transported in DMEM (ThermoFisher Scientific) on ice immediately after surgical procurement. Tumors were rinsed with PBS (Life Technologies). A small fragment was stored in RNA-protect (Qiagen) for bulk RNA and DNA isolation. Using scalpels, the remainder of the tumor was minced into tiny cubes <1 mm3 and transferred into a 50 ml conical tube (BD Falcon) containing 10 ml pre-…	no culturing (freshly-resected tumor samples)	polyA RNA	RNA and DNA were isolated using the Qiagen minikit following the manufacturers recommendations. Whole Transcriptome amplification (WTA) was performed with a modified SMART-Seq2 protocol, with Maxima Reverse Transcriptase (Life Technologies) used in place of superscript II.	WTA products were cleaned with Agencourt XP DNA beads and 70% ethanol (Beckman Coulter) and Illumina sequencing libraries were prepared using Nextera XT (Illumina), as previously described (15). The 96 samples of a multiwall plate were pooled together, and cleaned with two 0.8x DNA SPRIs (Beckman Coulter). Library quality was assessed with a high sensitivity DNA chip (Agilent) and quantified with…	9606	single cell RNA-seq	Following sequencing on the NextSeq, BAM files were converted to merged, demultiplexed FASTQs. Paired-end reads were then mapped to the UCSC hg19 human transcriptome using Bowtie with parameters -q --phred33-quals -n 1 -e 99999999 -l 25 -I 1 -X 2000 -a -m 15 -S -p 6, which allows alignment of sequences with single base changes such as due to point mutations. Expression levels of genes were quanti…	Genome_build: hg19	Supplementary_files_format_and_content: Tab-delimited text file containing the normalized expression levels (E) for all genes with E>2 in at least 5 cells, across 3,249 cells that passed QC. the tumor-of-origin is indicated in the name of each cell (CY##). The first row denotes the classification (based on inferred CNVs) to malignant (2), non-malignant (1) or unresolved (0) cells. The second row …	GPL18573	Itay,,Tirosh	Tirosh.itay@gmail.com	Broad Institute	7 cambridge center	Cambridge	MA	2142	USA	0	Illumina NextSeq 500	cDNA	transcriptomic	RNA-Seq	BioSample: https://www.ncbi.nlm.nih.gov/biosample/SAMN03989413	NONE	NA	NA	NA	NA	T.cell	CLS4	T.cell.CD4
Cy81_Bulk_CD45_G12_S180_comb	81	2	malignant	GSM1850605	Public on Apr 05 2016	Aug 13 2015	Jun 06 2016	SRA	1	melanoma tumor	Homo sapiens	tumor-of-origin: Cy81		Resected tumors were transported in DMEM (ThermoFisher Scientific) on ice immediately after surgical procurement. Tumors were rinsed with PBS (Life Technologies). A small fragment was stored in RNA-protect (Qiagen) for bulk RNA and DNA isolation. Using scalpels, the remainder of the tumor was minced into tiny cubes <1 mm3 and transferred into a 50 ml conical tube (BD Falcon) containing 10 ml pre-…	no culturing (freshly-resected tumor samples)	polyA RNA	RNA and DNA were isolated using the Qiagen minikit following the manufacturers recommendations. Whole Transcriptome amplification (WTA) was performed with a modified SMART-Seq2 protocol, with Maxima Reverse Transcriptase (Life Technologies) used in place of superscript II.	WTA products were cleaned with Agencourt XP DNA beads and 70% ethanol (Beckman Coulter) and Illumina sequencing libraries were prepared using Nextera XT (Illumina), as previously described (15). The 96 samples of a multiwall plate were pooled together, and cleaned with two 0.8x DNA SPRIs (Beckman Coulter). Library quality was assessed with a high sensitivity DNA chip (Agilent) and quantified with…	9606	single cell RNA-seq	Following sequencing on the NextSeq, BAM files were converted to merged, demultiplexed FASTQs. Paired-end reads were then mapped to the UCSC hg19 human transcriptome using Bowtie with parameters -q --phred33-quals -n 1 -e 99999999 -l 25 -I 1 -X 2000 -a -m 15 -S -p 6, which allows alignment of sequences with single base changes such as due to point mutations. Expression levels of genes were quanti…	Genome_build: hg19	Supplementary_files_format_and_content: Tab-delimited text file containing the normalized expression levels (E) for all genes with E>2 in at least 5 cells, across 3,249 cells that passed QC. the tumor-of-origin is indicated in the name of each cell (CY##). The first row denotes the classification (based on inferred CNVs) to malignant (2), non-malignant (1) or unresolved (0) cells. The second row …	GPL18573	Itay,,Tirosh	Tirosh.itay@gmail.com	Broad Institute	7 cambridge center	Cambridge	MA	2142	USA	0	Illumina NextSeq 500	cDNA	transcriptomic	RNA-Seq	BioSample: https://www.ncbi.nlm.nih.gov/biosample/SAMN03989414	NONE	NA	NA	NA	NA	Melanoma	CLS1	CAF
Cy81_FNA_CD45_F01_S253_comb	81	1	Tcells	GSM1850606	Public on Apr 05 2016	Aug 13 2015	Jun 06 2016	SRA	1	melanoma tumor	Homo sapiens	tumor-of-origin: Cy81		Resected tumors were transported in DMEM (ThermoFisher Scientific) on ice immediately after surgical procurement. Tumors were rinsed with PBS (Life Technologies). A small fragment was stored in RNA-protect (Qiagen) for bulk RNA and DNA isolation. Using scalpels, the remainder of the tumor was minced into tiny cubes <1 mm3 and transferred into a 50 ml conical tube (BD Falcon) containing 10 ml pre-…	no culturing (freshly-resected tumor samples)	polyA RNA	RNA and DNA were isolated using the Qiagen minikit following the manufacturers recommendations. Whole Transcriptome amplification (WTA) was performed with a modified SMART-Seq2 protocol, with Maxima Reverse Transcriptase (Life Technologies) used in place of superscript II.	WTA products were cleaned with Agencourt XP DNA beads and 70% ethanol (Beckman Coulter) and Illumina sequencing libraries were prepared using Nextera XT (Illumina), as previously described (15). The 96 samples of a multiwall plate were pooled together, and cleaned with two 0.8x DNA SPRIs (Beckman Coulter). Library quality was assessed with a high sensitivity DNA chip (Agilent) and quantified with…	9606	single cell RNA-seq	Following sequencing on the NextSeq, BAM files were converted to merged, demultiplexed FASTQs. Paired-end reads were then mapped to the UCSC hg19 human transcriptome using Bowtie with parameters -q --phred33-quals -n 1 -e 99999999 -l 25 -I 1 -X 2000 -a -m 15 -S -p 6, which allows alignment of sequences with single base changes such as due to point mutations. Expression levels of genes were quanti…	Genome_build: hg19	Supplementary_files_format_and_content: Tab-delimited text file containing the normalized expression levels (E) for all genes with E>2 in at least 5 cells, across 3,249 cells that passed QC. the tumor-of-origin is indicated in the name of each cell (CY##). The first row denotes the classification (based on inferred CNVs) to malignant (2), non-malignant (1) or unresolved (0) cells. The second row …	GPL18573	Itay,,Tirosh	Tirosh.itay@gmail.com	Broad Institute	7 cambridge center	Cambridge	MA	2142	USA	0	Illumina NextSeq 500	cDNA	transcriptomic	RNA-Seq	BioSample: https://www.ncbi.nlm.nih.gov/biosample/SAMN03989415	NONE	NA	NA	NA	NA	T.cell	CLS3	T.cell
Cy74_CD45_A08_S392_comb	74	1	Tcells	GSM1850607	Public on Apr 05 2016	Aug 13 2015	Jun 06 2016	SRA	1	melanoma tumor	Homo sapiens	tumor-of-origin: Cy74		Resected tumors were transported in DMEM (ThermoFisher Scientific) on ice immediately after surgical procurement. Tumors were rinsed with PBS (Life Technologies). A small fragment was stored in RNA-protect (Qiagen) for bulk RNA and DNA isolation. Using scalpels, the remainder of the tumor was minced into tiny cubes <1 mm3 and transferred into a 50 ml conical tube (BD Falcon) containing 10 ml pre-…	no culturing (freshly-resected tumor samples)	polyA RNA	RNA and DNA were isolated using the Qiagen minikit following the manufacturers recommendations. Whole Transcriptome amplification (WTA) was performed with a modified SMART-Seq2 protocol, with Maxima Reverse Transcriptase (Life Technologies) used in place of superscript II.	WTA products were cleaned with Agencourt XP DNA beads and 70% ethanol (Beckman Coulter) and Illumina sequencing libraries were prepared using Nextera XT (Illumina), as previously described (15). The 96 samples of a multiwall plate were pooled together, and cleaned with two 0.8x DNA SPRIs (Beckman Coulter). Library quality was assessed with a high sensitivity DNA chip (Agilent) and quantified with…	9606	single cell RNA-seq	Following sequencing on the NextSeq, BAM files were converted to merged, demultiplexed FASTQs. Paired-end reads were then mapped to the UCSC hg19 human transcriptome using Bowtie with parameters -q --phred33-quals -n 1 -e 99999999 -l 25 -I 1 -X 2000 -a -m 15 -S -p 6, which allows alignment of sequences with single base changes such as due to point mutations. Expression levels of genes were quanti…	Genome_build: hg19	Supplementary_files_format_and_content: Tab-delimited text file containing the normalized expression levels (E) for all genes with E>2 in at least 5 cells, across 3,249 cells that passed QC. the tumor-of-origin is indicated in the name of each cell (CY##). The first row denotes the classification (based on inferred CNVs) to malignant (2), non-malignant (1) or unresolved (0) cells. The second row …	GPL18573	Itay,,Tirosh	Tirosh.itay@gmail.com	Broad Institute	7 cambridge center	Cambridge	MA	2142	USA	0	Illumina NextSeq 500	cDNA	transcriptomic	RNA-Seq	BioSample: https://www.ncbi.nlm.nih.gov/biosample/SAMN03989416	NONE	NA	NA	NA	NA	T.cell	CLS10	T.cell.CD8
Cy71_CD45_G06_S558_comb	71	1	Tcells	GSM1850608	Public on Apr 05 2016	Aug 13 2015	Jun 06 2016	SRA	1	melanoma tumor	Homo sapiens	tumor-of-origin: Cy71		Resected tumors were transported in DMEM (ThermoFisher Scientific) on ice immediately after surgical procurement. Tumors were rinsed with PBS (Life Technologies). A small fragment was stored in RNA-protect (Qiagen) for bulk RNA and DNA isolation. Using scalpels, the remainder of the tumor was minced into tiny cubes <1 mm3 and transferred into a 50 ml conical tube (BD Falcon) containing 10 ml pre-…	no culturing (freshly-resected tumor samples)	polyA RNA	RNA and DNA were isolated using the Qiagen minikit following the manufacturers recommendations. Whole Transcriptome amplification (WTA) was performed with a modified SMART-Seq2 protocol, with Maxima Reverse Transcriptase (Life Technologies) used in place of superscript II.	WTA products were cleaned with Agencourt XP DNA beads and 70% ethanol (Beckman Coulter) and Illumina sequencing libraries were prepared using Nextera XT (Illumina), as previously described (15). The 96 samples of a multiwall plate were pooled together, and cleaned with two 0.8x DNA SPRIs (Beckman Coulter). Library quality was assessed with a high sensitivity DNA chip (Agilent) and quantified with…	9606	single cell RNA-seq	Following sequencing on the NextSeq, BAM files were converted to merged, demultiplexed FASTQs. Paired-end reads were then mapped to the UCSC hg19 human transcriptome using Bowtie with parameters -q --phred33-quals -n 1 -e 99999999 -l 25 -I 1 -X 2000 -a -m 15 -S -p 6, which allows alignment of sequences with single base changes such as due to point mutations. Expression levels of genes were quanti…	Genome_build: hg19	Supplementary_files_format_and_content: Tab-delimited text file containing the normalized expression levels (E) for all genes with E>2 in at least 5 cells, across 3,249 cells that passed QC. the tumor-of-origin is indicated in the name of each cell (CY##). The first row denotes the classification (based on inferred CNVs) to malignant (2), non-malignant (1) or unresolved (0) cells. The second row …	GPL18573	Itay,,Tirosh	Tirosh.itay@gmail.com	Broad Institute	7 cambridge center	Cambridge	MA	2142	USA	0	Illumina NextSeq 500	cDNA	transcriptomic	RNA-Seq	BioSample: https://www.ncbi.nlm.nih.gov/biosample/SAMN03989417	NONE	NA	NA	NA	NA	T.cell	CLS8	T.cell.CD4
Cy74_CD45_A04_S388_comb	74	1	Tcells	GSM1850609	Public on Apr 05 2016	Aug 13 2015	Jun 06 2016	SRA	1	melanoma tumor	Homo sapiens	tumor-of-origin: Cy74		Resected tumors were transported in DMEM (ThermoFisher Scientific) on ice immediately after surgical procurement. Tumors were rinsed with PBS (Life Technologies). A small fragment was stored in RNA-protect (Qiagen) for bulk RNA and DNA isolation. Using scalpels, the remainder of the tumor was minced into tiny cubes <1 mm3 and transferred into a 50 ml conical tube (BD Falcon) containing 10 ml pre-…	no culturing (freshly-resected tumor samples)	polyA RNA	RNA and DNA were isolated using the Qiagen minikit following the manufacturers recommendations. Whole Transcriptome amplification (WTA) was performed with a modified SMART-Seq2 protocol, with Maxima Reverse Transcriptase (Life Technologies) used in place of superscript II.	WTA products were cleaned with Agencourt XP DNA beads and 70% ethanol (Beckman Coulter) and Illumina sequencing libraries were prepared using Nextera XT (Illumina), as previously described (15). The 96 samples of a multiwall plate were pooled together, and cleaned with two 0.8x DNA SPRIs (Beckman Coulter). Library quality was assessed with a high sensitivity DNA chip (Agilent) and quantified with…	9606	single cell RNA-seq	Following sequencing on the NextSeq, BAM files were converted to merged, demultiplexed FASTQs. Paired-end reads were then mapped to the UCSC hg19 human transcriptome using Bowtie with parameters -q --phred33-quals -n 1 -e 99999999 -l 25 -I 1 -X 2000 -a -m 15 -S -p 6, which allows alignment of sequences with single base changes such as due to point mutations. Expression levels of genes were quanti…	Genome_build: hg19	Supplementary_files_format_and_content: Tab-delimited text file containing the normalized expression levels (E) for all genes with E>2 in at least 5 cells, across 3,249 cells that passed QC. the tumor-of-origin is indicated in the name of each cell (CY##). The first row denotes the classification (based on inferred CNVs) to malignant (2), non-malignant (1) or unresolved (0) cells. The second row …	GPL18573	Itay,,Tirosh	Tirosh.itay@gmail.com	Broad Institute	7 cambridge center	Cambridge	MA	2142	USA	0	Illumina NextSeq 500	cDNA	transcriptomic	RNA-Seq	BioSample: https://www.ncbi.nlm.nih.gov/biosample/SAMN03989418	NONE	NA	NA	NA	NA	T.cell	CLS4	T.cell.CD8
CY58_1_CD45_B01_S973_comb	58	1	Tcells	GSM1850610	Public on Apr 05 2016	Aug 13 2015	Jun 06 2016	SRA	1	melanoma tumor	Homo sapiens	tumor-of-origin: CY58		Resected tumors were transported in DMEM (ThermoFisher Scientific) on ice immediately after surgical procurement. Tumors were rinsed with PBS (Life Technologies). A small fragment was stored in RNA-protect (Qiagen) for bulk RNA and DNA isolation. Using scalpels, the remainder of the tumor was minced into tiny cubes <1 mm3 and transferred into a 50 ml conical tube (BD Falcon) containing 10 ml pre-…	no culturing (freshly-resected tumor samples)	polyA RNA	RNA and DNA were isolated using the Qiagen minikit following the manufacturers recommendations. Whole Transcriptome amplification (WTA) was performed with a modified SMART-Seq2 protocol, with Maxima Reverse Transcriptase (Life Technologies) used in place of superscript II.	WTA products were cleaned with Agencourt XP DNA beads and 70% ethanol (Beckman Coulter) and Illumina sequencing libraries were prepared using Nextera XT (Illumina), as previously described (15). The 96 samples of a multiwall plate were pooled together, and cleaned with two 0.8x DNA SPRIs (Beckman Coulter). Library quality was assessed with a high sensitivity DNA chip (Agilent) and quantified with…	9606	single cell RNA-seq	Following sequencing on the NextSeq, BAM files were converted to merged, demultiplexed FASTQs. Paired-end reads were then mapped to the UCSC hg19 human transcriptome using Bowtie with parameters -q --phred33-quals -n 1 -e 99999999 -l 25 -I 1 -X 2000 -a -m 15 -S -p 6, which allows alignment of sequences with single base changes such as due to point mutations. Expression levels of genes were quanti…	Genome_build: hg19	Supplementary_files_format_and_content: Tab-delimited text file containing the normalized expression levels (E) for all genes with E>2 in at least 5 cells, across 3,249 cells that passed QC. the tumor-of-origin is indicated in the name of each cell (CY##). The first row denotes the classification (based on inferred CNVs) to malignant (2), non-malignant (1) or unresolved (0) cells. The second row …	GPL18573	Itay,,Tirosh	Tirosh.itay@gmail.com	Broad Institute	7 cambridge center	Cambridge	MA	2142	USA	0	Illumina NextSeq 500	cDNA	transcriptomic	RNA-Seq	BioSample: https://www.ncbi.nlm.nih.gov/biosample/SAMN03989419	NONE	NA	NA	NA	NA	T.cell	CLS2	T.cell
CY58_1_CD45_H12_S1056_comb	58	1	Tcells	GSM1850611	Public on Apr 05 2016	Aug 13 2015	Jun 06 2016	SRA	1	melanoma tumor	Homo sapiens	tumor-of-origin: CY58		Resected tumors were transported in DMEM (ThermoFisher Scientific) on ice immediately after surgical procurement. Tumors were rinsed with PBS (Life Technologies). A small fragment was stored in RNA-protect (Qiagen) for bulk RNA and DNA isolation. Using scalpels, the remainder of the tumor was minced into tiny cubes <1 mm3 and transferred into a 50 ml conical tube (BD Falcon) containing 10 ml pre-…	no culturing (freshly-resected tumor samples)	polyA RNA	RNA and DNA were isolated using the Qiagen minikit following the manufacturers recommendations. Whole Transcriptome amplification (WTA) was performed with a modified SMART-Seq2 protocol, with Maxima Reverse Transcriptase (Life Technologies) used in place of superscript II.	WTA products were cleaned with Agencourt XP DNA beads and 70% ethanol (Beckman Coulter) and Illumina sequencing libraries were prepared using Nextera XT (Illumina), as previously described (15). The 96 samples of a multiwall plate were pooled together, and cleaned with two 0.8x DNA SPRIs (Beckman Coulter). Library quality was assessed with a high sensitivity DNA chip (Agilent) and quantified with…	9606	single cell RNA-seq	Following sequencing on the NextSeq, BAM files were converted to merged, demultiplexed FASTQs. Paired-end reads were then mapped to the UCSC hg19 human transcriptome using Bowtie with parameters -q --phred33-quals -n 1 -e 99999999 -l 25 -I 1 -X 2000 -a -m 15 -S -p 6, which allows alignment of sequences with single base changes such as due to point mutations. Expression levels of genes were quanti…	Genome_build: hg19	Supplementary_files_format_and_content: Tab-delimited text file containing the normalized expression levels (E) for all genes with E>2 in at least 5 cells, across 3,249 cells that passed QC. the tumor-of-origin is indicated in the name of each cell (CY##). The first row denotes the classification (based on inferred CNVs) to malignant (2), non-malignant (1) or unresolved (0) cells. The second row …	GPL18573	Itay,,Tirosh	Tirosh.itay@gmail.com	Broad Institute	7 cambridge center	Cambridge	MA	2142	USA	0	Illumina NextSeq 500	cDNA	transcriptomic	RNA-Seq	BioSample: https://www.ncbi.nlm.nih.gov/biosample/SAMN03989420	NONE	NA	NA	NA	NA	T.cell	CLS13	T.cell.CD8
Cy81_FNA_CD45_F02_S350_comb	81	2	malignant	GSM1850612	Public on Apr 05 2016	Aug 13 2015	Jun 06 2016	SRA	1	melanoma tumor	Homo sapiens	tumor-of-origin: Cy81		Resected tumors were transported in DMEM (ThermoFisher Scientific) on ice immediately after surgical procurement. Tumors were rinsed with PBS (Life Technologies). A small fragment was stored in RNA-protect (Qiagen) for bulk RNA and DNA isolation. Using scalpels, the remainder of the tumor was minced into tiny cubes <1 mm3 and transferred into a 50 ml conical tube (BD Falcon) containing 10 ml pre-…	no culturing (freshly-resected tumor samples)	polyA RNA	RNA and DNA were isolated using the Qiagen minikit following the manufacturers recommendations. Whole Transcriptome amplification (WTA) was performed with a modified SMART-Seq2 protocol, with Maxima Reverse Transcriptase (Life Technologies) used in place of superscript II.	WTA products were cleaned with Agencourt XP DNA beads and 70% ethanol (Beckman Coulter) and Illumina sequencing libraries were prepared using Nextera XT (Illumina), as previously described (15). The 96 samples of a multiwall plate were pooled together, and cleaned with two 0.8x DNA SPRIs (Beckman Coulter). Library quality was assessed with a high sensitivity DNA chip (Agilent) and quantified with…	9606	single cell RNA-seq	Following sequencing on the NextSeq, BAM files were converted to merged, demultiplexed FASTQs. Paired-end reads were then mapped to the UCSC hg19 human transcriptome using Bowtie with parameters -q --phred33-quals -n 1 -e 99999999 -l 25 -I 1 -X 2000 -a -m 15 -S -p 6, which allows alignment of sequences with single base changes such as due to point mutations. Expression levels of genes were quanti…	Genome_build: hg19	Supplementary_files_format_and_content: Tab-delimited text file containing the normalized expression levels (E) for all genes with E>2 in at least 5 cells, across 3,249 cells that passed QC. the tumor-of-origin is indicated in the name of each cell (CY##). The first row denotes the classification (based on inferred CNVs) to malignant (2), non-malignant (1) or unresolved (0) cells. The second row …	GPL18573	Itay,,Tirosh	Tirosh.itay@gmail.com	Broad Institute	7 cambridge center	Cambridge	MA	2142	USA	0	Illumina NextSeq 500	cDNA	transcriptomic	RNA-Seq	BioSample: https://www.ncbi.nlm.nih.gov/biosample/SAMN03989421	NONE	NA	NA	NA	NA	Melanoma	CLS1	CAF
CY58_1_CD45_F05_S1025_comb	58	1	Tcells	GSM1850613	Public on Apr 05 2016	Aug 13 2015	Jun 06 2016	SRA	1	melanoma tumor	Homo sapiens	tumor-of-origin: CY58		Resected tumors were transported in DMEM (ThermoFisher Scientific) on ice immediately after surgical procurement. Tumors were rinsed with PBS (Life Technologies). A small fragment was stored in RNA-protect (Qiagen) for bulk RNA and DNA isolation. Using scalpels, the remainder of the tumor was minced into tiny cubes <1 mm3 and transferred into a 50 ml conical tube (BD Falcon) containing 10 ml pre-…	no culturing (freshly-resected tumor samples)	polyA RNA	RNA and DNA were isolated using the Qiagen minikit following the manufacturers recommendations. Whole Transcriptome amplification (WTA) was performed with a modified SMART-Seq2 protocol, with Maxima Reverse Transcriptase (Life Technologies) used in place of superscript II.	WTA products were cleaned with Agencourt XP DNA beads and 70% ethanol (Beckman Coulter) and Illumina sequencing libraries were prepared using Nextera XT (Illumina), as previously described (15). The 96 samples of a multiwall plate were pooled together, and cleaned with two 0.8x DNA SPRIs (Beckman Coulter). Library quality was assessed with a high sensitivity DNA chip (Agilent) and quantified with…	9606	single cell RNA-seq	Following sequencing on the NextSeq, BAM files were converted to merged, demultiplexed FASTQs. Paired-end reads were then mapped to the UCSC hg19 human transcriptome using Bowtie with parameters -q --phred33-quals -n 1 -e 99999999 -l 25 -I 1 -X 2000 -a -m 15 -S -p 6, which allows alignment of sequences with single base changes such as due to point mutations. Expression levels of genes were quanti…	Genome_build: hg19	Supplementary_files_format_and_content: Tab-delimited text file containing the normalized expression levels (E) for all genes with E>2 in at least 5 cells, across 3,249 cells that passed QC. the tumor-of-origin is indicated in the name of each cell (CY##). The first row denotes the classification (based on inferred CNVs) to malignant (2), non-malignant (1) or unresolved (0) cells. The second row …	GPL18573	Itay,,Tirosh	Tirosh.itay@gmail.com	Broad Institute	7 cambridge center	Cambridge	MA	2142	USA	0	Illumina NextSeq 500	cDNA	transcriptomic	RNA-Seq	BioSample: https://www.ncbi.nlm.nih.gov/biosample/SAMN03989422	NONE	NA	NA	NA	NA	T.cell	CLS2	T.cell
Cy71_CD45_H06_S570_comb	71	2	malignant	GSM1850614	Public on Apr 05 2016	Aug 13 2015	Jun 06 2016	SRA	1	melanoma tumor	Homo sapiens	tumor-of-origin: Cy71		Resected tumors were transported in DMEM (ThermoFisher Scientific) on ice immediately after surgical procurement. Tumors were rinsed with PBS (Life Technologies). A small fragment was stored in RNA-protect (Qiagen) for bulk RNA and DNA isolation. Using scalpels, the remainder of the tumor was minced into tiny cubes <1 mm3 and transferred into a 50 ml conical tube (BD Falcon) containing 10 ml pre-…	no culturing (freshly-resected tumor samples)	polyA RNA	RNA and DNA were isolated using the Qiagen minikit following the manufacturers recommendations. Whole Transcriptome amplification (WTA) was performed with a modified SMART-Seq2 protocol, with Maxima Reverse Transcriptase (Life Technologies) used in place of superscript II.	WTA products were cleaned with Agencourt XP DNA beads and 70% ethanol (Beckman Coulter) and Illumina sequencing libraries were prepared using Nextera XT (Illumina), as previously described (15). The 96 samples of a multiwall plate were pooled together, and cleaned with two 0.8x DNA SPRIs (Beckman Coulter). Library quality was assessed with a high sensitivity DNA chip (Agilent) and quantified with…	9606	single cell RNA-seq	Following sequencing on the NextSeq, BAM files were converted to merged, demultiplexed FASTQs. Paired-end reads were then mapped to the UCSC hg19 human transcriptome using Bowtie with parameters -q --phred33-quals -n 1 -e 99999999 -l 25 -I 1 -X 2000 -a -m 15 -S -p 6, which allows alignment of sequences with single base changes such as due to point mutations. Expression levels of genes were quanti…	Genome_build: hg19	Supplementary_files_format_and_content: Tab-delimited text file containing the normalized expression levels (E) for all genes with E>2 in at least 5 cells, across 3,249 cells that passed QC. the tumor-of-origin is indicated in the name of each cell (CY##). The first row denotes the classification (based on inferred CNVs) to malignant (2), non-malignant (1) or unresolved (0) cells. The second row …	GPL18573	Itay,,Tirosh	Tirosh.itay@gmail.com	Broad Institute	7 cambridge center	Cambridge	MA	2142	USA	0	Illumina NextSeq 500	cDNA	transcriptomic	RNA-Seq	BioSample: https://www.ncbi.nlm.nih.gov/biosample/SAMN03989423	NONE	NA	NA	NA	NA	Melanoma	CLS9	Melanoma
Cy74_CD45_E06_S438_comb	74	1	malignant	GSM1850615	Public on Apr 05 2016	Aug 13 2015	Jun 06 2016	SRA	1	melanoma tumor	Homo sapiens	tumor-of-origin: Cy74		Resected tumors were transported in DMEM (ThermoFisher Scientific) on ice immediately after surgical procurement. Tumors were rinsed with PBS (Life Technologies). A small fragment was stored in RNA-protect (Qiagen) for bulk RNA and DNA isolation. Using scalpels, the remainder of the tumor was minced into tiny cubes <1 mm3 and transferred into a 50 ml conical tube (BD Falcon) containing 10 ml pre-…	no culturing (freshly-resected tumor samples)	polyA RNA	RNA and DNA were isolated using the Qiagen minikit following the manufacturers recommendations. Whole Transcriptome amplification (WTA) was performed with a modified SMART-Seq2 protocol, with Maxima Reverse Transcriptase (Life Technologies) used in place of superscript II.	WTA products were cleaned with Agencourt XP DNA beads and 70% ethanol (Beckman Coulter) and Illumina sequencing libraries were prepared using Nextera XT (Illumina), as previously described (15). The 96 samples of a multiwall plate were pooled together, and cleaned with two 0.8x DNA SPRIs (Beckman Coulter). Library quality was assessed with a high sensitivity DNA chip (Agilent) and quantified with…	9606	single cell RNA-seq	Following sequencing on the NextSeq, BAM files were converted to merged, demultiplexed FASTQs. Paired-end reads were then mapped to the UCSC hg19 human transcriptome using Bowtie with parameters -q --phred33-quals -n 1 -e 99999999 -l 25 -I 1 -X 2000 -a -m 15 -S -p 6, which allows alignment of sequences with single base changes such as due to point mutations. Expression levels of genes were quanti…	Genome_build: hg19	Supplementary_files_format_and_content: Tab-delimited text file containing the normalized expression levels (E) for all genes with E>2 in at least 5 cells, across 3,249 cells that passed QC. the tumor-of-origin is indicated in the name of each cell (CY##). The first row denotes the classification (based on inferred CNVs) to malignant (2), non-malignant (1) or unresolved (0) cells. The second row …	GPL18573	Itay,,Tirosh	Tirosh.itay@gmail.com	Broad Institute	7 cambridge center	Cambridge	MA	2142	USA	0	Illumina NextSeq 500	cDNA	transcriptomic	RNA-Seq	BioSample: https://www.ncbi.nlm.nih.gov/biosample/SAMN03989424	NONE	NA	NA	NA	NA	Melanoma	CLS8	T.cell.CD8
CY58_1_CD45_H02_S1046_comb	58	1	Tcells	GSM1850616	Public on Apr 05 2016	Aug 13 2015	Jun 06 2016	SRA	1	melanoma tumor	Homo sapiens	tumor-of-origin: CY58		Resected tumors were transported in DMEM (ThermoFisher Scientific) on ice immediately after surgical procurement. Tumors were rinsed with PBS (Life Technologies). A small fragment was stored in RNA-protect (Qiagen) for bulk RNA and DNA isolation. Using scalpels, the remainder of the tumor was minced into tiny cubes <1 mm3 and transferred into a 50 ml conical tube (BD Falcon) containing 10 ml pre-…	no culturing (freshly-resected tumor samples)	polyA RNA	RNA and DNA were isolated using the Qiagen minikit following the manufacturers recommendations. Whole Transcriptome amplification (WTA) was performed with a modified SMART-Seq2 protocol, with Maxima Reverse Transcriptase (Life Technologies) used in place of superscript II.	WTA products were cleaned with Agencourt XP DNA beads and 70% ethanol (Beckman Coulter) and Illumina sequencing libraries were prepared using Nextera XT (Illumina), as previously described (15). The 96 samples of a multiwall plate were pooled together, and cleaned with two 0.8x DNA SPRIs (Beckman Coulter). Library quality was assessed with a high sensitivity DNA chip (Agilent) and quantified with…	9606	single cell RNA-seq	Following sequencing on the NextSeq, BAM files were converted to merged, demultiplexed FASTQs. Paired-end reads were then mapped to the UCSC hg19 human transcriptome using Bowtie with parameters -q --phred33-quals -n 1 -e 99999999 -l 25 -I 1 -X 2000 -a -m 15 -S -p 6, which allows alignment of sequences with single base changes such as due to point mutations. Expression levels of genes were quanti…	Genome_build: hg19	Supplementary_files_format_and_content: Tab-delimited text file containing the normalized expression levels (E) for all genes with E>2 in at least 5 cells, across 3,249 cells that passed QC. the tumor-of-origin is indicated in the name of each cell (CY##). The first row denotes the classification (based on inferred CNVs) to malignant (2), non-malignant (1) or unresolved (0) cells. The second row …	GPL18573	Itay,,Tirosh	Tirosh.itay@gmail.com	Broad Institute	7 cambridge center	Cambridge	MA	2142	USA	0	Illumina NextSeq 500	cDNA	transcriptomic	RNA-Seq	BioSample: https://www.ncbi.nlm.nih.gov/biosample/SAMN03989425	NONE	NA	NA	NA	NA	T.cell	CLS4	T.cell.CD8
Cy80_II_CD45_B09_S885_comb	80	2	malignant	GSM1850617	Public on Apr 05 2016	Aug 13 2015	Jun 06 2016	SRA	1	melanoma tumor	Homo sapiens	tumor-of-origin: Cy80		Resected tumors were transported in DMEM (ThermoFisher Scientific) on ice immediately after surgical procurement. Tumors were rinsed with PBS (Life Technologies). A small fragment was stored in RNA-protect (Qiagen) for bulk RNA and DNA isolation. Using scalpels, the remainder of the tumor was minced into tiny cubes <1 mm3 and transferred into a 50 ml conical tube (BD Falcon) containing 10 ml pre-…	no culturing (freshly-resected tumor samples)	polyA RNA	RNA and DNA were isolated using the Qiagen minikit following the manufacturers recommendations. Whole Transcriptome amplification (WTA) was performed with a modified SMART-Seq2 protocol, with Maxima Reverse Transcriptase (Life Technologies) used in place of superscript II.	WTA products were cleaned with Agencourt XP DNA beads and 70% ethanol (Beckman Coulter) and Illumina sequencing libraries were prepared using Nextera XT (Illumina), as previously described (15). The 96 samples of a multiwall plate were pooled together, and cleaned with two 0.8x DNA SPRIs (Beckman Coulter). Library quality was assessed with a high sensitivity DNA chip (Agilent) and quantified with…	9606	single cell RNA-seq	Following sequencing on the NextSeq, BAM files were converted to merged, demultiplexed FASTQs. Paired-end reads were then mapped to the UCSC hg19 human transcriptome using Bowtie with parameters -q --phred33-quals -n 1 -e 99999999 -l 25 -I 1 -X 2000 -a -m 15 -S -p 6, which allows alignment of sequences with single base changes such as due to point mutations. Expression levels of genes were quanti…	Genome_build: hg19	Supplementary_files_format_and_content: Tab-delimited text file containing the normalized expression levels (E) for all genes with E>2 in at least 5 cells, across 3,249 cells that passed QC. the tumor-of-origin is indicated in the name of each cell (CY##). The first row denotes the classification (based on inferred CNVs) to malignant (2), non-malignant (1) or unresolved (0) cells. The second row …	GPL18573	Itay,,Tirosh	Tirosh.itay@gmail.com	Broad Institute	7 cambridge center	Cambridge	MA	2142	USA	0	Illumina NextSeq 500	cDNA	transcriptomic	RNA-Seq	BioSample: https://www.ncbi.nlm.nih.gov/biosample/SAMN03989426	NONE	NA	NA	NA	NA	Melanoma	CLS14	Melanoma
Cy72_CD45_A07_S679_comb	72	1	Bcells	GSM1850618	Public on Apr 05 2016	Aug 13 2015	Jun 06 2016	SRA	1	melanoma tumor	Homo sapiens	tumor-of-origin: Cy72		Resected tumors were transported in DMEM (ThermoFisher Scientific) on ice immediately after surgical procurement. Tumors were rinsed with PBS (Life Technologies). A small fragment was stored in RNA-protect (Qiagen) for bulk RNA and DNA isolation. Using scalpels, the remainder of the tumor was minced into tiny cubes <1 mm3 and transferred into a 50 ml conical tube (BD Falcon) containing 10 ml pre-…	no culturing (freshly-resected tumor samples)	polyA RNA	RNA and DNA were isolated using the Qiagen minikit following the manufacturers recommendations. Whole Transcriptome amplification (WTA) was performed with a modified SMART-Seq2 protocol, with Maxima Reverse Transcriptase (Life Technologies) used in place of superscript II.	WTA products were cleaned with Agencourt XP DNA beads and 70% ethanol (Beckman Coulter) and Illumina sequencing libraries were prepared using Nextera XT (Illumina), as previously described (15). The 96 samples of a multiwall plate were pooled together, and cleaned with two 0.8x DNA SPRIs (Beckman Coulter). Library quality was assessed with a high sensitivity DNA chip (Agilent) and quantified with…	9606	single cell RNA-seq	Following sequencing on the NextSeq, BAM files were converted to merged, demultiplexed FASTQs. Paired-end reads were then mapped to the UCSC hg19 human transcriptome using Bowtie with parameters -q --phred33-quals -n 1 -e 99999999 -l 25 -I 1 -X 2000 -a -m 15 -S -p 6, which allows alignment of sequences with single base changes such as due to point mutations. Expression levels of genes were quanti…	Genome_build: hg19	Supplementary_files_format_and_content: Tab-delimited text file containing the normalized expression levels (E) for all genes with E>2 in at least 5 cells, across 3,249 cells that passed QC. the tumor-of-origin is indicated in the name of each cell (CY##). The first row denotes the classification (based on inferred CNVs) to malignant (2), non-malignant (1) or unresolved (0) cells. The second row …	GPL18573	Itay,,Tirosh	Tirosh.itay@gmail.com	Broad Institute	7 cambridge center	Cambridge	MA	2142	USA	0	Illumina NextSeq 500	cDNA	transcriptomic	RNA-Seq	BioSample: https://www.ncbi.nlm.nih.gov/biosample/SAMN03989427	NONE	NA	NA	NA	NA	B.cell	CLS3	B.cell
Cy74_CD45_G02_S458_comb	74	1	Tcells	GSM1850619	Public on Apr 05 2016	Aug 13 2015	Jun 06 2016	SRA	1	melanoma tumor	Homo sapiens	tumor-of-origin: Cy74		Resected tumors were transported in DMEM (ThermoFisher Scientific) on ice immediately after surgical procurement. Tumors were rinsed with PBS (Life Technologies). A small fragment was stored in RNA-protect (Qiagen) for bulk RNA and DNA isolation. Using scalpels, the remainder of the tumor was minced into tiny cubes <1 mm3 and transferred into a 50 ml conical tube (BD Falcon) containing 10 ml pre-…	no culturing (freshly-resected tumor samples)	polyA RNA	RNA and DNA were isolated using the Qiagen minikit following the manufacturers recommendations. Whole Transcriptome amplification (WTA) was performed with a modified SMART-Seq2 protocol, with Maxima Reverse Transcriptase (Life Technologies) used in place of superscript II.	WTA products were cleaned with Agencourt XP DNA beads and 70% ethanol (Beckman Coulter) and Illumina sequencing libraries were prepared using Nextera XT (Illumina), as previously described (15). The 96 samples of a multiwall plate were pooled together, and cleaned with two 0.8x DNA SPRIs (Beckman Coulter). Library quality was assessed with a high sensitivity DNA chip (Agilent) and quantified with…	9606	single cell RNA-seq	Following sequencing on the NextSeq, BAM files were converted to merged, demultiplexed FASTQs. Paired-end reads were then mapped to the UCSC hg19 human transcriptome using Bowtie with parameters -q --phred33-quals -n 1 -e 99999999 -l 25 -I 1 -X 2000 -a -m 15 -S -p 6, which allows alignment of sequences with single base changes such as due to point mutations. Expression levels of genes were quanti…	Genome_build: hg19	Supplementary_files_format_and_content: Tab-delimited text file containing the normalized expression levels (E) for all genes with E>2 in at least 5 cells, across 3,249 cells that passed QC. the tumor-of-origin is indicated in the name of each cell (CY##). The first row denotes the classification (based on inferred CNVs) to malignant (2), non-malignant (1) or unresolved (0) cells. The second row …	GPL18573	Itay,,Tirosh	Tirosh.itay@gmail.com	Broad Institute	7 cambridge center	Cambridge	MA	2142	USA	0	Illumina NextSeq 500	cDNA	transcriptomic	RNA-Seq	BioSample: https://www.ncbi.nlm.nih.gov/biosample/SAMN03989428	NONE	NA	NA	NA	NA	T.cell	CLS6	T.cell.CD4
Cy81_FNA_CD45_H12_S384_comb	81	2	malignant	GSM1850620	Public on Apr 05 2016	Aug 13 2015	Jun 06 2016	SRA	1	melanoma tumor	Homo sapiens	tumor-of-origin: Cy81		Resected tumors were transported in DMEM (ThermoFisher Scientific) on ice immediately after surgical procurement. Tumors were rinsed with PBS (Life Technologies). A small fragment was stored in RNA-protect (Qiagen) for bulk RNA and DNA isolation. Using scalpels, the remainder of the tumor was minced into tiny cubes <1 mm3 and transferred into a 50 ml conical tube (BD Falcon) containing 10 ml pre-…	no culturing (freshly-resected tumor samples)	polyA RNA	RNA and DNA were isolated using the Qiagen minikit following the manufacturers recommendations. Whole Transcriptome amplification (WTA) was performed with a modified SMART-Seq2 protocol, with Maxima Reverse Transcriptase (Life Technologies) used in place of superscript II.	WTA products were cleaned with Agencourt XP DNA beads and 70% ethanol (Beckman Coulter) and Illumina sequencing libraries were prepared using Nextera XT (Illumina), as previously described (15). The 96 samples of a multiwall plate were pooled together, and cleaned with two 0.8x DNA SPRIs (Beckman Coulter). Library quality was assessed with a high sensitivity DNA chip (Agilent) and quantified with…	9606	single cell RNA-seq	Following sequencing on the NextSeq, BAM files were converted to merged, demultiplexed FASTQs. Paired-end reads were then mapped to the UCSC hg19 human transcriptome using Bowtie with parameters -q --phred33-quals -n 1 -e 99999999 -l 25 -I 1 -X 2000 -a -m 15 -S -p 6, which allows alignment of sequences with single base changes such as due to point mutations. Expression levels of genes were quanti…	Genome_build: hg19	Supplementary_files_format_and_content: Tab-delimited text file containing the normalized expression levels (E) for all genes with E>2 in at least 5 cells, across 3,249 cells that passed QC. the tumor-of-origin is indicated in the name of each cell (CY##). The first row denotes the classification (based on inferred CNVs) to malignant (2), non-malignant (1) or unresolved (0) cells. The second row …	GPL18573	Itay,,Tirosh	Tirosh.itay@gmail.com	Broad Institute	7 cambridge center	Cambridge	MA	2142	USA	0	Illumina NextSeq 500	cDNA	transcriptomic	RNA-Seq	BioSample: https://www.ncbi.nlm.nih.gov/biosample/SAMN03989429	NONE	NA	NA	NA	NA	Melanoma	CLS14	CAF
Cy71_CD45_H05_S569_comb	71	1	malignant	GSM1850621	Public on Apr 05 2016	Aug 13 2015	Jun 06 2016	SRA	1	melanoma tumor	Homo sapiens	tumor-of-origin: Cy71		Resected tumors were transported in DMEM (ThermoFisher Scientific) on ice immediately after surgical procurement. Tumors were rinsed with PBS (Life Technologies). A small fragment was stored in RNA-protect (Qiagen) for bulk RNA and DNA isolation. Using scalpels, the remainder of the tumor was minced into tiny cubes <1 mm3 and transferred into a 50 ml conical tube (BD Falcon) containing 10 ml pre-…	no culturing (freshly-resected tumor samples)	polyA RNA	RNA and DNA were isolated using the Qiagen minikit following the manufacturers recommendations. Whole Transcriptome amplification (WTA) was performed with a modified SMART-Seq2 protocol, with Maxima Reverse Transcriptase (Life Technologies) used in place of superscript II.	WTA products were cleaned with Agencourt XP DNA beads and 70% ethanol (Beckman Coulter) and Illumina sequencing libraries were prepared using Nextera XT (Illumina), as previously described (15). The 96 samples of a multiwall plate were pooled together, and cleaned with two 0.8x DNA SPRIs (Beckman Coulter). Library quality was assessed with a high sensitivity DNA chip (Agilent) and quantified with…	9606	single cell RNA-seq	Following sequencing on the NextSeq, BAM files were converted to merged, demultiplexed FASTQs. Paired-end reads were then mapped to the UCSC hg19 human transcriptome using Bowtie with parameters -q --phred33-quals -n 1 -e 99999999 -l 25 -I 1 -X 2000 -a -m 15 -S -p 6, which allows alignment of sequences with single base changes such as due to point mutations. Expression levels of genes were quanti…	Genome_build: hg19	Supplementary_files_format_and_content: Tab-delimited text file containing the normalized expression levels (E) for all genes with E>2 in at least 5 cells, across 3,249 cells that passed QC. the tumor-of-origin is indicated in the name of each cell (CY##). The first row denotes the classification (based on inferred CNVs) to malignant (2), non-malignant (1) or unresolved (0) cells. The second row …	GPL18573	Itay,,Tirosh	Tirosh.itay@gmail.com	Broad Institute	7 cambridge center	Cambridge	MA	2142	USA	0	Illumina NextSeq 500	cDNA	transcriptomic	RNA-Seq	BioSample: https://www.ncbi.nlm.nih.gov/biosample/SAMN03989430	NONE	NA	NA	NA	NA	Melanoma	CLS7	B.cell
Cy72_CD45_G12_S756_comb	72	1	Tcells	GSM1850622	Public on Apr 05 2016	Aug 13 2015	Jun 06 2016	SRA	1	melanoma tumor	Homo sapiens	tumor-of-origin: Cy72		Resected tumors were transported in DMEM (ThermoFisher Scientific) on ice immediately after surgical procurement. Tumors were rinsed with PBS (Life Technologies). A small fragment was stored in RNA-protect (Qiagen) for bulk RNA and DNA isolation. Using scalpels, the remainder of the tumor was minced into tiny cubes <1 mm3 and transferred into a 50 ml conical tube (BD Falcon) containing 10 ml pre-…	no culturing (freshly-resected tumor samples)	polyA RNA	RNA and DNA were isolated using the Qiagen minikit following the manufacturers recommendations. Whole Transcriptome amplification (WTA) was performed with a modified SMART-Seq2 protocol, with Maxima Reverse Transcriptase (Life Technologies) used in place of superscript II.	WTA products were cleaned with Agencourt XP DNA beads and 70% ethanol (Beckman Coulter) and Illumina sequencing libraries were prepared using Nextera XT (Illumina), as previously described (15). The 96 samples of a multiwall plate were pooled together, and cleaned with two 0.8x DNA SPRIs (Beckman Coulter). Library quality was assessed with a high sensitivity DNA chip (Agilent) and quantified with…	9606	single cell RNA-seq	Following sequencing on the NextSeq, BAM files were converted to merged, demultiplexed FASTQs. Paired-end reads were then mapped to the UCSC hg19 human transcriptome using Bowtie with parameters -q --phred33-quals -n 1 -e 99999999 -l 25 -I 1 -X 2000 -a -m 15 -S -p 6, which allows alignment of sequences with single base changes such as due to point mutations. Expression levels of genes were quanti…	Genome_build: hg19	Supplementary_files_format_and_content: Tab-delimited text file containing the normalized expression levels (E) for all genes with E>2 in at least 5 cells, across 3,249 cells that passed QC. the tumor-of-origin is indicated in the name of each cell (CY##). The first row denotes the classification (based on inferred CNVs) to malignant (2), non-malignant (1) or unresolved (0) cells. The second row …	GPL18573	Itay,,Tirosh	Tirosh.itay@gmail.com	Broad Institute	7 cambridge center	Cambridge	MA	2142	USA	0	Illumina NextSeq 500	cDNA	transcriptomic	RNA-Seq	BioSample: https://www.ncbi.nlm.nih.gov/biosample/SAMN03989431	NONE	NA	NA	NA	NA	T.cell	CLS2	T.cell
Cy72_CD45_B02_S686_comb	72	1	Tcells	GSM1850623	Public on Apr 05 2016	Aug 13 2015	Jun 06 2016	SRA	1	melanoma tumor	Homo sapiens	tumor-of-origin: Cy72		Resected tumors were transported in DMEM (ThermoFisher Scientific) on ice immediately after surgical procurement. Tumors were rinsed with PBS (Life Technologies). A small fragment was stored in RNA-protect (Qiagen) for bulk RNA and DNA isolation. Using scalpels, the remainder of the tumor was minced into tiny cubes <1 mm3 and transferred into a 50 ml conical tube (BD Falcon) containing 10 ml pre-…	no culturing (freshly-resected tumor samples)	polyA RNA	RNA and DNA were isolated using the Qiagen minikit following the manufacturers recommendations. Whole Transcriptome amplification (WTA) was performed with a modified SMART-Seq2 protocol, with Maxima Reverse Transcriptase (Life Technologies) used in place of superscript II.	WTA products were cleaned with Agencourt XP DNA beads and 70% ethanol (Beckman Coulter) and Illumina sequencing libraries were prepared using Nextera XT (Illumina), as previously described (15). The 96 samples of a multiwall plate were pooled together, and cleaned with two 0.8x DNA SPRIs (Beckman Coulter). Library quality was assessed with a high sensitivity DNA chip (Agilent) and quantified with…	9606	single cell RNA-seq	Following sequencing on the NextSeq, BAM files were converted to merged, demultiplexed FASTQs. Paired-end reads were then mapped to the UCSC hg19 human transcriptome using Bowtie with parameters -q --phred33-quals -n 1 -e 99999999 -l 25 -I 1 -X 2000 -a -m 15 -S -p 6, which allows alignment of sequences with single base changes such as due to point mutations. Expression levels of genes were quanti…	Genome_build: hg19	Supplementary_files_format_and_content: Tab-delimited text file containing the normalized expression levels (E) for all genes with E>2 in at least 5 cells, across 3,249 cells that passed QC. the tumor-of-origin is indicated in the name of each cell (CY##). The first row denotes the classification (based on inferred CNVs) to malignant (2), non-malignant (1) or unresolved (0) cells. The second row …	GPL18573	Itay,,Tirosh	Tirosh.itay@gmail.com	Broad Institute	7 cambridge center	Cambridge	MA	2142	USA	0	Illumina NextSeq 500	cDNA	transcriptomic	RNA-Seq	BioSample: https://www.ncbi.nlm.nih.gov/biosample/SAMN03989432	NONE	NA	NA	NA	NA	T.cell	CLS2	T.cell.CD4
CY58_1_CD45_B09_S981_comb	58	1	Tcells	GSM1850624	Public on Apr 05 2016	Aug 13 2015	Jun 06 2016	SRA	1	melanoma tumor	Homo sapiens	tumor-of-origin: CY58		Resected tumors were transported in DMEM (ThermoFisher Scientific) on ice immediately after surgical procurement. Tumors were rinsed with PBS (Life Technologies). A small fragment was stored in RNA-protect (Qiagen) for bulk RNA and DNA isolation. Using scalpels, the remainder of the tumor was minced into tiny cubes <1 mm3 and transferred into a 50 ml conical tube (BD Falcon) containing 10 ml pre-…	no culturing (freshly-resected tumor samples)	polyA RNA	RNA and DNA were isolated using the Qiagen minikit following the manufacturers recommendations. Whole Transcriptome amplification (WTA) was performed with a modified SMART-Seq2 protocol, with Maxima Reverse Transcriptase (Life Technologies) used in place of superscript II.	WTA products were cleaned with Agencourt XP DNA beads and 70% ethanol (Beckman Coulter) and Illumina sequencing libraries were prepared using Nextera XT (Illumina), as previously described (15). The 96 samples of a multiwall plate were pooled together, and cleaned with two 0.8x DNA SPRIs (Beckman Coulter). Library quality was assessed with a high sensitivity DNA chip (Agilent) and quantified with…	9606	single cell RNA-seq	Following sequencing on the NextSeq, BAM files were converted to merged, demultiplexed FASTQs. Paired-end reads were then mapped to the UCSC hg19 human transcriptome using Bowtie with parameters -q --phred33-quals -n 1 -e 99999999 -l 25 -I 1 -X 2000 -a -m 15 -S -p 6, which allows alignment of sequences with single base changes such as due to point mutations. Expression levels of genes were quanti…	Genome_build: hg19	Supplementary_files_format_and_content: Tab-delimited text file containing the normalized expression levels (E) for all genes with E>2 in at least 5 cells, across 3,249 cells that passed QC. the tumor-of-origin is indicated in the name of each cell (CY##). The first row denotes the classification (based on inferred CNVs) to malignant (2), non-malignant (1) or unresolved (0) cells. The second row …	GPL18573	Itay,,Tirosh	Tirosh.itay@gmail.com	Broad Institute	7 cambridge center	Cambridge	MA	2142	USA	0	Illumina NextSeq 500	cDNA	transcriptomic	RNA-Seq	BioSample: https://www.ncbi.nlm.nih.gov/biosample/SAMN03989379	NONE	NA	NA	NA	NA	T.cell	CLS4	T.cell
Cy81_Bulk_CD45_E08_S152_comb	81	2	malignant	GSM1850625	Public on Apr 05 2016	Aug 13 2015	Jun 06 2016	SRA	1	melanoma tumor	Homo sapiens	tumor-of-origin: Cy81		Resected tumors were transported in DMEM (ThermoFisher Scientific) on ice immediately after surgical procurement. Tumors were rinsed with PBS (Life Technologies). A small fragment was stored in RNA-protect (Qiagen) for bulk RNA and DNA isolation. Using scalpels, the remainder of the tumor was minced into tiny cubes <1 mm3 and transferred into a 50 ml conical tube (BD Falcon) containing 10 ml pre-…	no culturing (freshly-resected tumor samples)	polyA RNA	RNA and DNA were isolated using the Qiagen minikit following the manufacturers recommendations. Whole Transcriptome amplification (WTA) was performed with a modified SMART-Seq2 protocol, with Maxima Reverse Transcriptase (Life Technologies) used in place of superscript II.	WTA products were cleaned with Agencourt XP DNA beads and 70% ethanol (Beckman Coulter) and Illumina sequencing libraries were prepared using Nextera XT (Illumina), as previously described (15). The 96 samples of a multiwall plate were pooled together, and cleaned with two 0.8x DNA SPRIs (Beckman Coulter). Library quality was assessed with a high sensitivity DNA chip (Agilent) and quantified with…	9606	single cell RNA-seq	Following sequencing on the NextSeq, BAM files were converted to merged, demultiplexed FASTQs. Paired-end reads were then mapped to the UCSC hg19 human transcriptome using Bowtie with parameters -q --phred33-quals -n 1 -e 99999999 -l 25 -I 1 -X 2000 -a -m 15 -S -p 6, which allows alignment of sequences with single base changes such as due to point mutations. Expression levels of genes were quanti…	Genome_build: hg19	Supplementary_files_format_and_content: Tab-delimited text file containing the normalized expression levels (E) for all genes with E>2 in at least 5 cells, across 3,249 cells that passed QC. the tumor-of-origin is indicated in the name of each cell (CY##). The first row denotes the classification (based on inferred CNVs) to malignant (2), non-malignant (1) or unresolved (0) cells. The second row …	GPL18573	Itay,,Tirosh	Tirosh.itay@gmail.com	Broad Institute	7 cambridge center	Cambridge	MA	2142	USA	0	Illumina NextSeq 500	cDNA	transcriptomic	RNA-Seq	BioSample: https://www.ncbi.nlm.nih.gov/biosample/SAMN03989380	NONE	NA	NA	NA	NA	Melanoma	CLS1	CAF
Cy71_CD45_H07_S571_comb	71	0	malignant	GSM1850626	Public on Apr 05 2016	Aug 13 2015	Jun 06 2016	SRA	1	melanoma tumor	Homo sapiens	tumor-of-origin: Cy71		Resected tumors were transported in DMEM (ThermoFisher Scientific) on ice immediately after surgical procurement. Tumors were rinsed with PBS (Life Technologies). A small fragment was stored in RNA-protect (Qiagen) for bulk RNA and DNA isolation. Using scalpels, the remainder of the tumor was minced into tiny cubes <1 mm3 and transferred into a 50 ml conical tube (BD Falcon) containing 10 ml pre-…	no culturing (freshly-resected tumor samples)	polyA RNA	RNA and DNA were isolated using the Qiagen minikit following the manufacturers recommendations. Whole Transcriptome amplification (WTA) was performed with a modified SMART-Seq2 protocol, with Maxima Reverse Transcriptase (Life Technologies) used in place of superscript II.	WTA products were cleaned with Agencourt XP DNA beads and 70% ethanol (Beckman Coulter) and Illumina sequencing libraries were prepared using Nextera XT (Illumina), as previously described (15). The 96 samples of a multiwall plate were pooled together, and cleaned with two 0.8x DNA SPRIs (Beckman Coulter). Library quality was assessed with a high sensitivity DNA chip (Agilent) and quantified with…	9606	single cell RNA-seq	Following sequencing on the NextSeq, BAM files were converted to merged, demultiplexed FASTQs. Paired-end reads were then mapped to the UCSC hg19 human transcriptome using Bowtie with parameters -q --phred33-quals -n 1 -e 99999999 -l 25 -I 1 -X 2000 -a -m 15 -S -p 6, which allows alignment of sequences with single base changes such as due to point mutations. Expression levels of genes were quanti…	Genome_build: hg19	Supplementary_files_format_and_content: Tab-delimited text file containing the normalized expression levels (E) for all genes with E>2 in at least 5 cells, across 3,249 cells that passed QC. the tumor-of-origin is indicated in the name of each cell (CY##). The first row denotes the classification (based on inferred CNVs) to malignant (2), non-malignant (1) or unresolved (0) cells. The second row …	GPL18573	Itay,,Tirosh	Tirosh.itay@gmail.com	Broad Institute	7 cambridge center	Cambridge	MA	2142	USA	0	Illumina NextSeq 500	cDNA	transcriptomic	RNA-Seq	BioSample: https://www.ncbi.nlm.nih.gov/biosample/SAMN03989381	NONE	NA	NA	NA	NA	Melanoma	CLS15	endothelial
Cy74_CD45_E04_S436_comb	74	1	Tcells	GSM1850627	Public on Apr 05 2016	Aug 13 2015	Jun 06 2016	SRA	1	melanoma tumor	Homo sapiens	tumor-of-origin: Cy74		Resected tumors were transported in DMEM (ThermoFisher Scientific) on ice immediately after surgical procurement. Tumors were rinsed with PBS (Life Technologies). A small fragment was stored in RNA-protect (Qiagen) for bulk RNA and DNA isolation. Using scalpels, the remainder of the tumor was minced into tiny cubes <1 mm3 and transferred into a 50 ml conical tube (BD Falcon) containing 10 ml pre-…	no culturing (freshly-resected tumor samples)	polyA RNA	RNA and DNA were isolated using the Qiagen minikit following the manufacturers recommendations. Whole Transcriptome amplification (WTA) was performed with a modified SMART-Seq2 protocol, with Maxima Reverse Transcriptase (Life Technologies) used in place of superscript II.	WTA products were cleaned with Agencourt XP DNA beads and 70% ethanol (Beckman Coulter) and Illumina sequencing libraries were prepared using Nextera XT (Illumina), as previously described (15). The 96 samples of a multiwall plate were pooled together, and cleaned with two 0.8x DNA SPRIs (Beckman Coulter). Library quality was assessed with a high sensitivity DNA chip (Agilent) and quantified with…	9606	single cell RNA-seq	Following sequencing on the NextSeq, BAM files were converted to merged, demultiplexed FASTQs. Paired-end reads were then mapped to the UCSC hg19 human transcriptome using Bowtie with parameters -q --phred33-quals -n 1 -e 99999999 -l 25 -I 1 -X 2000 -a -m 15 -S -p 6, which allows alignment of sequences with single base changes such as due to point mutations. Expression levels of genes were quanti…	Genome_build: hg19	Supplementary_files_format_and_content: Tab-delimited text file containing the normalized expression levels (E) for all genes with E>2 in at least 5 cells, across 3,249 cells that passed QC. the tumor-of-origin is indicated in the name of each cell (CY##). The first row denotes the classification (based on inferred CNVs) to malignant (2), non-malignant (1) or unresolved (0) cells. The second row …	GPL18573	Itay,,Tirosh	Tirosh.itay@gmail.com	Broad Institute	7 cambridge center	Cambridge	MA	2142	USA	0	Illumina NextSeq 500	cDNA	transcriptomic	RNA-Seq	BioSample: https://www.ncbi.nlm.nih.gov/biosample/SAMN03989382	NONE	NA	NA	NA	NA	T.cell	CLS6	T.cell.CD8
Cy80_II_CD45_G09_S945_comb	80	2	malignant	GSM1850628	Public on Apr 05 2016	Aug 13 2015	Jun 06 2016	SRA	1	melanoma tumor	Homo sapiens	tumor-of-origin: Cy80		Resected tumors were transported in DMEM (ThermoFisher Scientific) on ice immediately after surgical procurement. Tumors were rinsed with PBS (Life Technologies). A small fragment was stored in RNA-protect (Qiagen) for bulk RNA and DNA isolation. Using scalpels, the remainder of the tumor was minced into tiny cubes <1 mm3 and transferred into a 50 ml conical tube (BD Falcon) containing 10 ml pre-…	no culturing (freshly-resected tumor samples)	polyA RNA	RNA and DNA were isolated using the Qiagen minikit following the manufacturers recommendations. Whole Transcriptome amplification (WTA) was performed with a modified SMART-Seq2 protocol, with Maxima Reverse Transcriptase (Life Technologies) used in place of superscript II.	WTA products were cleaned with Agencourt XP DNA beads and 70% ethanol (Beckman Coulter) and Illumina sequencing libraries were prepared using Nextera XT (Illumina), as previously described (15). The 96 samples of a multiwall plate were pooled together, and cleaned with two 0.8x DNA SPRIs (Beckman Coulter). Library quality was assessed with a high sensitivity DNA chip (Agilent) and quantified with…	9606	single cell RNA-seq	Following sequencing on the NextSeq, BAM files were converted to merged, demultiplexed FASTQs. Paired-end reads were then mapped to the UCSC hg19 human transcriptome using Bowtie with parameters -q --phred33-quals -n 1 -e 99999999 -l 25 -I 1 -X 2000 -a -m 15 -S -p 6, which allows alignment of sequences with single base changes such as due to point mutations. Expression levels of genes were quanti…	Genome_build: hg19	Supplementary_files_format_and_content: Tab-delimited text file containing the normalized expression levels (E) for all genes with E>2 in at least 5 cells, across 3,249 cells that passed QC. the tumor-of-origin is indicated in the name of each cell (CY##). The first row denotes the classification (based on inferred CNVs) to malignant (2), non-malignant (1) or unresolved (0) cells. The second row …	GPL18573	Itay,,Tirosh	Tirosh.itay@gmail.com	Broad Institute	7 cambridge center	Cambridge	MA	2142	USA	0	Illumina NextSeq 500	cDNA	transcriptomic	RNA-Seq	BioSample: https://www.ncbi.nlm.nih.gov/biosample/SAMN03989383	NONE	NA	NA	NA	NA	Melanoma	CLS9	Melanoma
Cy81_FNA_CD45_A02_S194_comb	81	1	Tcells	GSM1850629	Public on Apr 05 2016	Aug 13 2015	Jun 06 2016	SRA	1	melanoma tumor	Homo sapiens	tumor-of-origin: Cy81		Resected tumors were transported in DMEM (ThermoFisher Scientific) on ice immediately after surgical procurement. Tumors were rinsed with PBS (Life Technologies). A small fragment was stored in RNA-protect (Qiagen) for bulk RNA and DNA isolation. Using scalpels, the remainder of the tumor was minced into tiny cubes <1 mm3 and transferred into a 50 ml conical tube (BD Falcon) containing 10 ml pre-…	no culturing (freshly-resected tumor samples)	polyA RNA	RNA and DNA were isolated using the Qiagen minikit following the manufacturers recommendations. Whole Transcriptome amplification (WTA) was performed with a modified SMART-Seq2 protocol, with Maxima Reverse Transcriptase (Life Technologies) used in place of superscript II.	WTA products were cleaned with Agencourt XP DNA beads and 70% ethanol (Beckman Coulter) and Illumina sequencing libraries were prepared using Nextera XT (Illumina), as previously described (15). The 96 samples of a multiwall plate were pooled together, and cleaned with two 0.8x DNA SPRIs (Beckman Coulter). Library quality was assessed with a high sensitivity DNA chip (Agilent) and quantified with…	9606	single cell RNA-seq	Following sequencing on the NextSeq, BAM files were converted to merged, demultiplexed FASTQs. Paired-end reads were then mapped to the UCSC hg19 human transcriptome using Bowtie with parameters -q --phred33-quals -n 1 -e 99999999 -l 25 -I 1 -X 2000 -a -m 15 -S -p 6, which allows alignment of sequences with single base changes such as due to point mutations. Expression levels of genes were quanti…	Genome_build: hg19	Supplementary_files_format_and_content: Tab-delimited text file containing the normalized expression levels (E) for all genes with E>2 in at least 5 cells, across 3,249 cells that passed QC. the tumor-of-origin is indicated in the name of each cell (CY##). The first row denotes the classification (based on inferred CNVs) to malignant (2), non-malignant (1) or unresolved (0) cells. The second row …	GPL18573	Itay,,Tirosh	Tirosh.itay@gmail.com	Broad Institute	7 cambridge center	Cambridge	MA	2142	USA	0	Illumina NextSeq 500	cDNA	transcriptomic	RNA-Seq	BioSample: https://www.ncbi.nlm.nih.gov/biosample/SAMN03989384	NONE	NA	NA	NA	NA	T.cell	CLS3	T.cell.CD4
Cy81_FNA_CD45_H12_S288_comb	81	0	Tcells	GSM1850630	Public on Apr 05 2016	Aug 13 2015	Jun 06 2016	SRA	1	melanoma tumor	Homo sapiens	tumor-of-origin: Cy81		Resected tumors were transported in DMEM (ThermoFisher Scientific) on ice immediately after surgical procurement. Tumors were rinsed with PBS (Life Technologies). A small fragment was stored in RNA-protect (Qiagen) for bulk RNA and DNA isolation. Using scalpels, the remainder of the tumor was minced into tiny cubes <1 mm3 and transferred into a 50 ml conical tube (BD Falcon) containing 10 ml pre-…	no culturing (freshly-resected tumor samples)	polyA RNA	RNA and DNA were isolated using the Qiagen minikit following the manufacturers recommendations. Whole Transcriptome amplification (WTA) was performed with a modified SMART-Seq2 protocol, with Maxima Reverse Transcriptase (Life Technologies) used in place of superscript II.	WTA products were cleaned with Agencourt XP DNA beads and 70% ethanol (Beckman Coulter) and Illumina sequencing libraries were prepared using Nextera XT (Illumina), as previously described (15). The 96 samples of a multiwall plate were pooled together, and cleaned with two 0.8x DNA SPRIs (Beckman Coulter). Library quality was assessed with a high sensitivity DNA chip (Agilent) and quantified with…	9606	single cell RNA-seq	Following sequencing on the NextSeq, BAM files were converted to merged, demultiplexed FASTQs. Paired-end reads were then mapped to the UCSC hg19 human transcriptome using Bowtie with parameters -q --phred33-quals -n 1 -e 99999999 -l 25 -I 1 -X 2000 -a -m 15 -S -p 6, which allows alignment of sequences with single base changes such as due to point mutations. Expression levels of genes were quanti…	Genome_build: hg19	Supplementary_files_format_and_content: Tab-delimited text file containing the normalized expression levels (E) for all genes with E>2 in at least 5 cells, across 3,249 cells that passed QC. the tumor-of-origin is indicated in the name of each cell (CY##). The first row denotes the classification (based on inferred CNVs) to malignant (2), non-malignant (1) or unresolved (0) cells. The second row …	GPL18573	Itay,,Tirosh	Tirosh.itay@gmail.com	Broad Institute	7 cambridge center	Cambridge	MA	2142	USA	0	Illumina NextSeq 500	cDNA	transcriptomic	RNA-Seq	BioSample: https://www.ncbi.nlm.nih.gov/biosample/SAMN03989385	NONE	NA	NA	NA	NA	T.cell	CLS13	T.cell.CD8
Cy81_FNA_CD45_A06_S198_comb	81	1	Tcells	GSM1850631	Public on Apr 05 2016	Aug 13 2015	Jun 06 2016	SRA	1	melanoma tumor	Homo sapiens	tumor-of-origin: Cy81		Resected tumors were transported in DMEM (ThermoFisher Scientific) on ice immediately after surgical procurement. Tumors were rinsed with PBS (Life Technologies). A small fragment was stored in RNA-protect (Qiagen) for bulk RNA and DNA isolation. Using scalpels, the remainder of the tumor was minced into tiny cubes <1 mm3 and transferred into a 50 ml conical tube (BD Falcon) containing 10 ml pre-…	no culturing (freshly-resected tumor samples)	polyA RNA	RNA and DNA were isolated using the Qiagen minikit following the manufacturers recommendations. Whole Transcriptome amplification (WTA) was performed with a modified SMART-Seq2 protocol, with Maxima Reverse Transcriptase (Life Technologies) used in place of superscript II.	WTA products were cleaned with Agencourt XP DNA beads and 70% ethanol (Beckman Coulter) and Illumina sequencing libraries were prepared using Nextera XT (Illumina), as previously described (15). The 96 samples of a multiwall plate were pooled together, and cleaned with two 0.8x DNA SPRIs (Beckman Coulter). Library quality was assessed with a high sensitivity DNA chip (Agilent) and quantified with…	9606	single cell RNA-seq	Following sequencing on the NextSeq, BAM files were converted to merged, demultiplexed FASTQs. Paired-end reads were then mapped to the UCSC hg19 human transcriptome using Bowtie with parameters -q --phred33-quals -n 1 -e 99999999 -l 25 -I 1 -X 2000 -a -m 15 -S -p 6, which allows alignment of sequences with single base changes such as due to point mutations. Expression levels of genes were quanti…	Genome_build: hg19	Supplementary_files_format_and_content: Tab-delimited text file containing the normalized expression levels (E) for all genes with E>2 in at least 5 cells, across 3,249 cells that passed QC. the tumor-of-origin is indicated in the name of each cell (CY##). The first row denotes the classification (based on inferred CNVs) to malignant (2), non-malignant (1) or unresolved (0) cells. The second row …	GPL18573	Itay,,Tirosh	Tirosh.itay@gmail.com	Broad Institute	7 cambridge center	Cambridge	MA	2142	USA	0	Illumina NextSeq 500	cDNA	transcriptomic	RNA-Seq	BioSample: https://www.ncbi.nlm.nih.gov/biosample/SAMN03989386	NONE	NA	NA	NA	NA	T.cell	CLS2	T.cell
Cy80_II_CD45_D09_S909_comb	80	2	malignant	GSM1850632	Public on Apr 05 2016	Aug 13 2015	Jun 06 2016	SRA	1	melanoma tumor	Homo sapiens	tumor-of-origin: Cy80		Resected tumors were transported in DMEM (ThermoFisher Scientific) on ice immediately after surgical procurement. Tumors were rinsed with PBS (Life Technologies). A small fragment was stored in RNA-protect (Qiagen) for bulk RNA and DNA isolation. Using scalpels, the remainder of the tumor was minced into tiny cubes <1 mm3 and transferred into a 50 ml conical tube (BD Falcon) containing 10 ml pre-…	no culturing (freshly-resected tumor samples)	polyA RNA	RNA and DNA were isolated using the Qiagen minikit following the manufacturers recommendations. Whole Transcriptome amplification (WTA) was performed with a modified SMART-Seq2 protocol, with Maxima Reverse Transcriptase (Life Technologies) used in place of superscript II.	WTA products were cleaned with Agencourt XP DNA beads and 70% ethanol (Beckman Coulter) and Illumina sequencing libraries were prepared using Nextera XT (Illumina), as previously described (15). The 96 samples of a multiwall plate were pooled together, and cleaned with two 0.8x DNA SPRIs (Beckman Coulter). Library quality was assessed with a high sensitivity DNA chip (Agilent) and quantified with…	9606	single cell RNA-seq	Following sequencing on the NextSeq, BAM files were converted to merged, demultiplexed FASTQs. Paired-end reads were then mapped to the UCSC hg19 human transcriptome using Bowtie with parameters -q --phred33-quals -n 1 -e 99999999 -l 25 -I 1 -X 2000 -a -m 15 -S -p 6, which allows alignment of sequences with single base changes such as due to point mutations. Expression levels of genes were quanti…	Genome_build: hg19	Supplementary_files_format_and_content: Tab-delimited text file containing the normalized expression levels (E) for all genes with E>2 in at least 5 cells, across 3,249 cells that passed QC. the tumor-of-origin is indicated in the name of each cell (CY##). The first row denotes the classification (based on inferred CNVs) to malignant (2), non-malignant (1) or unresolved (0) cells. The second row …	GPL18573	Itay,,Tirosh	Tirosh.itay@gmail.com	Broad Institute	7 cambridge center	Cambridge	MA	2142	USA	0	Illumina NextSeq 500	cDNA	transcriptomic	RNA-Seq	BioSample: https://www.ncbi.nlm.nih.gov/biosample/SAMN03989387	NONE	NA	NA	NA	NA	Melanoma	CLS14	Melanoma
Cy74_CD45_F01_S445_comb	74	1	Tcells	GSM1850633	Public on Apr 05 2016	Aug 13 2015	Jun 06 2016	SRA	1	melanoma tumor	Homo sapiens	tumor-of-origin: Cy74		Resected tumors were transported in DMEM (ThermoFisher Scientific) on ice immediately after surgical procurement. Tumors were rinsed with PBS (Life Technologies). A small fragment was stored in RNA-protect (Qiagen) for bulk RNA and DNA isolation. Using scalpels, the remainder of the tumor was minced into tiny cubes <1 mm3 and transferred into a 50 ml conical tube (BD Falcon) containing 10 ml pre-…	no culturing (freshly-resected tumor samples)	polyA RNA	RNA and DNA were isolated using the Qiagen minikit following the manufacturers recommendations. Whole Transcriptome amplification (WTA) was performed with a modified SMART-Seq2 protocol, with Maxima Reverse Transcriptase (Life Technologies) used in place of superscript II.	WTA products were cleaned with Agencourt XP DNA beads and 70% ethanol (Beckman Coulter) and Illumina sequencing libraries were prepared using Nextera XT (Illumina), as previously described (15). The 96 samples of a multiwall plate were pooled together, and cleaned with two 0.8x DNA SPRIs (Beckman Coulter). Library quality was assessed with a high sensitivity DNA chip (Agilent) and quantified with…	9606	single cell RNA-seq	Following sequencing on the NextSeq, BAM files were converted to merged, demultiplexed FASTQs. Paired-end reads were then mapped to the UCSC hg19 human transcriptome using Bowtie with parameters -q --phred33-quals -n 1 -e 99999999 -l 25 -I 1 -X 2000 -a -m 15 -S -p 6, which allows alignment of sequences with single base changes such as due to point mutations. Expression levels of genes were quanti…	Genome_build: hg19	Supplementary_files_format_and_content: Tab-delimited text file containing the normalized expression levels (E) for all genes with E>2 in at least 5 cells, across 3,249 cells that passed QC. the tumor-of-origin is indicated in the name of each cell (CY##). The first row denotes the classification (based on inferred CNVs) to malignant (2), non-malignant (1) or unresolved (0) cells. The second row …	GPL18573	Itay,,Tirosh	Tirosh.itay@gmail.com	Broad Institute	7 cambridge center	Cambridge	MA	2142	USA	0	Illumina NextSeq 500	cDNA	transcriptomic	RNA-Seq	BioSample: https://www.ncbi.nlm.nih.gov/biosample/SAMN03989388	NONE	NA	NA	NA	NA	T.cell	CLS6	T.cell.CD8
Cy72_CD45_E06_S726_comb	72	1	malignant	GSM1850634	Public on Apr 05 2016	Aug 13 2015	Jun 06 2016	SRA	1	melanoma tumor	Homo sapiens	tumor-of-origin: Cy72		Resected tumors were transported in DMEM (ThermoFisher Scientific) on ice immediately after surgical procurement. Tumors were rinsed with PBS (Life Technologies). A small fragment was stored in RNA-protect (Qiagen) for bulk RNA and DNA isolation. Using scalpels, the remainder of the tumor was minced into tiny cubes <1 mm3 and transferred into a 50 ml conical tube (BD Falcon) containing 10 ml pre-…	no culturing (freshly-resected tumor samples)	polyA RNA	RNA and DNA were isolated using the Qiagen minikit following the manufacturers recommendations. Whole Transcriptome amplification (WTA) was performed with a modified SMART-Seq2 protocol, with Maxima Reverse Transcriptase (Life Technologies) used in place of superscript II.	WTA products were cleaned with Agencourt XP DNA beads and 70% ethanol (Beckman Coulter) and Illumina sequencing libraries were prepared using Nextera XT (Illumina), as previously described (15). The 96 samples of a multiwall plate were pooled together, and cleaned with two 0.8x DNA SPRIs (Beckman Coulter). Library quality was assessed with a high sensitivity DNA chip (Agilent) and quantified with…	9606	single cell RNA-seq	Following sequencing on the NextSeq, BAM files were converted to merged, demultiplexed FASTQs. Paired-end reads were then mapped to the UCSC hg19 human transcriptome using Bowtie with parameters -q --phred33-quals -n 1 -e 99999999 -l 25 -I 1 -X 2000 -a -m 15 -S -p 6, which allows alignment of sequences with single base changes such as due to point mutations. Expression levels of genes were quanti…	Genome_build: hg19	Supplementary_files_format_and_content: Tab-delimited text file containing the normalized expression levels (E) for all genes with E>2 in at least 5 cells, across 3,249 cells that passed QC. the tumor-of-origin is indicated in the name of each cell (CY##). The first row denotes the classification (based on inferred CNVs) to malignant (2), non-malignant (1) or unresolved (0) cells. The second row …	GPL18573	Itay,,Tirosh	Tirosh.itay@gmail.com	Broad Institute	7 cambridge center	Cambridge	MA	2142	USA	0	Illumina NextSeq 500	cDNA	transcriptomic	RNA-Seq	BioSample: https://www.ncbi.nlm.nih.gov/biosample/SAMN03989389	NONE	NA	NA	NA	NA	Melanoma	CLS2	T.cell
Cy72_CD45_E11_S731_comb	72	1	malignant	GSM1850635	Public on Apr 05 2016	Aug 13 2015	Jun 06 2016	SRA	1	melanoma tumor	Homo sapiens	tumor-of-origin: Cy72		Resected tumors were transported in DMEM (ThermoFisher Scientific) on ice immediately after surgical procurement. Tumors were rinsed with PBS (Life Technologies). A small fragment was stored in RNA-protect (Qiagen) for bulk RNA and DNA isolation. Using scalpels, the remainder of the tumor was minced into tiny cubes <1 mm3 and transferred into a 50 ml conical tube (BD Falcon) containing 10 ml pre-…	no culturing (freshly-resected tumor samples)	polyA RNA	RNA and DNA were isolated using the Qiagen minikit following the manufacturers recommendations. Whole Transcriptome amplification (WTA) was performed with a modified SMART-Seq2 protocol, with Maxima Reverse Transcriptase (Life Technologies) used in place of superscript II.	WTA products were cleaned with Agencourt XP DNA beads and 70% ethanol (Beckman Coulter) and Illumina sequencing libraries were prepared using Nextera XT (Illumina), as previously described (15). The 96 samples of a multiwall plate were pooled together, and cleaned with two 0.8x DNA SPRIs (Beckman Coulter). Library quality was assessed with a high sensitivity DNA chip (Agilent) and quantified with…	9606	single cell RNA-seq	Following sequencing on the NextSeq, BAM files were converted to merged, demultiplexed FASTQs. Paired-end reads were then mapped to the UCSC hg19 human transcriptome using Bowtie with parameters -q --phred33-quals -n 1 -e 99999999 -l 25 -I 1 -X 2000 -a -m 15 -S -p 6, which allows alignment of sequences with single base changes such as due to point mutations. Expression levels of genes were quanti…	Genome_build: hg19	Supplementary_files_format_and_content: Tab-delimited text file containing the normalized expression levels (E) for all genes with E>2 in at least 5 cells, across 3,249 cells that passed QC. the tumor-of-origin is indicated in the name of each cell (CY##). The first row denotes the classification (based on inferred CNVs) to malignant (2), non-malignant (1) or unresolved (0) cells. The second row …	GPL18573	Itay,,Tirosh	Tirosh.itay@gmail.com	Broad Institute	7 cambridge center	Cambridge	MA	2142	USA	0	Illumina NextSeq 500	cDNA	transcriptomic	RNA-Seq	BioSample: https://www.ncbi.nlm.nih.gov/biosample/SAMN03989390	NONE	NA	NA	NA	NA	Melanoma	CLS2	T.cell
Cy71_CD45_D11_S527_comb	71	2	malignant	GSM1850636	Public on Apr 05 2016	Aug 13 2015	Jun 06 2016	SRA	1	melanoma tumor	Homo sapiens	tumor-of-origin: Cy71		Resected tumors were transported in DMEM (ThermoFisher Scientific) on ice immediately after surgical procurement. Tumors were rinsed with PBS (Life Technologies). A small fragment was stored in RNA-protect (Qiagen) for bulk RNA and DNA isolation. Using scalpels, the remainder of the tumor was minced into tiny cubes <1 mm3 and transferred into a 50 ml conical tube (BD Falcon) containing 10 ml pre-…	no culturing (freshly-resected tumor samples)	polyA RNA	RNA and DNA were isolated using the Qiagen minikit following the manufacturers recommendations. Whole Transcriptome amplification (WTA) was performed with a modified SMART-Seq2 protocol, with Maxima Reverse Transcriptase (Life Technologies) used in place of superscript II.	WTA products were cleaned with Agencourt XP DNA beads and 70% ethanol (Beckman Coulter) and Illumina sequencing libraries were prepared using Nextera XT (Illumina), as previously described (15). The 96 samples of a multiwall plate were pooled together, and cleaned with two 0.8x DNA SPRIs (Beckman Coulter). Library quality was assessed with a high sensitivity DNA chip (Agilent) and quantified with…	9606	single cell RNA-seq	Following sequencing on the NextSeq, BAM files were converted to merged, demultiplexed FASTQs. Paired-end reads were then mapped to the UCSC hg19 human transcriptome using Bowtie with parameters -q --phred33-quals -n 1 -e 99999999 -l 25 -I 1 -X 2000 -a -m 15 -S -p 6, which allows alignment of sequences with single base changes such as due to point mutations. Expression levels of genes were quanti…	Genome_build: hg19	Supplementary_files_format_and_content: Tab-delimited text file containing the normalized expression levels (E) for all genes with E>2 in at least 5 cells, across 3,249 cells that passed QC. the tumor-of-origin is indicated in the name of each cell (CY##). The first row denotes the classification (based on inferred CNVs) to malignant (2), non-malignant (1) or unresolved (0) cells. The second row …	GPL18573	Itay,,Tirosh	Tirosh.itay@gmail.com	Broad Institute	7 cambridge center	Cambridge	MA	2142	USA	0	Illumina NextSeq 500	cDNA	transcriptomic	RNA-Seq	BioSample: https://www.ncbi.nlm.nih.gov/biosample/SAMN03989391	NONE	NA	NA	NA	NA	Melanoma	CLS9	Melanoma
Cy74_CD45_D01_S421_comb	74	1	Tcells	GSM1850637	Public on Apr 05 2016	Aug 13 2015	Jun 06 2016	SRA	1	melanoma tumor	Homo sapiens	tumor-of-origin: Cy74		Resected tumors were transported in DMEM (ThermoFisher Scientific) on ice immediately after surgical procurement. Tumors were rinsed with PBS (Life Technologies). A small fragment was stored in RNA-protect (Qiagen) for bulk RNA and DNA isolation. Using scalpels, the remainder of the tumor was minced into tiny cubes <1 mm3 and transferred into a 50 ml conical tube (BD Falcon) containing 10 ml pre-…	no culturing (freshly-resected tumor samples)	polyA RNA	RNA and DNA were isolated using the Qiagen minikit following the manufacturers recommendations. Whole Transcriptome amplification (WTA) was performed with a modified SMART-Seq2 protocol, with Maxima Reverse Transcriptase (Life Technologies) used in place of superscript II.	WTA products were cleaned with Agencourt XP DNA beads and 70% ethanol (Beckman Coulter) and Illumina sequencing libraries were prepared using Nextera XT (Illumina), as previously described (15). The 96 samples of a multiwall plate were pooled together, and cleaned with two 0.8x DNA SPRIs (Beckman Coulter). Library quality was assessed with a high sensitivity DNA chip (Agilent) and quantified with…	9606	single cell RNA-seq	Following sequencing on the NextSeq, BAM files were converted to merged, demultiplexed FASTQs. Paired-end reads were then mapped to the UCSC hg19 human transcriptome using Bowtie with parameters -q --phred33-quals -n 1 -e 99999999 -l 25 -I 1 -X 2000 -a -m 15 -S -p 6, which allows alignment of sequences with single base changes such as due to point mutations. Expression levels of genes were quanti…	Genome_build: hg19	Supplementary_files_format_and_content: Tab-delimited text file containing the normalized expression levels (E) for all genes with E>2 in at least 5 cells, across 3,249 cells that passed QC. the tumor-of-origin is indicated in the name of each cell (CY##). The first row denotes the classification (based on inferred CNVs) to malignant (2), non-malignant (1) or unresolved (0) cells. The second row …	GPL18573	Itay,,Tirosh	Tirosh.itay@gmail.com	Broad Institute	7 cambridge center	Cambridge	MA	2142	USA	0	Illumina NextSeq 500	cDNA	transcriptomic	RNA-Seq	BioSample: https://www.ncbi.nlm.nih.gov/biosample/SAMN03989392	NONE	NA	NA	NA	NA	T.cell	CLS10	T.cell.CD8
Cy74_CD45_B08_S404_comb	74	1	Bcells	GSM1850638	Public on Apr 05 2016	Aug 13 2015	Jun 06 2016	SRA	1	melanoma tumor	Homo sapiens	tumor-of-origin: Cy74		Resected tumors were transported in DMEM (ThermoFisher Scientific) on ice immediately after surgical procurement. Tumors were rinsed with PBS (Life Technologies). A small fragment was stored in RNA-protect (Qiagen) for bulk RNA and DNA isolation. Using scalpels, the remainder of the tumor was minced into tiny cubes <1 mm3 and transferred into a 50 ml conical tube (BD Falcon) containing 10 ml pre-…	no culturing (freshly-resected tumor samples)	polyA RNA	RNA and DNA were isolated using the Qiagen minikit following the manufacturers recommendations. Whole Transcriptome amplification (WTA) was performed with a modified SMART-Seq2 protocol, with Maxima Reverse Transcriptase (Life Technologies) used in place of superscript II.	WTA products were cleaned with Agencourt XP DNA beads and 70% ethanol (Beckman Coulter) and Illumina sequencing libraries were prepared using Nextera XT (Illumina), as previously described (15). The 96 samples of a multiwall plate were pooled together, and cleaned with two 0.8x DNA SPRIs (Beckman Coulter). Library quality was assessed with a high sensitivity DNA chip (Agilent) and quantified with…	9606	single cell RNA-seq	Following sequencing on the NextSeq, BAM files were converted to merged, demultiplexed FASTQs. Paired-end reads were then mapped to the UCSC hg19 human transcriptome using Bowtie with parameters -q --phred33-quals -n 1 -e 99999999 -l 25 -I 1 -X 2000 -a -m 15 -S -p 6, which allows alignment of sequences with single base changes such as due to point mutations. Expression levels of genes were quanti…	Genome_build: hg19	Supplementary_files_format_and_content: Tab-delimited text file containing the normalized expression levels (E) for all genes with E>2 in at least 5 cells, across 3,249 cells that passed QC. the tumor-of-origin is indicated in the name of each cell (CY##). The first row denotes the classification (based on inferred CNVs) to malignant (2), non-malignant (1) or unresolved (0) cells. The second row …	GPL18573	Itay,,Tirosh	Tirosh.itay@gmail.com	Broad Institute	7 cambridge center	Cambridge	MA	2142	USA	0	Illumina NextSeq 500	cDNA	transcriptomic	RNA-Seq	BioSample: https://www.ncbi.nlm.nih.gov/biosample/SAMN03989393	NONE	NA	NA	NA	NA	B.cell	CLS2	B.cell
Cy72_CD45_B07_S691_comb	72	1	Tcells	GSM1850639	Public on Apr 05 2016	Aug 13 2015	Jun 06 2016	SRA	1	melanoma tumor	Homo sapiens	tumor-of-origin: Cy72		Resected tumors were transported in DMEM (ThermoFisher Scientific) on ice immediately after surgical procurement. Tumors were rinsed with PBS (Life Technologies). A small fragment was stored in RNA-protect (Qiagen) for bulk RNA and DNA isolation. Using scalpels, the remainder of the tumor was minced into tiny cubes <1 mm3 and transferred into a 50 ml conical tube (BD Falcon) containing 10 ml pre-…	no culturing (freshly-resected tumor samples)	polyA RNA	RNA and DNA were isolated using the Qiagen minikit following the manufacturers recommendations. Whole Transcriptome amplification (WTA) was performed with a modified SMART-Seq2 protocol, with Maxima Reverse Transcriptase (Life Technologies) used in place of superscript II.	WTA products were cleaned with Agencourt XP DNA beads and 70% ethanol (Beckman Coulter) and Illumina sequencing libraries were prepared using Nextera XT (Illumina), as previously described (15). The 96 samples of a multiwall plate were pooled together, and cleaned with two 0.8x DNA SPRIs (Beckman Coulter). Library quality was assessed with a high sensitivity DNA chip (Agilent) and quantified with…	9606	single cell RNA-seq	Following sequencing on the NextSeq, BAM files were converted to merged, demultiplexed FASTQs. Paired-end reads were then mapped to the UCSC hg19 human transcriptome using Bowtie with parameters -q --phred33-quals -n 1 -e 99999999 -l 25 -I 1 -X 2000 -a -m 15 -S -p 6, which allows alignment of sequences with single base changes such as due to point mutations. Expression levels of genes were quanti…	Genome_build: hg19	Supplementary_files_format_and_content: Tab-delimited text file containing the normalized expression levels (E) for all genes with E>2 in at least 5 cells, across 3,249 cells that passed QC. the tumor-of-origin is indicated in the name of each cell (CY##). The first row denotes the classification (based on inferred CNVs) to malignant (2), non-malignant (1) or unresolved (0) cells. The second row …	GPL18573	Itay,,Tirosh	Tirosh.itay@gmail.com	Broad Institute	7 cambridge center	Cambridge	MA	2142	USA	0	Illumina NextSeq 500	cDNA	transcriptomic	RNA-Seq	BioSample: https://www.ncbi.nlm.nih.gov/biosample/SAMN03989394	NONE	NA	NA	NA	NA	T.cell	CLS7	T.cell.CD4
Cy81_FNA_CD45_A03_S195_comb	81	1	Tcells	GSM1850640	Public on Apr 05 2016	Aug 13 2015	Jun 06 2016	SRA	1	melanoma tumor	Homo sapiens	tumor-of-origin: Cy81		Resected tumors were transported in DMEM (ThermoFisher Scientific) on ice immediately after surgical procurement. Tumors were rinsed with PBS (Life Technologies). A small fragment was stored in RNA-protect (Qiagen) for bulk RNA and DNA isolation. Using scalpels, the remainder of the tumor was minced into tiny cubes <1 mm3 and transferred into a 50 ml conical tube (BD Falcon) containing 10 ml pre-…	no culturing (freshly-resected tumor samples)	polyA RNA	RNA and DNA were isolated using the Qiagen minikit following the manufacturers recommendations. Whole Transcriptome amplification (WTA) was performed with a modified SMART-Seq2 protocol, with Maxima Reverse Transcriptase (Life Technologies) used in place of superscript II.	WTA products were cleaned with Agencourt XP DNA beads and 70% ethanol (Beckman Coulter) and Illumina sequencing libraries were prepared using Nextera XT (Illumina), as previously described (15). The 96 samples of a multiwall plate were pooled together, and cleaned with two 0.8x DNA SPRIs (Beckman Coulter). Library quality was assessed with a high sensitivity DNA chip (Agilent) and quantified with…	9606	single cell RNA-seq	Following sequencing on the NextSeq, BAM files were converted to merged, demultiplexed FASTQs. Paired-end reads were then mapped to the UCSC hg19 human transcriptome using Bowtie with parameters -q --phred33-quals -n 1 -e 99999999 -l 25 -I 1 -X 2000 -a -m 15 -S -p 6, which allows alignment of sequences with single base changes such as due to point mutations. Expression levels of genes were quanti…	Genome_build: hg19	Supplementary_files_format_and_content: Tab-delimited text file containing the normalized expression levels (E) for all genes with E>2 in at least 5 cells, across 3,249 cells that passed QC. the tumor-of-origin is indicated in the name of each cell (CY##). The first row denotes the classification (based on inferred CNVs) to malignant (2), non-malignant (1) or unresolved (0) cells. The second row …	GPL18573	Itay,,Tirosh	Tirosh.itay@gmail.com	Broad Institute	7 cambridge center	Cambridge	MA	2142	USA	0	Illumina NextSeq 500	cDNA	transcriptomic	RNA-Seq	BioSample: https://www.ncbi.nlm.nih.gov/biosample/SAMN03989395	NONE	NA	NA	NA	NA	T.cell	CLS11	T.cell.CD8
Cy81_FNA_CD45_G02_S266_comb	81	1	Tcells	GSM1850641	Public on Apr 05 2016	Aug 13 2015	Jun 06 2016	SRA	1	melanoma tumor	Homo sapiens	tumor-of-origin: Cy81		Resected tumors were transported in DMEM (ThermoFisher Scientific) on ice immediately after surgical procurement. Tumors were rinsed with PBS (Life Technologies). A small fragment was stored in RNA-protect (Qiagen) for bulk RNA and DNA isolation. Using scalpels, the remainder of the tumor was minced into tiny cubes <1 mm3 and transferred into a 50 ml conical tube (BD Falcon) containing 10 ml pre-…	no culturing (freshly-resected tumor samples)	polyA RNA	RNA and DNA were isolated using the Qiagen minikit following the manufacturers recommendations. Whole Transcriptome amplification (WTA) was performed with a modified SMART-Seq2 protocol, with Maxima Reverse Transcriptase (Life Technologies) used in place of superscript II.	WTA products were cleaned with Agencourt XP DNA beads and 70% ethanol (Beckman Coulter) and Illumina sequencing libraries were prepared using Nextera XT (Illumina), as previously described (15). The 96 samples of a multiwall plate were pooled together, and cleaned with two 0.8x DNA SPRIs (Beckman Coulter). Library quality was assessed with a high sensitivity DNA chip (Agilent) and quantified with…	9606	single cell RNA-seq	Following sequencing on the NextSeq, BAM files were converted to merged, demultiplexed FASTQs. Paired-end reads were then mapped to the UCSC hg19 human transcriptome using Bowtie with parameters -q --phred33-quals -n 1 -e 99999999 -l 25 -I 1 -X 2000 -a -m 15 -S -p 6, which allows alignment of sequences with single base changes such as due to point mutations. Expression levels of genes were quanti…	Genome_build: hg19	Supplementary_files_format_and_content: Tab-delimited text file containing the normalized expression levels (E) for all genes with E>2 in at least 5 cells, across 3,249 cells that passed QC. the tumor-of-origin is indicated in the name of each cell (CY##). The first row denotes the classification (based on inferred CNVs) to malignant (2), non-malignant (1) or unresolved (0) cells. The second row …	GPL18573	Itay,,Tirosh	Tirosh.itay@gmail.com	Broad Institute	7 cambridge center	Cambridge	MA	2142	USA	0	Illumina NextSeq 500	cDNA	transcriptomic	RNA-Seq	BioSample: https://www.ncbi.nlm.nih.gov/biosample/SAMN03989396	NONE	NA	NA	NA	NA	T.cell	CLS4	T.cell
Cy81_FNA_CD45_D11_S239_comb	81	1	Tcells	GSM1850642	Public on Apr 05 2016	Aug 13 2015	Jun 06 2016	SRA	1	melanoma tumor	Homo sapiens	tumor-of-origin: Cy81		Resected tumors were transported in DMEM (ThermoFisher Scientific) on ice immediately after surgical procurement. Tumors were rinsed with PBS (Life Technologies). A small fragment was stored in RNA-protect (Qiagen) for bulk RNA and DNA isolation. Using scalpels, the remainder of the tumor was minced into tiny cubes <1 mm3 and transferred into a 50 ml conical tube (BD Falcon) containing 10 ml pre-…	no culturing (freshly-resected tumor samples)	polyA RNA	RNA and DNA were isolated using the Qiagen minikit following the manufacturers recommendations. Whole Transcriptome amplification (WTA) was performed with a modified SMART-Seq2 protocol, with Maxima Reverse Transcriptase (Life Technologies) used in place of superscript II.	WTA products were cleaned with Agencourt XP DNA beads and 70% ethanol (Beckman Coulter) and Illumina sequencing libraries were prepared using Nextera XT (Illumina), as previously described (15). The 96 samples of a multiwall plate were pooled together, and cleaned with two 0.8x DNA SPRIs (Beckman Coulter). Library quality was assessed with a high sensitivity DNA chip (Agilent) and quantified with…	9606	single cell RNA-seq	Following sequencing on the NextSeq, BAM files were converted to merged, demultiplexed FASTQs. Paired-end reads were then mapped to the UCSC hg19 human transcriptome using Bowtie with parameters -q --phred33-quals -n 1 -e 99999999 -l 25 -I 1 -X 2000 -a -m 15 -S -p 6, which allows alignment of sequences with single base changes such as due to point mutations. Expression levels of genes were quanti…	Genome_build: hg19	Supplementary_files_format_and_content: Tab-delimited text file containing the normalized expression levels (E) for all genes with E>2 in at least 5 cells, across 3,249 cells that passed QC. the tumor-of-origin is indicated in the name of each cell (CY##). The first row denotes the classification (based on inferred CNVs) to malignant (2), non-malignant (1) or unresolved (0) cells. The second row …	GPL18573	Itay,,Tirosh	Tirosh.itay@gmail.com	Broad Institute	7 cambridge center	Cambridge	MA	2142	USA	0	Illumina NextSeq 500	cDNA	transcriptomic	RNA-Seq	BioSample: https://www.ncbi.nlm.nih.gov/biosample/SAMN03989397	NONE	NA	NA	NA	NA	T.cell	CLS8	T.cell.CD4
Cy81_Bulk_CD45_B09_S117_comb	81	2	malignant	GSM1850643	Public on Apr 05 2016	Aug 13 2015	Jun 06 2016	SRA	1	melanoma tumor	Homo sapiens	tumor-of-origin: Cy81		Resected tumors were transported in DMEM (ThermoFisher Scientific) on ice immediately after surgical procurement. Tumors were rinsed with PBS (Life Technologies). A small fragment was stored in RNA-protect (Qiagen) for bulk RNA and DNA isolation. Using scalpels, the remainder of the tumor was minced into tiny cubes <1 mm3 and transferred into a 50 ml conical tube (BD Falcon) containing 10 ml pre-…	no culturing (freshly-resected tumor samples)	polyA RNA	RNA and DNA were isolated using the Qiagen minikit following the manufacturers recommendations. Whole Transcriptome amplification (WTA) was performed with a modified SMART-Seq2 protocol, with Maxima Reverse Transcriptase (Life Technologies) used in place of superscript II.	WTA products were cleaned with Agencourt XP DNA beads and 70% ethanol (Beckman Coulter) and Illumina sequencing libraries were prepared using Nextera XT (Illumina), as previously described (15). The 96 samples of a multiwall plate were pooled together, and cleaned with two 0.8x DNA SPRIs (Beckman Coulter). Library quality was assessed with a high sensitivity DNA chip (Agilent) and quantified with…	9606	single cell RNA-seq	Following sequencing on the NextSeq, BAM files were converted to merged, demultiplexed FASTQs. Paired-end reads were then mapped to the UCSC hg19 human transcriptome using Bowtie with parameters -q --phred33-quals -n 1 -e 99999999 -l 25 -I 1 -X 2000 -a -m 15 -S -p 6, which allows alignment of sequences with single base changes such as due to point mutations. Expression levels of genes were quanti…	Genome_build: hg19	Supplementary_files_format_and_content: Tab-delimited text file containing the normalized expression levels (E) for all genes with E>2 in at least 5 cells, across 3,249 cells that passed QC. the tumor-of-origin is indicated in the name of each cell (CY##). The first row denotes the classification (based on inferred CNVs) to malignant (2), non-malignant (1) or unresolved (0) cells. The second row …	GPL18573	Itay,,Tirosh	Tirosh.itay@gmail.com	Broad Institute	7 cambridge center	Cambridge	MA	2142	USA	0	Illumina NextSeq 500	cDNA	transcriptomic	RNA-Seq	BioSample: https://www.ncbi.nlm.nih.gov/biosample/SAMN03989398	NONE	NA	NA	NA	NA	Melanoma	CLS14	CAF
CY58_1_CD45_F10_S1030_comb	58	1	Tcells	GSM1850644	Public on Apr 05 2016	Aug 13 2015	Jun 06 2016	SRA	1	melanoma tumor	Homo sapiens	tumor-of-origin: CY58		Resected tumors were transported in DMEM (ThermoFisher Scientific) on ice immediately after surgical procurement. Tumors were rinsed with PBS (Life Technologies). A small fragment was stored in RNA-protect (Qiagen) for bulk RNA and DNA isolation. Using scalpels, the remainder of the tumor was minced into tiny cubes <1 mm3 and transferred into a 50 ml conical tube (BD Falcon) containing 10 ml pre-…	no culturing (freshly-resected tumor samples)	polyA RNA	RNA and DNA were isolated using the Qiagen minikit following the manufacturers recommendations. Whole Transcriptome amplification (WTA) was performed with a modified SMART-Seq2 protocol, with Maxima Reverse Transcriptase (Life Technologies) used in place of superscript II.	WTA products were cleaned with Agencourt XP DNA beads and 70% ethanol (Beckman Coulter) and Illumina sequencing libraries were prepared using Nextera XT (Illumina), as previously described (15). The 96 samples of a multiwall plate were pooled together, and cleaned with two 0.8x DNA SPRIs (Beckman Coulter). Library quality was assessed with a high sensitivity DNA chip (Agilent) and quantified with…	9606	single cell RNA-seq	Following sequencing on the NextSeq, BAM files were converted to merged, demultiplexed FASTQs. Paired-end reads were then mapped to the UCSC hg19 human transcriptome using Bowtie with parameters -q --phred33-quals -n 1 -e 99999999 -l 25 -I 1 -X 2000 -a -m 15 -S -p 6, which allows alignment of sequences with single base changes such as due to point mutations. Expression levels of genes were quanti…	Genome_build: hg19	Supplementary_files_format_and_content: Tab-delimited text file containing the normalized expression levels (E) for all genes with E>2 in at least 5 cells, across 3,249 cells that passed QC. the tumor-of-origin is indicated in the name of each cell (CY##). The first row denotes the classification (based on inferred CNVs) to malignant (2), non-malignant (1) or unresolved (0) cells. The second row …	GPL18573	Itay,,Tirosh	Tirosh.itay@gmail.com	Broad Institute	7 cambridge center	Cambridge	MA	2142	USA	0	Illumina NextSeq 500	cDNA	transcriptomic	RNA-Seq	BioSample: https://www.ncbi.nlm.nih.gov/biosample/SAMN03989399	NONE	NA	NA	NA	NA	T.cell	CLS4	T.cell.CD8
Cy81_FNA_CD45_C06_S222_comb	81	1	Tcells	GSM1850645	Public on Apr 05 2016	Aug 13 2015	Jun 06 2016	SRA	1	melanoma tumor	Homo sapiens	tumor-of-origin: Cy81		Resected tumors were transported in DMEM (ThermoFisher Scientific) on ice immediately after surgical procurement. Tumors were rinsed with PBS (Life Technologies). A small fragment was stored in RNA-protect (Qiagen) for bulk RNA and DNA isolation. Using scalpels, the remainder of the tumor was minced into tiny cubes <1 mm3 and transferred into a 50 ml conical tube (BD Falcon) containing 10 ml pre-…	no culturing (freshly-resected tumor samples)	polyA RNA	RNA and DNA were isolated using the Qiagen minikit following the manufacturers recommendations. Whole Transcriptome amplification (WTA) was performed with a modified SMART-Seq2 protocol, with Maxima Reverse Transcriptase (Life Technologies) used in place of superscript II.	WTA products were cleaned with Agencourt XP DNA beads and 70% ethanol (Beckman Coulter) and Illumina sequencing libraries were prepared using Nextera XT (Illumina), as previously described (15). The 96 samples of a multiwall plate were pooled together, and cleaned with two 0.8x DNA SPRIs (Beckman Coulter). Library quality was assessed with a high sensitivity DNA chip (Agilent) and quantified with…	9606	single cell RNA-seq	Following sequencing on the NextSeq, BAM files were converted to merged, demultiplexed FASTQs. Paired-end reads were then mapped to the UCSC hg19 human transcriptome using Bowtie with parameters -q --phred33-quals -n 1 -e 99999999 -l 25 -I 1 -X 2000 -a -m 15 -S -p 6, which allows alignment of sequences with single base changes such as due to point mutations. Expression levels of genes were quanti…	Genome_build: hg19	Supplementary_files_format_and_content: Tab-delimited text file containing the normalized expression levels (E) for all genes with E>2 in at least 5 cells, across 3,249 cells that passed QC. the tumor-of-origin is indicated in the name of each cell (CY##). The first row denotes the classification (based on inferred CNVs) to malignant (2), non-malignant (1) or unresolved (0) cells. The second row …	GPL18573	Itay,,Tirosh	Tirosh.itay@gmail.com	Broad Institute	7 cambridge center	Cambridge	MA	2142	USA	0	Illumina NextSeq 500	cDNA	transcriptomic	RNA-Seq	BioSample: https://www.ncbi.nlm.nih.gov/biosample/SAMN03989400	NONE	NA	NA	NA	NA	T.cell	CLS2	T.cell
Cy72_CD45_B06_S690_comb	72	1	Tcells	GSM1850646	Public on Apr 05 2016	Aug 13 2015	Jun 06 2016	SRA	1	melanoma tumor	Homo sapiens	tumor-of-origin: Cy72		Resected tumors were transported in DMEM (ThermoFisher Scientific) on ice immediately after surgical procurement. Tumors were rinsed with PBS (Life Technologies). A small fragment was stored in RNA-protect (Qiagen) for bulk RNA and DNA isolation. Using scalpels, the remainder of the tumor was minced into tiny cubes <1 mm3 and transferred into a 50 ml conical tube (BD Falcon) containing 10 ml pre-…	no culturing (freshly-resected tumor samples)	polyA RNA	RNA and DNA were isolated using the Qiagen minikit following the manufacturers recommendations. Whole Transcriptome amplification (WTA) was performed with a modified SMART-Seq2 protocol, with Maxima Reverse Transcriptase (Life Technologies) used in place of superscript II.	WTA products were cleaned with Agencourt XP DNA beads and 70% ethanol (Beckman Coulter) and Illumina sequencing libraries were prepared using Nextera XT (Illumina), as previously described (15). The 96 samples of a multiwall plate were pooled together, and cleaned with two 0.8x DNA SPRIs (Beckman Coulter). Library quality was assessed with a high sensitivity DNA chip (Agilent) and quantified with…	9606	single cell RNA-seq	Following sequencing on the NextSeq, BAM files were converted to merged, demultiplexed FASTQs. Paired-end reads were then mapped to the UCSC hg19 human transcriptome using Bowtie with parameters -q --phred33-quals -n 1 -e 99999999 -l 25 -I 1 -X 2000 -a -m 15 -S -p 6, which allows alignment of sequences with single base changes such as due to point mutations. Expression levels of genes were quanti…	Genome_build: hg19	Supplementary_files_format_and_content: Tab-delimited text file containing the normalized expression levels (E) for all genes with E>2 in at least 5 cells, across 3,249 cells that passed QC. the tumor-of-origin is indicated in the name of each cell (CY##). The first row denotes the classification (based on inferred CNVs) to malignant (2), non-malignant (1) or unresolved (0) cells. The second row …	GPL18573	Itay,,Tirosh	Tirosh.itay@gmail.com	Broad Institute	7 cambridge center	Cambridge	MA	2142	USA	0	Illumina NextSeq 500	cDNA	transcriptomic	RNA-Seq	BioSample: https://www.ncbi.nlm.nih.gov/biosample/SAMN03989401	NONE	NA	NA	NA	NA	T.cell	CLS2	T.cell
Cy71_CD45_G09_S561_comb	71	2	malignant	GSM1850647	Public on Apr 05 2016	Aug 13 2015	Jun 06 2016	SRA	1	melanoma tumor	Homo sapiens	tumor-of-origin: Cy71		Resected tumors were transported in DMEM (ThermoFisher Scientific) on ice immediately after surgical procurement. Tumors were rinsed with PBS (Life Technologies). A small fragment was stored in RNA-protect (Qiagen) for bulk RNA and DNA isolation. Using scalpels, the remainder of the tumor was minced into tiny cubes <1 mm3 and transferred into a 50 ml conical tube (BD Falcon) containing 10 ml pre-…	no culturing (freshly-resected tumor samples)	polyA RNA	RNA and DNA were isolated using the Qiagen minikit following the manufacturers recommendations. Whole Transcriptome amplification (WTA) was performed with a modified SMART-Seq2 protocol, with Maxima Reverse Transcriptase (Life Technologies) used in place of superscript II.	WTA products were cleaned with Agencourt XP DNA beads and 70% ethanol (Beckman Coulter) and Illumina sequencing libraries were prepared using Nextera XT (Illumina), as previously described (15). The 96 samples of a multiwall plate were pooled together, and cleaned with two 0.8x DNA SPRIs (Beckman Coulter). Library quality was assessed with a high sensitivity DNA chip (Agilent) and quantified with…	9606	single cell RNA-seq	Following sequencing on the NextSeq, BAM files were converted to merged, demultiplexed FASTQs. Paired-end reads were then mapped to the UCSC hg19 human transcriptome using Bowtie with parameters -q --phred33-quals -n 1 -e 99999999 -l 25 -I 1 -X 2000 -a -m 15 -S -p 6, which allows alignment of sequences with single base changes such as due to point mutations. Expression levels of genes were quanti…	Genome_build: hg19	Supplementary_files_format_and_content: Tab-delimited text file containing the normalized expression levels (E) for all genes with E>2 in at least 5 cells, across 3,249 cells that passed QC. the tumor-of-origin is indicated in the name of each cell (CY##). The first row denotes the classification (based on inferred CNVs) to malignant (2), non-malignant (1) or unresolved (0) cells. The second row …	GPL18573	Itay,,Tirosh	Tirosh.itay@gmail.com	Broad Institute	7 cambridge center	Cambridge	MA	2142	USA	0	Illumina NextSeq 500	cDNA	transcriptomic	RNA-Seq	BioSample: https://www.ncbi.nlm.nih.gov/biosample/SAMN03989402	NONE	NA	NA	NA	NA	Melanoma	CLS9	Melanoma
Cy71_CD45_F11_S551_comb	71	2	malignant	GSM1850648	Public on Apr 05 2016	Aug 13 2015	Jun 06 2016	SRA	1	melanoma tumor	Homo sapiens	tumor-of-origin: Cy71		Resected tumors were transported in DMEM (ThermoFisher Scientific) on ice immediately after surgical procurement. Tumors were rinsed with PBS (Life Technologies). A small fragment was stored in RNA-protect (Qiagen) for bulk RNA and DNA isolation. Using scalpels, the remainder of the tumor was minced into tiny cubes <1 mm3 and transferred into a 50 ml conical tube (BD Falcon) containing 10 ml pre-…	no culturing (freshly-resected tumor samples)	polyA RNA	RNA and DNA were isolated using the Qiagen minikit following the manufacturers recommendations. Whole Transcriptome amplification (WTA) was performed with a modified SMART-Seq2 protocol, with Maxima Reverse Transcriptase (Life Technologies) used in place of superscript II.	WTA products were cleaned with Agencourt XP DNA beads and 70% ethanol (Beckman Coulter) and Illumina sequencing libraries were prepared using Nextera XT (Illumina), as previously described (15). The 96 samples of a multiwall plate were pooled together, and cleaned with two 0.8x DNA SPRIs (Beckman Coulter). Library quality was assessed with a high sensitivity DNA chip (Agilent) and quantified with…	9606	single cell RNA-seq	Following sequencing on the NextSeq, BAM files were converted to merged, demultiplexed FASTQs. Paired-end reads were then mapped to the UCSC hg19 human transcriptome using Bowtie with parameters -q --phred33-quals -n 1 -e 99999999 -l 25 -I 1 -X 2000 -a -m 15 -S -p 6, which allows alignment of sequences with single base changes such as due to point mutations. Expression levels of genes were quanti…	Genome_build: hg19	Supplementary_files_format_and_content: Tab-delimited text file containing the normalized expression levels (E) for all genes with E>2 in at least 5 cells, across 3,249 cells that passed QC. the tumor-of-origin is indicated in the name of each cell (CY##). The first row denotes the classification (based on inferred CNVs) to malignant (2), non-malignant (1) or unresolved (0) cells. The second row …	GPL18573	Itay,,Tirosh	Tirosh.itay@gmail.com	Broad Institute	7 cambridge center	Cambridge	MA	2142	USA	0	Illumina NextSeq 500	cDNA	transcriptomic	RNA-Seq	BioSample: https://www.ncbi.nlm.nih.gov/biosample/SAMN03989403	NONE	NA	NA	NA	NA	Melanoma	CLS9	Melanoma
Cy72_CD45_G09_S753_comb	72	1	malignant	GSM1850649	Public on Apr 05 2016	Aug 13 2015	Jun 06 2016	SRA	1	melanoma tumor	Homo sapiens	tumor-of-origin: Cy72		Resected tumors were transported in DMEM (ThermoFisher Scientific) on ice immediately after surgical procurement. Tumors were rinsed with PBS (Life Technologies). A small fragment was stored in RNA-protect (Qiagen) for bulk RNA and DNA isolation. Using scalpels, the remainder of the tumor was minced into tiny cubes <1 mm3 and transferred into a 50 ml conical tube (BD Falcon) containing 10 ml pre-…	no culturing (freshly-resected tumor samples)	polyA RNA	RNA and DNA were isolated using the Qiagen minikit following the manufacturers recommendations. Whole Transcriptome amplification (WTA) was performed with a modified SMART-Seq2 protocol, with Maxima Reverse Transcriptase (Life Technologies) used in place of superscript II.	WTA products were cleaned with Agencourt XP DNA beads and 70% ethanol (Beckman Coulter) and Illumina sequencing libraries were prepared using Nextera XT (Illumina), as previously described (15). The 96 samples of a multiwall plate were pooled together, and cleaned with two 0.8x DNA SPRIs (Beckman Coulter). Library quality was assessed with a high sensitivity DNA chip (Agilent) and quantified with…	9606	single cell RNA-seq	Following sequencing on the NextSeq, BAM files were converted to merged, demultiplexed FASTQs. Paired-end reads were then mapped to the UCSC hg19 human transcriptome using Bowtie with parameters -q --phred33-quals -n 1 -e 99999999 -l 25 -I 1 -X 2000 -a -m 15 -S -p 6, which allows alignment of sequences with single base changes such as due to point mutations. Expression levels of genes were quanti…	Genome_build: hg19	Supplementary_files_format_and_content: Tab-delimited text file containing the normalized expression levels (E) for all genes with E>2 in at least 5 cells, across 3,249 cells that passed QC. the tumor-of-origin is indicated in the name of each cell (CY##). The first row denotes the classification (based on inferred CNVs) to malignant (2), non-malignant (1) or unresolved (0) cells. The second row …	GPL18573	Itay,,Tirosh	Tirosh.itay@gmail.com	Broad Institute	7 cambridge center	Cambridge	MA	2142	USA	0	Illumina NextSeq 500	cDNA	transcriptomic	RNA-Seq	BioSample: https://www.ncbi.nlm.nih.gov/biosample/SAMN03989404	NONE	NA	NA	NA	NA	Melanoma	CLS2	B.cell
Cy81_FNA_CD45_B10_S310_comb	81	2	malignant	GSM1850650	Public on Apr 05 2016	Aug 13 2015	Jun 06 2016	SRA	1	melanoma tumor	Homo sapiens	tumor-of-origin: Cy81		Resected tumors were transported in DMEM (ThermoFisher Scientific) on ice immediately after surgical procurement. Tumors were rinsed with PBS (Life Technologies). A small fragment was stored in RNA-protect (Qiagen) for bulk RNA and DNA isolation. Using scalpels, the remainder of the tumor was minced into tiny cubes <1 mm3 and transferred into a 50 ml conical tube (BD Falcon) containing 10 ml pre-…	no culturing (freshly-resected tumor samples)	polyA RNA	RNA and DNA were isolated using the Qiagen minikit following the manufacturers recommendations. Whole Transcriptome amplification (WTA) was performed with a modified SMART-Seq2 protocol, with Maxima Reverse Transcriptase (Life Technologies) used in place of superscript II.	WTA products were cleaned with Agencourt XP DNA beads and 70% ethanol (Beckman Coulter) and Illumina sequencing libraries were prepared using Nextera XT (Illumina), as previously described (15). The 96 samples of a multiwall plate were pooled together, and cleaned with two 0.8x DNA SPRIs (Beckman Coulter). Library quality was assessed with a high sensitivity DNA chip (Agilent) and quantified with…	9606	single cell RNA-seq	Following sequencing on the NextSeq, BAM files were converted to merged, demultiplexed FASTQs. Paired-end reads were then mapped to the UCSC hg19 human transcriptome using Bowtie with parameters -q --phred33-quals -n 1 -e 99999999 -l 25 -I 1 -X 2000 -a -m 15 -S -p 6, which allows alignment of sequences with single base changes such as due to point mutations. Expression levels of genes were quanti…	Genome_build: hg19	Supplementary_files_format_and_content: Tab-delimited text file containing the normalized expression levels (E) for all genes with E>2 in at least 5 cells, across 3,249 cells that passed QC. the tumor-of-origin is indicated in the name of each cell (CY##). The first row denotes the classification (based on inferred CNVs) to malignant (2), non-malignant (1) or unresolved (0) cells. The second row …	GPL18573	Itay,,Tirosh	Tirosh.itay@gmail.com	Broad Institute	7 cambridge center	Cambridge	MA	2142	USA	0	Illumina NextSeq 500	cDNA	transcriptomic	RNA-Seq	BioSample: https://www.ncbi.nlm.nih.gov/biosample/SAMN03989405	NONE	NA	NA	NA	NA	Melanoma	CLS5	CAF
Cy74_CD45_B03_S399_comb	74	1	Tcells	GSM1850651	Public on Apr 05 2016	Aug 13 2015	Jun 06 2016	SRA	1	melanoma tumor	Homo sapiens	tumor-of-origin: Cy74		Resected tumors were transported in DMEM (ThermoFisher Scientific) on ice immediately after surgical procurement. Tumors were rinsed with PBS (Life Technologies). A small fragment was stored in RNA-protect (Qiagen) for bulk RNA and DNA isolation. Using scalpels, the remainder of the tumor was minced into tiny cubes <1 mm3 and transferred into a 50 ml conical tube (BD Falcon) containing 10 ml pre-…	no culturing (freshly-resected tumor samples)	polyA RNA	RNA and DNA were isolated using the Qiagen minikit following the manufacturers recommendations. Whole Transcriptome amplification (WTA) was performed with a modified SMART-Seq2 protocol, with Maxima Reverse Transcriptase (Life Technologies) used in place of superscript II.	WTA products were cleaned with Agencourt XP DNA beads and 70% ethanol (Beckman Coulter) and Illumina sequencing libraries were prepared using Nextera XT (Illumina), as previously described (15). The 96 samples of a multiwall plate were pooled together, and cleaned with two 0.8x DNA SPRIs (Beckman Coulter). Library quality was assessed with a high sensitivity DNA chip (Agilent) and quantified with…	9606	single cell RNA-seq	Following sequencing on the NextSeq, BAM files were converted to merged, demultiplexed FASTQs. Paired-end reads were then mapped to the UCSC hg19 human transcriptome using Bowtie with parameters -q --phred33-quals -n 1 -e 99999999 -l 25 -I 1 -X 2000 -a -m 15 -S -p 6, which allows alignment of sequences with single base changes such as due to point mutations. Expression levels of genes were quanti…	Genome_build: hg19	Supplementary_files_format_and_content: Tab-delimited text file containing the normalized expression levels (E) for all genes with E>2 in at least 5 cells, across 3,249 cells that passed QC. the tumor-of-origin is indicated in the name of each cell (CY##). The first row denotes the classification (based on inferred CNVs) to malignant (2), non-malignant (1) or unresolved (0) cells. The second row …	GPL18573	Itay,,Tirosh	Tirosh.itay@gmail.com	Broad Institute	7 cambridge center	Cambridge	MA	2142	USA	0	Illumina NextSeq 500	cDNA	transcriptomic	RNA-Seq	BioSample: https://www.ncbi.nlm.nih.gov/biosample/SAMN03989349	NONE	NA	NA	NA	NA	T.cell	CLS8	T.cell.CD4
Cy74_CD45_F08_S452_comb	74	1	Tcells	GSM1850652	Public on Apr 05 2016	Aug 13 2015	Jun 06 2016	SRA	1	melanoma tumor	Homo sapiens	tumor-of-origin: Cy74		Resected tumors were transported in DMEM (ThermoFisher Scientific) on ice immediately after surgical procurement. Tumors were rinsed with PBS (Life Technologies). A small fragment was stored in RNA-protect (Qiagen) for bulk RNA and DNA isolation. Using scalpels, the remainder of the tumor was minced into tiny cubes <1 mm3 and transferred into a 50 ml conical tube (BD Falcon) containing 10 ml pre-…	no culturing (freshly-resected tumor samples)	polyA RNA	RNA and DNA were isolated using the Qiagen minikit following the manufacturers recommendations. Whole Transcriptome amplification (WTA) was performed with a modified SMART-Seq2 protocol, with Maxima Reverse Transcriptase (Life Technologies) used in place of superscript II.	WTA products were cleaned with Agencourt XP DNA beads and 70% ethanol (Beckman Coulter) and Illumina sequencing libraries were prepared using Nextera XT (Illumina), as previously described (15). The 96 samples of a multiwall plate were pooled together, and cleaned with two 0.8x DNA SPRIs (Beckman Coulter). Library quality was assessed with a high sensitivity DNA chip (Agilent) and quantified with…	9606	single cell RNA-seq	Following sequencing on the NextSeq, BAM files were converted to merged, demultiplexed FASTQs. Paired-end reads were then mapped to the UCSC hg19 human transcriptome using Bowtie with parameters -q --phred33-quals -n 1 -e 99999999 -l 25 -I 1 -X 2000 -a -m 15 -S -p 6, which allows alignment of sequences with single base changes such as due to point mutations. Expression levels of genes were quanti…	Genome_build: hg19	Supplementary_files_format_and_content: Tab-delimited text file containing the normalized expression levels (E) for all genes with E>2 in at least 5 cells, across 3,249 cells that passed QC. the tumor-of-origin is indicated in the name of each cell (CY##). The first row denotes the classification (based on inferred CNVs) to malignant (2), non-malignant (1) or unresolved (0) cells. The second row …	GPL18573	Itay,,Tirosh	Tirosh.itay@gmail.com	Broad Institute	7 cambridge center	Cambridge	MA	2142	USA	0	Illumina NextSeq 500	cDNA	transcriptomic	RNA-Seq	BioSample: https://www.ncbi.nlm.nih.gov/biosample/SAMN03989350	NONE	NA	NA	NA	NA	T.cell	CLS11	T.cell.CD8
Cy71_CD45_H10_S574_comb	71	2	malignant	GSM1850653	Public on Apr 05 2016	Aug 13 2015	Jun 06 2016	SRA	1	melanoma tumor	Homo sapiens	tumor-of-origin: Cy71		Resected tumors were transported in DMEM (ThermoFisher Scientific) on ice immediately after surgical procurement. Tumors were rinsed with PBS (Life Technologies). A small fragment was stored in RNA-protect (Qiagen) for bulk RNA and DNA isolation. Using scalpels, the remainder of the tumor was minced into tiny cubes <1 mm3 and transferred into a 50 ml conical tube (BD Falcon) containing 10 ml pre-…	no culturing (freshly-resected tumor samples)	polyA RNA	RNA and DNA were isolated using the Qiagen minikit following the manufacturers recommendations. Whole Transcriptome amplification (WTA) was performed with a modified SMART-Seq2 protocol, with Maxima Reverse Transcriptase (Life Technologies) used in place of superscript II.	WTA products were cleaned with Agencourt XP DNA beads and 70% ethanol (Beckman Coulter) and Illumina sequencing libraries were prepared using Nextera XT (Illumina), as previously described (15). The 96 samples of a multiwall plate were pooled together, and cleaned with two 0.8x DNA SPRIs (Beckman Coulter). Library quality was assessed with a high sensitivity DNA chip (Agilent) and quantified with…	9606	single cell RNA-seq	Following sequencing on the NextSeq, BAM files were converted to merged, demultiplexed FASTQs. Paired-end reads were then mapped to the UCSC hg19 human transcriptome using Bowtie with parameters -q --phred33-quals -n 1 -e 99999999 -l 25 -I 1 -X 2000 -a -m 15 -S -p 6, which allows alignment of sequences with single base changes such as due to point mutations. Expression levels of genes were quanti…	Genome_build: hg19	Supplementary_files_format_and_content: Tab-delimited text file containing the normalized expression levels (E) for all genes with E>2 in at least 5 cells, across 3,249 cells that passed QC. the tumor-of-origin is indicated in the name of each cell (CY##). The first row denotes the classification (based on inferred CNVs) to malignant (2), non-malignant (1) or unresolved (0) cells. The second row …	GPL18573	Itay,,Tirosh	Tirosh.itay@gmail.com	Broad Institute	7 cambridge center	Cambridge	MA	2142	USA	0	Illumina NextSeq 500	cDNA	transcriptomic	RNA-Seq	BioSample: https://www.ncbi.nlm.nih.gov/biosample/SAMN03989351	NONE	NA	NA	NA	NA	Melanoma	CLS9	Melanoma
Cy72_CD45_D01_S709_comb	72	1	Tcells	GSM1850654	Public on Apr 05 2016	Aug 13 2015	Jun 06 2016	SRA	1	melanoma tumor	Homo sapiens	tumor-of-origin: Cy72		Resected tumors were transported in DMEM (ThermoFisher Scientific) on ice immediately after surgical procurement. Tumors were rinsed with PBS (Life Technologies). A small fragment was stored in RNA-protect (Qiagen) for bulk RNA and DNA isolation. Using scalpels, the remainder of the tumor was minced into tiny cubes <1 mm3 and transferred into a 50 ml conical tube (BD Falcon) containing 10 ml pre-…	no culturing (freshly-resected tumor samples)	polyA RNA	RNA and DNA were isolated using the Qiagen minikit following the manufacturers recommendations. Whole Transcriptome amplification (WTA) was performed with a modified SMART-Seq2 protocol, with Maxima Reverse Transcriptase (Life Technologies) used in place of superscript II.	WTA products were cleaned with Agencourt XP DNA beads and 70% ethanol (Beckman Coulter) and Illumina sequencing libraries were prepared using Nextera XT (Illumina), as previously described (15). The 96 samples of a multiwall plate were pooled together, and cleaned with two 0.8x DNA SPRIs (Beckman Coulter). Library quality was assessed with a high sensitivity DNA chip (Agilent) and quantified with…	9606	single cell RNA-seq	Following sequencing on the NextSeq, BAM files were converted to merged, demultiplexed FASTQs. Paired-end reads were then mapped to the UCSC hg19 human transcriptome using Bowtie with parameters -q --phred33-quals -n 1 -e 99999999 -l 25 -I 1 -X 2000 -a -m 15 -S -p 6, which allows alignment of sequences with single base changes such as due to point mutations. Expression levels of genes were quanti…	Genome_build: hg19	Supplementary_files_format_and_content: Tab-delimited text file containing the normalized expression levels (E) for all genes with E>2 in at least 5 cells, across 3,249 cells that passed QC. the tumor-of-origin is indicated in the name of each cell (CY##). The first row denotes the classification (based on inferred CNVs) to malignant (2), non-malignant (1) or unresolved (0) cells. The second row …	GPL18573	Itay,,Tirosh	Tirosh.itay@gmail.com	Broad Institute	7 cambridge center	Cambridge	MA	2142	USA	0	Illumina NextSeq 500	cDNA	transcriptomic	RNA-Seq	BioSample: https://www.ncbi.nlm.nih.gov/biosample/SAMN03989352	NONE	NA	NA	NA	NA	T.cell	CLS2	T.cell
Cy74_CD45_H08_S476_comb	74	1	Macrophages	GSM1850655	Public on Apr 05 2016	Aug 13 2015	Jun 06 2016	SRA	1	melanoma tumor	Homo sapiens	tumor-of-origin: Cy74		Resected tumors were transported in DMEM (ThermoFisher Scientific) on ice immediately after surgical procurement. Tumors were rinsed with PBS (Life Technologies). A small fragment was stored in RNA-protect (Qiagen) for bulk RNA and DNA isolation. Using scalpels, the remainder of the tumor was minced into tiny cubes <1 mm3 and transferred into a 50 ml conical tube (BD Falcon) containing 10 ml pre-…	no culturing (freshly-resected tumor samples)	polyA RNA	RNA and DNA were isolated using the Qiagen minikit following the manufacturers recommendations. Whole Transcriptome amplification (WTA) was performed with a modified SMART-Seq2 protocol, with Maxima Reverse Transcriptase (Life Technologies) used in place of superscript II.	WTA products were cleaned with Agencourt XP DNA beads and 70% ethanol (Beckman Coulter) and Illumina sequencing libraries were prepared using Nextera XT (Illumina), as previously described (15). The 96 samples of a multiwall plate were pooled together, and cleaned with two 0.8x DNA SPRIs (Beckman Coulter). Library quality was assessed with a high sensitivity DNA chip (Agilent) and quantified with…	9606	single cell RNA-seq	Following sequencing on the NextSeq, BAM files were converted to merged, demultiplexed FASTQs. Paired-end reads were then mapped to the UCSC hg19 human transcriptome using Bowtie with parameters -q --phred33-quals -n 1 -e 99999999 -l 25 -I 1 -X 2000 -a -m 15 -S -p 6, which allows alignment of sequences with single base changes such as due to point mutations. Expression levels of genes were quanti…	Genome_build: hg19	Supplementary_files_format_and_content: Tab-delimited text file containing the normalized expression levels (E) for all genes with E>2 in at least 5 cells, across 3,249 cells that passed QC. the tumor-of-origin is indicated in the name of each cell (CY##). The first row denotes the classification (based on inferred CNVs) to malignant (2), non-malignant (1) or unresolved (0) cells. The second row …	GPL18573	Itay,,Tirosh	Tirosh.itay@gmail.com	Broad Institute	7 cambridge center	Cambridge	MA	2142	USA	0	Illumina NextSeq 500	cDNA	transcriptomic	RNA-Seq	BioSample: https://www.ncbi.nlm.nih.gov/biosample/SAMN03989353	NONE	NA	NA	NA	NA	macrophage	CLS3	macrophage
Cy81_Bulk_CD45_C06_S126_comb	81	2	malignant	GSM1850656	Public on Apr 05 2016	Aug 13 2015	Jun 06 2016	SRA	1	melanoma tumor	Homo sapiens	tumor-of-origin: Cy81		Resected tumors were transported in DMEM (ThermoFisher Scientific) on ice immediately after surgical procurement. Tumors were rinsed with PBS (Life Technologies). A small fragment was stored in RNA-protect (Qiagen) for bulk RNA and DNA isolation. Using scalpels, the remainder of the tumor was minced into tiny cubes <1 mm3 and transferred into a 50 ml conical tube (BD Falcon) containing 10 ml pre-…	no culturing (freshly-resected tumor samples)	polyA RNA	RNA and DNA were isolated using the Qiagen minikit following the manufacturers recommendations. Whole Transcriptome amplification (WTA) was performed with a modified SMART-Seq2 protocol, with Maxima Reverse Transcriptase (Life Technologies) used in place of superscript II.	WTA products were cleaned with Agencourt XP DNA beads and 70% ethanol (Beckman Coulter) and Illumina sequencing libraries were prepared using Nextera XT (Illumina), as previously described (15). The 96 samples of a multiwall plate were pooled together, and cleaned with two 0.8x DNA SPRIs (Beckman Coulter). Library quality was assessed with a high sensitivity DNA chip (Agilent) and quantified with…	9606	single cell RNA-seq	Following sequencing on the NextSeq, BAM files were converted to merged, demultiplexed FASTQs. Paired-end reads were then mapped to the UCSC hg19 human transcriptome using Bowtie with parameters -q --phred33-quals -n 1 -e 99999999 -l 25 -I 1 -X 2000 -a -m 15 -S -p 6, which allows alignment of sequences with single base changes such as due to point mutations. Expression levels of genes were quanti…	Genome_build: hg19	Supplementary_files_format_and_content: Tab-delimited text file containing the normalized expression levels (E) for all genes with E>2 in at least 5 cells, across 3,249 cells that passed QC. the tumor-of-origin is indicated in the name of each cell (CY##). The first row denotes the classification (based on inferred CNVs) to malignant (2), non-malignant (1) or unresolved (0) cells. The second row …	GPL18573	Itay,,Tirosh	Tirosh.itay@gmail.com	Broad Institute	7 cambridge center	Cambridge	MA	2142	USA	0	Illumina NextSeq 500	cDNA	transcriptomic	RNA-Seq	BioSample: https://www.ncbi.nlm.nih.gov/biosample/SAMN03989358	NONE	NA	NA	NA	NA	Melanoma	CLS5	CAF
Cy74_CD45_G01_S457_comb	74	1	Tcells	GSM1850657	Public on Apr 05 2016	Aug 13 2015	Jun 06 2016	SRA	1	melanoma tumor	Homo sapiens	tumor-of-origin: Cy74		Resected tumors were transported in DMEM (ThermoFisher Scientific) on ice immediately after surgical procurement. Tumors were rinsed with PBS (Life Technologies). A small fragment was stored in RNA-protect (Qiagen) for bulk RNA and DNA isolation. Using scalpels, the remainder of the tumor was minced into tiny cubes <1 mm3 and transferred into a 50 ml conical tube (BD Falcon) containing 10 ml pre-…	no culturing (freshly-resected tumor samples)	polyA RNA	RNA and DNA were isolated using the Qiagen minikit following the manufacturers recommendations. Whole Transcriptome amplification (WTA) was performed with a modified SMART-Seq2 protocol, with Maxima Reverse Transcriptase (Life Technologies) used in place of superscript II.	WTA products were cleaned with Agencourt XP DNA beads and 70% ethanol (Beckman Coulter) and Illumina sequencing libraries were prepared using Nextera XT (Illumina), as previously described (15). The 96 samples of a multiwall plate were pooled together, and cleaned with two 0.8x DNA SPRIs (Beckman Coulter). Library quality was assessed with a high sensitivity DNA chip (Agilent) and quantified with…	9606	single cell RNA-seq	Following sequencing on the NextSeq, BAM files were converted to merged, demultiplexed FASTQs. Paired-end reads were then mapped to the UCSC hg19 human transcriptome using Bowtie with parameters -q --phred33-quals -n 1 -e 99999999 -l 25 -I 1 -X 2000 -a -m 15 -S -p 6, which allows alignment of sequences with single base changes such as due to point mutations. Expression levels of genes were quanti…	Genome_build: hg19	Supplementary_files_format_and_content: Tab-delimited text file containing the normalized expression levels (E) for all genes with E>2 in at least 5 cells, across 3,249 cells that passed QC. the tumor-of-origin is indicated in the name of each cell (CY##). The first row denotes the classification (based on inferred CNVs) to malignant (2), non-malignant (1) or unresolved (0) cells. The second row …	GPL18573	Itay,,Tirosh	Tirosh.itay@gmail.com	Broad Institute	7 cambridge center	Cambridge	MA	2142	USA	0	Illumina NextSeq 500	cDNA	transcriptomic	RNA-Seq	BioSample: https://www.ncbi.nlm.nih.gov/biosample/SAMN03989359	NONE	NA	NA	NA	NA	T.cell	CLS8	T.cell.CD4
Cy74_CD45_F02_S446_comb	74	1	Tcells	GSM1850658	Public on Apr 05 2016	Aug 13 2015	Jun 06 2016	SRA	1	melanoma tumor	Homo sapiens	tumor-of-origin: Cy74		Resected tumors were transported in DMEM (ThermoFisher Scientific) on ice immediately after surgical procurement. Tumors were rinsed with PBS (Life Technologies). A small fragment was stored in RNA-protect (Qiagen) for bulk RNA and DNA isolation. Using scalpels, the remainder of the tumor was minced into tiny cubes <1 mm3 and transferred into a 50 ml conical tube (BD Falcon) containing 10 ml pre-…	no culturing (freshly-resected tumor samples)	polyA RNA	RNA and DNA were isolated using the Qiagen minikit following the manufacturers recommendations. Whole Transcriptome amplification (WTA) was performed with a modified SMART-Seq2 protocol, with Maxima Reverse Transcriptase (Life Technologies) used in place of superscript II.	WTA products were cleaned with Agencourt XP DNA beads and 70% ethanol (Beckman Coulter) and Illumina sequencing libraries were prepared using Nextera XT (Illumina), as previously described (15). The 96 samples of a multiwall plate were pooled together, and cleaned with two 0.8x DNA SPRIs (Beckman Coulter). Library quality was assessed with a high sensitivity DNA chip (Agilent) and quantified with…	9606	single cell RNA-seq	Following sequencing on the NextSeq, BAM files were converted to merged, demultiplexed FASTQs. Paired-end reads were then mapped to the UCSC hg19 human transcriptome using Bowtie with parameters -q --phred33-quals -n 1 -e 99999999 -l 25 -I 1 -X 2000 -a -m 15 -S -p 6, which allows alignment of sequences with single base changes such as due to point mutations. Expression levels of genes were quanti…	Genome_build: hg19	Supplementary_files_format_and_content: Tab-delimited text file containing the normalized expression levels (E) for all genes with E>2 in at least 5 cells, across 3,249 cells that passed QC. the tumor-of-origin is indicated in the name of each cell (CY##). The first row denotes the classification (based on inferred CNVs) to malignant (2), non-malignant (1) or unresolved (0) cells. The second row …	GPL18573	Itay,,Tirosh	Tirosh.itay@gmail.com	Broad Institute	7 cambridge center	Cambridge	MA	2142	USA	0	Illumina NextSeq 500	cDNA	transcriptomic	RNA-Seq	BioSample: https://www.ncbi.nlm.nih.gov/biosample/SAMN03989360	NONE	NA	NA	NA	NA	T.cell	CLS11	T.cell.CD8
Cy81_FNA_CD45_H10_S382_comb	81	2	malignant	GSM1850659	Public on Apr 05 2016	Aug 13 2015	Jun 06 2016	SRA	1	melanoma tumor	Homo sapiens	tumor-of-origin: Cy81		Resected tumors were transported in DMEM (ThermoFisher Scientific) on ice immediately after surgical procurement. Tumors were rinsed with PBS (Life Technologies). A small fragment was stored in RNA-protect (Qiagen) for bulk RNA and DNA isolation. Using scalpels, the remainder of the tumor was minced into tiny cubes <1 mm3 and transferred into a 50 ml conical tube (BD Falcon) containing 10 ml pre-…	no culturing (freshly-resected tumor samples)	polyA RNA	RNA and DNA were isolated using the Qiagen minikit following the manufacturers recommendations. Whole Transcriptome amplification (WTA) was performed with a modified SMART-Seq2 protocol, with Maxima Reverse Transcriptase (Life Technologies) used in place of superscript II.	WTA products were cleaned with Agencourt XP DNA beads and 70% ethanol (Beckman Coulter) and Illumina sequencing libraries were prepared using Nextera XT (Illumina), as previously described (15). The 96 samples of a multiwall plate were pooled together, and cleaned with two 0.8x DNA SPRIs (Beckman Coulter). Library quality was assessed with a high sensitivity DNA chip (Agilent) and quantified with…	9606	single cell RNA-seq	Following sequencing on the NextSeq, BAM files were converted to merged, demultiplexed FASTQs. Paired-end reads were then mapped to the UCSC hg19 human transcriptome using Bowtie with parameters -q --phred33-quals -n 1 -e 99999999 -l 25 -I 1 -X 2000 -a -m 15 -S -p 6, which allows alignment of sequences with single base changes such as due to point mutations. Expression levels of genes were quanti…	Genome_build: hg19	Supplementary_files_format_and_content: Tab-delimited text file containing the normalized expression levels (E) for all genes with E>2 in at least 5 cells, across 3,249 cells that passed QC. the tumor-of-origin is indicated in the name of each cell (CY##). The first row denotes the classification (based on inferred CNVs) to malignant (2), non-malignant (1) or unresolved (0) cells. The second row …	GPL18573	Itay,,Tirosh	Tirosh.itay@gmail.com	Broad Institute	7 cambridge center	Cambridge	MA	2142	USA	0	Illumina NextSeq 500	cDNA	transcriptomic	RNA-Seq	BioSample: https://www.ncbi.nlm.nih.gov/biosample/SAMN03989354	NONE	NA	NA	NA	NA	Melanoma	CLS9	CAF
Cy80_II_CD45_B02_S878_comb	80	2	malignant	GSM1850660	Public on Apr 05 2016	Aug 13 2015	Jun 06 2016	SRA	1	melanoma tumor	Homo sapiens	tumor-of-origin: Cy80		Resected tumors were transported in DMEM (ThermoFisher Scientific) on ice immediately after surgical procurement. Tumors were rinsed with PBS (Life Technologies). A small fragment was stored in RNA-protect (Qiagen) for bulk RNA and DNA isolation. Using scalpels, the remainder of the tumor was minced into tiny cubes <1 mm3 and transferred into a 50 ml conical tube (BD Falcon) containing 10 ml pre-…	no culturing (freshly-resected tumor samples)	polyA RNA	RNA and DNA were isolated using the Qiagen minikit following the manufacturers recommendations. Whole Transcriptome amplification (WTA) was performed with a modified SMART-Seq2 protocol, with Maxima Reverse Transcriptase (Life Technologies) used in place of superscript II.	WTA products were cleaned with Agencourt XP DNA beads and 70% ethanol (Beckman Coulter) and Illumina sequencing libraries were prepared using Nextera XT (Illumina), as previously described (15). The 96 samples of a multiwall plate were pooled together, and cleaned with two 0.8x DNA SPRIs (Beckman Coulter). Library quality was assessed with a high sensitivity DNA chip (Agilent) and quantified with…	9606	single cell RNA-seq	Following sequencing on the NextSeq, BAM files were converted to merged, demultiplexed FASTQs. Paired-end reads were then mapped to the UCSC hg19 human transcriptome using Bowtie with parameters -q --phred33-quals -n 1 -e 99999999 -l 25 -I 1 -X 2000 -a -m 15 -S -p 6, which allows alignment of sequences with single base changes such as due to point mutations. Expression levels of genes were quanti…	Genome_build: hg19	Supplementary_files_format_and_content: Tab-delimited text file containing the normalized expression levels (E) for all genes with E>2 in at least 5 cells, across 3,249 cells that passed QC. the tumor-of-origin is indicated in the name of each cell (CY##). The first row denotes the classification (based on inferred CNVs) to malignant (2), non-malignant (1) or unresolved (0) cells. The second row …	GPL18573	Itay,,Tirosh	Tirosh.itay@gmail.com	Broad Institute	7 cambridge center	Cambridge	MA	2142	USA	0	Illumina NextSeq 500	cDNA	transcriptomic	RNA-Seq	BioSample: https://www.ncbi.nlm.nih.gov/biosample/SAMN03989355	NONE	NA	NA	NA	NA	Melanoma	CLS14	Melanoma
Cy81_FNA_CD45_B08_S212_comb	81	1	Tcells	GSM1850661	Public on Apr 05 2016	Aug 13 2015	Jun 06 2016	SRA	1	melanoma tumor	Homo sapiens	tumor-of-origin: Cy81		Resected tumors were transported in DMEM (ThermoFisher Scientific) on ice immediately after surgical procurement. Tumors were rinsed with PBS (Life Technologies). A small fragment was stored in RNA-protect (Qiagen) for bulk RNA and DNA isolation. Using scalpels, the remainder of the tumor was minced into tiny cubes <1 mm3 and transferred into a 50 ml conical tube (BD Falcon) containing 10 ml pre-…	no culturing (freshly-resected tumor samples)	polyA RNA	RNA and DNA were isolated using the Qiagen minikit following the manufacturers recommendations. Whole Transcriptome amplification (WTA) was performed with a modified SMART-Seq2 protocol, with Maxima Reverse Transcriptase (Life Technologies) used in place of superscript II.	WTA products were cleaned with Agencourt XP DNA beads and 70% ethanol (Beckman Coulter) and Illumina sequencing libraries were prepared using Nextera XT (Illumina), as previously described (15). The 96 samples of a multiwall plate were pooled together, and cleaned with two 0.8x DNA SPRIs (Beckman Coulter). Library quality was assessed with a high sensitivity DNA chip (Agilent) and quantified with…	9606	single cell RNA-seq	Following sequencing on the NextSeq, BAM files were converted to merged, demultiplexed FASTQs. Paired-end reads were then mapped to the UCSC hg19 human transcriptome using Bowtie with parameters -q --phred33-quals -n 1 -e 99999999 -l 25 -I 1 -X 2000 -a -m 15 -S -p 6, which allows alignment of sequences with single base changes such as due to point mutations. Expression levels of genes were quanti…	Genome_build: hg19	Supplementary_files_format_and_content: Tab-delimited text file containing the normalized expression levels (E) for all genes with E>2 in at least 5 cells, across 3,249 cells that passed QC. the tumor-of-origin is indicated in the name of each cell (CY##). The first row denotes the classification (based on inferred CNVs) to malignant (2), non-malignant (1) or unresolved (0) cells. The second row …	GPL18573	Itay,,Tirosh	Tirosh.itay@gmail.com	Broad Institute	7 cambridge center	Cambridge	MA	2142	USA	0	Illumina NextSeq 500	cDNA	transcriptomic	RNA-Seq	BioSample: https://www.ncbi.nlm.nih.gov/biosample/SAMN03989356	NONE	NA	NA	NA	NA	T.cell	CLS2	T.cell
Cy71_CD45_D12_S528_comb	71	1	Tcells	GSM1850662	Public on Apr 05 2016	Aug 13 2015	Jun 06 2016	SRA	1	melanoma tumor	Homo sapiens	tumor-of-origin: Cy71		Resected tumors were transported in DMEM (ThermoFisher Scientific) on ice immediately after surgical procurement. Tumors were rinsed with PBS (Life Technologies). A small fragment was stored in RNA-protect (Qiagen) for bulk RNA and DNA isolation. Using scalpels, the remainder of the tumor was minced into tiny cubes <1 mm3 and transferred into a 50 ml conical tube (BD Falcon) containing 10 ml pre-…	no culturing (freshly-resected tumor samples)	polyA RNA	RNA and DNA were isolated using the Qiagen minikit following the manufacturers recommendations. Whole Transcriptome amplification (WTA) was performed with a modified SMART-Seq2 protocol, with Maxima Reverse Transcriptase (Life Technologies) used in place of superscript II.	WTA products were cleaned with Agencourt XP DNA beads and 70% ethanol (Beckman Coulter) and Illumina sequencing libraries were prepared using Nextera XT (Illumina), as previously described (15). The 96 samples of a multiwall plate were pooled together, and cleaned with two 0.8x DNA SPRIs (Beckman Coulter). Library quality was assessed with a high sensitivity DNA chip (Agilent) and quantified with…	9606	single cell RNA-seq	Following sequencing on the NextSeq, BAM files were converted to merged, demultiplexed FASTQs. Paired-end reads were then mapped to the UCSC hg19 human transcriptome using Bowtie with parameters -q --phred33-quals -n 1 -e 99999999 -l 25 -I 1 -X 2000 -a -m 15 -S -p 6, which allows alignment of sequences with single base changes such as due to point mutations. Expression levels of genes were quanti…	Genome_build: hg19	Supplementary_files_format_and_content: Tab-delimited text file containing the normalized expression levels (E) for all genes with E>2 in at least 5 cells, across 3,249 cells that passed QC. the tumor-of-origin is indicated in the name of each cell (CY##). The first row denotes the classification (based on inferred CNVs) to malignant (2), non-malignant (1) or unresolved (0) cells. The second row …	GPL18573	Itay,,Tirosh	Tirosh.itay@gmail.com	Broad Institute	7 cambridge center	Cambridge	MA	2142	USA	0	Illumina NextSeq 500	cDNA	transcriptomic	RNA-Seq	BioSample: https://www.ncbi.nlm.nih.gov/biosample/SAMN03989357	NONE	NA	NA	NA	NA	T.cell	CLS8	T.cell.CD8
Cy74_CD45_C03_S411_comb	74	1	Bcells	GSM1850663	Public on Apr 05 2016	Aug 13 2015	Jun 06 2016	SRA	1	melanoma tumor	Homo sapiens	tumor-of-origin: Cy74		Resected tumors were transported in DMEM (ThermoFisher Scientific) on ice immediately after surgical procurement. Tumors were rinsed with PBS (Life Technologies). A small fragment was stored in RNA-protect (Qiagen) for bulk RNA and DNA isolation. Using scalpels, the remainder of the tumor was minced into tiny cubes <1 mm3 and transferred into a 50 ml conical tube (BD Falcon) containing 10 ml pre-…	no culturing (freshly-resected tumor samples)	polyA RNA	RNA and DNA were isolated using the Qiagen minikit following the manufacturers recommendations. Whole Transcriptome amplification (WTA) was performed with a modified SMART-Seq2 protocol, with Maxima Reverse Transcriptase (Life Technologies) used in place of superscript II.	WTA products were cleaned with Agencourt XP DNA beads and 70% ethanol (Beckman Coulter) and Illumina sequencing libraries were prepared using Nextera XT (Illumina), as previously described (15). The 96 samples of a multiwall plate were pooled together, and cleaned with two 0.8x DNA SPRIs (Beckman Coulter). Library quality was assessed with a high sensitivity DNA chip (Agilent) and quantified with…	9606	single cell RNA-seq	Following sequencing on the NextSeq, BAM files were converted to merged, demultiplexed FASTQs. Paired-end reads were then mapped to the UCSC hg19 human transcriptome using Bowtie with parameters -q --phred33-quals -n 1 -e 99999999 -l 25 -I 1 -X 2000 -a -m 15 -S -p 6, which allows alignment of sequences with single base changes such as due to point mutations. Expression levels of genes were quanti…	Genome_build: hg19	Supplementary_files_format_and_content: Tab-delimited text file containing the normalized expression levels (E) for all genes with E>2 in at least 5 cells, across 3,249 cells that passed QC. the tumor-of-origin is indicated in the name of each cell (CY##). The first row denotes the classification (based on inferred CNVs) to malignant (2), non-malignant (1) or unresolved (0) cells. The second row …	GPL18573	Itay,,Tirosh	Tirosh.itay@gmail.com	Broad Institute	7 cambridge center	Cambridge	MA	2142	USA	0	Illumina NextSeq 500	cDNA	transcriptomic	RNA-Seq	BioSample: https://www.ncbi.nlm.nih.gov/biosample/SAMN03989361	NONE	NA	NA	NA	NA	B.cell	CLS7	B.cell
Cy71_CD45_A04_S484_comb	71	0	malignant	GSM1850664	Public on Apr 05 2016	Aug 13 2015	Jun 06 2016	SRA	1	melanoma tumor	Homo sapiens	tumor-of-origin: Cy71		Resected tumors were transported in DMEM (ThermoFisher Scientific) on ice immediately after surgical procurement. Tumors were rinsed with PBS (Life Technologies). A small fragment was stored in RNA-protect (Qiagen) for bulk RNA and DNA isolation. Using scalpels, the remainder of the tumor was minced into tiny cubes <1 mm3 and transferred into a 50 ml conical tube (BD Falcon) containing 10 ml pre-…	no culturing (freshly-resected tumor samples)	polyA RNA	RNA and DNA were isolated using the Qiagen minikit following the manufacturers recommendations. Whole Transcriptome amplification (WTA) was performed with a modified SMART-Seq2 protocol, with Maxima Reverse Transcriptase (Life Technologies) used in place of superscript II.	WTA products were cleaned with Agencourt XP DNA beads and 70% ethanol (Beckman Coulter) and Illumina sequencing libraries were prepared using Nextera XT (Illumina), as previously described (15). The 96 samples of a multiwall plate were pooled together, and cleaned with two 0.8x DNA SPRIs (Beckman Coulter). Library quality was assessed with a high sensitivity DNA chip (Agilent) and quantified with…	9606	single cell RNA-seq	Following sequencing on the NextSeq, BAM files were converted to merged, demultiplexed FASTQs. Paired-end reads were then mapped to the UCSC hg19 human transcriptome using Bowtie with parameters -q --phred33-quals -n 1 -e 99999999 -l 25 -I 1 -X 2000 -a -m 15 -S -p 6, which allows alignment of sequences with single base changes such as due to point mutations. Expression levels of genes were quanti…	Genome_build: hg19	Supplementary_files_format_and_content: Tab-delimited text file containing the normalized expression levels (E) for all genes with E>2 in at least 5 cells, across 3,249 cells that passed QC. the tumor-of-origin is indicated in the name of each cell (CY##). The first row denotes the classification (based on inferred CNVs) to malignant (2), non-malignant (1) or unresolved (0) cells. The second row …	GPL18573	Itay,,Tirosh	Tirosh.itay@gmail.com	Broad Institute	7 cambridge center	Cambridge	MA	2142	USA	0	Illumina NextSeq 500	cDNA	transcriptomic	RNA-Seq	BioSample: https://www.ncbi.nlm.nih.gov/biosample/SAMN03989362	NONE	NA	NA	NA	NA	Melanoma	CLS9	Melanoma
Cy81_FNA_CD45_B11_S311_comb	81	2	malignant	GSM1850665	Public on Apr 05 2016	Aug 13 2015	Jun 06 2016	SRA	1	melanoma tumor	Homo sapiens	tumor-of-origin: Cy81		Resected tumors were transported in DMEM (ThermoFisher Scientific) on ice immediately after surgical procurement. Tumors were rinsed with PBS (Life Technologies). A small fragment was stored in RNA-protect (Qiagen) for bulk RNA and DNA isolation. Using scalpels, the remainder of the tumor was minced into tiny cubes <1 mm3 and transferred into a 50 ml conical tube (BD Falcon) containing 10 ml pre-…	no culturing (freshly-resected tumor samples)	polyA RNA	RNA and DNA were isolated using the Qiagen minikit following the manufacturers recommendations. Whole Transcriptome amplification (WTA) was performed with a modified SMART-Seq2 protocol, with Maxima Reverse Transcriptase (Life Technologies) used in place of superscript II.	WTA products were cleaned with Agencourt XP DNA beads and 70% ethanol (Beckman Coulter) and Illumina sequencing libraries were prepared using Nextera XT (Illumina), as previously described (15). The 96 samples of a multiwall plate were pooled together, and cleaned with two 0.8x DNA SPRIs (Beckman Coulter). Library quality was assessed with a high sensitivity DNA chip (Agilent) and quantified with…	9606	single cell RNA-seq	Following sequencing on the NextSeq, BAM files were converted to merged, demultiplexed FASTQs. Paired-end reads were then mapped to the UCSC hg19 human transcriptome using Bowtie with parameters -q --phred33-quals -n 1 -e 99999999 -l 25 -I 1 -X 2000 -a -m 15 -S -p 6, which allows alignment of sequences with single base changes such as due to point mutations. Expression levels of genes were quanti…	Genome_build: hg19	Supplementary_files_format_and_content: Tab-delimited text file containing the normalized expression levels (E) for all genes with E>2 in at least 5 cells, across 3,249 cells that passed QC. the tumor-of-origin is indicated in the name of each cell (CY##). The first row denotes the classification (based on inferred CNVs) to malignant (2), non-malignant (1) or unresolved (0) cells. The second row …	GPL18573	Itay,,Tirosh	Tirosh.itay@gmail.com	Broad Institute	7 cambridge center	Cambridge	MA	2142	USA	0	Illumina NextSeq 500	cDNA	transcriptomic	RNA-Seq	BioSample: https://www.ncbi.nlm.nih.gov/biosample/SAMN03989363	NONE	NA	NA	NA	NA	Melanoma	CLS9	CAF
Cy81_Bulk_CD45_B12_S120_comb	81	2	malignant	GSM1850666	Public on Apr 05 2016	Aug 13 2015	Jun 06 2016	SRA	1	melanoma tumor	Homo sapiens	tumor-of-origin: Cy81		Resected tumors were transported in DMEM (ThermoFisher Scientific) on ice immediately after surgical procurement. Tumors were rinsed with PBS (Life Technologies). A small fragment was stored in RNA-protect (Qiagen) for bulk RNA and DNA isolation. Using scalpels, the remainder of the tumor was minced into tiny cubes <1 mm3 and transferred into a 50 ml conical tube (BD Falcon) containing 10 ml pre-…	no culturing (freshly-resected tumor samples)	polyA RNA	RNA and DNA were isolated using the Qiagen minikit following the manufacturers recommendations. Whole Transcriptome amplification (WTA) was performed with a modified SMART-Seq2 protocol, with Maxima Reverse Transcriptase (Life Technologies) used in place of superscript II.	WTA products were cleaned with Agencourt XP DNA beads and 70% ethanol (Beckman Coulter) and Illumina sequencing libraries were prepared using Nextera XT (Illumina), as previously described (15). The 96 samples of a multiwall plate were pooled together, and cleaned with two 0.8x DNA SPRIs (Beckman Coulter). Library quality was assessed with a high sensitivity DNA chip (Agilent) and quantified with…	9606	single cell RNA-seq	Following sequencing on the NextSeq, BAM files were converted to merged, demultiplexed FASTQs. Paired-end reads were then mapped to the UCSC hg19 human transcriptome using Bowtie with parameters -q --phred33-quals -n 1 -e 99999999 -l 25 -I 1 -X 2000 -a -m 15 -S -p 6, which allows alignment of sequences with single base changes such as due to point mutations. Expression levels of genes were quanti…	Genome_build: hg19	Supplementary_files_format_and_content: Tab-delimited text file containing the normalized expression levels (E) for all genes with E>2 in at least 5 cells, across 3,249 cells that passed QC. the tumor-of-origin is indicated in the name of each cell (CY##). The first row denotes the classification (based on inferred CNVs) to malignant (2), non-malignant (1) or unresolved (0) cells. The second row …	GPL18573	Itay,,Tirosh	Tirosh.itay@gmail.com	Broad Institute	7 cambridge center	Cambridge	MA	2142	USA	0	Illumina NextSeq 500	cDNA	transcriptomic	RNA-Seq	BioSample: https://www.ncbi.nlm.nih.gov/biosample/SAMN03989364	NONE	NA	NA	NA	NA	Melanoma	CLS9	CAF
Cy74_CD45_H06_S474_comb	74	1	Tcells	GSM1850667	Public on Apr 05 2016	Aug 13 2015	Jun 06 2016	SRA	1	melanoma tumor	Homo sapiens	tumor-of-origin: Cy74		Resected tumors were transported in DMEM (ThermoFisher Scientific) on ice immediately after surgical procurement. Tumors were rinsed with PBS (Life Technologies). A small fragment was stored in RNA-protect (Qiagen) for bulk RNA and DNA isolation. Using scalpels, the remainder of the tumor was minced into tiny cubes <1 mm3 and transferred into a 50 ml conical tube (BD Falcon) containing 10 ml pre-…	no culturing (freshly-resected tumor samples)	polyA RNA	RNA and DNA were isolated using the Qiagen minikit following the manufacturers recommendations. Whole Transcriptome amplification (WTA) was performed with a modified SMART-Seq2 protocol, with Maxima Reverse Transcriptase (Life Technologies) used in place of superscript II.	WTA products were cleaned with Agencourt XP DNA beads and 70% ethanol (Beckman Coulter) and Illumina sequencing libraries were prepared using Nextera XT (Illumina), as previously described (15). The 96 samples of a multiwall plate were pooled together, and cleaned with two 0.8x DNA SPRIs (Beckman Coulter). Library quality was assessed with a high sensitivity DNA chip (Agilent) and quantified with…	9606	single cell RNA-seq	Following sequencing on the NextSeq, BAM files were converted to merged, demultiplexed FASTQs. Paired-end reads were then mapped to the UCSC hg19 human transcriptome using Bowtie with parameters -q --phred33-quals -n 1 -e 99999999 -l 25 -I 1 -X 2000 -a -m 15 -S -p 6, which allows alignment of sequences with single base changes such as due to point mutations. Expression levels of genes were quanti…	Genome_build: hg19	Supplementary_files_format_and_content: Tab-delimited text file containing the normalized expression levels (E) for all genes with E>2 in at least 5 cells, across 3,249 cells that passed QC. the tumor-of-origin is indicated in the name of each cell (CY##). The first row denotes the classification (based on inferred CNVs) to malignant (2), non-malignant (1) or unresolved (0) cells. The second row …	GPL18573	Itay,,Tirosh	Tirosh.itay@gmail.com	Broad Institute	7 cambridge center	Cambridge	MA	2142	USA	0	Illumina NextSeq 500	cDNA	transcriptomic	RNA-Seq	BioSample: https://www.ncbi.nlm.nih.gov/biosample/SAMN03989365	NONE	NA	NA	NA	NA	T.cell	CLS13	T.cell.CD8
Cy72_CD45_H06_S762_comb	72	1	Tcells	GSM1850668	Public on Apr 05 2016	Aug 13 2015	Jun 06 2016	SRA	1	melanoma tumor	Homo sapiens	tumor-of-origin: Cy72		Resected tumors were transported in DMEM (ThermoFisher Scientific) on ice immediately after surgical procurement. Tumors were rinsed with PBS (Life Technologies). A small fragment was stored in RNA-protect (Qiagen) for bulk RNA and DNA isolation. Using scalpels, the remainder of the tumor was minced into tiny cubes <1 mm3 and transferred into a 50 ml conical tube (BD Falcon) containing 10 ml pre-…	no culturing (freshly-resected tumor samples)	polyA RNA	RNA and DNA were isolated using the Qiagen minikit following the manufacturers recommendations. Whole Transcriptome amplification (WTA) was performed with a modified SMART-Seq2 protocol, with Maxima Reverse Transcriptase (Life Technologies) used in place of superscript II.	WTA products were cleaned with Agencourt XP DNA beads and 70% ethanol (Beckman Coulter) and Illumina sequencing libraries were prepared using Nextera XT (Illumina), as previously described (15). The 96 samples of a multiwall plate were pooled together, and cleaned with two 0.8x DNA SPRIs (Beckman Coulter). Library quality was assessed with a high sensitivity DNA chip (Agilent) and quantified with…	9606	single cell RNA-seq	Following sequencing on the NextSeq, BAM files were converted to merged, demultiplexed FASTQs. Paired-end reads were then mapped to the UCSC hg19 human transcriptome using Bowtie with parameters -q --phred33-quals -n 1 -e 99999999 -l 25 -I 1 -X 2000 -a -m 15 -S -p 6, which allows alignment of sequences with single base changes such as due to point mutations. Expression levels of genes were quanti…	Genome_build: hg19	Supplementary_files_format_and_content: Tab-delimited text file containing the normalized expression levels (E) for all genes with E>2 in at least 5 cells, across 3,249 cells that passed QC. the tumor-of-origin is indicated in the name of each cell (CY##). The first row denotes the classification (based on inferred CNVs) to malignant (2), non-malignant (1) or unresolved (0) cells. The second row …	GPL18573	Itay,,Tirosh	Tirosh.itay@gmail.com	Broad Institute	7 cambridge center	Cambridge	MA	2142	USA	0	Illumina NextSeq 500	cDNA	transcriptomic	RNA-Seq	BioSample: https://www.ncbi.nlm.nih.gov/biosample/SAMN03989366	NONE	NA	NA	NA	NA	T.cell	CLS2	T.cell
Cy81_Bulk_CD45_D05_S137_comb	81	1	malignant	GSM1850669	Public on Apr 05 2016	Aug 13 2015	Jun 06 2016	SRA	1	melanoma tumor	Homo sapiens	tumor-of-origin: Cy81		Resected tumors were transported in DMEM (ThermoFisher Scientific) on ice immediately after surgical procurement. Tumors were rinsed with PBS (Life Technologies). A small fragment was stored in RNA-protect (Qiagen) for bulk RNA and DNA isolation. Using scalpels, the remainder of the tumor was minced into tiny cubes <1 mm3 and transferred into a 50 ml conical tube (BD Falcon) containing 10 ml pre-…	no culturing (freshly-resected tumor samples)	polyA RNA	RNA and DNA were isolated using the Qiagen minikit following the manufacturers recommendations. Whole Transcriptome amplification (WTA) was performed with a modified SMART-Seq2 protocol, with Maxima Reverse Transcriptase (Life Technologies) used in place of superscript II.	WTA products were cleaned with Agencourt XP DNA beads and 70% ethanol (Beckman Coulter) and Illumina sequencing libraries were prepared using Nextera XT (Illumina), as previously described (15). The 96 samples of a multiwall plate were pooled together, and cleaned with two 0.8x DNA SPRIs (Beckman Coulter). Library quality was assessed with a high sensitivity DNA chip (Agilent) and quantified with…	9606	single cell RNA-seq	Following sequencing on the NextSeq, BAM files were converted to merged, demultiplexed FASTQs. Paired-end reads were then mapped to the UCSC hg19 human transcriptome using Bowtie with parameters -q --phred33-quals -n 1 -e 99999999 -l 25 -I 1 -X 2000 -a -m 15 -S -p 6, which allows alignment of sequences with single base changes such as due to point mutations. Expression levels of genes were quanti…	Genome_build: hg19	Supplementary_files_format_and_content: Tab-delimited text file containing the normalized expression levels (E) for all genes with E>2 in at least 5 cells, across 3,249 cells that passed QC. the tumor-of-origin is indicated in the name of each cell (CY##). The first row denotes the classification (based on inferred CNVs) to malignant (2), non-malignant (1) or unresolved (0) cells. The second row …	GPL18573	Itay,,Tirosh	Tirosh.itay@gmail.com	Broad Institute	7 cambridge center	Cambridge	MA	2142	USA	0	Illumina NextSeq 500	cDNA	transcriptomic	RNA-Seq	BioSample: https://www.ncbi.nlm.nih.gov/biosample/SAMN03989367	NONE	NA	NA	NA	NA	Melanoma	CLS15	endothelial
Cy71_CD45_A10_S490_comb	71	2	malignant	GSM1850670	Public on Apr 05 2016	Aug 13 2015	Jun 06 2016	SRA	1	melanoma tumor	Homo sapiens	tumor-of-origin: Cy71		Resected tumors were transported in DMEM (ThermoFisher Scientific) on ice immediately after surgical procurement. Tumors were rinsed with PBS (Life Technologies). A small fragment was stored in RNA-protect (Qiagen) for bulk RNA and DNA isolation. Using scalpels, the remainder of the tumor was minced into tiny cubes <1 mm3 and transferred into a 50 ml conical tube (BD Falcon) containing 10 ml pre-…	no culturing (freshly-resected tumor samples)	polyA RNA	RNA and DNA were isolated using the Qiagen minikit following the manufacturers recommendations. Whole Transcriptome amplification (WTA) was performed with a modified SMART-Seq2 protocol, with Maxima Reverse Transcriptase (Life Technologies) used in place of superscript II.	WTA products were cleaned with Agencourt XP DNA beads and 70% ethanol (Beckman Coulter) and Illumina sequencing libraries were prepared using Nextera XT (Illumina), as previously described (15). The 96 samples of a multiwall plate were pooled together, and cleaned with two 0.8x DNA SPRIs (Beckman Coulter). Library quality was assessed with a high sensitivity DNA chip (Agilent) and quantified with…	9606	single cell RNA-seq	Following sequencing on the NextSeq, BAM files were converted to merged, demultiplexed FASTQs. Paired-end reads were then mapped to the UCSC hg19 human transcriptome using Bowtie with parameters -q --phred33-quals -n 1 -e 99999999 -l 25 -I 1 -X 2000 -a -m 15 -S -p 6, which allows alignment of sequences with single base changes such as due to point mutations. Expression levels of genes were quanti…	Genome_build: hg19	Supplementary_files_format_and_content: Tab-delimited text file containing the normalized expression levels (E) for all genes with E>2 in at least 5 cells, across 3,249 cells that passed QC. the tumor-of-origin is indicated in the name of each cell (CY##). The first row denotes the classification (based on inferred CNVs) to malignant (2), non-malignant (1) or unresolved (0) cells. The second row …	GPL18573	Itay,,Tirosh	Tirosh.itay@gmail.com	Broad Institute	7 cambridge center	Cambridge	MA	2142	USA	0	Illumina NextSeq 500	cDNA	transcriptomic	RNA-Seq	BioSample: https://www.ncbi.nlm.nih.gov/biosample/SAMN03989368	NONE	NA	NA	NA	NA	Melanoma	CLS9	Melanoma
Cy72_CD45_A05_S677_comb	72	1	Bcells	GSM1850671	Public on Apr 05 2016	Aug 13 2015	Jun 06 2016	SRA	1	melanoma tumor	Homo sapiens	tumor-of-origin: Cy72		Resected tumors were transported in DMEM (ThermoFisher Scientific) on ice immediately after surgical procurement. Tumors were rinsed with PBS (Life Technologies). A small fragment was stored in RNA-protect (Qiagen) for bulk RNA and DNA isolation. Using scalpels, the remainder of the tumor was minced into tiny cubes <1 mm3 and transferred into a 50 ml conical tube (BD Falcon) containing 10 ml pre-…	no culturing (freshly-resected tumor samples)	polyA RNA	RNA and DNA were isolated using the Qiagen minikit following the manufacturers recommendations. Whole Transcriptome amplification (WTA) was performed with a modified SMART-Seq2 protocol, with Maxima Reverse Transcriptase (Life Technologies) used in place of superscript II.	WTA products were cleaned with Agencourt XP DNA beads and 70% ethanol (Beckman Coulter) and Illumina sequencing libraries were prepared using Nextera XT (Illumina), as previously described (15). The 96 samples of a multiwall plate were pooled together, and cleaned with two 0.8x DNA SPRIs (Beckman Coulter). Library quality was assessed with a high sensitivity DNA chip (Agilent) and quantified with…	9606	single cell RNA-seq	Following sequencing on the NextSeq, BAM files were converted to merged, demultiplexed FASTQs. Paired-end reads were then mapped to the UCSC hg19 human transcriptome using Bowtie with parameters -q --phred33-quals -n 1 -e 99999999 -l 25 -I 1 -X 2000 -a -m 15 -S -p 6, which allows alignment of sequences with single base changes such as due to point mutations. Expression levels of genes were quanti…	Genome_build: hg19	Supplementary_files_format_and_content: Tab-delimited text file containing the normalized expression levels (E) for all genes with E>2 in at least 5 cells, across 3,249 cells that passed QC. the tumor-of-origin is indicated in the name of each cell (CY##). The first row denotes the classification (based on inferred CNVs) to malignant (2), non-malignant (1) or unresolved (0) cells. The second row …	GPL18573	Itay,,Tirosh	Tirosh.itay@gmail.com	Broad Institute	7 cambridge center	Cambridge	MA	2142	USA	0	Illumina NextSeq 500	cDNA	transcriptomic	RNA-Seq	BioSample: https://www.ncbi.nlm.nih.gov/biosample/SAMN03989369	NONE	NA	NA	NA	NA	B.cell	CLS2	B.cell
Cy80_II_CD45_F12_S936_comb	80	2	malignant	GSM1850672	Public on Apr 05 2016	Aug 13 2015	Jun 06 2016	SRA	1	melanoma tumor	Homo sapiens	tumor-of-origin: Cy80		Resected tumors were transported in DMEM (ThermoFisher Scientific) on ice immediately after surgical procurement. Tumors were rinsed with PBS (Life Technologies). A small fragment was stored in RNA-protect (Qiagen) for bulk RNA and DNA isolation. Using scalpels, the remainder of the tumor was minced into tiny cubes <1 mm3 and transferred into a 50 ml conical tube (BD Falcon) containing 10 ml pre-…	no culturing (freshly-resected tumor samples)	polyA RNA	RNA and DNA were isolated using the Qiagen minikit following the manufacturers recommendations. Whole Transcriptome amplification (WTA) was performed with a modified SMART-Seq2 protocol, with Maxima Reverse Transcriptase (Life Technologies) used in place of superscript II.	WTA products were cleaned with Agencourt XP DNA beads and 70% ethanol (Beckman Coulter) and Illumina sequencing libraries were prepared using Nextera XT (Illumina), as previously described (15). The 96 samples of a multiwall plate were pooled together, and cleaned with two 0.8x DNA SPRIs (Beckman Coulter). Library quality was assessed with a high sensitivity DNA chip (Agilent) and quantified with…	9606	single cell RNA-seq	Following sequencing on the NextSeq, BAM files were converted to merged, demultiplexed FASTQs. Paired-end reads were then mapped to the UCSC hg19 human transcriptome using Bowtie with parameters -q --phred33-quals -n 1 -e 99999999 -l 25 -I 1 -X 2000 -a -m 15 -S -p 6, which allows alignment of sequences with single base changes such as due to point mutations. Expression levels of genes were quanti…	Genome_build: hg19	Supplementary_files_format_and_content: Tab-delimited text file containing the normalized expression levels (E) for all genes with E>2 in at least 5 cells, across 3,249 cells that passed QC. the tumor-of-origin is indicated in the name of each cell (CY##). The first row denotes the classification (based on inferred CNVs) to malignant (2), non-malignant (1) or unresolved (0) cells. The second row …	GPL18573	Itay,,Tirosh	Tirosh.itay@gmail.com	Broad Institute	7 cambridge center	Cambridge	MA	2142	USA	0	Illumina NextSeq 500	cDNA	transcriptomic	RNA-Seq	BioSample: https://www.ncbi.nlm.nih.gov/biosample/SAMN03989370	NONE	NA	NA	NA	NA	Melanoma	CLS14	Melanoma
Cy81_Bulk_CD45_B01_S109_comb	81	2	malignant	GSM1850673	Public on Apr 05 2016	Aug 13 2015	Jun 06 2016	SRA	1	melanoma tumor	Homo sapiens	tumor-of-origin: Cy81		Resected tumors were transported in DMEM (ThermoFisher Scientific) on ice immediately after surgical procurement. Tumors were rinsed with PBS (Life Technologies). A small fragment was stored in RNA-protect (Qiagen) for bulk RNA and DNA isolation. Using scalpels, the remainder of the tumor was minced into tiny cubes <1 mm3 and transferred into a 50 ml conical tube (BD Falcon) containing 10 ml pre-…	no culturing (freshly-resected tumor samples)	polyA RNA	RNA and DNA were isolated using the Qiagen minikit following the manufacturers recommendations. Whole Transcriptome amplification (WTA) was performed with a modified SMART-Seq2 protocol, with Maxima Reverse Transcriptase (Life Technologies) used in place of superscript II.	WTA products were cleaned with Agencourt XP DNA beads and 70% ethanol (Beckman Coulter) and Illumina sequencing libraries were prepared using Nextera XT (Illumina), as previously described (15). The 96 samples of a multiwall plate were pooled together, and cleaned with two 0.8x DNA SPRIs (Beckman Coulter). Library quality was assessed with a high sensitivity DNA chip (Agilent) and quantified with…	9606	single cell RNA-seq	Following sequencing on the NextSeq, BAM files were converted to merged, demultiplexed FASTQs. Paired-end reads were then mapped to the UCSC hg19 human transcriptome using Bowtie with parameters -q --phred33-quals -n 1 -e 99999999 -l 25 -I 1 -X 2000 -a -m 15 -S -p 6, which allows alignment of sequences with single base changes such as due to point mutations. Expression levels of genes were quanti…	Genome_build: hg19	Supplementary_files_format_and_content: Tab-delimited text file containing the normalized expression levels (E) for all genes with E>2 in at least 5 cells, across 3,249 cells that passed QC. the tumor-of-origin is indicated in the name of each cell (CY##). The first row denotes the classification (based on inferred CNVs) to malignant (2), non-malignant (1) or unresolved (0) cells. The second row …	GPL18573	Itay,,Tirosh	Tirosh.itay@gmail.com	Broad Institute	7 cambridge center	Cambridge	MA	2142	USA	0	Illumina NextSeq 500	cDNA	transcriptomic	RNA-Seq	BioSample: https://www.ncbi.nlm.nih.gov/biosample/SAMN03989371	NONE	NA	NA	NA	NA	Melanoma	CLS5	CAF
Cy80_II_CD45_B06_S882_comb	80	2	malignant	GSM1850674	Public on Apr 05 2016	Aug 13 2015	Jun 06 2016	SRA	1	melanoma tumor	Homo sapiens	tumor-of-origin: Cy80		Resected tumors were transported in DMEM (ThermoFisher Scientific) on ice immediately after surgical procurement. Tumors were rinsed with PBS (Life Technologies). A small fragment was stored in RNA-protect (Qiagen) for bulk RNA and DNA isolation. Using scalpels, the remainder of the tumor was minced into tiny cubes <1 mm3 and transferred into a 50 ml conical tube (BD Falcon) containing 10 ml pre-…	no culturing (freshly-resected tumor samples)	polyA RNA	RNA and DNA were isolated using the Qiagen minikit following the manufacturers recommendations. Whole Transcriptome amplification (WTA) was performed with a modified SMART-Seq2 protocol, with Maxima Reverse Transcriptase (Life Technologies) used in place of superscript II.	WTA products were cleaned with Agencourt XP DNA beads and 70% ethanol (Beckman Coulter) and Illumina sequencing libraries were prepared using Nextera XT (Illumina), as previously described (15). The 96 samples of a multiwall plate were pooled together, and cleaned with two 0.8x DNA SPRIs (Beckman Coulter). Library quality was assessed with a high sensitivity DNA chip (Agilent) and quantified with…	9606	single cell RNA-seq	Following sequencing on the NextSeq, BAM files were converted to merged, demultiplexed FASTQs. Paired-end reads were then mapped to the UCSC hg19 human transcriptome using Bowtie with parameters -q --phred33-quals -n 1 -e 99999999 -l 25 -I 1 -X 2000 -a -m 15 -S -p 6, which allows alignment of sequences with single base changes such as due to point mutations. Expression levels of genes were quanti…	Genome_build: hg19	Supplementary_files_format_and_content: Tab-delimited text file containing the normalized expression levels (E) for all genes with E>2 in at least 5 cells, across 3,249 cells that passed QC. the tumor-of-origin is indicated in the name of each cell (CY##). The first row denotes the classification (based on inferred CNVs) to malignant (2), non-malignant (1) or unresolved (0) cells. The second row …	GPL18573	Itay,,Tirosh	Tirosh.itay@gmail.com	Broad Institute	7 cambridge center	Cambridge	MA	2142	USA	0	Illumina NextSeq 500	cDNA	transcriptomic	RNA-Seq	BioSample: https://www.ncbi.nlm.nih.gov/biosample/SAMN03989372	NONE	NA	NA	NA	NA	Melanoma	CLS14	Melanoma
Cy71_CD45_F10_S550_comb	71	2	malignant	GSM1850675	Public on Apr 05 2016	Aug 13 2015	Jun 06 2016	SRA	1	melanoma tumor	Homo sapiens	tumor-of-origin: Cy71		Resected tumors were transported in DMEM (ThermoFisher Scientific) on ice immediately after surgical procurement. Tumors were rinsed with PBS (Life Technologies). A small fragment was stored in RNA-protect (Qiagen) for bulk RNA and DNA isolation. Using scalpels, the remainder of the tumor was minced into tiny cubes <1 mm3 and transferred into a 50 ml conical tube (BD Falcon) containing 10 ml pre-…	no culturing (freshly-resected tumor samples)	polyA RNA	RNA and DNA were isolated using the Qiagen minikit following the manufacturers recommendations. Whole Transcriptome amplification (WTA) was performed with a modified SMART-Seq2 protocol, with Maxima Reverse Transcriptase (Life Technologies) used in place of superscript II.	WTA products were cleaned with Agencourt XP DNA beads and 70% ethanol (Beckman Coulter) and Illumina sequencing libraries were prepared using Nextera XT (Illumina), as previously described (15). The 96 samples of a multiwall plate were pooled together, and cleaned with two 0.8x DNA SPRIs (Beckman Coulter). Library quality was assessed with a high sensitivity DNA chip (Agilent) and quantified with…	9606	single cell RNA-seq	Following sequencing on the NextSeq, BAM files were converted to merged, demultiplexed FASTQs. Paired-end reads were then mapped to the UCSC hg19 human transcriptome using Bowtie with parameters -q --phred33-quals -n 1 -e 99999999 -l 25 -I 1 -X 2000 -a -m 15 -S -p 6, which allows alignment of sequences with single base changes such as due to point mutations. Expression levels of genes were quanti…	Genome_build: hg19	Supplementary_files_format_and_content: Tab-delimited text file containing the normalized expression levels (E) for all genes with E>2 in at least 5 cells, across 3,249 cells that passed QC. the tumor-of-origin is indicated in the name of each cell (CY##). The first row denotes the classification (based on inferred CNVs) to malignant (2), non-malignant (1) or unresolved (0) cells. The second row …	GPL18573	Itay,,Tirosh	Tirosh.itay@gmail.com	Broad Institute	7 cambridge center	Cambridge	MA	2142	USA	0	Illumina NextSeq 500	cDNA	transcriptomic	RNA-Seq	BioSample: https://www.ncbi.nlm.nih.gov/biosample/SAMN03989373	NONE	NA	NA	NA	NA	Melanoma	CLS1	Melanoma
Cy71_CD45_D09_S525_comb	71	2	malignant	GSM1850676	Public on Apr 05 2016	Aug 13 2015	Jun 06 2016	SRA	1	melanoma tumor	Homo sapiens	tumor-of-origin: Cy71		Resected tumors were transported in DMEM (ThermoFisher Scientific) on ice immediately after surgical procurement. Tumors were rinsed with PBS (Life Technologies). A small fragment was stored in RNA-protect (Qiagen) for bulk RNA and DNA isolation. Using scalpels, the remainder of the tumor was minced into tiny cubes <1 mm3 and transferred into a 50 ml conical tube (BD Falcon) containing 10 ml pre-…	no culturing (freshly-resected tumor samples)	polyA RNA	RNA and DNA were isolated using the Qiagen minikit following the manufacturers recommendations. Whole Transcriptome amplification (WTA) was performed with a modified SMART-Seq2 protocol, with Maxima Reverse Transcriptase (Life Technologies) used in place of superscript II.	WTA products were cleaned with Agencourt XP DNA beads and 70% ethanol (Beckman Coulter) and Illumina sequencing libraries were prepared using Nextera XT (Illumina), as previously described (15). The 96 samples of a multiwall plate were pooled together, and cleaned with two 0.8x DNA SPRIs (Beckman Coulter). Library quality was assessed with a high sensitivity DNA chip (Agilent) and quantified with…	9606	single cell RNA-seq	Following sequencing on the NextSeq, BAM files were converted to merged, demultiplexed FASTQs. Paired-end reads were then mapped to the UCSC hg19 human transcriptome using Bowtie with parameters -q --phred33-quals -n 1 -e 99999999 -l 25 -I 1 -X 2000 -a -m 15 -S -p 6, which allows alignment of sequences with single base changes such as due to point mutations. Expression levels of genes were quanti…	Genome_build: hg19	Supplementary_files_format_and_content: Tab-delimited text file containing the normalized expression levels (E) for all genes with E>2 in at least 5 cells, across 3,249 cells that passed QC. the tumor-of-origin is indicated in the name of each cell (CY##). The first row denotes the classification (based on inferred CNVs) to malignant (2), non-malignant (1) or unresolved (0) cells. The second row …	GPL18573	Itay,,Tirosh	Tirosh.itay@gmail.com	Broad Institute	7 cambridge center	Cambridge	MA	2142	USA	0	Illumina NextSeq 500	cDNA	transcriptomic	RNA-Seq	BioSample: https://www.ncbi.nlm.nih.gov/biosample/SAMN03989374	NONE	NA	NA	NA	NA	Melanoma	CLS12	Melanoma
Cy72_CD45_G01_S745_comb	72	1	Tcells	GSM1850677	Public on Apr 05 2016	Aug 13 2015	Jun 06 2016	SRA	1	melanoma tumor	Homo sapiens	tumor-of-origin: Cy72		Resected tumors were transported in DMEM (ThermoFisher Scientific) on ice immediately after surgical procurement. Tumors were rinsed with PBS (Life Technologies). A small fragment was stored in RNA-protect (Qiagen) for bulk RNA and DNA isolation. Using scalpels, the remainder of the tumor was minced into tiny cubes <1 mm3 and transferred into a 50 ml conical tube (BD Falcon) containing 10 ml pre-…	no culturing (freshly-resected tumor samples)	polyA RNA	RNA and DNA were isolated using the Qiagen minikit following the manufacturers recommendations. Whole Transcriptome amplification (WTA) was performed with a modified SMART-Seq2 protocol, with Maxima Reverse Transcriptase (Life Technologies) used in place of superscript II.	WTA products were cleaned with Agencourt XP DNA beads and 70% ethanol (Beckman Coulter) and Illumina sequencing libraries were prepared using Nextera XT (Illumina), as previously described (15). The 96 samples of a multiwall plate were pooled together, and cleaned with two 0.8x DNA SPRIs (Beckman Coulter). Library quality was assessed with a high sensitivity DNA chip (Agilent) and quantified with…	9606	single cell RNA-seq	Following sequencing on the NextSeq, BAM files were converted to merged, demultiplexed FASTQs. Paired-end reads were then mapped to the UCSC hg19 human transcriptome using Bowtie with parameters -q --phred33-quals -n 1 -e 99999999 -l 25 -I 1 -X 2000 -a -m 15 -S -p 6, which allows alignment of sequences with single base changes such as due to point mutations. Expression levels of genes were quanti…	Genome_build: hg19	Supplementary_files_format_and_content: Tab-delimited text file containing the normalized expression levels (E) for all genes with E>2 in at least 5 cells, across 3,249 cells that passed QC. the tumor-of-origin is indicated in the name of each cell (CY##). The first row denotes the classification (based on inferred CNVs) to malignant (2), non-malignant (1) or unresolved (0) cells. The second row …	GPL18573	Itay,,Tirosh	Tirosh.itay@gmail.com	Broad Institute	7 cambridge center	Cambridge	MA	2142	USA	0	Illumina NextSeq 500	cDNA	transcriptomic	RNA-Seq	BioSample: https://www.ncbi.nlm.nih.gov/biosample/SAMN03989375	NONE	NA	NA	NA	NA	T.cell	CLS4	T.cell
Cy74_CD45_H12_S480_comb	74	1	Tcells	GSM1850678	Public on Apr 05 2016	Aug 13 2015	Jun 06 2016	SRA	1	melanoma tumor	Homo sapiens	tumor-of-origin: Cy74		Resected tumors were transported in DMEM (ThermoFisher Scientific) on ice immediately after surgical procurement. Tumors were rinsed with PBS (Life Technologies). A small fragment was stored in RNA-protect (Qiagen) for bulk RNA and DNA isolation. Using scalpels, the remainder of the tumor was minced into tiny cubes <1 mm3 and transferred into a 50 ml conical tube (BD Falcon) containing 10 ml pre-…	no culturing (freshly-resected tumor samples)	polyA RNA	RNA and DNA were isolated using the Qiagen minikit following the manufacturers recommendations. Whole Transcriptome amplification (WTA) was performed with a modified SMART-Seq2 protocol, with Maxima Reverse Transcriptase (Life Technologies) used in place of superscript II.	WTA products were cleaned with Agencourt XP DNA beads and 70% ethanol (Beckman Coulter) and Illumina sequencing libraries were prepared using Nextera XT (Illumina), as previously described (15). The 96 samples of a multiwall plate were pooled together, and cleaned with two 0.8x DNA SPRIs (Beckman Coulter). Library quality was assessed with a high sensitivity DNA chip (Agilent) and quantified with…	9606	single cell RNA-seq	Following sequencing on the NextSeq, BAM files were converted to merged, demultiplexed FASTQs. Paired-end reads were then mapped to the UCSC hg19 human transcriptome using Bowtie with parameters -q --phred33-quals -n 1 -e 99999999 -l 25 -I 1 -X 2000 -a -m 15 -S -p 6, which allows alignment of sequences with single base changes such as due to point mutations. Expression levels of genes were quanti…	Genome_build: hg19	Supplementary_files_format_and_content: Tab-delimited text file containing the normalized expression levels (E) for all genes with E>2 in at least 5 cells, across 3,249 cells that passed QC. the tumor-of-origin is indicated in the name of each cell (CY##). The first row denotes the classification (based on inferred CNVs) to malignant (2), non-malignant (1) or unresolved (0) cells. The second row …	GPL18573	Itay,,Tirosh	Tirosh.itay@gmail.com	Broad Institute	7 cambridge center	Cambridge	MA	2142	USA	0	Illumina NextSeq 500	cDNA	transcriptomic	RNA-Seq	BioSample: https://www.ncbi.nlm.nih.gov/biosample/SAMN03989376	NONE	NA	NA	NA	NA	T.cell	CLS13	T.cell.CD8
CY58_1_CD45_G11_S1043_comb	58	1	Tcells	GSM1850679	Public on Apr 05 2016	Aug 13 2015	Jun 06 2016	SRA	1	melanoma tumor	Homo sapiens	tumor-of-origin: CY58		Resected tumors were transported in DMEM (ThermoFisher Scientific) on ice immediately after surgical procurement. Tumors were rinsed with PBS (Life Technologies). A small fragment was stored in RNA-protect (Qiagen) for bulk RNA and DNA isolation. Using scalpels, the remainder of the tumor was minced into tiny cubes <1 mm3 and transferred into a 50 ml conical tube (BD Falcon) containing 10 ml pre-…	no culturing (freshly-resected tumor samples)	polyA RNA	RNA and DNA were isolated using the Qiagen minikit following the manufacturers recommendations. Whole Transcriptome amplification (WTA) was performed with a modified SMART-Seq2 protocol, with Maxima Reverse Transcriptase (Life Technologies) used in place of superscript II.	WTA products were cleaned with Agencourt XP DNA beads and 70% ethanol (Beckman Coulter) and Illumina sequencing libraries were prepared using Nextera XT (Illumina), as previously described (15). The 96 samples of a multiwall plate were pooled together, and cleaned with two 0.8x DNA SPRIs (Beckman Coulter). Library quality was assessed with a high sensitivity DNA chip (Agilent) and quantified with…	9606	single cell RNA-seq	Following sequencing on the NextSeq, BAM files were converted to merged, demultiplexed FASTQs. Paired-end reads were then mapped to the UCSC hg19 human transcriptome using Bowtie with parameters -q --phred33-quals -n 1 -e 99999999 -l 25 -I 1 -X 2000 -a -m 15 -S -p 6, which allows alignment of sequences with single base changes such as due to point mutations. Expression levels of genes were quanti…	Genome_build: hg19	Supplementary_files_format_and_content: Tab-delimited text file containing the normalized expression levels (E) for all genes with E>2 in at least 5 cells, across 3,249 cells that passed QC. the tumor-of-origin is indicated in the name of each cell (CY##). The first row denotes the classification (based on inferred CNVs) to malignant (2), non-malignant (1) or unresolved (0) cells. The second row …	GPL18573	Itay,,Tirosh	Tirosh.itay@gmail.com	Broad Institute	7 cambridge center	Cambridge	MA	2142	USA	0	Illumina NextSeq 500	cDNA	transcriptomic	RNA-Seq	BioSample: https://www.ncbi.nlm.nih.gov/biosample/SAMN03989377	NONE	NA	NA	NA	NA	T.cell	CLS4	T.cell
CY58_1_CD45_D04_S1000_comb	58	1	Tcells	GSM1850680	Public on Apr 05 2016	Aug 13 2015	Jun 06 2016	SRA	1	melanoma tumor	Homo sapiens	tumor-of-origin: CY58		Resected tumors were transported in DMEM (ThermoFisher Scientific) on ice immediately after surgical procurement. Tumors were rinsed with PBS (Life Technologies). A small fragment was stored in RNA-protect (Qiagen) for bulk RNA and DNA isolation. Using scalpels, the remainder of the tumor was minced into tiny cubes <1 mm3 and transferred into a 50 ml conical tube (BD Falcon) containing 10 ml pre-…	no culturing (freshly-resected tumor samples)	polyA RNA	RNA and DNA were isolated using the Qiagen minikit following the manufacturers recommendations. Whole Transcriptome amplification (WTA) was performed with a modified SMART-Seq2 protocol, with Maxima Reverse Transcriptase (Life Technologies) used in place of superscript II.	WTA products were cleaned with Agencourt XP DNA beads and 70% ethanol (Beckman Coulter) and Illumina sequencing libraries were prepared using Nextera XT (Illumina), as previously described (15). The 96 samples of a multiwall plate were pooled together, and cleaned with two 0.8x DNA SPRIs (Beckman Coulter). Library quality was assessed with a high sensitivity DNA chip (Agilent) and quantified with…	9606	single cell RNA-seq	Following sequencing on the NextSeq, BAM files were converted to merged, demultiplexed FASTQs. Paired-end reads were then mapped to the UCSC hg19 human transcriptome using Bowtie with parameters -q --phred33-quals -n 1 -e 99999999 -l 25 -I 1 -X 2000 -a -m 15 -S -p 6, which allows alignment of sequences with single base changes such as due to point mutations. Expression levels of genes were quanti…	Genome_build: hg19	Supplementary_files_format_and_content: Tab-delimited text file containing the normalized expression levels (E) for all genes with E>2 in at least 5 cells, across 3,249 cells that passed QC. the tumor-of-origin is indicated in the name of each cell (CY##). The first row denotes the classification (based on inferred CNVs) to malignant (2), non-malignant (1) or unresolved (0) cells. The second row …	GPL18573	Itay,,Tirosh	Tirosh.itay@gmail.com	Broad Institute	7 cambridge center	Cambridge	MA	2142	USA	0	Illumina NextSeq 500	cDNA	transcriptomic	RNA-Seq	BioSample: https://www.ncbi.nlm.nih.gov/biosample/SAMN03989378	NONE	NA	NA	NA	NA	T.cell	CLS4	T.cell.CD4
Cy71_CD45_D04_S520_comb	71	1	malignant	GSM1850681	Public on Apr 05 2016	Aug 13 2015	Jun 06 2016	SRA	1	melanoma tumor	Homo sapiens	tumor-of-origin: Cy71		Resected tumors were transported in DMEM (ThermoFisher Scientific) on ice immediately after surgical procurement. Tumors were rinsed with PBS (Life Technologies). A small fragment was stored in RNA-protect (Qiagen) for bulk RNA and DNA isolation. Using scalpels, the remainder of the tumor was minced into tiny cubes <1 mm3 and transferred into a 50 ml conical tube (BD Falcon) containing 10 ml pre-…	no culturing (freshly-resected tumor samples)	polyA RNA	RNA and DNA were isolated using the Qiagen minikit following the manufacturers recommendations. Whole Transcriptome amplification (WTA) was performed with a modified SMART-Seq2 protocol, with Maxima Reverse Transcriptase (Life Technologies) used in place of superscript II.	WTA products were cleaned with Agencourt XP DNA beads and 70% ethanol (Beckman Coulter) and Illumina sequencing libraries were prepared using Nextera XT (Illumina), as previously described (15). The 96 samples of a multiwall plate were pooled together, and cleaned with two 0.8x DNA SPRIs (Beckman Coulter). Library quality was assessed with a high sensitivity DNA chip (Agilent) and quantified with…	9606	single cell RNA-seq	Following sequencing on the NextSeq, BAM files were converted to merged, demultiplexed FASTQs. Paired-end reads were then mapped to the UCSC hg19 human transcriptome using Bowtie with parameters -q --phred33-quals -n 1 -e 99999999 -l 25 -I 1 -X 2000 -a -m 15 -S -p 6, which allows alignment of sequences with single base changes such as due to point mutations. Expression levels of genes were quanti…	Genome_build: hg19	Supplementary_files_format_and_content: Tab-delimited text file containing the normalized expression levels (E) for all genes with E>2 in at least 5 cells, across 3,249 cells that passed QC. the tumor-of-origin is indicated in the name of each cell (CY##). The first row denotes the classification (based on inferred CNVs) to malignant (2), non-malignant (1) or unresolved (0) cells. The second row …	GPL18573	Itay,,Tirosh	Tirosh.itay@gmail.com	Broad Institute	7 cambridge center	Cambridge	MA	2142	USA	0	Illumina NextSeq 500	cDNA	transcriptomic	RNA-Seq	BioSample: https://www.ncbi.nlm.nih.gov/biosample/SAMN03989559	NONE	NA	NA	NA	NA	Melanoma	CLS15	Melanoma
Cy72_CD45_A11_S683_comb	72	1	Tcells	GSM1850682	Public on Apr 05 2016	Aug 13 2015	Jun 06 2016	SRA	1	melanoma tumor	Homo sapiens	tumor-of-origin: Cy72		Resected tumors were transported in DMEM (ThermoFisher Scientific) on ice immediately after surgical procurement. Tumors were rinsed with PBS (Life Technologies). A small fragment was stored in RNA-protect (Qiagen) for bulk RNA and DNA isolation. Using scalpels, the remainder of the tumor was minced into tiny cubes <1 mm3 and transferred into a 50 ml conical tube (BD Falcon) containing 10 ml pre-…	no culturing (freshly-resected tumor samples)	polyA RNA	RNA and DNA were isolated using the Qiagen minikit following the manufacturers recommendations. Whole Transcriptome amplification (WTA) was performed with a modified SMART-Seq2 protocol, with Maxima Reverse Transcriptase (Life Technologies) used in place of superscript II.	WTA products were cleaned with Agencourt XP DNA beads and 70% ethanol (Beckman Coulter) and Illumina sequencing libraries were prepared using Nextera XT (Illumina), as previously described (15). The 96 samples of a multiwall plate were pooled together, and cleaned with two 0.8x DNA SPRIs (Beckman Coulter). Library quality was assessed with a high sensitivity DNA chip (Agilent) and quantified with…	9606	single cell RNA-seq	Following sequencing on the NextSeq, BAM files were converted to merged, demultiplexed FASTQs. Paired-end reads were then mapped to the UCSC hg19 human transcriptome using Bowtie with parameters -q --phred33-quals -n 1 -e 99999999 -l 25 -I 1 -X 2000 -a -m 15 -S -p 6, which allows alignment of sequences with single base changes such as due to point mutations. Expression levels of genes were quanti…	Genome_build: hg19	Supplementary_files_format_and_content: Tab-delimited text file containing the normalized expression levels (E) for all genes with E>2 in at least 5 cells, across 3,249 cells that passed QC. the tumor-of-origin is indicated in the name of each cell (CY##). The first row denotes the classification (based on inferred CNVs) to malignant (2), non-malignant (1) or unresolved (0) cells. The second row …	GPL18573	Itay,,Tirosh	Tirosh.itay@gmail.com	Broad Institute	7 cambridge center	Cambridge	MA	2142	USA	0	Illumina NextSeq 500	cDNA	transcriptomic	RNA-Seq	BioSample: https://www.ncbi.nlm.nih.gov/biosample/SAMN03989561	NONE	NA	NA	NA	NA	T.cell	CLS7	T.cell
Cy81_FNA_CD45_C11_S227_comb	81	1	Tcells	GSM1850683	Public on Apr 05 2016	Aug 13 2015	Jun 06 2016	SRA	1	melanoma tumor	Homo sapiens	tumor-of-origin: Cy81		Resected tumors were transported in DMEM (ThermoFisher Scientific) on ice immediately after surgical procurement. Tumors were rinsed with PBS (Life Technologies). A small fragment was stored in RNA-protect (Qiagen) for bulk RNA and DNA isolation. Using scalpels, the remainder of the tumor was minced into tiny cubes <1 mm3 and transferred into a 50 ml conical tube (BD Falcon) containing 10 ml pre-…	no culturing (freshly-resected tumor samples)	polyA RNA	RNA and DNA were isolated using the Qiagen minikit following the manufacturers recommendations. Whole Transcriptome amplification (WTA) was performed with a modified SMART-Seq2 protocol, with Maxima Reverse Transcriptase (Life Technologies) used in place of superscript II.	WTA products were cleaned with Agencourt XP DNA beads and 70% ethanol (Beckman Coulter) and Illumina sequencing libraries were prepared using Nextera XT (Illumina), as previously described (15). The 96 samples of a multiwall plate were pooled together, and cleaned with two 0.8x DNA SPRIs (Beckman Coulter). Library quality was assessed with a high sensitivity DNA chip (Agilent) and quantified with…	9606	single cell RNA-seq	Following sequencing on the NextSeq, BAM files were converted to merged, demultiplexed FASTQs. Paired-end reads were then mapped to the UCSC hg19 human transcriptome using Bowtie with parameters -q --phred33-quals -n 1 -e 99999999 -l 25 -I 1 -X 2000 -a -m 15 -S -p 6, which allows alignment of sequences with single base changes such as due to point mutations. Expression levels of genes were quanti…	Genome_build: hg19	Supplementary_files_format_and_content: Tab-delimited text file containing the normalized expression levels (E) for all genes with E>2 in at least 5 cells, across 3,249 cells that passed QC. the tumor-of-origin is indicated in the name of each cell (CY##). The first row denotes the classification (based on inferred CNVs) to malignant (2), non-malignant (1) or unresolved (0) cells. The second row …	GPL18573	Itay,,Tirosh	Tirosh.itay@gmail.com	Broad Institute	7 cambridge center	Cambridge	MA	2142	USA	0	Illumina NextSeq 500	cDNA	transcriptomic	RNA-Seq	BioSample: https://www.ncbi.nlm.nih.gov/biosample/SAMN03989563	NONE	NA	NA	NA	NA	T.cell	CLS7	T.cell.CD4
Cy71_CD45_F03_S543_comb	71	1	Tcells	GSM1850684	Public on Apr 05 2016	Aug 13 2015	Jun 06 2016	SRA	1	melanoma tumor	Homo sapiens	tumor-of-origin: Cy71		Resected tumors were transported in DMEM (ThermoFisher Scientific) on ice immediately after surgical procurement. Tumors were rinsed with PBS (Life Technologies). A small fragment was stored in RNA-protect (Qiagen) for bulk RNA and DNA isolation. Using scalpels, the remainder of the tumor was minced into tiny cubes <1 mm3 and transferred into a 50 ml conical tube (BD Falcon) containing 10 ml pre-…	no culturing (freshly-resected tumor samples)	polyA RNA	RNA and DNA were isolated using the Qiagen minikit following the manufacturers recommendations. Whole Transcriptome amplification (WTA) was performed with a modified SMART-Seq2 protocol, with Maxima Reverse Transcriptase (Life Technologies) used in place of superscript II.	WTA products were cleaned with Agencourt XP DNA beads and 70% ethanol (Beckman Coulter) and Illumina sequencing libraries were prepared using Nextera XT (Illumina), as previously described (15). The 96 samples of a multiwall plate were pooled together, and cleaned with two 0.8x DNA SPRIs (Beckman Coulter). Library quality was assessed with a high sensitivity DNA chip (Agilent) and quantified with…	9606	single cell RNA-seq	Following sequencing on the NextSeq, BAM files were converted to merged, demultiplexed FASTQs. Paired-end reads were then mapped to the UCSC hg19 human transcriptome using Bowtie with parameters -q --phred33-quals -n 1 -e 99999999 -l 25 -I 1 -X 2000 -a -m 15 -S -p 6, which allows alignment of sequences with single base changes such as due to point mutations. Expression levels of genes were quanti…	Genome_build: hg19	Supplementary_files_format_and_content: Tab-delimited text file containing the normalized expression levels (E) for all genes with E>2 in at least 5 cells, across 3,249 cells that passed QC. the tumor-of-origin is indicated in the name of each cell (CY##). The first row denotes the classification (based on inferred CNVs) to malignant (2), non-malignant (1) or unresolved (0) cells. The second row …	GPL18573	Itay,,Tirosh	Tirosh.itay@gmail.com	Broad Institute	7 cambridge center	Cambridge	MA	2142	USA	0	Illumina NextSeq 500	cDNA	transcriptomic	RNA-Seq	BioSample: https://www.ncbi.nlm.nih.gov/biosample/SAMN03989565	NONE	NA	NA	NA	NA	T.cell	CLS10	T.cell.CD8
Cy80_II_CD45_F07_S931_comb	80	2	malignant	GSM1850685	Public on Apr 05 2016	Aug 13 2015	Jun 06 2016	SRA	1	melanoma tumor	Homo sapiens	tumor-of-origin: Cy80		Resected tumors were transported in DMEM (ThermoFisher Scientific) on ice immediately after surgical procurement. Tumors were rinsed with PBS (Life Technologies). A small fragment was stored in RNA-protect (Qiagen) for bulk RNA and DNA isolation. Using scalpels, the remainder of the tumor was minced into tiny cubes <1 mm3 and transferred into a 50 ml conical tube (BD Falcon) containing 10 ml pre-…	no culturing (freshly-resected tumor samples)	polyA RNA	RNA and DNA were isolated using the Qiagen minikit following the manufacturers recommendations. Whole Transcriptome amplification (WTA) was performed with a modified SMART-Seq2 protocol, with Maxima Reverse Transcriptase (Life Technologies) used in place of superscript II.	WTA products were cleaned with Agencourt XP DNA beads and 70% ethanol (Beckman Coulter) and Illumina sequencing libraries were prepared using Nextera XT (Illumina), as previously described (15). The 96 samples of a multiwall plate were pooled together, and cleaned with two 0.8x DNA SPRIs (Beckman Coulter). Library quality was assessed with a high sensitivity DNA chip (Agilent) and quantified with…	9606	single cell RNA-seq	Following sequencing on the NextSeq, BAM files were converted to merged, demultiplexed FASTQs. Paired-end reads were then mapped to the UCSC hg19 human transcriptome using Bowtie with parameters -q --phred33-quals -n 1 -e 99999999 -l 25 -I 1 -X 2000 -a -m 15 -S -p 6, which allows alignment of sequences with single base changes such as due to point mutations. Expression levels of genes were quanti…	Genome_build: hg19	Supplementary_files_format_and_content: Tab-delimited text file containing the normalized expression levels (E) for all genes with E>2 in at least 5 cells, across 3,249 cells that passed QC. the tumor-of-origin is indicated in the name of each cell (CY##). The first row denotes the classification (based on inferred CNVs) to malignant (2), non-malignant (1) or unresolved (0) cells. The second row …	GPL18573	Itay,,Tirosh	Tirosh.itay@gmail.com	Broad Institute	7 cambridge center	Cambridge	MA	2142	USA	0	Illumina NextSeq 500	cDNA	transcriptomic	RNA-Seq	BioSample: https://www.ncbi.nlm.nih.gov/biosample/SAMN03989567	NONE	NA	NA	NA	NA	Melanoma	CLS14	Melanoma
Cy72_CD45_E10_S730_comb	72	1	Tcells	GSM1850686	Public on Apr 05 2016	Aug 13 2015	Jun 06 2016	SRA	1	melanoma tumor	Homo sapiens	tumor-of-origin: Cy72		Resected tumors were transported in DMEM (ThermoFisher Scientific) on ice immediately after surgical procurement. Tumors were rinsed with PBS (Life Technologies). A small fragment was stored in RNA-protect (Qiagen) for bulk RNA and DNA isolation. Using scalpels, the remainder of the tumor was minced into tiny cubes <1 mm3 and transferred into a 50 ml conical tube (BD Falcon) containing 10 ml pre-…	no culturing (freshly-resected tumor samples)	polyA RNA	RNA and DNA were isolated using the Qiagen minikit following the manufacturers recommendations. Whole Transcriptome amplification (WTA) was performed with a modified SMART-Seq2 protocol, with Maxima Reverse Transcriptase (Life Technologies) used in place of superscript II.	WTA products were cleaned with Agencourt XP DNA beads and 70% ethanol (Beckman Coulter) and Illumina sequencing libraries were prepared using Nextera XT (Illumina), as previously described (15). The 96 samples of a multiwall plate were pooled together, and cleaned with two 0.8x DNA SPRIs (Beckman Coulter). Library quality was assessed with a high sensitivity DNA chip (Agilent) and quantified with…	9606	single cell RNA-seq	Following sequencing on the NextSeq, BAM files were converted to merged, demultiplexed FASTQs. Paired-end reads were then mapped to the UCSC hg19 human transcriptome using Bowtie with parameters -q --phred33-quals -n 1 -e 99999999 -l 25 -I 1 -X 2000 -a -m 15 -S -p 6, which allows alignment of sequences with single base changes such as due to point mutations. Expression levels of genes were quanti…	Genome_build: hg19	Supplementary_files_format_and_content: Tab-delimited text file containing the normalized expression levels (E) for all genes with E>2 in at least 5 cells, across 3,249 cells that passed QC. the tumor-of-origin is indicated in the name of each cell (CY##). The first row denotes the classification (based on inferred CNVs) to malignant (2), non-malignant (1) or unresolved (0) cells. The second row …	GPL18573	Itay,,Tirosh	Tirosh.itay@gmail.com	Broad Institute	7 cambridge center	Cambridge	MA	2142	USA	0	Illumina NextSeq 500	cDNA	transcriptomic	RNA-Seq	BioSample: https://www.ncbi.nlm.nih.gov/biosample/SAMN03989569	NONE	NA	NA	NA	NA	T.cell	CLS2	T.cell
Cy71_CD45_E10_S538_comb	71	2	malignant	GSM1850687	Public on Apr 05 2016	Aug 13 2015	Jun 06 2016	SRA	1	melanoma tumor	Homo sapiens	tumor-of-origin: Cy71		Resected tumors were transported in DMEM (ThermoFisher Scientific) on ice immediately after surgical procurement. Tumors were rinsed with PBS (Life Technologies). A small fragment was stored in RNA-protect (Qiagen) for bulk RNA and DNA isolation. Using scalpels, the remainder of the tumor was minced into tiny cubes <1 mm3 and transferred into a 50 ml conical tube (BD Falcon) containing 10 ml pre-…	no culturing (freshly-resected tumor samples)	polyA RNA	RNA and DNA were isolated using the Qiagen minikit following the manufacturers recommendations. Whole Transcriptome amplification (WTA) was performed with a modified SMART-Seq2 protocol, with Maxima Reverse Transcriptase (Life Technologies) used in place of superscript II.	WTA products were cleaned with Agencourt XP DNA beads and 70% ethanol (Beckman Coulter) and Illumina sequencing libraries were prepared using Nextera XT (Illumina), as previously described (15). The 96 samples of a multiwall plate were pooled together, and cleaned with two 0.8x DNA SPRIs (Beckman Coulter). Library quality was assessed with a high sensitivity DNA chip (Agilent) and quantified with…	9606	single cell RNA-seq	Following sequencing on the NextSeq, BAM files were converted to merged, demultiplexed FASTQs. Paired-end reads were then mapped to the UCSC hg19 human transcriptome using Bowtie with parameters -q --phred33-quals -n 1 -e 99999999 -l 25 -I 1 -X 2000 -a -m 15 -S -p 6, which allows alignment of sequences with single base changes such as due to point mutations. Expression levels of genes were quanti…	Genome_build: hg19	Supplementary_files_format_and_content: Tab-delimited text file containing the normalized expression levels (E) for all genes with E>2 in at least 5 cells, across 3,249 cells that passed QC. the tumor-of-origin is indicated in the name of each cell (CY##). The first row denotes the classification (based on inferred CNVs) to malignant (2), non-malignant (1) or unresolved (0) cells. The second row …	GPL18573	Itay,,Tirosh	Tirosh.itay@gmail.com	Broad Institute	7 cambridge center	Cambridge	MA	2142	USA	0	Illumina NextSeq 500	cDNA	transcriptomic	RNA-Seq	BioSample: https://www.ncbi.nlm.nih.gov/biosample/SAMN03989571	NONE	NA	NA	NA	NA	Melanoma	CLS9	Melanoma
CY58_1_CD45_F09_S1029_comb	58	1	Tcells	GSM1850688	Public on Apr 05 2016	Aug 13 2015	Jun 06 2016	SRA	1	melanoma tumor	Homo sapiens	tumor-of-origin: CY58		Resected tumors were transported in DMEM (ThermoFisher Scientific) on ice immediately after surgical procurement. Tumors were rinsed with PBS (Life Technologies). A small fragment was stored in RNA-protect (Qiagen) for bulk RNA and DNA isolation. Using scalpels, the remainder of the tumor was minced into tiny cubes <1 mm3 and transferred into a 50 ml conical tube (BD Falcon) containing 10 ml pre-…	no culturing (freshly-resected tumor samples)	polyA RNA	RNA and DNA were isolated using the Qiagen minikit following the manufacturers recommendations. Whole Transcriptome amplification (WTA) was performed with a modified SMART-Seq2 protocol, with Maxima Reverse Transcriptase (Life Technologies) used in place of superscript II.	WTA products were cleaned with Agencourt XP DNA beads and 70% ethanol (Beckman Coulter) and Illumina sequencing libraries were prepared using Nextera XT (Illumina), as previously described (15). The 96 samples of a multiwall plate were pooled together, and cleaned with two 0.8x DNA SPRIs (Beckman Coulter). Library quality was assessed with a high sensitivity DNA chip (Agilent) and quantified with…	9606	single cell RNA-seq	Following sequencing on the NextSeq, BAM files were converted to merged, demultiplexed FASTQs. Paired-end reads were then mapped to the UCSC hg19 human transcriptome using Bowtie with parameters -q --phred33-quals -n 1 -e 99999999 -l 25 -I 1 -X 2000 -a -m 15 -S -p 6, which allows alignment of sequences with single base changes such as due to point mutations. Expression levels of genes were quanti…	Genome_build: hg19	Supplementary_files_format_and_content: Tab-delimited text file containing the normalized expression levels (E) for all genes with E>2 in at least 5 cells, across 3,249 cells that passed QC. the tumor-of-origin is indicated in the name of each cell (CY##). The first row denotes the classification (based on inferred CNVs) to malignant (2), non-malignant (1) or unresolved (0) cells. The second row …	GPL18573	Itay,,Tirosh	Tirosh.itay@gmail.com	Broad Institute	7 cambridge center	Cambridge	MA	2142	USA	0	Illumina NextSeq 500	cDNA	transcriptomic	RNA-Seq	BioSample: https://www.ncbi.nlm.nih.gov/biosample/SAMN03989573	NONE	NA	NA	NA	NA	T.cell	CLS7	T.cell
CY58_1_CD45_B06_S978_comb	58	1	malignant	GSM1850689	Public on Apr 05 2016	Aug 13 2015	Jun 06 2016	SRA	1	melanoma tumor	Homo sapiens	tumor-of-origin: CY58		Resected tumors were transported in DMEM (ThermoFisher Scientific) on ice immediately after surgical procurement. Tumors were rinsed with PBS (Life Technologies). A small fragment was stored in RNA-protect (Qiagen) for bulk RNA and DNA isolation. Using scalpels, the remainder of the tumor was minced into tiny cubes <1 mm3 and transferred into a 50 ml conical tube (BD Falcon) containing 10 ml pre-…	no culturing (freshly-resected tumor samples)	polyA RNA	RNA and DNA were isolated using the Qiagen minikit following the manufacturers recommendations. Whole Transcriptome amplification (WTA) was performed with a modified SMART-Seq2 protocol, with Maxima Reverse Transcriptase (Life Technologies) used in place of superscript II.	WTA products were cleaned with Agencourt XP DNA beads and 70% ethanol (Beckman Coulter) and Illumina sequencing libraries were prepared using Nextera XT (Illumina), as previously described (15). The 96 samples of a multiwall plate were pooled together, and cleaned with two 0.8x DNA SPRIs (Beckman Coulter). Library quality was assessed with a high sensitivity DNA chip (Agilent) and quantified with…	9606	single cell RNA-seq	Following sequencing on the NextSeq, BAM files were converted to merged, demultiplexed FASTQs. Paired-end reads were then mapped to the UCSC hg19 human transcriptome using Bowtie with parameters -q --phred33-quals -n 1 -e 99999999 -l 25 -I 1 -X 2000 -a -m 15 -S -p 6, which allows alignment of sequences with single base changes such as due to point mutations. Expression levels of genes were quanti…	Genome_build: hg19	Supplementary_files_format_and_content: Tab-delimited text file containing the normalized expression levels (E) for all genes with E>2 in at least 5 cells, across 3,249 cells that passed QC. the tumor-of-origin is indicated in the name of each cell (CY##). The first row denotes the classification (based on inferred CNVs) to malignant (2), non-malignant (1) or unresolved (0) cells. The second row …	GPL18573	Itay,,Tirosh	Tirosh.itay@gmail.com	Broad Institute	7 cambridge center	Cambridge	MA	2142	USA	0	Illumina NextSeq 500	cDNA	transcriptomic	RNA-Seq	BioSample: https://www.ncbi.nlm.nih.gov/biosample/SAMN03989575	NONE	NA	NA	NA	NA	Melanoma	CLS3	macrophage
Cy80_II_CD45_B12_S888_comb	80	2	malignant	GSM1850690	Public on Apr 05 2016	Aug 13 2015	Jun 06 2016	SRA	1	melanoma tumor	Homo sapiens	tumor-of-origin: Cy80		Resected tumors were transported in DMEM (ThermoFisher Scientific) on ice immediately after surgical procurement. Tumors were rinsed with PBS (Life Technologies). A small fragment was stored in RNA-protect (Qiagen) for bulk RNA and DNA isolation. Using scalpels, the remainder of the tumor was minced into tiny cubes <1 mm3 and transferred into a 50 ml conical tube (BD Falcon) containing 10 ml pre-…	no culturing (freshly-resected tumor samples)	polyA RNA	RNA and DNA were isolated using the Qiagen minikit following the manufacturers recommendations. Whole Transcriptome amplification (WTA) was performed with a modified SMART-Seq2 protocol, with Maxima Reverse Transcriptase (Life Technologies) used in place of superscript II.	WTA products were cleaned with Agencourt XP DNA beads and 70% ethanol (Beckman Coulter) and Illumina sequencing libraries were prepared using Nextera XT (Illumina), as previously described (15). The 96 samples of a multiwall plate were pooled together, and cleaned with two 0.8x DNA SPRIs (Beckman Coulter). Library quality was assessed with a high sensitivity DNA chip (Agilent) and quantified with…	9606	single cell RNA-seq	Following sequencing on the NextSeq, BAM files were converted to merged, demultiplexed FASTQs. Paired-end reads were then mapped to the UCSC hg19 human transcriptome using Bowtie with parameters -q --phred33-quals -n 1 -e 99999999 -l 25 -I 1 -X 2000 -a -m 15 -S -p 6, which allows alignment of sequences with single base changes such as due to point mutations. Expression levels of genes were quanti…	Genome_build: hg19	Supplementary_files_format_and_content: Tab-delimited text file containing the normalized expression levels (E) for all genes with E>2 in at least 5 cells, across 3,249 cells that passed QC. the tumor-of-origin is indicated in the name of each cell (CY##). The first row denotes the classification (based on inferred CNVs) to malignant (2), non-malignant (1) or unresolved (0) cells. The second row …	GPL18573	Itay,,Tirosh	Tirosh.itay@gmail.com	Broad Institute	7 cambridge center	Cambridge	MA	2142	USA	0	Illumina NextSeq 500	cDNA	transcriptomic	RNA-Seq	BioSample: https://www.ncbi.nlm.nih.gov/biosample/SAMN03989577	NONE	NA	NA	NA	NA	Melanoma	CLS1	Melanoma
CY58_1_CD45_E05_S1013_comb	58	1	Tcells	GSM1850691	Public on Apr 05 2016	Aug 13 2015	Jun 06 2016	SRA	1	melanoma tumor	Homo sapiens	tumor-of-origin: CY58		Resected tumors were transported in DMEM (ThermoFisher Scientific) on ice immediately after surgical procurement. Tumors were rinsed with PBS (Life Technologies). A small fragment was stored in RNA-protect (Qiagen) for bulk RNA and DNA isolation. Using scalpels, the remainder of the tumor was minced into tiny cubes <1 mm3 and transferred into a 50 ml conical tube (BD Falcon) containing 10 ml pre-…	no culturing (freshly-resected tumor samples)	polyA RNA	RNA and DNA were isolated using the Qiagen minikit following the manufacturers recommendations. Whole Transcriptome amplification (WTA) was performed with a modified SMART-Seq2 protocol, with Maxima Reverse Transcriptase (Life Technologies) used in place of superscript II.	WTA products were cleaned with Agencourt XP DNA beads and 70% ethanol (Beckman Coulter) and Illumina sequencing libraries were prepared using Nextera XT (Illumina), as previously described (15). The 96 samples of a multiwall plate were pooled together, and cleaned with two 0.8x DNA SPRIs (Beckman Coulter). Library quality was assessed with a high sensitivity DNA chip (Agilent) and quantified with…	9606	single cell RNA-seq	Following sequencing on the NextSeq, BAM files were converted to merged, demultiplexed FASTQs. Paired-end reads were then mapped to the UCSC hg19 human transcriptome using Bowtie with parameters -q --phred33-quals -n 1 -e 99999999 -l 25 -I 1 -X 2000 -a -m 15 -S -p 6, which allows alignment of sequences with single base changes such as due to point mutations. Expression levels of genes were quanti…	Genome_build: hg19	Supplementary_files_format_and_content: Tab-delimited text file containing the normalized expression levels (E) for all genes with E>2 in at least 5 cells, across 3,249 cells that passed QC. the tumor-of-origin is indicated in the name of each cell (CY##). The first row denotes the classification (based on inferred CNVs) to malignant (2), non-malignant (1) or unresolved (0) cells. The second row …	GPL18573	Itay,,Tirosh	Tirosh.itay@gmail.com	Broad Institute	7 cambridge center	Cambridge	MA	2142	USA	0	Illumina NextSeq 500	cDNA	transcriptomic	RNA-Seq	BioSample: https://www.ncbi.nlm.nih.gov/biosample/SAMN03989592	NONE	NA	NA	NA	NA	T.cell	CLS10	T.cell.CD8
Cy71_CD45_C01_S505_comb	71	1	Tcells	GSM1850692	Public on Apr 05 2016	Aug 13 2015	Jun 06 2016	SRA	1	melanoma tumor	Homo sapiens	tumor-of-origin: Cy71		Resected tumors were transported in DMEM (ThermoFisher Scientific) on ice immediately after surgical procurement. Tumors were rinsed with PBS (Life Technologies). A small fragment was stored in RNA-protect (Qiagen) for bulk RNA and DNA isolation. Using scalpels, the remainder of the tumor was minced into tiny cubes <1 mm3 and transferred into a 50 ml conical tube (BD Falcon) containing 10 ml pre-…	no culturing (freshly-resected tumor samples)	polyA RNA	RNA and DNA were isolated using the Qiagen minikit following the manufacturers recommendations. Whole Transcriptome amplification (WTA) was performed with a modified SMART-Seq2 protocol, with Maxima Reverse Transcriptase (Life Technologies) used in place of superscript II.	WTA products were cleaned with Agencourt XP DNA beads and 70% ethanol (Beckman Coulter) and Illumina sequencing libraries were prepared using Nextera XT (Illumina), as previously described (15). The 96 samples of a multiwall plate were pooled together, and cleaned with two 0.8x DNA SPRIs (Beckman Coulter). Library quality was assessed with a high sensitivity DNA chip (Agilent) and quantified with…	9606	single cell RNA-seq	Following sequencing on the NextSeq, BAM files were converted to merged, demultiplexed FASTQs. Paired-end reads were then mapped to the UCSC hg19 human transcriptome using Bowtie with parameters -q --phred33-quals -n 1 -e 99999999 -l 25 -I 1 -X 2000 -a -m 15 -S -p 6, which allows alignment of sequences with single base changes such as due to point mutations. Expression levels of genes were quanti…	Genome_build: hg19	Supplementary_files_format_and_content: Tab-delimited text file containing the normalized expression levels (E) for all genes with E>2 in at least 5 cells, across 3,249 cells that passed QC. the tumor-of-origin is indicated in the name of each cell (CY##). The first row denotes the classification (based on inferred CNVs) to malignant (2), non-malignant (1) or unresolved (0) cells. The second row …	GPL18573	Itay,,Tirosh	Tirosh.itay@gmail.com	Broad Institute	7 cambridge center	Cambridge	MA	2142	USA	0	Illumina NextSeq 500	cDNA	transcriptomic	RNA-Seq	BioSample: https://www.ncbi.nlm.nih.gov/biosample/SAMN03989593	NONE	NA	NA	NA	NA	T.cell	CLS3	Melanoma
Cy74_CD45_D08_S428_comb	74	1	Bcells	GSM1850693	Public on Apr 05 2016	Aug 13 2015	Jun 06 2016	SRA	1	melanoma tumor	Homo sapiens	tumor-of-origin: Cy74		Resected tumors were transported in DMEM (ThermoFisher Scientific) on ice immediately after surgical procurement. Tumors were rinsed with PBS (Life Technologies). A small fragment was stored in RNA-protect (Qiagen) for bulk RNA and DNA isolation. Using scalpels, the remainder of the tumor was minced into tiny cubes <1 mm3 and transferred into a 50 ml conical tube (BD Falcon) containing 10 ml pre-…	no culturing (freshly-resected tumor samples)	polyA RNA	RNA and DNA were isolated using the Qiagen minikit following the manufacturers recommendations. Whole Transcriptome amplification (WTA) was performed with a modified SMART-Seq2 protocol, with Maxima Reverse Transcriptase (Life Technologies) used in place of superscript II.	WTA products were cleaned with Agencourt XP DNA beads and 70% ethanol (Beckman Coulter) and Illumina sequencing libraries were prepared using Nextera XT (Illumina), as previously described (15). The 96 samples of a multiwall plate were pooled together, and cleaned with two 0.8x DNA SPRIs (Beckman Coulter). Library quality was assessed with a high sensitivity DNA chip (Agilent) and quantified with…	9606	single cell RNA-seq	Following sequencing on the NextSeq, BAM files were converted to merged, demultiplexed FASTQs. Paired-end reads were then mapped to the UCSC hg19 human transcriptome using Bowtie with parameters -q --phred33-quals -n 1 -e 99999999 -l 25 -I 1 -X 2000 -a -m 15 -S -p 6, which allows alignment of sequences with single base changes such as due to point mutations. Expression levels of genes were quanti…	Genome_build: hg19	Supplementary_files_format_and_content: Tab-delimited text file containing the normalized expression levels (E) for all genes with E>2 in at least 5 cells, across 3,249 cells that passed QC. the tumor-of-origin is indicated in the name of each cell (CY##). The first row denotes the classification (based on inferred CNVs) to malignant (2), non-malignant (1) or unresolved (0) cells. The second row …	GPL18573	Itay,,Tirosh	Tirosh.itay@gmail.com	Broad Institute	7 cambridge center	Cambridge	MA	2142	USA	0	Illumina NextSeq 500	cDNA	transcriptomic	RNA-Seq	BioSample: https://www.ncbi.nlm.nih.gov/biosample/SAMN03989579	NONE	NA	NA	NA	NA	B.cell	CLS7	B.cell
CY58_1_CD45_F04_S1024_comb	58	1	Tcells	GSM1850694	Public on Apr 05 2016	Aug 13 2015	Jun 06 2016	SRA	1	melanoma tumor	Homo sapiens	tumor-of-origin: CY58		Resected tumors were transported in DMEM (ThermoFisher Scientific) on ice immediately after surgical procurement. Tumors were rinsed with PBS (Life Technologies). A small fragment was stored in RNA-protect (Qiagen) for bulk RNA and DNA isolation. Using scalpels, the remainder of the tumor was minced into tiny cubes <1 mm3 and transferred into a 50 ml conical tube (BD Falcon) containing 10 ml pre-…	no culturing (freshly-resected tumor samples)	polyA RNA	RNA and DNA were isolated using the Qiagen minikit following the manufacturers recommendations. Whole Transcriptome amplification (WTA) was performed with a modified SMART-Seq2 protocol, with Maxima Reverse Transcriptase (Life Technologies) used in place of superscript II.	WTA products were cleaned with Agencourt XP DNA beads and 70% ethanol (Beckman Coulter) and Illumina sequencing libraries were prepared using Nextera XT (Illumina), as previously described (15). The 96 samples of a multiwall plate were pooled together, and cleaned with two 0.8x DNA SPRIs (Beckman Coulter). Library quality was assessed with a high sensitivity DNA chip (Agilent) and quantified with…	9606	single cell RNA-seq	Following sequencing on the NextSeq, BAM files were converted to merged, demultiplexed FASTQs. Paired-end reads were then mapped to the UCSC hg19 human transcriptome using Bowtie with parameters -q --phred33-quals -n 1 -e 99999999 -l 25 -I 1 -X 2000 -a -m 15 -S -p 6, which allows alignment of sequences with single base changes such as due to point mutations. Expression levels of genes were quanti…	Genome_build: hg19	Supplementary_files_format_and_content: Tab-delimited text file containing the normalized expression levels (E) for all genes with E>2 in at least 5 cells, across 3,249 cells that passed QC. the tumor-of-origin is indicated in the name of each cell (CY##). The first row denotes the classification (based on inferred CNVs) to malignant (2), non-malignant (1) or unresolved (0) cells. The second row …	GPL18573	Itay,,Tirosh	Tirosh.itay@gmail.com	Broad Institute	7 cambridge center	Cambridge	MA	2142	USA	0	Illumina NextSeq 500	cDNA	transcriptomic	RNA-Seq	BioSample: https://www.ncbi.nlm.nih.gov/biosample/SAMN03989581	NONE	NA	NA	NA	NA	T.cell	CLS6	T.cell.CD8
Cy72_CD45_A01_S673_comb	72	1	malignant	GSM1850695	Public on Apr 05 2016	Aug 13 2015	Jun 06 2016	SRA	1	melanoma tumor	Homo sapiens	tumor-of-origin: Cy72		Resected tumors were transported in DMEM (ThermoFisher Scientific) on ice immediately after surgical procurement. Tumors were rinsed with PBS (Life Technologies). A small fragment was stored in RNA-protect (Qiagen) for bulk RNA and DNA isolation. Using scalpels, the remainder of the tumor was minced into tiny cubes <1 mm3 and transferred into a 50 ml conical tube (BD Falcon) containing 10 ml pre-…	no culturing (freshly-resected tumor samples)	polyA RNA	RNA and DNA were isolated using the Qiagen minikit following the manufacturers recommendations. Whole Transcriptome amplification (WTA) was performed with a modified SMART-Seq2 protocol, with Maxima Reverse Transcriptase (Life Technologies) used in place of superscript II.	WTA products were cleaned with Agencourt XP DNA beads and 70% ethanol (Beckman Coulter) and Illumina sequencing libraries were prepared using Nextera XT (Illumina), as previously described (15). The 96 samples of a multiwall plate were pooled together, and cleaned with two 0.8x DNA SPRIs (Beckman Coulter). Library quality was assessed with a high sensitivity DNA chip (Agilent) and quantified with…	9606	single cell RNA-seq	Following sequencing on the NextSeq, BAM files were converted to merged, demultiplexed FASTQs. Paired-end reads were then mapped to the UCSC hg19 human transcriptome using Bowtie with parameters -q --phred33-quals -n 1 -e 99999999 -l 25 -I 1 -X 2000 -a -m 15 -S -p 6, which allows alignment of sequences with single base changes such as due to point mutations. Expression levels of genes were quanti…	Genome_build: hg19	Supplementary_files_format_and_content: Tab-delimited text file containing the normalized expression levels (E) for all genes with E>2 in at least 5 cells, across 3,249 cells that passed QC. the tumor-of-origin is indicated in the name of each cell (CY##). The first row denotes the classification (based on inferred CNVs) to malignant (2), non-malignant (1) or unresolved (0) cells. The second row …	GPL18573	Itay,,Tirosh	Tirosh.itay@gmail.com	Broad Institute	7 cambridge center	Cambridge	MA	2142	USA	0	Illumina NextSeq 500	cDNA	transcriptomic	RNA-Seq	BioSample: https://www.ncbi.nlm.nih.gov/biosample/SAMN03989583	NONE	NA	NA	NA	NA	Melanoma	CLS13	T.cell.CD8
Cy80_II_CD45_A09_S873_comb	80	2	malignant	GSM1850696	Public on Apr 05 2016	Aug 13 2015	Jun 06 2016	SRA	1	melanoma tumor	Homo sapiens	tumor-of-origin: Cy80		Resected tumors were transported in DMEM (ThermoFisher Scientific) on ice immediately after surgical procurement. Tumors were rinsed with PBS (Life Technologies). A small fragment was stored in RNA-protect (Qiagen) for bulk RNA and DNA isolation. Using scalpels, the remainder of the tumor was minced into tiny cubes <1 mm3 and transferred into a 50 ml conical tube (BD Falcon) containing 10 ml pre-…	no culturing (freshly-resected tumor samples)	polyA RNA	RNA and DNA were isolated using the Qiagen minikit following the manufacturers recommendations. Whole Transcriptome amplification (WTA) was performed with a modified SMART-Seq2 protocol, with Maxima Reverse Transcriptase (Life Technologies) used in place of superscript II.	WTA products were cleaned with Agencourt XP DNA beads and 70% ethanol (Beckman Coulter) and Illumina sequencing libraries were prepared using Nextera XT (Illumina), as previously described (15). The 96 samples of a multiwall plate were pooled together, and cleaned with two 0.8x DNA SPRIs (Beckman Coulter). Library quality was assessed with a high sensitivity DNA chip (Agilent) and quantified with…	9606	single cell RNA-seq	Following sequencing on the NextSeq, BAM files were converted to merged, demultiplexed FASTQs. Paired-end reads were then mapped to the UCSC hg19 human transcriptome using Bowtie with parameters -q --phred33-quals -n 1 -e 99999999 -l 25 -I 1 -X 2000 -a -m 15 -S -p 6, which allows alignment of sequences with single base changes such as due to point mutations. Expression levels of genes were quanti…	Genome_build: hg19	Supplementary_files_format_and_content: Tab-delimited text file containing the normalized expression levels (E) for all genes with E>2 in at least 5 cells, across 3,249 cells that passed QC. the tumor-of-origin is indicated in the name of each cell (CY##). The first row denotes the classification (based on inferred CNVs) to malignant (2), non-malignant (1) or unresolved (0) cells. The second row …	GPL18573	Itay,,Tirosh	Tirosh.itay@gmail.com	Broad Institute	7 cambridge center	Cambridge	MA	2142	USA	0	Illumina NextSeq 500	cDNA	transcriptomic	RNA-Seq	BioSample: https://www.ncbi.nlm.nih.gov/biosample/SAMN03989585	NONE	NA	NA	NA	NA	Melanoma	CLS14	Melanoma
CY58_1_CD45_F12_S1032_comb	58	1	Tcells	GSM1850697	Public on Apr 05 2016	Aug 13 2015	Jun 06 2016	SRA	1	melanoma tumor	Homo sapiens	tumor-of-origin: CY58		Resected tumors were transported in DMEM (ThermoFisher Scientific) on ice immediately after surgical procurement. Tumors were rinsed with PBS (Life Technologies). A small fragment was stored in RNA-protect (Qiagen) for bulk RNA and DNA isolation. Using scalpels, the remainder of the tumor was minced into tiny cubes <1 mm3 and transferred into a 50 ml conical tube (BD Falcon) containing 10 ml pre-…	no culturing (freshly-resected tumor samples)	polyA RNA	RNA and DNA were isolated using the Qiagen minikit following the manufacturers recommendations. Whole Transcriptome amplification (WTA) was performed with a modified SMART-Seq2 protocol, with Maxima Reverse Transcriptase (Life Technologies) used in place of superscript II.	WTA products were cleaned with Agencourt XP DNA beads and 70% ethanol (Beckman Coulter) and Illumina sequencing libraries were prepared using Nextera XT (Illumina), as previously described (15). The 96 samples of a multiwall plate were pooled together, and cleaned with two 0.8x DNA SPRIs (Beckman Coulter). Library quality was assessed with a high sensitivity DNA chip (Agilent) and quantified with…	9606	single cell RNA-seq	Following sequencing on the NextSeq, BAM files were converted to merged, demultiplexed FASTQs. Paired-end reads were then mapped to the UCSC hg19 human transcriptome using Bowtie with parameters -q --phred33-quals -n 1 -e 99999999 -l 25 -I 1 -X 2000 -a -m 15 -S -p 6, which allows alignment of sequences with single base changes such as due to point mutations. Expression levels of genes were quanti…	Genome_build: hg19	Supplementary_files_format_and_content: Tab-delimited text file containing the normalized expression levels (E) for all genes with E>2 in at least 5 cells, across 3,249 cells that passed QC. the tumor-of-origin is indicated in the name of each cell (CY##). The first row denotes the classification (based on inferred CNVs) to malignant (2), non-malignant (1) or unresolved (0) cells. The second row …	GPL18573	Itay,,Tirosh	Tirosh.itay@gmail.com	Broad Institute	7 cambridge center	Cambridge	MA	2142	USA	0	Illumina NextSeq 500	cDNA	transcriptomic	RNA-Seq	BioSample: https://www.ncbi.nlm.nih.gov/biosample/SAMN03989587	NONE	NA	NA	NA	NA	T.cell	CLS8	T.cell.CD4
CY58_1_CD45_G09_S1041_comb	58	1	Tcells	GSM1850698	Public on Apr 05 2016	Aug 13 2015	Jun 06 2016	SRA	1	melanoma tumor	Homo sapiens	tumor-of-origin: CY58		Resected tumors were transported in DMEM (ThermoFisher Scientific) on ice immediately after surgical procurement. Tumors were rinsed with PBS (Life Technologies). A small fragment was stored in RNA-protect (Qiagen) for bulk RNA and DNA isolation. Using scalpels, the remainder of the tumor was minced into tiny cubes <1 mm3 and transferred into a 50 ml conical tube (BD Falcon) containing 10 ml pre-…	no culturing (freshly-resected tumor samples)	polyA RNA	RNA and DNA were isolated using the Qiagen minikit following the manufacturers recommendations. Whole Transcriptome amplification (WTA) was performed with a modified SMART-Seq2 protocol, with Maxima Reverse Transcriptase (Life Technologies) used in place of superscript II.	WTA products were cleaned with Agencourt XP DNA beads and 70% ethanol (Beckman Coulter) and Illumina sequencing libraries were prepared using Nextera XT (Illumina), as previously described (15). The 96 samples of a multiwall plate were pooled together, and cleaned with two 0.8x DNA SPRIs (Beckman Coulter). Library quality was assessed with a high sensitivity DNA chip (Agilent) and quantified with…	9606	single cell RNA-seq	Following sequencing on the NextSeq, BAM files were converted to merged, demultiplexed FASTQs. Paired-end reads were then mapped to the UCSC hg19 human transcriptome using Bowtie with parameters -q --phred33-quals -n 1 -e 99999999 -l 25 -I 1 -X 2000 -a -m 15 -S -p 6, which allows alignment of sequences with single base changes such as due to point mutations. Expression levels of genes were quanti…	Genome_build: hg19	Supplementary_files_format_and_content: Tab-delimited text file containing the normalized expression levels (E) for all genes with E>2 in at least 5 cells, across 3,249 cells that passed QC. the tumor-of-origin is indicated in the name of each cell (CY##). The first row denotes the classification (based on inferred CNVs) to malignant (2), non-malignant (1) or unresolved (0) cells. The second row …	GPL18573	Itay,,Tirosh	Tirosh.itay@gmail.com	Broad Institute	7 cambridge center	Cambridge	MA	2142	USA	0	Illumina NextSeq 500	cDNA	transcriptomic	RNA-Seq	BioSample: https://www.ncbi.nlm.nih.gov/biosample/SAMN03989590	NONE	NA	NA	NA	NA	T.cell	CLS8	T.cell.CD4
Cy81_FNA_CD45_F04_S256_comb	81	1	Tcells	GSM1850699	Public on Apr 05 2016	Aug 13 2015	Jun 06 2016	SRA	1	melanoma tumor	Homo sapiens	tumor-of-origin: Cy81		Resected tumors were transported in DMEM (ThermoFisher Scientific) on ice immediately after surgical procurement. Tumors were rinsed with PBS (Life Technologies). A small fragment was stored in RNA-protect (Qiagen) for bulk RNA and DNA isolation. Using scalpels, the remainder of the tumor was minced into tiny cubes <1 mm3 and transferred into a 50 ml conical tube (BD Falcon) containing 10 ml pre-…	no culturing (freshly-resected tumor samples)	polyA RNA	RNA and DNA were isolated using the Qiagen minikit following the manufacturers recommendations. Whole Transcriptome amplification (WTA) was performed with a modified SMART-Seq2 protocol, with Maxima Reverse Transcriptase (Life Technologies) used in place of superscript II.	WTA products were cleaned with Agencourt XP DNA beads and 70% ethanol (Beckman Coulter) and Illumina sequencing libraries were prepared using Nextera XT (Illumina), as previously described (15). The 96 samples of a multiwall plate were pooled together, and cleaned with two 0.8x DNA SPRIs (Beckman Coulter). Library quality was assessed with a high sensitivity DNA chip (Agilent) and quantified with…	9606	single cell RNA-seq	Following sequencing on the NextSeq, BAM files were converted to merged, demultiplexed FASTQs. Paired-end reads were then mapped to the UCSC hg19 human transcriptome using Bowtie with parameters -q --phred33-quals -n 1 -e 99999999 -l 25 -I 1 -X 2000 -a -m 15 -S -p 6, which allows alignment of sequences with single base changes such as due to point mutations. Expression levels of genes were quanti…	Genome_build: hg19	Supplementary_files_format_and_content: Tab-delimited text file containing the normalized expression levels (E) for all genes with E>2 in at least 5 cells, across 3,249 cells that passed QC. the tumor-of-origin is indicated in the name of each cell (CY##). The first row denotes the classification (based on inferred CNVs) to malignant (2), non-malignant (1) or unresolved (0) cells. The second row …	GPL18573	Itay,,Tirosh	Tirosh.itay@gmail.com	Broad Institute	7 cambridge center	Cambridge	MA	2142	USA	0	Illumina NextSeq 500	cDNA	transcriptomic	RNA-Seq	BioSample: https://www.ncbi.nlm.nih.gov/biosample/SAMN03989595	NONE	NA	NA	NA	NA	T.cell	CLS11	T.cell.CD8
Cy74_CD45_C10_S418_comb	74	1	malignant	GSM1850700	Public on Apr 05 2016	Aug 13 2015	Jun 06 2016	SRA	1	melanoma tumor	Homo sapiens	tumor-of-origin: Cy74		Resected tumors were transported in DMEM (ThermoFisher Scientific) on ice immediately after surgical procurement. Tumors were rinsed with PBS (Life Technologies). A small fragment was stored in RNA-protect (Qiagen) for bulk RNA and DNA isolation. Using scalpels, the remainder of the tumor was minced into tiny cubes <1 mm3 and transferred into a 50 ml conical tube (BD Falcon) containing 10 ml pre-…	no culturing (freshly-resected tumor samples)	polyA RNA	RNA and DNA were isolated using the Qiagen minikit following the manufacturers recommendations. Whole Transcriptome amplification (WTA) was performed with a modified SMART-Seq2 protocol, with Maxima Reverse Transcriptase (Life Technologies) used in place of superscript II.	WTA products were cleaned with Agencourt XP DNA beads and 70% ethanol (Beckman Coulter) and Illumina sequencing libraries were prepared using Nextera XT (Illumina), as previously described (15). The 96 samples of a multiwall plate were pooled together, and cleaned with two 0.8x DNA SPRIs (Beckman Coulter). Library quality was assessed with a high sensitivity DNA chip (Agilent) and quantified with…	9606	single cell RNA-seq	Following sequencing on the NextSeq, BAM files were converted to merged, demultiplexed FASTQs. Paired-end reads were then mapped to the UCSC hg19 human transcriptome using Bowtie with parameters -q --phred33-quals -n 1 -e 99999999 -l 25 -I 1 -X 2000 -a -m 15 -S -p 6, which allows alignment of sequences with single base changes such as due to point mutations. Expression levels of genes were quanti…	Genome_build: hg19	Supplementary_files_format_and_content: Tab-delimited text file containing the normalized expression levels (E) for all genes with E>2 in at least 5 cells, across 3,249 cells that passed QC. the tumor-of-origin is indicated in the name of each cell (CY##). The first row denotes the classification (based on inferred CNVs) to malignant (2), non-malignant (1) or unresolved (0) cells. The second row …	GPL18573	Itay,,Tirosh	Tirosh.itay@gmail.com	Broad Institute	7 cambridge center	Cambridge	MA	2142	USA	0	Illumina NextSeq 500	cDNA	transcriptomic	RNA-Seq	BioSample: https://www.ncbi.nlm.nih.gov/biosample/SAMN03989598	NONE	NA	NA	NA	NA	Melanoma	CLS3	macrophage
Cy80_II_CD45_F11_S935_comb	80	2	malignant	GSM1850701	Public on Apr 05 2016	Aug 13 2015	Jun 06 2016	SRA	1	melanoma tumor	Homo sapiens	tumor-of-origin: Cy80		Resected tumors were transported in DMEM (ThermoFisher Scientific) on ice immediately after surgical procurement. Tumors were rinsed with PBS (Life Technologies). A small fragment was stored in RNA-protect (Qiagen) for bulk RNA and DNA isolation. Using scalpels, the remainder of the tumor was minced into tiny cubes <1 mm3 and transferred into a 50 ml conical tube (BD Falcon) containing 10 ml pre-…	no culturing (freshly-resected tumor samples)	polyA RNA	RNA and DNA were isolated using the Qiagen minikit following the manufacturers recommendations. Whole Transcriptome amplification (WTA) was performed with a modified SMART-Seq2 protocol, with Maxima Reverse Transcriptase (Life Technologies) used in place of superscript II.	WTA products were cleaned with Agencourt XP DNA beads and 70% ethanol (Beckman Coulter) and Illumina sequencing libraries were prepared using Nextera XT (Illumina), as previously described (15). The 96 samples of a multiwall plate were pooled together, and cleaned with two 0.8x DNA SPRIs (Beckman Coulter). Library quality was assessed with a high sensitivity DNA chip (Agilent) and quantified with…	9606	single cell RNA-seq	Following sequencing on the NextSeq, BAM files were converted to merged, demultiplexed FASTQs. Paired-end reads were then mapped to the UCSC hg19 human transcriptome using Bowtie with parameters -q --phred33-quals -n 1 -e 99999999 -l 25 -I 1 -X 2000 -a -m 15 -S -p 6, which allows alignment of sequences with single base changes such as due to point mutations. Expression levels of genes were quanti…	Genome_build: hg19	Supplementary_files_format_and_content: Tab-delimited text file containing the normalized expression levels (E) for all genes with E>2 in at least 5 cells, across 3,249 cells that passed QC. the tumor-of-origin is indicated in the name of each cell (CY##). The first row denotes the classification (based on inferred CNVs) to malignant (2), non-malignant (1) or unresolved (0) cells. The second row …	GPL18573	Itay,,Tirosh	Tirosh.itay@gmail.com	Broad Institute	7 cambridge center	Cambridge	MA	2142	USA	0	Illumina NextSeq 500	cDNA	transcriptomic	RNA-Seq	BioSample: https://www.ncbi.nlm.nih.gov/biosample/SAMN03989600	NONE	NA	NA	NA	NA	Melanoma	CLS14	Melanoma
Cy74_CD45_G04_S460_comb	74	1	Tcells	GSM1850702	Public on Apr 05 2016	Aug 13 2015	Jun 06 2016	SRA	1	melanoma tumor	Homo sapiens	tumor-of-origin: Cy74		Resected tumors were transported in DMEM (ThermoFisher Scientific) on ice immediately after surgical procurement. Tumors were rinsed with PBS (Life Technologies). A small fragment was stored in RNA-protect (Qiagen) for bulk RNA and DNA isolation. Using scalpels, the remainder of the tumor was minced into tiny cubes <1 mm3 and transferred into a 50 ml conical tube (BD Falcon) containing 10 ml pre-…	no culturing (freshly-resected tumor samples)	polyA RNA	RNA and DNA were isolated using the Qiagen minikit following the manufacturers recommendations. Whole Transcriptome amplification (WTA) was performed with a modified SMART-Seq2 protocol, with Maxima Reverse Transcriptase (Life Technologies) used in place of superscript II.	WTA products were cleaned with Agencourt XP DNA beads and 70% ethanol (Beckman Coulter) and Illumina sequencing libraries were prepared using Nextera XT (Illumina), as previously described (15). The 96 samples of a multiwall plate were pooled together, and cleaned with two 0.8x DNA SPRIs (Beckman Coulter). Library quality was assessed with a high sensitivity DNA chip (Agilent) and quantified with…	9606	single cell RNA-seq	Following sequencing on the NextSeq, BAM files were converted to merged, demultiplexed FASTQs. Paired-end reads were then mapped to the UCSC hg19 human transcriptome using Bowtie with parameters -q --phred33-quals -n 1 -e 99999999 -l 25 -I 1 -X 2000 -a -m 15 -S -p 6, which allows alignment of sequences with single base changes such as due to point mutations. Expression levels of genes were quanti…	Genome_build: hg19	Supplementary_files_format_and_content: Tab-delimited text file containing the normalized expression levels (E) for all genes with E>2 in at least 5 cells, across 3,249 cells that passed QC. the tumor-of-origin is indicated in the name of each cell (CY##). The first row denotes the classification (based on inferred CNVs) to malignant (2), non-malignant (1) or unresolved (0) cells. The second row …	GPL18573	Itay,,Tirosh	Tirosh.itay@gmail.com	Broad Institute	7 cambridge center	Cambridge	MA	2142	USA	0	Illumina NextSeq 500	cDNA	transcriptomic	RNA-Seq	BioSample: https://www.ncbi.nlm.nih.gov/biosample/SAMN03989602	NONE	NA	NA	NA	NA	T.cell	CLS4	T.cell
CY58_1_CD45_C03_S987_comb	58	1	Tcells	GSM1850703	Public on Apr 05 2016	Aug 13 2015	Jun 06 2016	SRA	1	melanoma tumor	Homo sapiens	tumor-of-origin: CY58		Resected tumors were transported in DMEM (ThermoFisher Scientific) on ice immediately after surgical procurement. Tumors were rinsed with PBS (Life Technologies). A small fragment was stored in RNA-protect (Qiagen) for bulk RNA and DNA isolation. Using scalpels, the remainder of the tumor was minced into tiny cubes <1 mm3 and transferred into a 50 ml conical tube (BD Falcon) containing 10 ml pre-…	no culturing (freshly-resected tumor samples)	polyA RNA	RNA and DNA were isolated using the Qiagen minikit following the manufacturers recommendations. Whole Transcriptome amplification (WTA) was performed with a modified SMART-Seq2 protocol, with Maxima Reverse Transcriptase (Life Technologies) used in place of superscript II.	WTA products were cleaned with Agencourt XP DNA beads and 70% ethanol (Beckman Coulter) and Illumina sequencing libraries were prepared using Nextera XT (Illumina), as previously described (15). The 96 samples of a multiwall plate were pooled together, and cleaned with two 0.8x DNA SPRIs (Beckman Coulter). Library quality was assessed with a high sensitivity DNA chip (Agilent) and quantified with…	9606	single cell RNA-seq	Following sequencing on the NextSeq, BAM files were converted to merged, demultiplexed FASTQs. Paired-end reads were then mapped to the UCSC hg19 human transcriptome using Bowtie with parameters -q --phred33-quals -n 1 -e 99999999 -l 25 -I 1 -X 2000 -a -m 15 -S -p 6, which allows alignment of sequences with single base changes such as due to point mutations. Expression levels of genes were quanti…	Genome_build: hg19	Supplementary_files_format_and_content: Tab-delimited text file containing the normalized expression levels (E) for all genes with E>2 in at least 5 cells, across 3,249 cells that passed QC. the tumor-of-origin is indicated in the name of each cell (CY##). The first row denotes the classification (based on inferred CNVs) to malignant (2), non-malignant (1) or unresolved (0) cells. The second row …	GPL18573	Itay,,Tirosh	Tirosh.itay@gmail.com	Broad Institute	7 cambridge center	Cambridge	MA	2142	USA	0	Illumina NextSeq 500	cDNA	transcriptomic	RNA-Seq	BioSample: https://www.ncbi.nlm.nih.gov/biosample/SAMN03989604	NONE	NA	NA	NA	NA	T.cell	CLS4	T.cell.CD4
[truncated: 4,480 more rows]

## Sheet: Supplementary Data 4B
Supplementary Data 4B. Cell information of Jerby-Arnon et al 2018 scRNA-seq including cell cluster.
NAME	CLINIC	LABEL	no.genes	log.no.reads	cluster
cy78_CD45_neg_1_B04_S496_comb	TRUE	Mel78	8258	12.7881	5
cy79_p4_CD45_neg_PDL1_neg_E11_S1115_comb	TRUE	Mel79	2047	8.65295	7
CY88_5_B10_S694_comb	TRUE	Mel88	5375	11.8438	2
cy79_p1_CD45_neg_PDL1_pos_AS_C1_R1_F07_S67_comb	TRUE	Mel79	5648	11.2118	9
cy78_CD45_neg_3_H06_S762_comb	TRUE	Mel78	7409	12.8488	4
cy79_p1_CD45_neg_PDL1_pos_AS_C1_R1_G01_S73_comb	TRUE	Mel79	6988	11.4348	10
cy79_p1_CD45_neg_PDL1_neg_AS_C4_R1_D09_S141_comb	TRUE	Mel79	5195	11.0619	10
CY88_3_D02_S614_comb	TRUE	Mel88	7345	13.1121	5
cy79_p1_CD45_neg_PDL1_neg_AS_C4_R1_D06_S138_comb	TRUE	Mel79	4847	11.0033	7
cy53_1_CD45_neg_C06_S318_comb	TRUE	Mel53	4467	11.4835	9
cy79_p1_CD45_neg_PDL1_pos_AS_C1_R1_C04_S28_comb	TRUE	Mel79	3968	10.5212	7
Cy71_CD45_D08_S524_comb	TRUE	Mel71	4660	11.8767	5
Cy81_FNA_CD45_B01_S301_comb	TRUE	Mel81	6387	12.185	9
CY88_5_B06_S690_comb	TRUE	Mel88	6987	12.8685	4
cy79_p3_CD45_neg_PDL1_neg_E04_S244_comb	TRUE	Mel79	5197	13.2885	7
Cy80_II_CD45_B07_S883_comb	TRUE	Mel80	5913	11.5521	16
cy79_p4_CD45_neg_PDL1_neg_H11_S1151_comb	TRUE	Mel79	4855	11.7609	10
Cy81_Bulk_CD45_B10_S118_comb	TRUE	Mel81	8366	13.2379	9
cy79_p5_CD45_neg_PDL1_neg_F10_S838_comb	TRUE	Mel79	2394	9.2751	5
CY88_3_F01_S637_comb	TRUE	Mel88	6010	12.4458	4
CY88_3_C01_S601_comb	TRUE	Mel88	6332	12.9066	4
CY89NEG_E07_S55_comb	TRUE	Mel89	7752	13.2392	5
CY89CORE11_G02_S170_comb	TRUE	Mel89	6591	12.9205	5
[truncated: 7,163 more rows]

## Sheet: Supplementary Data 4C
Supplementary Data 4C. Enrichments of bulk-based pSKCM modules in cell type specific network modules from scRNA-seq with FDR corrected FET p-value < 0.05
[truncated: 4,807 more rows]
