# Supplementary material for: Network models of primary melanoma microenvironments identify key melanoma regulators underlying prognosis
Source: Nat Commun. 2021 Feb 22;12:1214. doi: 10.1038/s41467-021-21457-0 (PMC7900178; doi:10.1038/s41467-021-21457-0)
Supplement: Supplementary file 6 — Supplementary Data 5 [file 41467_2021_21457_MOESM6_ESM.xlsx]

## Sheet: Supplementary Data 5
Supplemetary Data 5. List of significant correlations between methylation profiles and gene expressions for TCGA-pSKCM cohort with Bonferroni corrected Spearman correlation p-value < 0.05.
Variant	Gene	r	Pval	Padj	Type
cg00011482	PAX9	0.490006	2.63522e-07	0.0407052	cis
cg00022688	ACSL5	-0.488101	2.97826e-07	0.046004	cis
cg00032205	TSPYL5	-0.729722	1.05973e-17	1.63692e-12	cis
cg00052578	TMEM108	0.53196	1.45973e-08	0.00225479	cis
cg00076313	ELFN1	0.527248	2.06068e-08	0.00318306	cis
cg00086670	AS3MT	-0.515362	4.80536e-08	0.00742264	cis
cg00091633	FSTL1	-0.498751	1.48817e-07	0.0229872	cis
cg00101227	MPZ	-0.591973	1.09558e-10	1.6923e-05	cis
cg00102955	CA14	-0.583006	2.42568e-10	3.74685e-05	cis
cg00118229	PDE9A	0.535646	1.11058e-08	0.00171547	cis
cg00126261	PRDM13	0.513222	5.57751e-08	0.00861536	cis
cg00141162	HCLS1	-0.493036	2.16571e-07	0.0334529	cis
cg00150363	MID2	-0.629437	2.98988e-12	4.61834e-07	cis
cg00151914	RASL10B	-0.520186	3.42132e-08	0.00528477	cis
cg00155609	PRDX2	-0.540693	7.59762e-09	0.00117357	cis
cg00169373	C3orf18	-0.521113	3.20301e-08	0.00494756	cis
cg00178984	SLC16A7	0.543859	5.96807e-09	0.000921864	cis
cg00186701	TSPYL5	-0.53133	1.52915e-08	0.00236202	cis
cg00197495	PPP1R3C	-0.603352	3.85537e-11	5.95524e-06	cis
cg00215587	MKRN3	-0.595387	8.04326e-11	1.24241e-05	cis
cg00226984	KLHL30	-0.580532	3.00761e-10	4.64574e-05	cis
cg00252594	ANKRD9	-0.508089	7.94113e-08	0.0122663	cis
cg00253735	CTSK	-0.492146	2.29472e-07	0.0354456	cis
cg00265863	XKR8	-0.510959	6.5225e-08	0.010075	cis
cg00319655	ANXA3	-0.544564	5.65382e-09	0.000873323	cis
cg00328965	ELF4	-0.561917	1.4342e-09	0.000221535	cis
cg00381684	CFB	-0.52684	2.12263e-08	0.00327874	cis
cg00445548	NFATC1	0.489499	2.72269e-07	0.0420562	cis
cg00445755	MGAT5B	-0.608052	2.47425e-11	3.82188e-06	cis
cg00463982	TMEM204	-0.590155	1.2897e-10	1.99216e-05	cis
cg00474723	ME3	-0.668547	3.98958e-14	6.16254e-09	cis
cg00490406	AIM2	-0.638219	1.19663e-12	1.84838e-07	cis
cg00514609	HSPB2	-0.620816	7.14544e-12	1.10373e-06	cis
cg00543869	SLC7A4	-0.499604	1.40624e-07	0.0217217	cis
cg00588621	EID3	-0.516685	4.38002e-08	0.00676565	cis
cg00619207	DENND2D	-0.716425	7.61845e-17	1.17679e-11	cis
cg00664416	MANEAL	0.603105	3.94564e-11	6.09467e-06	cis
cg00697703	OSBPL3	-0.58444	2.13948e-10	3.30477e-05	cis
cg00700969	AKR1E2	-0.563463	1.26432e-09	0.000195295	cis
cg00729875	PALMD	-0.568287	8.49588e-10	0.000131232	cis
cg00747800	TMEM144	-0.505937	9.19327e-08	0.0142005	cis
cg00765128	NKAPL	-0.623476	5.47714e-12	8.46032e-07	cis
cg00791920	PDE9A	0.553741	2.76392e-09	0.000426931	cis
cg00795000	PGF	-0.559864	1.6939e-09	0.00026165	cis
cg00800512	ZIK1	-0.506865	8.63208e-08	0.0133336	cis
cg00805867	PDE4B	-0.571651	6.41418e-10	9.90773e-05	cis
cg00809164	MT1L	-0.598924	5.81682e-11	8.98501e-06	cis
cg00819233	DDR2	-0.518343	3.89788e-08	0.0060209	cis
cg00830735	PPP1R3C	-0.628225	3.38503e-12	5.22872e-07	cis
cg00831247	LOXL3	-0.616945	1.04762e-11	1.61821e-06	cis
cg00859655	CYB5R2	-0.597811	6.44409e-11	9.95393e-06	cis
cg00881168	QPCT	-0.522993	2.80066e-08	0.00432607	cis
cg00891146	C3orf67	-0.511033	6.48923e-08	0.0100237	cis
cg00895174	BFAR	-0.489177	2.77957e-07	0.042935	cis
cg00902427	MCHR1	-0.500915	1.2887e-07	0.019906	cis
cg00903242	CHL1	-0.521645	3.08391e-08	0.0047636	cis
cg00903584	PTPN7	-0.528559	1.87319e-08	0.00289344	cis
cg00962781	TMEM144	-0.552443	3.06253e-09	0.000473056	cis
cg00970313	PAX9	0.509351	7.28455e-08	0.0112521	cis
cg01022200	KIAA1614	-0.502783	1.13729e-07	0.0175673	cis
cg01031101	NKAPL	-0.54214	6.80606e-09	0.0010513	cis
cg01031400	TNFRSF10D	-0.504156	1.03697e-07	0.0160176	cis
cg01047028	B3GAT1	0.531058	1.56006e-08	0.00240976	cis
cg01078565	MAGEB2	-0.561558	1.47663e-09	0.000228089	cis
cg01110759	MT1A	-0.564848	1.12865e-09	0.000174338	cis
cg01158277	HSPB2	-0.671218	2.9007e-14	4.48059e-09	cis
cg01226614	SERP2	-0.612554	1.60673e-11	2.48186e-06	cis
cg01254505	BST2	-0.615473	1.21e-11	1.86904e-06	cis
cg01261464	UBR7	-0.514397	5.13995e-08	0.00793947	cis
cg01270001	LRRC61	-0.541793	6.98797e-09	0.0010794	cis
cg01303236	ENC1	-0.546073	5.03359e-09	0.000777519	cis
cg01329005	BST2	-0.590192	1.28543e-10	1.98555e-05	cis
cg01344171	RSPH9	-0.634657	1.74102e-12	2.68929e-07	cis
cg01356824	SH2B3	-0.516747	4.36105e-08	0.00673635	cis
cg01373248	SATB1	0.501781	1.21626e-07	0.0187872	cis
cg01375976	CAND2	-0.500853	1.29402e-07	0.0199883	cis
cg01419539	ZNF595	-0.496871	1.68497e-07	0.026027	cis
cg01433297	SMOX	-0.500482	1.32643e-07	0.0204889	cis
cg01437204	PTPN7	-0.493556	2.09368e-07	0.0323402	cis
cg01440333	CHI3L2	-0.539072	8.58837e-09	0.00132661	cis
cg01471036	ALDH3A1	-0.507631	8.19295e-08	0.0126553	cis
cg01560739	ZNF860	-0.503006	1.12042e-07	0.0173066	cis
cg01576142	TC2N	0.571639	6.42085e-10	9.91803e-05	cis
cg01577187	NCK2	-0.575312	4.70686e-10	7.27049e-05	cis
cg01610231	PITX2	0.629388	3.0051e-12	4.64185e-07	cis
cg01638792	MYEOV	-0.617192	1.02247e-11	1.57937e-06	cis
cg01657207	ZNF35	-0.543612	6.08225e-09	0.000939501	cis
cg01704924	HOXC4	-0.493333	2.12427e-07	0.0328127	cis
cg01721754	NHLRC4	-0.576079	4.40928e-10	6.81084e-05	cis
cg01733570	DFNA5	-0.572591	5.92636e-10	9.1542e-05	cis
cg01784327	SPON2	-0.569474	7.69631e-10	0.000118882	cis
cg01817521	SLC17A9	-0.508398	7.77517e-08	0.01201	cis
cg01828474	KLHL34	-0.5129	5.70333e-08	0.0088097	cis
cg01834022	EVC2	-0.614063	1.38815e-11	2.14421e-06	cis
cg01851385	CLCN4	-0.555659	2.37358e-09	0.000366637	cis
cg01857475	EID3	-0.552344	3.0865e-09	0.00047676	cis
cg01891172	KLHL34	-0.490637	2.53015e-07	0.0390822	cis
cg01944226	SLC16A3	-0.561249	1.51417e-09	0.000233888	cis
cg01963134	CPNE8	-0.506914	8.60308e-08	0.0132888	cis
cg01971407	IFITM1	-0.505776	9.29401e-08	0.0143561	cis
cg02033258	PDLIM4	-0.51744	4.15388e-08	0.00641633	cis
cg02044895	LPXN	-0.578639	3.5411e-10	5.4698e-05	cis
cg02061213	MID2	-0.648064	4.13684e-13	6.39002e-08	cis
cg02074930	PGF	-0.508745	7.59323e-08	0.011729	cis
cg02085294	SLC1A4	-0.621373	6.76005e-12	1.0442e-06	cis
cg02095937	TRIM59	-0.49525	1.87421e-07	0.0289502	cis
cg02096793	MFSD7	-0.598615	5.9849e-11	9.24464e-06	cis
cg02169098	XRCC6	-0.550983	3.43498e-09	0.000530588	cis
cg02178684	PAX9	0.59457	8.66303e-11	1.33814e-05	cis
cg02197293	FBXO27	-0.678071	1.26136e-14	1.94838e-09	cis
cg02227503	SLC16A6	-0.542412	6.66631e-09	0.00102972	cis
cg02239862	SUSD5	-0.499567	1.40971e-07	0.0217753	cis
cg02263813	MT1A	-0.54303	6.35885e-09	0.000982226	cis
cg02275418	SH3BP5	-0.614558	1.32294e-11	2.04349e-06	cis
cg02283238	TNFAIP8	-0.541831	6.96826e-09	0.00107636	cis
cg02288341	GFRA3	-0.54376	6.01349e-09	0.000928881	cis
cg02298094	SH2B3	-0.710229	1.83922e-16	2.84097e-11	cis
cg02304481	FAM178B	-0.709314	2.09085e-16	3.22965e-11	cis
cg02336827	LIMD1	-0.503377	1.09282e-07	0.0168804	cis
cg02345146	MCOLN3	-0.508881	7.52287e-08	0.0116203	cis
cg02365780	NPAS2	-0.487384	3.11814e-07	0.0481646	cis
cg02371119	PLD1	-0.514818	4.99146e-08	0.0077101	cis
cg02428056	PAX9	0.54804	4.32249e-09	0.000667677	cis
cg02436004	GATA2	0.494731	1.93905e-07	0.0299518	cis
cg02452944	PCDHGA12	-0.634236	1.81924e-12	2.81011e-07	cis
cg02505827	MARVELD2	-0.490798	2.50401e-07	0.0386784	cis
cg02530437	RAB34	-0.522771	2.84566e-08	0.00439558	cis
cg02586212	RGS1	-0.629412	2.99748e-12	4.63008e-07	cis
cg02586730	EFEMP2	-0.55509	2.48353e-09	0.000383622	cis
cg02587988	RASGRF1	-0.552752	2.98874e-09	0.000461659	cis
cg02593205	SSPN	-0.537452	9.70204e-09	0.00149864	cis
cg02613964	ZNF35	-0.48773	3.04985e-07	0.0471098	cis
cg02626719	ARMCX2	-0.626024	4.23526e-12	6.54204e-07	cis
cg02630819	FAM178B	-0.692121	2.12789e-15	3.28686e-10	cis
cg02676052	LCP2	-0.503847	1.0588e-07	0.0163548	cis
cg02704949	FXYD3	-0.569685	7.56246e-10	0.000116814	cis
cg02732583	SH2D4A	-0.758862	9.07227e-20	1.40136e-14	cis
cg02734358	GPRIN3	-0.521694	3.07305e-08	0.00474682	cis
cg02773151	MID2	-0.616376	1.10773e-11	1.71106e-06	cis
cg02798144	MATK	0.490575	2.54027e-07	0.0392385	cis
cg02801114	TPD52L1	-0.546085	5.02879e-09	0.000776777	cis
cg02803037	MT1G	-0.501175	1.26655e-07	0.0195638	cis
cg02808528	B3GAT1	0.554533	2.59581e-09	0.000400965	cis
cg02815516	KANK2	-0.564552	1.15649e-09	0.000178639	cis
cg02832697	TRIM2	-0.533828	1.27143e-08	0.00196393	cis
cg02861056	PLEK	-0.528955	1.81987e-08	0.00281107	cis
cg02913507	PDE9A	0.593556	9.49723e-11	1.467e-05	cis
cg02914427	SPN	-0.540346	7.79973e-09	0.00120479	cis
cg02914800	GNG11	-0.516821	4.33839e-08	0.00670134	cis
cg02916102	CYP11A1	-0.570625	6.99093e-10	0.000107986	cis
cg02931058	KLHL30	-0.503117	1.11207e-07	0.0171777	cis
cg02953382	LOC391322	-0.622523	6.02609e-12	9.30826e-07	cis
cg03026306	CABYR	-0.565875	1.03724e-09	0.000160218	cis
cg03038672	CLDN9	0.513828	5.34756e-08	0.00826017	cis
cg03074244	CD3D	-0.487025	3.19039e-07	0.0492807	cis
cg03077953	CYGB	-0.527904	1.9648e-08	0.00303495	cis
cg03077953	PRCD	-0.518169	3.94578e-08	0.00609489	cis
cg03138446	SLC27A3	-0.623785	5.30952e-12	8.2014e-07	cis
cg03179496	APBA2	0.540383	7.77783e-09	0.00120141	cis
cg03185704	LRRC61	-0.557477	2.05261e-09	0.000317059	cis
cg03206503	SSPN	-0.49718	1.65098e-07	0.025502	cis
cg03289872	ZNF667	-0.576067	4.41393e-10	6.81803e-05	cis
cg03289906	PPP1R9A	-0.496636	1.71124e-07	0.0264328	cis
cg03318654	CD8A	-0.501558	1.23451e-07	0.019069	cis
cg03321553	LTK	-0.502263	1.17761e-07	0.0181901	cis
cg03332271	MST1R	-0.58047	3.02375e-10	4.67067e-05	cis
cg03352427	NUP210L	-0.551317	3.34611e-09	0.00051686	cis
cg03355690	DEF6	-0.486902	3.21568e-07	0.0496713	cis
cg03366850	TRIL	-0.641694	8.26074e-13	1.276e-07	cis
cg03404662	SUSD1	-0.493296	2.1294e-07	0.0328921	cis
cg03408359	ANO4	0.500186	1.35292e-07	0.0208979	cis
cg03428864	RARB	-0.527458	2.02945e-08	0.00313481	cis
cg03442467	PDE4B	-0.513741	5.37985e-08	0.00831004	cis
cg03443455	GAD1	0.597712	6.5029e-11	1.00448e-05	cis
cg03452174	RAB34	-0.562573	1.35966e-09	0.000210021	cis
cg03514843	EMILIN1	-0.509177	7.3715e-08	0.0113865	cis
cg03549705	SPN	-0.525578	2.32553e-08	0.00359216	cis
cg03566142	MT1G	-0.502375	1.16886e-07	0.0180549	cis
cg03576467	MRPS16	-0.499048	1.45917e-07	0.0225392	cis
cg03576469	CCDC8	-0.51572	4.68634e-08	0.0072388	cis
cg03608974	ZAK	-0.499134	1.45082e-07	0.0224102	cis
cg03611487	LOC100126784	-0.519233	3.66019e-08	0.00565374	cis
cg03615269	TRPS1	-0.50256	1.15441e-07	0.0178317	cis
cg03647559	RAMP1	-0.553012	2.92809e-09	0.00045229	cis
cg03669949	DDX43	-0.643624	6.71093e-13	1.03661e-07	cis
cg03684977	GRB7	-0.509338	7.29073e-08	0.0112617	cis
cg03693842	GABRA3	0.493865	2.05189e-07	0.0316947	cis
cg03721195	GFRA3	-0.582832	2.46261e-10	3.8039e-05	cis
cg03757053	MAGEB1	-0.488015	2.99482e-07	0.0462598	cis
cg03801830	ELFN1	0.493173	2.14662e-07	0.033158	cis
cg03817911	EID3	-0.543871	5.96242e-09	0.000920991	cis
cg03919657	ACSF2	-0.508188	7.88766e-08	0.0121838	cis
cg03953500	ME3	-0.627434	3.66979e-12	5.66858e-07	cis
cg03979378	ELFN1	0.554941	2.51301e-09	0.000388175	cis
cg04023226	CYGB	-0.534484	1.21103e-08	0.00187062	cis
cg04023226	PRCD	-0.618268	9.19712e-12	1.42064e-06	cis
cg04117590	NMNAT3	0.492369	2.2618e-07	0.0349371	cis
cg04134048	TNFRSF10D	-0.527384	2.04042e-08	0.00315176	cis
cg04169260	CTF1	-0.507112	8.48803e-08	0.0131111	cis
cg04214573	ACSL5	-0.48872	2.86248e-07	0.0442156	cis
cg04225104	AKR1E2	-0.652628	2.49498e-13	3.85389e-08	cis
cg04227631	GABRA3	0.595152	8.21717e-11	1.26927e-05	cis
cg04236263	MFAP2	-0.640334	9.55574e-13	1.47604e-07	cis
cg04243401	PAX9	0.592208	1.07265e-10	1.65687e-05	cis
cg04244970	SLAMF7	-0.5059	9.21642e-08	0.0142362	cis
cg04263215	ADAMTS4	-0.535337	1.13649e-08	0.00175549	cis
cg04305621	SLC16A5	-0.54423	5.80065e-09	0.000896003	cis
cg04319606	C2orf70	-0.608002	2.48592e-11	3.83991e-06	cis
cg04341806	LCP1	-0.567693	8.92498e-10	0.000137861	cis
cg04400145	SIRPA	-0.55666	2.1912e-09	0.000338467	cis
cg04411541	ALS2CR11	-0.546085	5.02879e-09	0.000776777	cis
cg04438074	C10orf107	-0.549907	3.73698e-09	0.000577237	cis
cg04492847	NUPR1	-0.512962	5.67892e-08	0.008772	cis
cg04510874	FES	-0.534583	1.20215e-08	0.00185691	cis
cg04516518	NFATC1	0.518343	3.89788e-08	0.0060209	cis
cg04518342	PDLIM4	-0.658578	1.27386e-13	1.96768e-08	cis
cg04521765	LOXL4	-0.539419	8.36674e-09	0.00129238	cis
cg04529938	SLC16A5	-0.538157	9.20147e-09	0.00142131	cis
cg04545136	SUSD5	-0.504762	9.95412e-08	0.0153757	cis
cg04548463	CAND2	-0.525776	2.29252e-08	0.00354117	cis
cg04646630	MAGEB2	-0.527025	2.09425e-08	0.00323491	cis
cg04671742	LAG3	-0.510229	6.85842e-08	0.0105939	cis
cg04677227	LOXL4	-0.508275	7.84116e-08	0.0121119	cis
cg04719949	ZNF135	0.554892	2.52291e-09	0.000389704	cis
cg04759756	SLA2	-0.58663	1.7644e-10	2.7254e-05	cis
cg04794141	TC2N	0.507322	8.36739e-08	0.0129248	cis
cg04822621	LCP2	-0.705652	3.47495e-16	5.36761e-11	cis
cg04824771	LOC391322	-0.645393	5.53989e-13	8.55724e-08	cis
cg04839761	PPP1R3C	-0.586667	1.75862e-10	2.71647e-05	cis
cg04868540	B3GAT1	0.494273	1.99794e-07	0.0308613	cis
cg04872689	PLEK	-0.525479	2.34221e-08	0.00361792	cis
cg04877910	VAMP8	-0.678714	1.16518e-14	1.79981e-09	cis
cg04881903	CAPG	-0.724576	2.30474e-17	3.56004e-12	cis
cg04902327	TRIM58	0.595436	8.00711e-11	1.23683e-05	cis
cg04911005	LXN	-0.546753	4.7758e-09	0.000737699	cis
cg04917181	TSPYL5	-0.613964	1.40156e-11	2.16493e-06	cis
cg04917472	CTSZ	-0.507706	8.15161e-08	0.0125915	cis
cg04917511	C2orf70	-0.52329	2.74172e-08	0.00423503	cis
cg04922203	SEMA6A	-0.639246	1.07309e-12	1.65755e-07	cis
cg04948524	GUCY1A2	0.530971	1.57002e-08	0.00242514	cis
cg04951947	SSPN	-0.545875	5.11105e-09	0.000789484	cis
cg04961553	OCIAD2	-0.571528	6.48117e-10	0.000100112	cis
cg05031352	MAGEA1	-0.511429	6.31452e-08	0.00975378	cis
cg05037389	CA14	-0.532109	1.44384e-08	0.00223025	cis
cg05101765	CSAG1	-0.595782	7.75835e-11	1.1984e-05	cis
cg05101765	MAGEA12	-0.620396	7.45059e-12	1.15086e-06	cis
cg05130485	CASP8	-0.487953	3.0067e-07	0.0464433	cis
cg05180856	FES	-0.590254	1.27834e-10	1.9746e-05	cis
cg05247914	FXYD1	-0.491206	2.4388e-07	0.0376712	cis
cg05249393	LDLR	-0.57478	4.92447e-10	7.60663e-05	cis
cg05274944	TYRP1	-0.672876	2.37633e-14	3.67062e-09	cis
cg05318361	SPON2	-0.673865	2.10835e-14	3.25668e-09	cis
cg05337806	ELFN1	0.5341	1.24602e-08	0.00192467	cis
cg05350188	C2orf70	-0.499221	1.4425e-07	0.0222818	cis
cg05392364	DNAJA4	-0.515745	4.67824e-08	0.00722629	cis
cg05412333	GATA4	0.489895	2.65419e-07	0.0409982	cis
cg05418736	FAM192A	-0.522882	2.82308e-08	0.00436069	cis
cg05454635	CYP11A1	-0.628472	3.3005e-12	5.09815e-07	cis
cg05485462	CLDN9	0.508064	7.95455e-08	0.0122871	cis
cg05486094	VAMP8	-0.659295	1.17348e-13	1.81262e-08	cis
cg05497345	ITPRIPL1	-0.498108	1.55289e-07	0.0239869	cis
cg05508084	ZNF667	-0.532888	1.3631e-08	0.00210552	cis
cg05542338	EVC2	-0.619728	7.96121e-12	1.22974e-06	cis
cg05547778	PLCB2	-0.495968	1.78806e-07	0.0276194	cis
cg05562241	CLDN14	-0.56449	1.16237e-09	0.000179547	cis
cg05569784	HFE	-0.53274	1.37814e-08	0.00212876	cis
cg05571820	EVC2	-0.554409	2.62142e-09	0.00040492	cis
cg05583848	DEF6	-0.570637	6.9837e-10	0.000107874	cis
cg05593349	CMBL	-0.620284	7.53344e-12	1.16366e-06	cis
cg05604112	GALM	-0.522771	2.84566e-08	0.00439558	cis
cg05629781	DTNA	0.529808	1.70978e-08	0.00264104	cis
cg05656364	VAMP8	-0.696252	1.23677e-15	1.91039e-10	cis
cg05658107	RHOH	-0.497378	1.62957e-07	0.0251714	cis
cg05767411	TRIM61	-0.490254	2.59353e-07	0.0400612	cis
cg05784314	SLC27A3	-0.488893	2.83084e-07	0.0437268	cis
cg05825702	LRRC4B	0.610353	1.98611e-11	3.06786e-06	cis
cg05873889	SERP2	-0.567322	9.20366e-10	0.000142165	cis
cg05875421	GPR68	-0.528782	1.84301e-08	0.00284683	cis
cg05901765	MARVELD2	-0.486803	3.23604e-07	0.0499858	cis
cg05917460	PAX9	0.525727	2.30073e-08	0.00355385	cis
cg05930000	KLHL29	0.529202	1.78728e-08	0.00276074	cis
cg05933736	MYO16	0.496685	1.70568e-07	0.0263469	cis
cg05935571	ZNF860	-0.489969	2.64153e-07	0.0408026	cis
cg05941778	DUSP10	-0.66334	7.35655e-14	1.13634e-08	cis
cg05944967	NFATC1	0.584861	2.06194e-10	3.185e-05	cis
cg05969591	C2orf88	-0.523884	2.62738e-08	0.00405841	cis
cg05992079	SIT1	-0.500408	1.33301e-07	0.0205904	cis
cg05998283	TRPS1	-0.493432	2.11062e-07	0.0326019	cis
cg06044751	PALLD	-0.509808	7.05943e-08	0.0109044	cis
cg06051961	PPP1R3C	-0.626407	4.07368e-12	6.29245e-07	cis
cg06065164	ADRA2C	0.490414	2.56677e-07	0.0396478	cis
cg06070445	BCL6	-0.505281	9.61063e-08	0.0148452	cis
cg06108181	OSBPL10	-0.4906	2.53622e-07	0.0391759	cis
cg06108181	ZNF860	-0.579184	3.37902e-10	5.21943e-05	cis
cg06115810	PDE4B	-0.520544	3.33527e-08	0.00515186	cis
cg06117341	CLDN9	0.504403	1.01981e-07	0.0157526	cis
cg06125903	CTSZ	-0.520186	3.42132e-08	0.00528477	cis
cg06133110	SCRN1	-0.676772	1.47955e-14	2.28541e-09	cis
cg06226724	IL11RA	-0.518639	3.81706e-08	0.00589606	cis
cg06228763	ELFN1	0.633197	2.02731e-12	3.1315e-07	cis
cg06241779	CABYR	-0.538788	8.77461e-09	0.00135538	cis
cg06264060	MCHR1	-0.566209	1.00907e-09	0.000155867	cis
cg06299997	COL1A2	-0.556376	2.24158e-09	0.000346247	cis
cg06328724	ZNF570	-0.539777	8.14297e-09	0.00125781	cis
cg06368590	TRPS1	-0.49102	2.46824e-07	0.0381259	cis
cg06376992	RASGRF1	-0.554904	2.52043e-09	0.000389321	cis
cg06383048	TMEM25	-0.59979	5.37001e-11	8.29484e-06	cis
cg06385449	FERMT3	-0.547532	4.49605e-09	0.000694486	cis
cg06413398	DDO	-0.536747	1.02286e-08	0.00157997	cis
cg06426416	EVC2	-0.629239	3.0512e-12	4.71307e-07	cis
cg06439941	GNG11	-0.52919	1.7889e-08	0.00276324	cis
cg06477663	LCP1	-0.559567	1.73499e-09	0.000267997	cis
cg06487082	ZNF532	-0.547137	4.63612e-09	0.000716123	cis
cg06517940	LCK	-0.53739	9.74717e-09	0.00150561	cis
cg06632214	IFITM1	-0.544613	5.63237e-09	0.00087001	cis
cg06649737	KLHDC9	-0.497143	1.65502e-07	0.0255645	cis
cg06654604	SAMD9L	-0.491985	2.31878e-07	0.0358172	cis
cg06691218	PNMA2	0.591849	1.10784e-10	1.71124e-05	cis
cg06697380	MEGF10	-0.531688	1.4893e-08	0.00230046	cis
cg06722282	CALHM2	-0.514286	5.17995e-08	0.00800127	cis
cg06753281	KCNAB2	-0.590266	1.27693e-10	1.97242e-05	cis
cg06775759	KLHL34	-0.557662	2.02231e-09	0.000312378	cis
cg06787669	MYO1G	-0.559518	1.74193e-09	0.000269069	cis
cg06796435	CIDEB	-0.58705	1.69999e-10	2.6259e-05	cis
cg06797068	DDX43	-0.663933	6.86502e-14	1.06041e-08	cis
cg06800962	TM4SF1	-0.643871	6.53382e-13	1.00925e-07	cis
cg06808498	SIX6	0.508609	7.66422e-08	0.0118386	cis
cg06823034	CIDEB	-0.569202	7.8729e-10	0.000121609	cis
cg06842954	PITX2	0.537341	9.78342e-09	0.00151121	cis
cg06892726	HFE	-0.545925	5.09158e-09	0.000786476	cis
cg06940127	SERPINF1	-0.538231	9.15024e-09	0.0014134	cis
cg06942183	HOXB2	-0.658194	1.33087e-13	2.05574e-08	cis
cg06958535	LAX1	-0.494558	1.96114e-07	0.0302929	cis
cg06975979	LRRC61	-0.675906	1.64486e-14	2.54075e-09	cis
cg06978737	MRGPRX4	-0.698677	8.95648e-16	1.38347e-10	cis
cg07077694	PRDX2	-0.59274	1.02243e-10	1.5793e-05	cis
cg07086380	TNFAIP8	-0.50543	9.51458e-08	0.0146968	cis
cg07093428	LDHC	-0.575102	4.79176e-10	7.40164e-05	cis
cg07138115	PNMA2	0.492455	2.24912e-07	0.0347412	cis
cg07146435	LOXL4	-0.535659	1.10956e-08	0.00171389	cis
cg07151830	MRPL18	-0.517069	4.26367e-08	0.00658592	cis
cg07156249	TAP1	-0.526271	2.21195e-08	0.00341671	cis
cg07180646	TMEM51	-0.607483	2.61174e-11	4.03424e-06	cis
cg07215695	CAPG	-0.608448	2.38275e-11	3.68054e-06	cis
cg07229186	MT1M	-0.489338	2.75099e-07	0.0424934	cis
cg07266404	HOXC4	-0.55645	2.22833e-09	0.000344201	cis
cg07341220	TMEM204	-0.578108	3.70671e-10	5.7256e-05	cis
cg07348591	SERPINE2	-0.541286	7.26277e-09	0.00112185	cis
cg07354440	ADAMTS4	-0.560804	1.56985e-09	0.000242488	cis
cg07409292	GPRIN3	-0.531676	1.49066e-08	0.00230256	cis
cg07459252	PAX9	0.534521	1.20769e-08	0.00186547	cis
cg07464217	CTSZ	-0.533309	1.32133e-08	0.00204101	cis
cg07476508	HSPB2	-0.664181	6.66973e-14	1.03025e-08	cis
cg07502417	AGT	-0.48851	2.90136e-07	0.0448161	cis
cg07509935	CIDEB	-0.487656	3.06436e-07	0.0473339	cis
cg07556059	TMEM200B	-0.562301	1.39014e-09	0.000214729	cis
cg07557790	CAND2	-0.530724	1.59881e-08	0.00246962	cis
cg07560096	ME3	-0.574706	4.95559e-10	7.65471e-05	cis
cg07571451	COBL	-0.490959	2.47813e-07	0.0382786	cis
cg07579109	GNAZ	0.492455	2.24912e-07	0.0347412	cis
cg07602841	MT1G	-0.523451	2.7103e-08	0.00418648	cis
cg07640747	PPP1R3C	-0.640804	9.08765e-13	1.40373e-07	cis
cg07641284	C16orf54	-0.54872	4.09972e-09	0.000633267	cis
cg07654934	LXN	-0.524675	2.48199e-08	0.00383383	cis
cg07660236	ZSCAN12	-0.532331	1.42032e-08	0.00219391	cis
cg07682037	FERMT3	-0.55008	3.68673e-09	0.000569474	cis
cg07685034	PCBP3	0.498949	1.46878e-07	0.0226876	cis
cg07697276	ZNF595	-0.562882	1.3258e-09	0.000204791	cis
cg07725355	SSPN	-0.487644	3.06678e-07	0.0473714	cis
cg07730329	PCDHGA12	-0.627879	3.50689e-12	5.41695e-07	cis
cg07753583	ACTR3C	-0.524242	2.56052e-08	0.00395513	cis
cg07753583	LRRC61	-0.662214	8.38348e-14	1.29496e-08	cis
cg07759042	NFATC1	0.491119	2.4525e-07	0.0378827	cis
cg07760773	CIDEB	-0.544403	5.72407e-09	0.000884174	cis
cg07802710	PCDHGA12	-0.589227	1.40109e-10	2.16421e-05	cis
cg07816074	SH3TC1	-0.635201	1.64461e-12	2.54036e-07	cis
cg07829693	C16orf74	0.496364	1.74215e-07	0.0269103	cis
cg07837085	SLAMF7	-0.523673	2.66735e-08	0.00412014	cis
cg07841877	GLUL	-0.500309	1.34182e-07	0.0207266	cis
cg07880943	LCP1	-0.560223	1.6455e-09	0.000254173	cis
cg07888912	KANK2	-0.572195	6.12725e-10	9.46451e-05	cis
cg07895149	CALHM2	-0.587025	1.70371e-10	2.63166e-05	cis
cg07900766	SPAG16	-0.515399	4.79291e-08	0.00740342	cis
cg07946977	DUSP10	-0.614545	1.32453e-11	2.04595e-06	cis
cg07956775	CALHM2	-0.571787	6.34126e-10	9.79509e-05	cis
cg07960762	PALMD	-0.511948	6.092e-08	0.00941006	cis
cg07960944	LDLR	-0.57316	5.64862e-10	8.72519e-05	cis
cg07967677	TSTD1	-0.644304	6.2347e-13	9.63049e-08	cis
cg07992500	CDC42EP3	-0.523018	2.79571e-08	0.00431842	cis
cg07994485	FAM178B	-0.681447	8.29888e-15	1.28189e-09	cis
cg08032476	RAB34	-0.588745	1.46261e-10	2.25924e-05	cis
cg08036899	IFI27	-0.709227	2.11631e-16	3.26897e-11	cis
cg08038054	GNG11	-0.50141	1.24682e-07	0.0192591	cis
cg08088989	ZNF280A	-0.599951	5.29075e-11	8.17241e-06	cis
cg08134678	ARHGAP9	-0.489944	2.64574e-07	0.0408677	cis
cg08168897	BIN1	-0.491379	2.41163e-07	0.0372515	cis
cg08181251	AVPI1	-0.590365	1.26567e-10	1.95503e-05	cis
cg08199758	CLDN9	0.537934	9.35681e-09	0.00144531	cis
cg08206536	SLC25A38	-0.550563	3.55011e-09	0.000548372	cis
cg08209474	RFWD3	-0.493482	2.10383e-07	0.032497	cis
cg08236022	GNG11	-0.536722	1.02476e-08	0.0015829	cis
cg08244262	MX1	-0.528275	1.91243e-08	0.00295406	cis
cg08251025	SPRY1	-0.616562	1.08777e-11	1.68023e-06	cis
cg08258259	TMEM200B	-0.541806	6.9814e-09	0.00107839	cis
cg08268099	OLFM1	0.674286	2.00353e-14	3.09477e-09	cis
cg08296037	TMEM204	-0.602338	4.23859e-11	6.54718e-06	cis
cg08357850	MLKL	-0.525776	2.29252e-08	0.00354117	cis
cg08387285	ME3	-0.632096	2.27277e-12	3.51066e-07	cis
cg08404221	FBXO27	-0.650402	3.19636e-13	4.93729e-08	cis
cg08410691	ELFN1	0.502461	1.16209e-07	0.0179504	cis
cg08418111	LDHC	-0.530489	1.62663e-08	0.00251259	cis
cg08422803	ITGB2	-0.492801	2.19907e-07	0.0339681	cis
cg08442064	NMNAT3	0.507619	8.19987e-08	0.012666	cis
cg08467760	TMEM200B	-0.548534	4.15936e-09	0.00064248	cis
cg08477594	ME3	-0.646902	4.69914e-13	7.25858e-08	cis
cg08480068	SPN	-0.536153	1.06931e-08	0.00165172	cis
cg08538682	LXN	-0.506939	8.58862e-08	0.0132665	cis
cg08545169	ADAMTS4	-0.535646	1.11058e-08	0.00171547	cis
cg08548066	ZNF391	0.514867	4.97426e-08	0.00768354	cis
cg08551725	SCRN1	-0.692406	2.05044e-15	3.16723e-10	cis
cg08660876	RNF175	-0.528856	1.83306e-08	0.00283145	cis
cg08670465	LCP2	-0.54329	6.23381e-09	0.000962911	cis
cg08683249	RSPH9	-0.668089	4.21207e-14	6.50621e-09	cis
cg08695855	COL1A2	-0.547866	4.38102e-09	0.000676718	cis
cg08725455	GPR173	-0.510662	6.65721e-08	0.0102831	cis
cg08752459	CLEC2B	-0.499246	1.44014e-07	0.0222452	cis
cg08759026	MYEOV	-0.500099	1.36073e-07	0.0210187	cis
cg08785274	KLHDC9	-0.526654	2.15137e-08	0.00332313	cis
cg08839210	RAB34	-0.542832	6.45573e-09	0.000997191	cis
cg08856941	AS3MT	-0.576129	4.39072e-10	6.78216e-05	cis
cg08861493	MCAM	-0.645727	5.34214e-13	8.25179e-08	cis
cg08891071	GPX3	-0.591441	1.14925e-10	1.7752e-05	cis
cg08908089	APBA2	0.547087	4.65392e-09	0.000718873	cis
cg08940570	LOXL3	-0.582375	2.56284e-10	3.95872e-05	cis
cg08942875	OCIAD2	-0.511194	6.41771e-08	0.00991317	cis
cg09015566	ZNF595	-0.685652	4.88828e-15	7.55073e-10	cis
cg09020649	FZD6	-0.509128	7.39652e-08	0.0114251	cis
cg09026038	COL22A1	0.52355	2.69113e-08	0.00415687	cis
cg09026253	IFITM1	-0.534954	1.16942e-08	0.00180635	cis
cg09088834	NINL	-0.519592	3.56841e-08	0.00551198	cis
cg09096031	RFTN2	-0.513902	5.32004e-08	0.00821765	cis
cg09132215	TAS1R1	-0.501831	1.21225e-07	0.0187251	cis
cg09137696	MT1A	-0.542251	6.74855e-09	0.00104242	cis
cg09154880	PSMB8	-0.558429	1.90154e-09	0.000293723	cis
cg09169953	PITX2	0.594335	8.8498e-11	1.36699e-05	cis
cg09181872	ZNF35	-0.534632	1.19774e-08	0.0018501	cis
cg09214398	DNAJA4	-0.497539	1.61237e-07	0.0249057	cis
cg09242181	LRP4	-0.607062	2.71806e-11	4.19847e-06	cis
cg09300114	SLC16A5	-0.496735	1.70013e-07	0.0262612	cis
cg09302355	FERMT3	-0.536994	1.00408e-08	0.00155096	cis
cg09306340	KLHDC9	-0.583092	2.40741e-10	3.71863e-05	cis
cg09313705	HOXB2	-0.70047	7.03969e-16	1.08739e-10	cis
cg09350274	GFRA3	-0.587792	1.59179e-10	2.45878e-05	cis
cg09434534	C3orf30	-0.525269	2.37802e-08	0.00367324	cis
cg09450835	MGMT	0.560581	1.59842e-09	0.000246901	cis
cg09451413	LCP2	-0.577477	3.91277e-10	6.0439e-05	cis
cg09464194	FBXO27	-0.661633	8.96685e-14	1.38507e-08	cis
cg09477407	EID3	-0.512554	5.84184e-08	0.00902366	cis
cg09490603	CYP11A1	-0.602511	4.17066e-11	6.44226e-06	cis
cg09494672	ZNF536	0.59342	9.61485e-11	1.48517e-05	cis
cg09523275	NKAPL	-0.530513	1.62368e-08	0.00250803	cis
cg09537031	SH2D4A	-0.608732	2.31901e-11	3.58208e-06	cis
cg09541379	CALHM2	-0.569635	7.59375e-10	0.000117298	cis
cg09608765	LIMD1	-0.519579	3.57154e-08	0.00551682	cis
cg09638208	C16orf54	-0.497947	1.56949e-07	0.0242433	cis
cg09645888	ME3	-0.670563	3.13762e-14	4.84655e-09	cis
cg09672233	LCP2	-0.668262	4.12651e-14	6.37405e-09	cis
cg09674170	CLDN9	0.580247	3.08256e-10	4.7615e-05	cis
cg09721047	ARHGAP25	-0.510872	6.56152e-08	0.0101353	cis
cg09775312	PPP1R3C	-0.609821	2.08995e-11	3.22826e-06	cis
cg09826895	DENND2D	-0.642424	7.63777e-13	1.17978e-07	cis
cg09837648	PLXNB1	-0.538046	9.27883e-09	0.00143326	cis
cg09852127	PCDHA12	0.526778	2.13217e-08	0.00329347	cis
cg09854515	PITX2	0.555807	2.34567e-09	0.000362326	cis
cg09874127	UBA7	-0.598355	6.1297e-11	9.4683e-06	cis
cg09877947	PDLIM4	-0.607062	2.71806e-11	4.19847e-06	cis
cg09884423	EID3	-0.529091	1.80187e-08	0.00278328	cis
cg09896211	VAV3	-0.513148	5.60631e-08	0.00865984	cis
cg10024587	CALHM2	-0.579456	3.30067e-10	5.09842e-05	cis
cg10045881	CHI3L2	-0.56611	1.01734e-09	0.000157144	cis
cg10048349	HSPB2	-0.664341	6.54569e-14	1.01109e-08	cis
cg10066681	MAGEA1	-0.533667	1.28668e-08	0.00198749	cis
cg10099601	TRIL	-0.647409	4.44535e-13	6.86656e-08	cis
cg10113101	SCRN1	-0.6894	3.02716e-15	4.67593e-10	cis
cg10150686	C2orf70	-0.608312	2.41383e-11	3.72855e-06	cis
cg10160397	ME3	-0.650464	3.17453e-13	4.90357e-08	cis
cg10161121	FASLG	-0.496871	1.68497e-07	0.026027	cis
cg10163483	BAALC	-0.553061	2.91667e-09	0.000450526	cis
cg10173075	RLBP1	-0.510563	6.7027e-08	0.0103534	cis
cg10178203	CMBL	-0.639654	1.02747e-12	1.58709e-07	cis
cg10183885	SLC16A3	-0.601509	4.57868e-11	7.07251e-06	cis
cg10193721	CIDEB	-0.558813	1.84378e-09	0.000284801	cis
cg10249705	GUCY1A2	0.507001	8.55256e-08	0.0132108	cis
cg10253847	NKAPL	-0.566889	9.53933e-10	0.00014735	cis
cg10266490	ACOT11	-0.530155	1.66695e-08	0.00257488	cis
cg10282491	CLDN9	0.537205	9.88378e-09	0.00152671	cis
cg10322419	LOC284661	0.510427	6.76573e-08	0.0104508	cis
cg10348193	LRRC61	-0.643352	6.9111e-13	1.06753e-07	cis
cg10368049	COL1A2	-0.493927	2.04362e-07	0.031567	cis
cg10369896	ELFN1	0.556747	2.17609e-09	0.000336132	cis
cg10381440	HOXB2	-0.492282	2.27455e-07	0.035134	cis
cg10402417	TBC1D10C	-0.508324	7.8147e-08	0.0120711	cis
cg10438879	KIAA0040	0.566753	9.64723e-10	0.000149017	cis
cg10447035	B3GAT1	0.494348	1.98827e-07	0.0307121	cis
cg10449091	ELFN1	0.506209	9.02515e-08	0.0139408	cis
cg10451078	GATA4	0.495226	1.87725e-07	0.0289972	cis
cg10465672	OCIAD2	-0.488893	2.83084e-07	0.0437268	cis
cg10465839	TMEM204	-0.597798	6.45141e-11	9.96524e-06	cis
cg10493436	ADAMTS4	-0.555028	2.49578e-09	0.000385513	cis
cg10506097	MT1L	-0.590019	1.30549e-10	2.01654e-05	cis
cg10509187	SLC16A6	-0.560952	1.55108e-09	0.000239589	cis
cg10525372	WISP3	-0.489833	2.66478e-07	0.0411618	cis
cg10552523	IFITM1	-0.489264	2.76415e-07	0.0426967	cis
cg10572274	EID3	-0.540618	7.64051e-09	0.0011802	cis
cg10589443	SCRN1	-0.677972	1.27683e-14	1.97226e-09	cis
cg10635645	APOLD1	-0.500606	1.31554e-07	0.0203207	cis
cg10673833	MYO1G	-0.543476	6.14593e-09	0.000949338	cis
cg10679597	PCDHGA11	-0.640223	9.66997e-13	1.49368e-07	cis
cg10714061	IP6K3	-0.500371	1.33631e-07	0.0206414	cis
cg10778971	IFI27	-0.533568	1.29615e-08	0.00200212	cis
cg10779423	C3orf18	-0.578615	3.54865e-10	5.48145e-05	cis
cg10780367	TSPAN14	-0.502931	1.12601e-07	0.0173931	cis
cg10812236	PLEK	-0.53102	1.56432e-08	0.00241634	cis
cg10812526	ANO4	0.504515	1.01218e-07	0.0156347	cis
cg10815165	CALHM2	-0.564886	1.12522e-09	0.000173808	cis
cg10818319	DECR1	-0.487941	3.00908e-07	0.0464801	cis
cg10829727	SLC16A5	-0.4941	2.02066e-07	0.0312123	cis
cg10861751	RGS1	-0.609524	2.15016e-11	3.32126e-06	cis
cg10974128	PPP1R3C	-0.498046	1.55926e-07	0.0240852	cis
cg11001769	TMEM30B	-0.518429	3.87414e-08	0.00598423	cis
cg11003133	AIM2	-0.528015	1.94895e-08	0.00301046	cis
cg11019923	DNAJA4	-0.490983	2.47417e-07	0.0382174	cis
cg11026333	LRRC61	-0.57739	3.9419e-10	6.0889e-05	cis
cg11034626	RSPH9	-0.650625	3.11844e-13	4.81693e-08	cis
cg11052143	ALS2CR11	-0.549054	3.99443e-09	0.000617003	cis
cg11067786	LOXL3	-0.556215	2.27054e-09	0.000350721	cis
cg11100640	MKRN3	-0.599134	5.70513e-11	8.81248e-06	cis
cg11132469	PTP4A3	0.487718	3.05226e-07	0.0471471	cis
cg11133013	FAM83C	-0.504886	9.87129e-08	0.0152478	cis
cg11136562	ARAP3	-0.514521	5.09584e-08	0.00787134	cis
cg11146023	TMEM51	-0.528942	1.82151e-08	0.00281361	cis
cg11152302	NYNRIN	-0.528646	1.8614e-08	0.00287523	cis
cg11153808	CSAG1	-0.524886	2.44468e-08	0.0037762	cis
cg11153808	MAGEA12	-0.53666	1.02951e-08	0.00159025	cis
cg11166197	GABRA3	0.574224	5.16254e-10	7.97437e-05	cis
cg11214962	MPZ	-0.546803	4.75755e-09	0.00073488	cis
cg11228250	PLA2R1	-0.551218	3.37221e-09	0.000520892	cis
cg11281641	GAD1	0.584527	2.12329e-10	3.27976e-05	cis
cg11306361	APOL1	-0.550056	3.69387e-09	0.000570577	cis
cg11314748	ZNF667	0.623067	5.70623e-12	8.81418e-07	cis
cg11332519	SSPN	-0.605949	3.02e-11	4.66487e-06	cis
cg11347411	ACTR3C	-0.515807	4.65804e-08	0.00719508	cis
cg11347411	LRRC61	-0.58663	1.7644e-10	2.7254e-05	cis
cg11375102	TMEM204	-0.60141	4.62101e-11	7.13788e-06	cis
cg11397548	DNALI1	-0.519604	3.56529e-08	0.00550716	cis
cg11402505	FBXO27	-0.539617	8.24256e-09	0.0012732	cis
cg11456896	WASF3	0.623587	5.41622e-12	8.36621e-07	cis
cg11480800	PYGO1	-0.527335	2.04777e-08	0.00316311	cis
cg11496559	TMEM108	0.499208	1.44369e-07	0.0223001	cis
cg11528914	LCP2	-0.668052	4.23063e-14	6.53488e-09	cis
cg11550547	KCTD14	-0.509239	7.34033e-08	0.0113383	cis
cg11558551	BST2	-0.501868	1.20924e-07	0.0186786	cis
cg11641595	SERPINE2	-0.506704	8.72695e-08	0.0134802	cis
cg11647681	PCDHGA12	-0.645034	5.76016e-13	8.89748e-08	cis
cg11659652	PTPRE	0.503587	1.07747e-07	0.0166433	cis
cg11683242	LCK	-0.541175	7.32446e-09	0.00113138	cis
cg11692409	SERPINF1	-0.683018	6.81722e-15	1.05303e-09	cis
cg11738921	ELFN1	0.551478	3.30411e-09	0.000510373	cis
cg11740103	ACTR3C	-0.494113	2.01903e-07	0.0311871	cis
cg11740103	LRRC61	-0.595387	8.04326e-11	1.24241e-05	cis
cg11793646	PDE9A	0.510068	6.93462e-08	0.0107116	cis
cg11811510	CEACAM1	-0.629759	2.89275e-12	4.46832e-07	cis
cg11821245	LDHC	-0.578738	3.51109e-10	5.42344e-05	cis
cg11843238	PDLIM4	-0.655918	1.72355e-13	2.6623e-08	cis
cg11850843	TMEM117	-0.491453	2.40007e-07	0.037073	cis
cg11855325	SCRN1	-0.654224	2.08645e-13	3.22286e-08	cis
cg11871280	SLC16A7	0.516327	4.49161e-08	0.00693801	cis
cg11882252	CMBL	-0.608275	2.42237e-11	3.74174e-06	cis
cg11890453	SOCS6	-0.49572	1.81733e-07	0.0280716	cis
cg11914795	C10orf107	-0.546877	4.73031e-09	0.000730672	cis
cg11947493	TNFRSF10D	-0.494113	2.01903e-07	0.0311871	cis
cg11953272	GPX7	-0.58261	2.51089e-10	3.87847e-05	cis
cg11953383	ME3	-0.642721	7.39756e-13	1.14267e-07	cis
cg11964338	ZNF610	0.583191	2.3867e-10	3.68664e-05	cis
cg11975445	C3orf18	-0.549338	3.90678e-09	0.000603465	cis
cg12005186	FERMT3	-0.563327	1.27846e-09	0.000197478	cis
cg12013591	LDLR	-0.618961	8.58913e-12	1.32673e-06	cis
cg12024828	SPON2	-0.641064	8.83855e-13	1.36526e-07	cis
cg12030550	ME3	-0.598318	6.15066e-11	9.50067e-06	cis
cg12043428	GALM	-0.525788	2.29048e-08	0.00353801	cis
cg12044599	PTPRCAP	-0.58162	2.7367e-10	4.22727e-05	cis
cg12045875	DDX43	-0.647458	4.42131e-13	6.82942e-08	cis
cg12055459	FAM178B	-0.694199	1.62146e-15	2.50461e-10	cis
cg12060472	ECHDC2	-0.513964	5.2972e-08	0.00818237	cis
cg12072001	SPON2	-0.625578	4.43067e-12	6.84388e-07	cis
cg12074545	ZNF35	-0.534743	1.18786e-08	0.00183484	cis
cg12105450	CASP10	-0.521831	3.04337e-08	0.00470097	cis
cg12110437	LY6E	-0.488423	2.91751e-07	0.0450656	cis
cg12213680	FAM65B	0.501905	1.20624e-07	0.0186323	cis
cg12225979	PDE9A	0.63483	1.70977e-12	2.64101e-07	cis
cg12255897	AKR1E2	-0.570353	7.15196e-10	0.000110474	cis
cg12260435	ALS2CR11	-0.511255	6.3904e-08	0.00987099	cis
cg12304520	PCDHGA12	-0.651973	2.68435e-13	4.1464e-08	cis
cg12349858	B3GALNT1	-0.544267	5.78416e-09	0.000893455	cis
cg12359279	MX1	-0.549103	3.97905e-09	0.000614628	cis
cg12385467	C3orf30	-0.498207	1.54276e-07	0.0238305	cis
cg12396523	TRPS1	-0.487693	3.0571e-07	0.0472217	cis
cg12404281	RXRG	-0.612035	1.68939e-11	2.60953e-06	cis
cg12404831	MYO1B	-0.503438	1.08829e-07	0.0168103	cis
cg12406559	ZNF532	-0.516933	4.30461e-08	0.00664917	cis
cg12426196	TSTD1	-0.685034	5.2869e-15	8.16646e-10	cis
cg12436568	PTPN7	-0.51342	5.50141e-08	0.00849781	cis
cg12470092	CLDN14	-0.56804	8.67221e-10	0.000133956	cis
cg12486537	PPP1R3C	-0.617613	9.81061e-12	1.51541e-06	cis
cg12534466	SLC25A38	-0.506889	8.61757e-08	0.0133112	cis
cg12539415	HOXD4	-0.541843	6.9617e-09	0.00107535	cis
cg12542933	VAMP8	-0.629054	3.10979e-12	4.80357e-07	cis
cg12545852	LGALS7B	-0.519889	3.49413e-08	0.00539724	cis
cg12560128	OAS2	-0.507149	8.46662e-08	0.0130781	cis
cg12564285	PDLIM4	-0.646753	4.77603e-13	7.37735e-08	cis
cg12573119	FRAS1	-0.507866	8.0627e-08	0.0124541	cis
cg12591315	CLEC2B	-0.492208	2.28553e-07	0.0353036	cis
cg12594800	ELF4	-0.529153	1.79375e-08	0.00277074	cis
cg12620461	CAPN14	0.55692	2.14616e-09	0.000331509	cis
cg12627354	LRP4	-0.603673	3.741e-11	5.77857e-06	cis
cg12664038	BCAN	-0.511194	6.41771e-08	0.00991317	cis
cg12690127	PTPN6	-0.507174	8.45238e-08	0.013056	cis
cg12724466	ASB11	-0.579085	3.40795e-10	5.26412e-05	cis
cg12782294	PLD1	-0.487421	3.11075e-07	0.0480505	cis
cg12794421	SH2D4A	-0.708237	2.42952e-16	3.75278e-11	cis
cg12853742	CIDEB	-0.507335	8.36035e-08	0.0129139	cis
cg12857407	CSAG1	-0.502931	1.12601e-07	0.0173931	cis
cg12857407	MAGEA12	-0.54256	6.59125e-09	0.00101812	cis
cg12857945	PAX9	0.528176	1.92626e-08	0.00297542	cis
cg12890903	NYNRIN	-0.539654	8.21948e-09	0.00126963	cis
cg12896421	LXN	-0.488893	2.83084e-07	0.0437268	cis
cg12903024	RLBP1	-0.519456	3.60296e-08	0.00556535	cis
cg12924825	L3MBTL4	-0.522053	2.99539e-08	0.00462686	cis
cg12942878	HRASLS	0.543649	6.06499e-09	0.000936835	cis
cg12946440	ELFN1	0.506333	8.9497e-08	0.0138242	cis
cg12947833	HSPB2	-0.691528	2.29876e-15	3.5508e-10	cis
cg13023646	TRIM61	-0.498776	1.48573e-07	0.0229495	cis
cg13042926	GUCY1A2	0.51692	4.30836e-08	0.00665494	cis
cg13050240	RIPK3	-0.554682	2.56541e-09	0.000396268	cis
cg13070738	ARHGEF5	0.533853	1.2691e-08	0.00196033	cis
cg13081720	GPX3	-0.586246	1.82517e-10	2.81927e-05	cis
cg13148263	ASB11	-0.565294	1.08809e-09	0.000168073	cis
cg13159929	SOX15	-0.539814	8.12015e-09	0.00125429	cis
cg13165140	PSMB8	-0.491305	2.42324e-07	0.0374308	cis
cg13169525	RPUSD4	-0.520557	3.33234e-08	0.00514734	cis
cg13202410	PMP2	-0.496265	1.75352e-07	0.0270859	cis
cg13279476	SH3BP5	-0.614372	1.34704e-11	2.08071e-06	cis
cg13294509	GLE1	-0.550179	3.6583e-09	0.000565083	cis
cg13305415	SPRY4	-0.508683	7.62542e-08	0.0117787	cis
cg13313836	ANXA2	-0.489103	2.79286e-07	0.0431402	cis
cg13323825	CMBL	-0.540891	7.4844e-09	0.00115608	cis
cg13364558	SEMA6A	-0.604007	3.62568e-11	5.60044e-06	cis
cg13366537	SCRN1	-0.683686	6.26799e-15	9.68192e-10	cis
cg13379236	EGF	-0.598813	5.8768e-11	9.07766e-06	cis
cg13385568	B3GAT1	0.525516	2.33594e-08	0.00360824	cis
cg13391116	ME3	-0.571775	6.34786e-10	9.80528e-05	cis
cg13411789	GCNT2	-0.580037	3.1391e-10	4.84885e-05	cis
cg13442709	PIP5K1B	0.540148	7.91752e-09	0.00122299	cis
cg13453168	PTPRE	-0.539159	8.53244e-09	0.00131797	cis
cg13466284	SFN	-0.534793	1.1835e-08	0.0018281	cis
cg13466383	TSTD1	-0.689549	2.96981e-15	4.58734e-10	cis
cg13470462	BOC	-0.504168	1.0361e-07	0.0160042	cis
cg13500113	PECR	-0.513952	5.30176e-08	0.00818942	cis
cg13500113	TMEM169	-0.617613	9.81061e-12	1.51541e-06	cis
cg13560901	TRIL	-0.569487	7.68837e-10	0.000118759	cis
cg13571852	FAM178B	-0.696376	1.21667e-15	1.87933e-10	cis
cg13583230	RIPK3	-0.493618	2.08525e-07	0.0322101	cis
cg13601427	SUSD5	-0.500804	1.2983e-07	0.0200543	cis
cg13624528	GRIK2	0.508992	7.46576e-08	0.0115321	cis
cg13680188	GATA4	0.514484	5.10903e-08	0.00789172	cis
cg13681468	GPRIN3	-0.509808	7.05943e-08	0.0109044	cis
cg13694927	HOXA5	0.487025	3.19039e-07	0.0492807	cis
cg13717553	LRRC4B	0.509252	7.33411e-08	0.0113287	cis
cg13718960	RNASE1	-0.536327	1.05556e-08	0.00163048	cis
cg13772849	OMG	-0.491206	2.4388e-07	0.0376712	cis
cg13775050	CARD16	-0.656153	1.67832e-13	2.59243e-08	cis
cg13795831	CTSZ	-0.516376	4.47606e-08	0.00691399	cis
cg13810457	TC2N	0.573148	5.65452e-10	8.73431e-05	cis
cg13840968	CIDEB	-0.557514	2.04652e-09	0.000316117	cis
cg13841742	OCIAD2	-0.558182	1.93972e-09	0.000299621	cis
cg13866577	PDE4B	-0.53462	1.19884e-08	0.0018518	cis
cg13906823	TSTD1	-0.702622	5.26051e-16	8.12569e-11	cis
cg13933080	SPAG6	-0.494391	1.98266e-07	0.0306253	cis
cg14021880	EMILIN1	-0.501657	1.22637e-07	0.0189432	cis
cg14056644	PITX2	0.612826	1.56501e-11	2.4174e-06	cis
cg14107382	ANO4	0.512171	5.99894e-08	0.00926632	cis
cg14113442	PDE9A	0.600099	5.21859e-11	8.06094e-06	cis
cg14135174	DNAH9	0.510019	6.95823e-08	0.0107481	cis
cg14159304	CALHM2	-0.558466	1.89587e-09	0.000292848	cis
cg14187813	FAM178B	-0.628411	3.32144e-12	5.13049e-07	cis
cg14231369	LPAR1	0.490427	2.56472e-07	0.0396162	cis
cg14232291	KLHL34	-0.526209	2.22187e-08	0.00343203	cis
cg14240300	HOXB9	0.55368	2.77748e-09	0.000429026	cis
cg14259717	LDHC	-0.535758	1.10139e-08	0.00170128	cis
cg14269096	ZNF532	-0.60308	3.95478e-11	6.10879e-06	cis
cg14284952	BAALC	-0.531837	1.4731e-08	0.00227544	cis
cg14311559	PTPN6	-0.553544	2.80754e-09	0.00043367	cis
cg14323928	TRPM1	-0.545516	5.25437e-09	0.000811622	cis
cg14332815	LDHC	-0.590365	1.26567e-10	1.95503e-05	cis
cg14393693	PDE10A	0.549722	3.79156e-09	0.000585667	cis
cg14398214	RNF43	-0.610105	2.03377e-11	3.14148e-06	cis
cg14448116	ADAMTS4	-0.54381	5.99074e-09	0.000925366	cis
cg14458615	C3orf30	-0.533976	1.25751e-08	0.00194242	cis
cg14467840	S100A1	-0.549845	3.75509e-09	0.000580034	cis
cg14488012	WASF3	0.561002	1.54487e-09	0.000238629	cis
cg14489570	LY6E	-0.490798	2.50401e-07	0.0386784	cis
cg14507146	C1QTNF3	-0.506283	8.97981e-08	0.0138707	cis
cg14571493	EGF	-0.511293	6.37406e-08	0.00984576	cis
cg14583481	C3orf30	-0.512134	6.01435e-08	0.00929013	cis
cg14652131	SPON2	-0.618639	8.86643e-12	1.36956e-06	cis
cg14654886	EVC2	-0.563142	1.29798e-09	0.000200494	cis
cg14665366	GPRIN3	-0.502882	1.12976e-07	0.017451	cis
cg14677612	MGMT	0.536772	1.02097e-08	0.00157705	cis
cg14686919	SLC17A9	-0.49974	1.39359e-07	0.0215262	cis
cg14701072	MCHR1	-0.498553	1.50781e-07	0.0232905	cis
cg14736837	ASB11	-0.499147	1.44963e-07	0.0223918	cis
cg14771077	SPON2	-0.626382	4.08392e-12	6.30827e-07	cis
cg14831317	AQR	-0.50538	9.54649e-08	0.0147461	cis
cg14849262	RAMP1	-0.537588	9.60345e-09	0.00148341	cis
cg14855334	CYP11A1	-0.50141	1.24682e-07	0.0192591	cis
cg14876761	MFSD7	-0.562919	1.32179e-09	0.000204171	cis
cg14881618	ME3	-0.626296	4.11997e-12	6.36395e-07	cis
cg14883291	ME3	-0.559283	1.77527e-09	0.000274218	cis
cg14904363	CEACAM1	-0.545133	5.41183e-09	0.000835943	cis
cg14919260	ZNF607	0.531837	1.4731e-08	0.00227544	cis
cg14951497	STAT1	-0.516438	4.45669e-08	0.00688408	cis
cg14993614	ZNF860	-0.532789	1.37311e-08	0.00212098	cis
cg14999291	SLC25A38	-0.526333	2.20207e-08	0.00340144	cis
cg15001687	NINL	-0.507916	8.03554e-08	0.0124122	cis
cg15027606	GPR173	-0.504366	1.02237e-07	0.0157921	cis
cg15027815	PTPN7	-0.491849	2.33932e-07	0.0361345	cis
cg15042332	FABP7	-0.569808	7.48477e-10	0.000115614	cis
cg15057250	PPIEL	-0.490513	2.55043e-07	0.0393955	cis
cg15060012	ZNF418	-0.496636	1.71124e-07	0.0264328	cis
cg15062055	MID2	-0.659839	1.10247e-13	1.70294e-08	cis
cg15101980	ARSI	-0.623488	5.47034e-12	8.44981e-07	cis
cg15161667	LRP4	-0.495609	1.83065e-07	0.0282774	cis
cg15167155	ZNF347	-0.551626	3.26579e-09	0.000504454	cis
cg15167807	MAGEB2	-0.563401	1.27073e-09	0.000196284	cis
cg15176213	COX7A1	-0.51791	4.01868e-08	0.0062075	cis
cg15187040	APBA2	0.567607	8.98927e-10	0.000138854	cis
cg15204861	HSPB2	-0.657539	1.4341e-13	2.21519e-08	cis
cg15244327	TNFRSF10D	-0.493383	2.11743e-07	0.0327071	cis
cg15246805	EYA4	0.517007	4.28223e-08	0.0066146	cis
cg15252215	FAM24B	-0.488844	2.83985e-07	0.043866	cis
cg15258980	ARHGAP25	-0.55483	2.53534e-09	0.000391624	cis
cg15270687	ANKRD6	-0.540829	7.51961e-09	0.00116152	cis
cg15364618	CIDEB	-0.554422	2.61885e-09	0.000404523	cis
cg15366423	MAPK4	0.539122	8.55637e-09	0.00132167	cis
cg15372689	GNG11	-0.502288	1.17566e-07	0.0181599	cis
cg15424250	SCRN1	-0.69243	2.04384e-15	3.15703e-10	cis
cg15539073	ZNF536	0.58825	1.52841e-10	2.36087e-05	cis
cg15552249	SPARCL1	-0.513766	5.37061e-08	0.00829576	cis
cg15586054	PDE10A	0.547656	4.45311e-09	0.000687854	cis
cg15586998	NXT2	-0.508658	7.63833e-08	0.0117986	cis
cg15698545	ME3	-0.573568	5.45712e-10	8.42939e-05	cis
cg15703221	PLA2R1	-0.493135	2.15181e-07	0.0332382	cis
cg15715746	MAGEB2	-0.506939	8.58862e-08	0.0132665	cis
cg15721102	FAM178B	-0.660433	1.02975e-13	1.59062e-08	cis
cg15780361	ALS2CR11	-0.578479	3.5904e-10	5.54595e-05	cis
cg15844596	SLA2	-0.502028	1.19629e-07	0.0184787	cis
cg15878317	NMNAT3	-0.544688	5.60035e-09	0.000865063	cis
cg15894722	HOXC4	-0.607421	2.62712e-11	4.058e-06	cis
cg15911859	SMC1B	-0.554298	2.64467e-09	0.000408511	cis
cg15937832	PNMA2	0.617959	9.48174e-12	1.46461e-06	cis
cg15941014	CAPN14	0.564527	1.15884e-09	0.000179002	cis
cg15951557	GFRA3	-0.549957	3.72256e-09	0.000575009	cis
cg15975802	PTPN6	-0.525986	2.25794e-08	0.00348775	cis
cg15989091	LOXL3	-0.589944	1.31418e-10	2.02996e-05	cis
cg16009558	GRIK2	0.502412	1.16595e-07	0.01801	cis
cg16012111	FKBP5	-0.493544	2.09536e-07	0.0323663	cis
cg16021126	SERP2	-0.608324	2.41099e-11	3.72416e-06	cis
cg16063112	C10orf107	-0.519382	3.62194e-08	0.00559467	cis
cg16083429	CCDC36	-0.57859	3.5562e-10	5.49312e-05	cis
cg16124934	RPS6KL1	-0.502016	1.19728e-07	0.018494	cis
cg16131766	MKRN3	-0.503587	1.07747e-07	0.0166433	cis
cg16165903	ZNF860	-0.521138	3.19737e-08	0.00493886	cis
cg16216407	SOD3	-0.527483	2.02581e-08	0.00312918	cis
cg16289449	FERMT3	-0.533457	1.30689e-08	0.0020187	cis
cg16333846	TIAM2	-0.492653	2.22039e-07	0.0342974	cis
cg16341979	IFI27	-0.70872	2.27159e-16	3.50883e-11	cis
cg16459890	CARD16	-0.567879	8.7887e-10	0.000135756	cis
cg16516490	CTSK	-0.506679	8.74164e-08	0.0135029	cis
cg16575104	CMBL	-0.672047	2.62588e-14	4.05609e-09	cis
cg16576811	NEDD4L	-0.502263	1.17761e-07	0.0181901	cis
cg16592596	PDE6G	-0.488769	2.85341e-07	0.0440754	cis
cg16612998	LRP4	-0.625986	4.25122e-12	6.56669e-07	cis
cg16614613	C3orf18	-0.501929	1.20424e-07	0.0186015	cis
cg16619978	FOXF2	0.529351	1.768e-08	0.00273095	cis
cg16634404	COL11A2	-0.516203	4.53071e-08	0.00699841	cis
cg16636756	ITPRIP	-0.487631	3.06921e-07	0.0474089	cis
cg16708623	TRIM2	-0.498355	1.52769e-07	0.0235976	cis
cg16713743	OLIG2	0.542165	6.79324e-09	0.00104932	cis
cg16821992	TRPS1	-0.505009	9.78912e-08	0.0151209	cis
cg16879608	EMP1	-0.584589	2.1118e-10	3.26201e-05	cis
cg16882373	NFE2L3	-0.508942	7.49109e-08	0.0115712	cis
cg16927871	RARB	-0.527508	2.02217e-08	0.00312356	cis
cg16970828	UBA7	-0.629734	2.90012e-12	4.47969e-07	cis
cg17014757	CHI3L1	-0.497563	1.60974e-07	0.0248651	cis
cg17019292	MARVELD2	-0.494867	1.92187e-07	0.0296863	cis
cg17078393	LCK	-0.580173	3.1024e-10	4.79216e-05	cis
cg17080504	ME3	-0.645529	5.45849e-13	8.43151e-08	cis
cg17080740	S100A1	-0.51713	4.24518e-08	0.00655736	cis
cg17089486	SLC16A7	0.566357	9.96784e-10	0.000153969	cis
cg17132124	KLHDC9	-0.571367	6.56926e-10	0.000101473	cis
cg17150246	KLHDC9	-0.505727	9.32522e-08	0.0144043	cis
cg17165848	WIPF1	-0.527829	1.97544e-08	0.00305138	cis
cg17167920	NUP210L	-0.57979	3.20691e-10	4.95358e-05	cis
cg17169196	LTA	-0.516574	4.41437e-08	0.0068187	cis
cg17217691	DDR2	-0.513457	5.48725e-08	0.00847594	cis
cg17220933	RASSF5	-0.618306	9.16352e-12	1.41545e-06	cis
cg17246382	DNAJA4	-0.489177	2.77957e-07	0.042935	cis
cg17255450	EVC2	-0.576289	4.3309e-10	6.68976e-05	cis
cg17263053	C2orf70	-0.55671	2.18256e-09	0.000337131	cis
cg17276863	C1orf198	-0.547669	4.44884e-09	0.000687194	cis
cg17330303	SFN	-0.554842	2.53285e-09	0.000391239	cis
cg17355191	GBGT1	-0.520124	3.43637e-08	0.00530802	cis
cg17358883	PITX2	0.567854	8.80676e-10	0.000136034	cis
cg17384889	NKAPL	-0.57718	4.01351e-10	6.19951e-05	cis
cg17386977	PDE9A	0.653544	2.25204e-13	3.47863e-08	cis
cg17467873	CMBL	-0.68773	3.75101e-15	5.79403e-10	cis
cg17496788	DDR2	-0.511268	6.38495e-08	0.00986257	cis
cg17514495	RXRG	-0.575547	4.61367e-10	7.12656e-05	cis
cg17536166	ZNF660	-0.57107	6.73491e-10	0.000104031	cis
cg17549927	ELFN1	0.562498	1.3679e-09	0.000211295	cis
cg17560929	COL11A2	-0.57979	3.20691e-10	4.95358e-05	cis
cg17566735	PLD1	-0.534719	1.19005e-08	0.00183822	cis
cg17588266	CYP11A1	-0.51932	3.63783e-08	0.00561921	cis
cg17591595	HOXA4	-0.499542	1.41203e-07	0.0218111	cis
cg17644208	ADCY3	-0.521163	3.19175e-08	0.00493017	cis
cg17683336	KANK2	-0.566024	1.02463e-09	0.00015827	cis
cg17707140	PITX2	0.58872	1.46584e-10	2.26422e-05	cis
cg17771150	LCP1	-0.58397	2.22946e-10	3.44375e-05	cis
cg17814047	PDGFA	0.5165	4.43741e-08	0.00685428	cis
cg17876200	KLHDC9	-0.520346	3.38249e-08	0.00522479	cis
cg17916916	ARSG	-0.498071	1.55671e-07	0.0240458	cis
cg17916916	SLC16A6	-0.638813	1.1236e-12	1.73558e-07	cis
cg17932631	ITPRIPL1	-0.50893	7.49743e-08	0.011581	cis
cg17943647	TRIM2	-0.499134	1.45082e-07	0.0224102	cis
cg17952262	MFSD7	-0.547644	4.45738e-09	0.000688514	cis
cg17953141	ARSI	-0.641484	8.44917e-13	1.30511e-07	cis
cg17963193	ANO4	0.488596	2.88529e-07	0.0445679	cis
cg18003791	GABRA3	0.574805	4.91414e-10	7.59067e-05	cis
cg18011064	PKP3	-0.519394	3.61877e-08	0.00558977	cis
cg18052274	LOC100126784	-0.53133	1.52915e-08	0.00236202	cis
cg18062205	KCNG1	0.603253	3.89124e-11	6.01064e-06	cis
cg18116600	MRPL18	-0.511033	6.48923e-08	0.0100237	cis
cg18118262	PCDHGA11	-0.507582	8.22063e-08	0.0126981	cis
cg18139641	CSRP1	-0.519963	3.47579e-08	0.00536891	cis
cg18149207	RORC	-0.567928	8.7527e-10	0.000135199	cis
cg18159636	SPON2	-0.640309	9.58101e-13	1.47994e-07	cis
cg18218112	ELFN1	0.563302	1.28105e-09	0.000197878	cis
cg18220632	PDE9A	0.553729	2.76662e-09	0.000427349	cis
cg18221429	ACTR3C	-0.506395	8.9122e-08	0.0137663	cis
cg18221429	LRRC61	-0.672381	2.5224e-14	3.89626e-09	cis
cg18232597	OMG	-0.631713	2.36482e-12	3.65285e-07	cis
cg18233405	TSPYL5	-0.625813	4.32648e-12	6.68294e-07	cis
cg18247239	MGMT	0.509177	7.3715e-08	0.0113865	cis
cg18273417	S100A4	-0.679802	1.01836e-14	1.57302e-09	cis
cg18273501	CALHM2	-0.504143	1.03783e-07	0.0160309	cis
cg18301423	PDLIM4	-0.555881	2.33183e-09	0.000360189	cis
cg18335991	SEMA7A	-0.558726	1.85667e-09	0.000286792	cis
cg18384097	PTPN7	-0.56867	8.22935e-10	0.000127115	cis
cg18401778	TMEM108	0.551886	3.19975e-09	0.000494253	cis
cg18435449	ZIK1	-0.512319	5.93765e-08	0.00917166	cis
cg18438944	MT1A	-0.546852	4.73937e-09	0.000732072	cis
cg18442524	GFRA3	-0.561694	1.4604e-09	0.000225582	cis
cg18454133	EFS	-0.550637	3.52953e-09	0.000545192	cis
cg18501555	PITX2	0.592653	1.03045e-10	1.59169e-05	cis
cg18533282	SPATA18	-0.520198	3.41832e-08	0.00528014	cis
cg18596381	LDLR	-0.574286	5.13555e-10	7.93268e-05	cis
cg18633684	EID3	-0.539147	8.54041e-09	0.0013192	cis
cg18642179	MGMT	0.523043	2.79076e-08	0.00431077	cis
cg18644675	PPP1R3C	-0.633828	1.8984e-12	2.93238e-07	cis
cg18648693	TSPAN10	-0.584935	2.04854e-10	3.1643e-05	cis
cg18653451	CCDC8	-0.527644	2.00227e-08	0.00309283	cis
cg18661868	FES	-0.526667	2.14944e-08	0.00332015	cis
cg18675097	NKAPL	-0.603142	3.93197e-11	6.07356e-06	cis
cg18680834	ZNF536	0.610699	1.92118e-11	2.96757e-06	cis
cg18686270	PLSCR1	-0.497613	1.60449e-07	0.024784	cis
cg18694169	NKAPL	-0.577378	3.94608e-10	6.09535e-05	cis
cg18695839	HOXC4	-0.497749	1.59014e-07	0.0245623	cis
cg18696027	B2M	-0.533927	1.26213e-08	0.00194957	cis
cg18708504	IP6K3	0.541657	7.0607e-09	0.00109064	cis
cg18716076	ISL1	0.535325	1.13754e-08	0.00175711	cis
cg18720905	ITPRIPL1	-0.516425	4.46056e-08	0.00689005	cis
cg18722124	ZNF536	0.587409	1.64684e-10	2.5438e-05	cis
cg18727948	ZNF595	-0.67384	2.11467e-14	3.26645e-09	cis
cg18758796	PDLIM4	-0.539988	8.01447e-09	0.00123796	cis
cg18773522	NFATC1	0.502659	1.14677e-07	0.0177137	cis
cg18832407	RNASE1	-0.518689	3.80375e-08	0.00587549	cis
cg18849169	GPX3	-0.493519	2.09875e-07	0.0324185	cis
cg18891864	MAPK4	0.545504	5.25938e-09	0.000812396	cis
cg18903093	C10orf107	-0.518689	3.80375e-08	0.00587549	cis
cg18975948	PDE9A	0.56329	1.28234e-09	0.000198078	cis
cg19003815	RARB	-0.527273	2.05699e-08	0.00317734	cis
cg19009132	EMP1	-0.499221	1.4425e-07	0.0222818	cis
cg19081101	CHI3L1	-0.495819	1.80557e-07	0.0278899	cis
cg19097322	FABP7	-0.502226	1.18054e-07	0.0182353	cis
cg19148731	LOXL3	-0.523055	2.78829e-08	0.00430695	cis
cg19165274	AKR1E2	-0.596673	7.15237e-11	1.1048e-05	cis
cg19183166	LRRC61	-0.59666	7.16046e-11	1.10605e-05	cis
cg19186356	ALDH2	-0.580161	3.10572e-10	4.79729e-05	cis
cg19233043	C3orf18	-0.597526	6.61455e-11	1.02172e-05	cis
cg19244097	CLDN14	-0.502622	1.14963e-07	0.0177578	cis
cg19268695	DENND2D	-0.680049	9.87579e-15	1.52547e-09	cis
cg19269039	DENND2D	-0.723797	2.58857e-17	3.99847e-12	cis
cg19320294	CA14	-0.622375	6.11629e-12	9.44758e-07	cis
cg19321979	BCAN	-0.501732	1.2203e-07	0.0188494	cis
cg19371203	SERPINE2	-0.562301	1.39014e-09	0.000214729	cis
cg19381811	UBA7	-0.497848	1.57978e-07	0.0244023	cis
cg19392551	AKR1E2	-0.617897	9.53968e-12	1.47356e-06	cis
cg19414598	DMC1	-0.539481	8.32774e-09	0.00128635	cis
cg19456938	TIGIT	-0.553976	2.71295e-09	0.000419059	cis
cg19461392	SSPN	-0.55666	2.1912e-09	0.000338467	cis
cg19466563	SPARCL1	-0.532096	1.44516e-08	0.00223228	cis
cg19540471	SEMA6A	-0.695312	1.40043e-15	2.16318e-10	cis
cg19569081	PPRC1	-0.502635	1.14867e-07	0.0177431	cis
cg19579160	ZAK	-0.48778	3.04021e-07	0.0469609	cis
cg19627006	CAPG	-0.684378	5.74377e-15	8.87217e-10	cis
cg19634157	FAM24B	-0.523203	2.75879e-08	0.00426139	cis
cg19640166	ITPRIP	-0.515176	4.86804e-08	0.00751947	cis
cg19670286	GFRA3	-0.5871	1.69256e-10	2.61443e-05	cis
cg19681793	THBS2	-0.525467	2.3443e-08	0.00362115	cis
cg19751789	LDLR	-0.625504	4.46407e-12	6.89547e-07	cis
cg19759549	GATA2	0.503525	1.08197e-07	0.0167127	cis
cg19767548	LDHC	-0.594261	8.90958e-11	1.37623e-05	cis
cg19776453	CEACAM1	-0.491268	2.42906e-07	0.0375208	cis
cg19808205	TCTEX1D1	-0.487965	3.00432e-07	0.0464065	cis
cg19810954	ADARB1	-0.492913	2.18321e-07	0.0337231	cis
cg19815327	ZNF860	-0.500247	1.34736e-07	0.0208121	cis
cg19838963	LOC100126784	-0.526073	2.24385e-08	0.00346598	cis
cg19843036	TMEM144	-0.613123	1.52068e-11	2.34893e-06	cis
cg19850463	AKR1E2	-0.495906	1.79533e-07	0.0277318	cis
cg19880751	PRF1	-0.494001	2.03375e-07	0.0314145	cis
cg19900515	RASGRF1	-0.493989	2.03539e-07	0.0314399	cis
cg19902394	PPP1R3C	-0.624589	4.89654e-12	7.56349e-07	cis
cg19909239	PITX2	0.536215	1.06438e-08	0.00164411	cis
cg19966212	CD74	-0.49786	1.57849e-07	0.0243824	cis
cg19982230	RAB34	-0.591565	1.13655e-10	1.75558e-05	cis
cg20001829	TMEM25	-0.575955	4.45602e-10	6.88304e-05	cis
cg20007021	CIDEB	-0.492826	2.19553e-07	0.0339135	cis
cg20007245	LOC391322	-0.4918	2.34683e-07	0.0362506	cis
cg20022589	CABYR	-0.522288	2.94553e-08	0.00454985	cis
cg20028470	UCN	0.498776	1.48573e-07	0.0229495	cis
cg20038493	RIPK3	-0.586605	1.76826e-10	2.73136e-05	cis
cg20051314	LRRN4CL	-0.523463	2.70789e-08	0.00418277	cis
cg20116128	GPSM3	-0.487285	3.13791e-07	0.0484701	cis
cg20118431	B3GAT1	0.54705	4.66732e-09	0.000720942	cis
cg20120491	DMC1	-0.546506	4.86804e-09	0.000751947	cis
cg20257553	PLA2R1	-0.501459	1.2427e-07	0.0191955	cis
cg20268893	NCK2	-0.549598	3.82837e-09	0.000591353	cis
cg20282550	AKR1E2	-0.626184	4.16676e-12	6.43623e-07	cis
cg20299697	MRAS	-0.511255	6.3904e-08	0.00987099	cis
cg20301593	CTAG2	-0.574731	4.9452e-10	7.63865e-05	cis
cg20312916	KLHL34	-0.507805	8.09679e-08	0.0125068	cis
cg20317872	DENND2D	-0.704787	3.9141e-16	6.04595e-11	cis
cg20333412	MAGEC2	-0.496351	1.74357e-07	0.0269322	cis
cg20334849	ME3	-0.602313	4.24838e-11	6.5623e-06	cis
cg20360286	LYPD6	0.517873	4.0292e-08	0.00622375	cis
cg20395892	IRAK3	-0.531812	1.47579e-08	0.0022796	cis
cg20403031	ZNF280A	-0.604774	3.37369e-11	5.2112e-06	cis
cg20426713	SAMD13	-0.502066	1.19332e-07	0.0184328	cis
cg20496643	RASL10B	-0.51739	4.16836e-08	0.0064387	cis
cg20512303	PDLIM4	-0.647978	4.17637e-13	6.45107e-08	cis
cg20582800	RSPH9	-0.638541	1.15652e-12	1.78643e-07	cis
cg20628791	IL11RA	-0.487557	3.08381e-07	0.0476344	cis
cg20659941	NEDD4L	-0.511317	6.3632e-08	0.00982897	cis
cg20682639	PDZD2	0.498219	1.5415e-07	0.023811	cis
cg20703928	NCK2	-0.518701	3.80042e-08	0.00587036	cis
cg20718434	ELFN1	0.587372	1.65226e-10	2.55218e-05	cis
cg20730198	CD302	-0.581707	2.71619e-10	4.19558e-05	cis
cg20773651	ZNF788	-0.525925	2.26806e-08	0.00350338	cis
cg20792833	PTPRCAP	-0.508881	7.52287e-08	0.0116203	cis
cg20802392	CTSK	-0.56658	9.78626e-10	0.000151164	cis
cg20808711	GPSM3	-0.549066	3.99058e-09	0.000616409	cis
cg20809881	XKR8	-0.490538	2.54636e-07	0.0393326	cis
cg20817941	CTSK	-0.55243	3.06551e-09	0.000473518	cis
cg20818457	TRIM2	-0.492727	2.2097e-07	0.0341324	cis
cg20822579	RIPK3	-0.583315	2.36105e-10	3.64701e-05	cis
cg20837735	SERPINB5	-0.583253	2.37384e-10	3.66677e-05	cis
cg20840540	TRERF1	0.496116	1.77071e-07	0.0273514	cis
cg20886049	TSKU	-0.517192	4.22677e-08	0.00652892	cis
cg20911718	NYNRIN	-0.566617	9.75631e-10	0.000150702	cis
cg20923245	EID3	-0.550897	3.45839e-09	0.000534203	cis
cg20939319	TEX15	0.497934	1.57077e-07	0.0242631	cis
cg20968678	TMEM169	-0.557452	2.05669e-09	0.000317688	cis
cg20976694	NEDD4L	-0.519208	3.6666e-08	0.00566365	cis
cg21006913	RSPH9	-0.537712	9.51466e-09	0.00146969	cis
cg21011133	ADCY3	-0.581905	2.66985e-10	4.12402e-05	cis
cg21017752	PPP1R3C	-0.629808	2.87808e-12	4.44566e-07	cis
cg21020855	FABP7	-0.535646	1.11058e-08	0.00171547	cis
cg21026022	CABYR	-0.545677	5.18966e-09	0.000801625	cis
cg21096399	MCAM	-0.545727	5.1699e-09	0.000798573	cis
cg21147310	MCOLN3	-0.515659	4.70666e-08	0.00727019	cis
cg21151432	ADCY3	-0.535077	1.1587e-08	0.00178979	cis
cg21188037	MYO1G	-0.491763	2.35248e-07	0.0363379	cis
cg21202529	ABCB5	0.533902	1.26445e-08	0.00195315	cis
cg21214613	HSPB7	-0.590155	1.2897e-10	1.99216e-05	cis
cg21215336	LRRC8E	-0.498145	1.54909e-07	0.0239281	cis
cg21225170	GFRA3	-0.564354	1.17542e-09	0.000181562	cis
cg21237418	RAB34	-0.561633	1.46775e-09	0.000226718	cis
cg21249754	PTPN6	-0.572715	5.86488e-10	9.05925e-05	cis
cg21251018	NKAPL	-0.585652	1.92325e-10	2.97077e-05	cis
cg21266698	KIAA0040	0.646691	4.80843e-13	7.42739e-08	cis
cg21279955	SLC27A3	-0.5318	1.47714e-08	0.00228167	cis
cg21301440	CYGB	-0.490711	2.51805e-07	0.0388953	cis
cg21304163	FXYD3	-0.571998	6.23013e-10	9.62343e-05	cis
cg21331324	CTSZ	-0.506667	8.74899e-08	0.0135142	cis
cg21338747	ZNF750	-0.564972	1.11724e-09	0.000172576	cis
cg21341520	ELFN1	0.525887	2.27415e-08	0.00351279	cis
cg21437481	KLHDC9	-0.600668	4.95065e-11	7.64707e-06	cis
cg21444693	ZNF418	-0.529054	1.80676e-08	0.00279084	cis
cg21451378	SH2D4A	-0.710959	1.65989e-16	2.56396e-11	cis
cg21459229	DZIP1L	-0.496574	1.71822e-07	0.0265406	cis
cg21459850	CLDN14	-0.597662	6.53249e-11	1.00905e-05	cis
cg21470387	ALDH2	-0.499542	1.41203e-07	0.0218111	cis
cg21475610	CCNG2	-0.492282	2.27455e-07	0.035134	cis
cg21488066	ZSCAN12	-0.542733	6.5047e-09	0.00100475	cis
cg21549285	MX1	-0.52543	2.35059e-08	0.00363086	cis
cg21570062	SLC25A38	-0.51128	6.3795e-08	0.00985416	cis
cg21604856	ZNF280A	-0.552059	3.15644e-09	0.000487563	cis
cg21615397	NEDD4L	-0.530909	1.57717e-08	0.00243619	cis
cg21627409	PCDHGA12	-0.628002	3.46289e-12	5.34898e-07	cis
cg21638242	B3GAT1	0.509697	7.11357e-08	0.010988	cis
cg21649520	PMP2	-0.534496	1.20991e-08	0.00186891	cis
cg21655480	KLHL34	-0.555931	2.32265e-09	0.000358771	cis
cg21697560	TRERF1	0.579951	3.16268e-10	4.88526e-05	cis
cg21734094	ZNF536	0.557365	2.071e-09	0.0003199	cis
cg21779301	SCRN1	-0.701459	6.15914e-16	9.51378e-11	cis
cg21874832	FAM178B	-0.68867	3.32511e-15	5.13616e-10	cis
cg21875330	PAX9	0.532876	1.36435e-08	0.00210745	cis
cg21875423	IGFBP5	-0.498454	1.51772e-07	0.0234436	cis
cg21886367	CIDEB	-0.573556	5.46283e-10	8.43821e-05	cis
cg21890309	ZSCAN18	0.607928	2.50353e-11	3.86711e-06	cis
cg21892973	CLCN4	-0.542709	6.51699e-09	0.00100665	cis
cg21931938	PLCB2	-0.526964	2.10367e-08	0.00324946	cis
cg21941611	ASPA	-0.491305	2.42324e-07	0.0374308	cis
cg21958798	GUCY1A2	0.54846	4.18345e-09	0.0006462	cis
cg21999229	LTA	-0.501064	1.27599e-07	0.0197098	cis
cg22042908	RASSF2	-0.54287	6.43746e-09	0.000994368	cis
cg22047282	EMILIN1	-0.507619	8.19987e-08	0.012666	cis
cg22047295	WIPF1	-0.585405	1.9656e-10	3.03618e-05	cis
cg22066521	ABCB5	-0.639864	1.00471e-12	1.55193e-07	cis
cg22111043	MYO1G	-0.532591	1.39334e-08	0.00215223	cis
cg22158248	ALDH2	-0.534162	1.24031e-08	0.00191585	cis
cg22232504	SSPN	-0.678986	1.12666e-14	1.74031e-09	cis
cg22239201	BMPR1B	-0.541237	7.29012e-09	0.00112608	cis
cg22242539	SERPINF1	-0.613952	1.40324e-11	2.16753e-06	cis
cg22290744	EVC2	-0.572294	6.07642e-10	9.386e-05	cis
cg22319311	TSPYL5	-0.65786	1.38252e-13	2.13553e-08	cis
cg22320183	COL11A2	-0.592418	1.05251e-10	1.62578e-05	cis
cg22343001	ARMCX2	-0.606852	2.77277e-11	4.28298e-06	cis
cg22363043	GABRA5	0.495523	1.84108e-07	0.0284384	cis
cg22381454	LDLR	-0.537291	9.8198e-09	0.00151683	cis
cg22483743	TRERF1	0.493779	2.06351e-07	0.0318742	cis
cg22502715	ZNF695	-0.504688	1.00041e-07	0.015453	cis
cg22513955	SERPINF1	-0.620606	7.29648e-12	1.12706e-06	cis
cg22540431	TRERF1	0.504848	9.89607e-08	0.0152861	cis
cg22576236	SPON2	-0.565121	1.1037e-09	0.000170483	cis
cg22590775	CCDC155	-0.560643	1.59043e-09	0.000245668	cis
cg22598028	ZNF660	-0.525925	2.26806e-08	0.00350338	cis
cg22602105	SPON2	-0.510167	6.88764e-08	0.0106391	cis
cg22638593	PDLIM4	-0.488435	2.9152e-07	0.0450299	cis
cg22705746	FMOD	-0.488336	2.93375e-07	0.0453164	cis
cg22708914	SH2D4A	-0.559196	1.7877e-09	0.000276139	cis
cg22734086	C2orf70	-0.568695	8.21243e-10	0.000126854	cis
cg22740835	DDR2	-0.495943	1.79096e-07	0.0276643	cis
cg22757391	SPON2	-0.619085	8.48472e-12	1.3106e-06	cis
cg22777724	HOXB2	-0.695535	1.35987e-15	2.10053e-10	cis
cg22799757	SCRN1	0.522523	2.89647e-08	0.00447406	cis
cg22803868	RAB34	-0.587941	1.57096e-10	2.4266e-05	cis
cg22804000	DFNA5	-0.523525	2.69591e-08	0.00416426	cis
cg22805632	TMEM99	0.494805	1.92966e-07	0.0298067	cis
cg22807449	HOXB2	-0.703587	4.61256e-16	7.12484e-11	cis
cg22821300	RASGRF1	-0.629685	2.91489e-12	4.50252e-07	cis
cg22853797	SH2D4A	-0.628992	3.12956e-12	4.83411e-07	cis
cg22873145	ARMCX2	-0.640421	9.4678e-13	1.46245e-07	cis
cg22874407	C1orf198	-0.52334	2.73202e-08	0.00422004	cis
cg22893248	ACTR3C	-0.498961	1.46757e-07	0.022669	cis
cg22893248	LRRC61	-0.612505	1.61443e-11	2.49375e-06	cis
cg22954687	TMEM169	-0.503463	1.08648e-07	0.0167824	cis
cg22971501	LDLR	-0.515584	4.73115e-08	0.00730802	cis
cg22979433	CKMT2	-0.516722	4.36863e-08	0.00674805	cis
cg22981993	ALS2CR11	-0.547545	4.49173e-09	0.00069382	cis
cg23028772	DDR2	-0.499555	1.41087e-07	0.0217932	cis
cg23048494	S100A4	-0.626568	4.0077e-12	6.19054e-07	cis
cg23074996	TMEM108	0.607038	2.72444e-11	4.20833e-06	cis
cg23082339	PCDHGA12	-0.53624	1.06241e-08	0.00164107	cis
cg23101464	GSDMD	-0.542808	6.46794e-09	0.000999077	cis
cg23134869	ZFHX4	-0.501979	1.20026e-07	0.01854	cis
cg23175074	CALHM2	-0.580297	3.0694e-10	4.74117e-05	cis
cg23193497	PDE10A	0.488856	2.83759e-07	0.0438311	cis
cg23217419	KIAA1614	-0.501694	1.22333e-07	0.0188963	cis
cg23223006	EFHC2	-0.510637	6.66855e-08	0.0103006	cis
cg23326785	TMEM25	-0.627236	3.74452e-12	5.784e-07	cis
cg23334662	RFTN2	-0.517242	4.21209e-08	0.00650625	cis
cg23345580	SPRY1	-0.515832	4.64998e-08	0.00718264	cis
cg23458168	ZNF536	0.503414	1.0901e-07	0.0168383	cis
cg23467004	PRDX2	-0.566803	9.60786e-10	0.000148409	cis
cg23482427	C2orf70	-0.527644	2.00227e-08	0.00309283	cis
cg23499956	S100A16	-0.550971	3.43832e-09	0.000531103	cis
cg23501051	LOC100126784	-0.543513	6.1285e-09	0.000946645	cis
cg23501605	ASB11	-0.57337	5.54917e-10	8.57159e-05	cis
cg23511432	GFRA3	-0.57483	4.90383e-10	7.57474e-05	cis
cg23520757	FAM65B	0.49927	1.43778e-07	0.0222088	cis
cg23530553	HOXB2	-0.676425	1.54365e-14	2.38441e-09	cis
cg23545105	OCIAD2	-0.571626	6.42752e-10	9.92834e-05	cis
cg23563234	PCDHGB7	-0.519592	3.56841e-08	0.00551198	cis
cg23631538	DENND2D	-0.530699	1.60172e-08	0.00247411	cis
cg23639734	SOD3	-0.493358	2.12085e-07	0.0327599	cis
cg23641267	LPXN	-0.5224	2.92219e-08	0.00451379	cis
cg23651323	KLHDC9	-0.525071	2.41221e-08	0.00372604	cis
cg23655970	PAX9	0.590785	1.21888e-10	1.88276e-05	cis
cg23663774	PITX2	0.579332	3.33607e-10	5.15309e-05	cis
cg23665381	EVC2	-0.562202	1.40138e-09	0.000216466	cis
cg23674882	LOXL3	-0.602672	4.10853e-11	6.34628e-06	cis
cg23761616	TMEM144	-0.539493	8.31996e-09	0.00128515	cis
cg23813564	MAGEC2	-0.607755	2.54509e-11	3.9313e-06	cis
cg23830937	OPLAH	-0.629375	3.00891e-12	4.64775e-07	cis
cg23848471	SPON2	-0.633531	1.95805e-12	3.02451e-07	cis
cg23889684	APOL3	-0.500693	1.30797e-07	0.0202037	cis
cg23943360	LDLR	-0.552319	3.09252e-09	0.00047769	cis
cg23963591	TAS1R1	-0.528646	1.8614e-08	0.00287523	cis
cg24068229	FBXO27	-0.686259	4.52596e-15	6.99107e-10	cis
cg24075738	C3orf18	-0.529239	1.78244e-08	0.00275327	cis
cg24079361	SERP2	-0.539728	8.17349e-09	0.00126253	cis
cg24091438	LRRC61	-0.547644	4.45738e-09	0.000688514	cis
cg24110050	TCTEX1D1	-0.49201	2.31506e-07	0.0357598	cis
cg24123106	FABP7	-0.501212	1.26341e-07	0.0195154	cis
cg24135841	NMNAT3	0.51906	3.70529e-08	0.00572342	cis
cg24161057	TSTD1	-0.708089	2.48022e-16	3.83109e-11	cis
cg24161793	ITPRIPL1	-0.548287	4.24017e-09	0.000654962	cis
cg24169822	HOXA4	-0.514422	5.1311e-08	0.0079258	cis
cg24182329	DTNA	0.553593	2.79657e-09	0.000431976	cis
cg24199006	ITPRIP	-0.585875	1.88589e-10	2.91306e-05	cis
cg24214470	SERPINF1	-0.631701	2.36785e-12	3.65753e-07	cis
cg24221742	MGAT5B	-0.562338	1.38594e-09	0.000214081	cis
cg24243629	ZNF532	-0.633321	2.00139e-12	3.09146e-07	cis
cg24289912	PTPRE	-0.516042	4.58203e-08	0.00707768	cis
cg24311947	XKR8	-0.516092	4.56618e-08	0.0070532	cis
cg24324837	CCDC155	-0.544842	5.53419e-09	0.000854844	cis
cg24343287	ZNF135	0.557155	2.10618e-09	0.000325332	cis
cg24370698	PGM1	-0.533791	1.27494e-08	0.00196934	cis
cg24396624	RARB	-0.535881	1.09127e-08	0.00168564	cis
cg24401737	CASP10	-0.537699	9.5235e-09	0.00147106	cis
cg24408896	SLC27A3	-0.50611	9.08594e-08	0.0140347	cis
cg24423099	NAGA	-0.492975	2.17444e-07	0.0335878	cis
cg24439315	LRRC4B	0.51953	3.58408e-08	0.00553618	cis
cg24458833	XKR8	-0.522845	2.83059e-08	0.00437229	cis
cg24482544	VANGL2	-0.511626	6.22885e-08	0.00962145	cis
cg24506221	GSTM1	-0.641014	8.88549e-13	1.37251e-07	cis
cg24538947	C2orf70	-0.599592	5.46913e-11	8.44794e-06	cis
cg24578679	CYP11A1	-0.487879	3.02102e-07	0.0466645	cis
cg24585453	PGM1	-0.554966	2.50808e-09	0.000387412	cis
cg24592962	AS3MT	-0.510118	6.91109e-08	0.0106753	cis
cg24603803	PALMD	-0.49149	2.39431e-07	0.036984	cis
cg24639117	ATP10B	0.518256	3.92176e-08	0.00605779	cis
cg24641737	DENND2D	-0.665962	5.41397e-14	8.36275e-09	cis
cg24670715	ANGPT2	-0.49034	2.57909e-07	0.0398381	cis
cg24674703	CD5	-0.515869	4.63792e-08	0.00716401	cis
cg24691453	S100A4	-0.701027	6.53039e-16	1.00872e-10	cis
cg24703660	CABYR	-0.491033	2.46627e-07	0.0380954	cis
cg24739098	RASGRF1	-0.511688	6.2023e-08	0.00958045	cis
cg24788028	ZNF536	0.488448	2.91289e-07	0.0449942	cis
cg24831879	CALML3	-0.495485	1.84556e-07	0.0285077	cis
cg24837219	TMEM108	0.610043	2.04586e-11	3.16016e-06	cis
cg24841244	CD3D	-0.557044	2.12503e-09	0.000328244	cis
cg24868305	EPHX1	-0.502449	1.16306e-07	0.0179653	cis
cg24874389	TSPAN10	-0.551194	3.37877e-09	0.000521904	cis
cg24879415	CYGB	-0.615844	1.16691e-11	1.80249e-06	cis
cg24879415	PRCD	-0.650884	3.02985e-13	4.68008e-08	cis
cg25002788	SPON2	-0.564502	1.1612e-09	0.000179365	cis
cg25025992	DNAJA4	-0.535708	1.10547e-08	0.00170757	cis
cg25039325	ARHGAP25	-0.527174	2.07182e-08	0.00320025	cis
cg25095994	SP140L	-0.537873	9.4004e-09	0.00145204	cis
cg25112191	RORC	-0.536228	1.0634e-08	0.00164259	cis
cg25142947	PCDHB9	0.591923	1.10047e-10	1.69985e-05	cis
cg25152404	EPHX1	-0.543921	5.93985e-09	0.000917505	cis
cg25158320	SERPINF1	-0.645479	5.48795e-13	8.47702e-08	cis
cg25229172	AMDHD1	-0.597526	6.61455e-11	1.02172e-05	cis
cg25256924	PTPRCAP	-0.515584	4.73115e-08	0.00730802	cis
cg25298161	LTK	-0.511268	6.38495e-08	0.00986257	cis
cg25320115	KLHDC9	-0.5565	2.21954e-09	0.000342844	cis
cg25338707	FERMT3	-0.510761	6.61201e-08	0.0102133	cis
cg25364343	CABYR	-0.503748	1.06588e-07	0.0164641	cis
cg25370728	PDE9A	0.634682	1.73653e-12	2.68234e-07	cis
cg25383605	TIAM2	-0.51055	6.70841e-08	0.0103622	cis
cg25384897	PSMB8	-0.495659	1.82472e-07	0.0281857	cis
cg25389463	RBM34	-0.524453	2.52208e-08	0.00389576	cis
cg25449950	SOD3	-0.49295	2.17795e-07	0.0336418	cis
cg25469234	B3GALNT1	-0.559827	1.69899e-09	0.000262436	cis
cg25479732	CKMT2	-0.597712	6.5029e-11	1.00448e-05	cis
cg25543773	WASF3	0.647359	4.46952e-13	6.90388e-08	cis
cg25548984	TRAM1L1	0.500891	1.29082e-07	0.0199388	cis
cg25552843	ITPRIP	-0.514224	5.20231e-08	0.00803579	cis
cg25614875	ESRRG	-0.509177	7.3715e-08	0.0113865	cis
cg25617340	PAX9	0.537304	9.81069e-09	0.00151542	cis
cg25647583	FES	-0.51718	4.23044e-08	0.0065346	cis
cg25655096	LPAR5	-0.508176	7.89433e-08	0.012194	cis
cg25658385	DEF6	-0.542981	6.38294e-09	0.000985947	cis
cg25703541	LOC391322	-0.573791	5.35531e-10	8.27213e-05	cis
cg25719851	PTPN6	-0.510674	6.65154e-08	0.0102744	cis
cg25722644	XKR5	0.515337	4.81367e-08	0.00743548	cis
cg25723149	DFNA5	-0.505356	9.56249e-08	0.0147708	cis
cg25780607	ARSI	-0.667471	4.53189e-14	7.00023e-09	cis
cg25899952	ELFN1	0.539666	8.2118e-09	0.00126844	cis
cg25947408	TCF7	-0.492257	2.2782e-07	0.0351905	cis
cg25952581	HOXA4	-0.498652	1.49796e-07	0.0231384	cis
cg25961567	NCK2	-0.578602	3.55242e-10	5.48728e-05	cis
cg25989745	TYRP1	-0.664947	6.09788e-14	9.41916e-09	cis
cg25997500	PLA2R1	-0.49765	1.60057e-07	0.0247233	cis
cg25999267	SLC25A38	-0.498763	1.48695e-07	0.0229683	cis
cg26034769	NEDD4L	-0.54308	6.33485e-09	0.000978519	cis
cg26039623	RBM47	0.496252	1.75495e-07	0.0271079	cis
cg26116551	ZNF536	0.524477	2.5176e-08	0.00388883	cis
cg26144456	NXT2	-0.553828	2.74503e-09	0.000424014	cis
cg26145103	TMEM136	-0.637192	1.33385e-12	2.06035e-07	cis
cg26147279	TPRXL	0.573519	5.47999e-10	8.46473e-05	cis
cg26217813	ASPA	-0.50167	1.22536e-07	0.0189276	cis
cg26251270	GPX7	-0.507124	8.48089e-08	0.0131001	cis
cg26292378	ARSI	-0.605801	3.06262e-11	4.73071e-06	cis
cg26296101	RHOH	-0.526679	2.14751e-08	0.00331718	cis
cg26310551	CIDEB	-0.498516	1.51152e-07	0.0233478	cis
cg26312951	MX1	-0.542721	6.51084e-09	0.0010057	cis
cg26349976	CABYR	-0.524539	2.50642e-08	0.00387156	cis
cg26353859	SLC16A7	0.531453	1.5153e-08	0.00234062	cis
cg26356061	ZNF418	-0.544972	5.47919e-09	0.000846349	cis
cg26359133	SH2B3	-0.576685	4.18697e-10	6.46744e-05	cis
cg26366091	CHI3L2	-0.512975	5.67405e-08	0.00876448	cis
cg26405020	FES	-0.514818	4.99146e-08	0.0077101	cis
cg26411702	NPM2	-0.625628	4.40854e-12	6.80969e-07	cis
cg26448681	PPP1R3C	-0.647743	4.28551e-13	6.61965e-08	cis
cg26476820	CAPG	-0.564935	1.12065e-09	0.000173103	cis
cg26530201	ARSI	-0.582214	2.59898e-10	4.01454e-05	cis
cg26567788	TMEM25	-0.570971	6.79101e-10	0.000104898	cis
cg26581228	TRERF1	0.534026	1.2529e-08	0.0019353	cis
cg26614816	EID3	-0.508497	7.72277e-08	0.0119291	cis
cg26629969	LRRC4B	0.616895	1.05272e-11	1.62609e-06	cis
cg26769927	SPN	-0.566085	1.01942e-09	0.000157465	cis
cg26772386	PDE9A	0.563933	1.21662e-09	0.000187927	cis
cg26786980	RARB	-0.550315	3.61955e-09	0.000559098	cis
cg26841048	HOXB2	-0.730996	8.71878e-18	1.34676e-12	cis
cg26842815	PTPN6	-0.528831	1.83637e-08	0.00283657	cis
cg26872588	C1orf198	-0.543649	6.06499e-09	0.000936835	cis
cg26894575	S100A4	-0.62334	5.5525e-12	8.57672e-07	cis
cg26904702	SLC27A3	-0.597044	6.91356e-11	1.06791e-05	cis
cg26920905	CABYR	-0.546085	5.02879e-09	0.000776777	cis
cg26942275	COL1A2	-0.488497	2.90366e-07	0.0448517	cis
cg26946769	MAPK4	0.64287	7.28021e-13	1.12454e-07	cis
cg26976437	LY6K	-0.506432	8.88978e-08	0.0137317	cis
cg27040993	KLHL34	-0.601039	4.78309e-11	7.38825e-06	cis
cg27046604	SPINT1	-0.514607	5.06518e-08	0.00782398	cis
cg27102649	SERPINF1	-0.655362	1.83544e-13	2.83513e-08	cis
cg27103585	CECR2	0.52209	2.98747e-08	0.00461462	cis
cg27139457	CAPG	-0.663513	7.20978e-14	1.11367e-08	cis
cg27147785	OAS2	-0.503711	1.06854e-07	0.0165053	cis
cg27180868	TSTD1	-0.693593	1.75565e-15	2.71189e-10	cis
cg27205904	EID3	-0.496104	1.77215e-07	0.0273736	cis
cg27225571	MRPL18	-0.606531	2.8585e-11	4.41541e-06	cis
cg27225571	TCP1	-0.542338	6.70415e-09	0.00103556	cis
cg27239280	CTF1	-0.616871	1.05528e-11	1.63004e-06	cis
cg27269130	CDC42EP5	0.488683	2.86931e-07	0.044321	cis
cg27321913	DEF6	-0.510711	6.63458e-08	0.0102482	cis
cg27348515	ARMCX2	-0.654447	2.03486e-13	3.14317e-08	cis
cg27387030	FMOD	-0.513333	5.53458e-08	0.00854905	cis
cg27429749	UBE2L6	-0.548064	4.31419e-09	0.000666395	cis
cg27434509	EVC2	-0.563673	1.24277e-09	0.000191965	cis
cg27451362	GRIK2	0.565801	1.0436e-09	0.000161201	cis
cg27475365	TPD52L1	-0.629412	2.99748e-12	4.63008e-07	cis
cg27475522	ST8SIA6	-0.520297	3.39439e-08	0.00524318	cis
cg27486427	RARB	-0.533779	1.27611e-08	0.00197115	cis
cg27527798	ELFN1	0.4906	2.53622e-07	0.0391759	cis
cg27533704	LXN	-0.541373	7.21513e-09	0.00111449	cis
cg27590407	ZNF860	-0.499864	1.38217e-07	0.0213499	cis
cg27615366	PDLIM4	-0.666704	4.9612e-14	7.66337e-09	cis
cg27643890	ELFN1	0.497588	1.60712e-07	0.0248245	cis
cg27664018	CX3CL1	-0.504378	1.02151e-07	0.0157789	cis
cg00083059	LTB	0.621571	6.62792e-12	0.0194786	trans
cg00093087	PDZD4	0.621014	7.00605e-12	0.0205899	trans
cg00095678	ARHGAP9	0.62893	3.14946e-12	0.00925584	trans
cg00095678	C16orf54	0.638825	1.12213e-12	0.00329778	trans
cg00095678	CCL5	0.633383	1.98854e-12	0.00584407	trans
cg00095678	CD247	0.650798	3.0591e-13	0.000899031	trans
cg00095678	CD27	0.630921	2.56638e-12	0.00754226	trans
cg00095678	CD2	0.654261	2.07777e-13	0.000610629	trans
cg00095678	CD3D	0.658837	1.23659e-13	0.000363419	trans
cg00095678	CD3E	0.652084	2.65124e-13	0.000779164	trans
cg00095678	CD5	0.626481	4.0431e-12	0.0118821	trans
cg00095678	CD7	0.621682	6.55469e-12	0.0192634	trans
cg00095678	CD8A	0.628435	3.31305e-12	0.00973661	trans
cg00095678	CD8B	0.623686	5.36261e-12	0.01576	trans
cg00095678	CD96	0.643958	6.47291e-13	0.0019023	trans
cg00095678	CXCR3	0.633321	2.00139e-12	0.00588181	trans
cg00095678	IKZF1	0.617823	9.60965e-12	0.0282415	trans
cg00095678	IL2RB	0.629499	2.97096e-12	0.00873126	trans
cg00095678	ITGAL	0.633828	1.8984e-12	0.00557915	trans
cg00095678	KIAA0748	0.643859	6.54257e-13	0.00192278	trans
cg00095678	LCK	0.666506	5.07822e-14	0.000149242	trans
cg00095678	LTA	0.61556	1.19981e-11	0.0352609	trans
cg00095678	LTB	0.628374	3.33406e-12	0.00979837	trans
cg00095678	LY9	0.63086	2.58281e-12	0.00759054	trans
cg00095678	NKG7	0.612468	1.62023e-11	0.0476166	trans
cg00095678	P2RY10	0.628237	3.38075e-12	0.00993559	trans
cg00095678	PTPN7	0.617749	9.68012e-12	0.0284486	trans
cg00095678	SIRPG	0.651354	2.87568e-13	0.000845126	trans
cg00095678	SIT1	0.643476	6.81941e-13	0.00200414	trans
cg00095678	SLA2	0.643525	6.78306e-13	0.00199345	trans
cg00095678	SLAMF6	0.655399	1.82777e-13	0.000537157	trans
cg00095678	SPN	0.688534	3.38371e-15	9.94429e-06	trans
cg00095678	SPOCK2	0.613704	1.43735e-11	0.0422418	trans
cg00095678	TBC1D10C	0.628967	3.13751e-12	0.00922072	trans
cg00095678	TIGIT	0.648374	3.9986e-13	0.00117514	trans
cg00095678	TRAT1	0.641954	8.03358e-13	0.00236097	trans
cg00095678	UBASH3A	0.659839	1.10247e-13	0.000324002	trans
cg00095678	ZNF831	0.668349	4.08436e-14	0.000120034	trans
cg00137016	FUT7	0.612826	1.56501e-11	0.0459935	trans
cg00137016	ITK	0.621608	6.60342e-12	0.0194066	trans
cg00137016	RHOH	0.633544	1.95552e-12	0.00574703	trans
cg00145118	BCL11B	0.621113	6.93734e-12	0.0203879	trans
cg00145118	LCK	0.614409	1.34218e-11	0.039445	trans
cg00168785	CCL5	0.616005	1.14871e-11	0.033759	trans
cg00168785	CD2	0.639109	1.08872e-12	0.00319961	trans
cg00168785	CD3D	0.633915	1.88134e-12	0.005529	trans
cg00168785	LCK	0.622028	6.33183e-12	0.0186084	trans
cg00168785	TIGIT	0.625578	4.43067e-12	0.0130212	trans
cg00207280	CD3D	0.617254	1.01628e-11	0.0298671	trans
cg00321234	ACAP1	0.61243	1.62605e-11	0.0477876	trans
cg00321234	FUT7	0.628089	3.4324e-12	0.0100874	trans
cg00321234	PTPN7	0.614038	1.39149e-11	0.040894	trans
cg00325866	TMSL3	-0.619011	8.54722e-12	0.0251192	trans
cg00353006	FGD3	0.61389	1.41169e-11	0.0414878	trans
cg00357551	CD3D	0.615213	1.24107e-11	0.0364734	trans
cg00364287	ACAP1	0.628374	3.33406e-12	0.00979837	trans
cg00364287	ARHGAP9	0.638714	1.13547e-12	0.00333699	trans
cg00364287	C16orf54	0.635374	1.61502e-12	0.00474634	trans
cg00364287	CD247	0.636858	1.38168e-12	0.00406057	trans
cg00364287	CD27	0.629549	2.95591e-12	0.00868702	trans
cg00364287	CD2	0.658281	1.31779e-13	0.00038728	trans
cg00364287	CD3D	0.650625	3.11844e-13	0.000916468	trans
cg00364287	CD3E	0.628732	3.21393e-12	0.00944534	trans
cg00364287	CD8A	0.619394	8.22902e-12	0.024184	trans
cg00364287	CXCL13	0.625318	4.54864e-12	0.0133679	trans
cg00364287	CXCL9	0.622585	5.98889e-12	0.0176006	trans
cg00364287	FLT3	0.614545	1.32453e-11	0.0389262	trans
cg00364287	IKZF1	0.615226	1.23957e-11	0.0364294	trans
cg00364287	IL2RG	0.622474	6.05601e-12	0.0177978	trans
cg00364287	ITGAL	0.628336	3.34673e-12	0.00983561	trans
cg00364287	LCK	0.650946	3.00911e-13	0.00088434	trans
cg00364287	P2RY10	0.639753	1.0167e-12	0.00298794	trans
cg00364287	PTPN7	0.616586	1.08514e-11	0.0318907	trans
cg00364287	PTPRC	0.612331	1.64167e-11	0.0482465	trans
cg00364287	RHOH	0.631565	2.40141e-12	0.00705745	trans
cg00364287	SH2D1A	0.634199	1.82631e-12	0.00536727	trans
cg00364287	SLA2	0.620173	7.61718e-12	0.0223859	trans
cg00364287	SLAMF6	0.648609	3.89654e-13	0.00114514	trans
cg00364287	SPN	0.623785	5.30952e-12	0.015604	trans
cg00364287	TBC1D10C	0.635993	1.51351e-12	0.004448	trans
cg00364287	TIGIT	0.64799	4.1707e-13	0.00122572	trans
cg00364287	UBASH3A	0.617638	9.78676e-12	0.028762	trans
cg00364287	ZBP1	0.631429	2.43543e-12	0.00715743	trans
cg00364287	ZNF831	0.642053	7.94864e-13	0.002336	trans
cg00373467	CCL22	0.644106	6.36976e-13	0.00187199	trans
cg00373467	FUT7	0.626024	4.23526e-12	0.0124469	trans
cg00384847	CCL5	0.612777	1.57252e-11	0.0462142	trans
cg00384847	CD3E	0.622053	6.31619e-12	0.0185625	trans
cg00384847	LCK	0.620767	7.1807e-12	0.0211032	trans
cg00415665	BARX2	-0.620656	7.26066e-12	0.0213381	trans
cg00422935	CD3D	0.620396	7.45059e-12	0.0218963	trans
cg00422935	LCP1	0.61713	1.0287e-11	0.0302323	trans
cg00422935	SPN	0.618355	9.11891e-12	0.0267993	trans
cg00446123	BCL11B	-0.621719	6.53046e-12	0.0191922	trans
cg00446123	PSD4	-0.617934	9.50488e-12	0.0279336	trans
cg00446123	RASSF5	-0.647471	4.41532e-13	0.00129761	trans
cg00466268	ACAP1	0.618862	8.67355e-12	0.0254904	trans
cg00466268	ARHGAP9	0.632035	2.28738e-12	0.00672232	trans
cg00466268	C16orf54	0.648745	3.8386e-13	0.00112811	trans
cg00466268	CCL5	0.615683	1.1854e-11	0.0348374	trans
cg00466268	CCR7	0.63034	2.72486e-12	0.008008	trans
cg00466268	CD247	0.658281	1.31779e-13	0.00038728	trans
cg00466268	CD27	0.623216	5.62187e-12	0.016522	trans
cg00466268	CD2	0.658825	1.23834e-13	0.000363933	trans
cg00466268	CD3D	0.655349	1.838e-13	0.000540165	trans
cg00466268	CD3E	0.657229	1.48544e-13	0.00043655	trans
cg00466268	CD5	0.640284	9.60635e-13	0.00282318	trans
cg00466268	CD96	0.614026	1.39316e-11	0.0409432	trans
cg00466268	CXCR3	0.626036	4.22995e-12	0.0124313	trans
cg00466268	CXCR6	0.617254	1.01628e-11	0.0298671	trans
cg00466268	CYTIP	0.615226	1.23957e-11	0.0364294	trans
cg00466268	FUT7	0.615263	1.23509e-11	0.0362978	trans
cg00466268	IKZF1	0.64632	5.00731e-13	0.00147158	trans
cg00466268	IL21R	0.628151	3.41079e-12	0.0100239	trans
cg00466268	IL2RG	0.652047	2.66223e-13	0.000782395	trans
cg00466268	IL32	0.612727	1.58006e-11	0.0464359	trans
cg00466268	ITGAL	0.634545	1.76141e-12	0.00517655	trans
cg00466268	KIAA0748	0.637019	1.35845e-12	0.0039923	trans
cg00466268	LCK	0.677304	1.38611e-14	4.07359e-05	trans
cg00466268	LTB	0.642511	7.56694e-13	0.00222383	trans
cg00466268	LY9	0.616599	1.08382e-11	0.0318521	trans
cg00466268	P2RY10	0.633878	1.88863e-12	0.00555044	trans
cg00466268	PTPN7	0.630959	2.55658e-12	0.00751344	trans
cg00466268	RHOH	0.613284	1.49718e-11	0.0440001	trans
cg00466268	SELPLG	0.616376	1.10773e-11	0.0325547	trans
cg00466268	SIT1	0.628844	3.17751e-12	0.00933829	trans
cg00466268	SLAMF6	0.66778	4.36915e-14	0.000128404	trans
cg00466268	SPN	0.647458	4.42131e-13	0.00129937	trans
cg00466268	SPOCK2	0.64867	3.8701e-13	0.00113737	trans
cg00466268	TBC1D10C	0.648349	4.0095e-13	0.00117834	trans
cg00466268	UBASH3A	0.628213	3.38931e-12	0.00996074	trans
cg00491021	PTPN6	0.614113	1.38149e-11	0.0406002	trans
cg00495311	CD3D	0.624737	4.82377e-12	0.0141764	trans
cg00495311	CD3E	0.619246	8.35082e-12	0.024542	trans
cg00495311	LCK	0.614471	1.33413e-11	0.0392084	trans
cg00514609	HSPB2	-0.620816	7.14544e-12	0.0209995	trans
cg00525011	ACAP1	0.637947	1.23161e-12	0.00361954	trans
cg00525011	ARHGAP9	0.628336	3.34673e-12	0.00983561	trans
cg00525011	C16orf54	0.625034	4.68133e-12	0.0137578	trans
cg00525011	CCL5	0.617811	9.62136e-12	0.0282759	trans
cg00525011	CD247	0.634187	1.82867e-12	0.00537421	trans
cg00525011	CD2	0.664552	6.38684e-14	0.000187701	trans
cg00525011	CD3D	0.662672	7.95023e-14	0.000233647	trans
cg00525011	CD3E	0.649734	3.44159e-13	0.00101144	trans
cg00525011	CD52	0.644131	6.35273e-13	0.00186698	trans
cg00525011	CD5	0.621336	6.78511e-12	0.0199406	trans
cg00525011	CD8A	0.617786	9.64482e-12	0.0283449	trans
cg00525011	CORO1A	0.620198	7.5985e-12	0.022331	trans
cg00525011	CXCL13	0.618936	8.61016e-12	0.0253041	trans
cg00525011	FLT3	0.627631	3.59651e-12	0.0105697	trans
cg00525011	FUT7	0.622968	5.76314e-12	0.0169371	trans
cg00525011	IKZF1	0.623649	5.38265e-12	0.0158189	trans
cg00525011	IL2RG	0.634657	1.74102e-12	0.00511664	trans
cg00525011	ITGAL	0.629647	2.92602e-12	0.0085992	trans
cg00525011	KLRB1	0.642461	7.60733e-13	0.0022357	trans
cg00525011	LCK	0.655263	1.85605e-13	0.00054547	trans
cg00525011	LTB	0.612183	1.66536e-11	0.0489429	trans
cg00525011	P2RY10	0.61974	7.95146e-12	0.0233683	trans
cg00525011	PTPN7	0.622486	6.04852e-12	0.0177758	trans
cg00525011	RHOH	0.622103	6.28503e-12	0.0184709	trans
cg00525011	SAMD3	0.622313	6.15425e-12	0.0180865	trans
cg00525011	SH2D1A	0.623946	5.22432e-12	0.0153536	trans
cg00525011	SLAMF6	0.637081	1.34961e-12	0.00396633	trans
cg00525011	SPN	0.630402	2.70756e-12	0.00795716	trans
cg00525011	TBC1D10C	0.646518	4.90027e-13	0.00144013	trans
cg00525011	TIGIT	0.638763	1.12952e-12	0.00331951	trans
cg00525011	TRAF3IP3	0.617477	9.94279e-12	0.0292206	trans
cg00525011	ZBP1	0.614125	1.37983e-11	0.0405514	trans
cg00542975	CD3E	0.615844	1.16691e-11	0.0342941	trans
cg00542975	ITGAL	0.613865	1.41509e-11	0.0415876	trans
cg00542975	SLAMF6	0.615857	1.1655e-11	0.0342526	trans
cg00542975	TNFRSF1B	0.622597	5.98148e-12	0.0175788	trans
cg00549463	LHX1	0.614991	1.26831e-11	0.037274	trans
cg00552704	CD2	0.612331	1.64167e-11	0.0482465	trans
cg00552704	CD3D	0.632888	2.09355e-12	0.00615266	trans
cg00552704	CD3E	0.616438	1.10104e-11	0.032358	trans
cg00552704	LCK	0.616883	1.054e-11	0.0309755	trans
cg00552704	TNFRSF18	0.622214	6.21547e-12	0.0182664	trans
cg00589371	ACAP1	0.623525	5.44998e-12	0.0160168	trans
cg00589371	FUT7	0.641385	8.53927e-13	0.00250958	trans
cg00589371	TBC1D10C	0.618429	9.05238e-12	0.0266038	trans
cg00719165	ACAP1	0.693271	1.83116e-15	5.38155e-06	trans
cg00719165	APBB1IP	0.630983	2.55006e-12	0.00749429	trans
cg00719165	ARHGAP9	0.689425	3.01752e-15	8.86811e-06	trans
cg00719165	BIN2	0.623513	5.45676e-12	0.0160367	trans
cg00719165	C16orf54	0.683921	6.08514e-15	1.78834e-05	trans
cg00719165	CCL4	0.633581	1.94798e-12	0.00572486	trans
cg00719165	CCL5	0.672468	2.49623e-14	7.33609e-05	trans
cg00719165	CCR5	0.653816	2.18433e-13	0.000641947	trans
cg00719165	CD247	0.699369	8.16277e-16	2.39893e-06	trans
cg00719165	CD27	0.679369	1.07447e-14	3.15773e-05	trans
cg00719165	CD2	0.716698	7.3253e-17	2.15281e-07	trans
cg00719165	CD3D	0.723352	2.7657e-17	8.12804e-08	trans
cg00719165	CD3E	0.693482	1.78144e-15	5.23543e-06	trans
cg00719165	CD3G	0.613049	1.53165e-11	0.0450131	trans
cg00719165	CD52	0.690254	2.71145e-15	7.96861e-06	trans
cg00719165	CD53	0.641064	8.83855e-13	0.00259754	trans
cg00719165	CD5	0.656747	1.56909e-13	0.000461135	trans
cg00719165	CD7	0.667075	4.74877e-14	0.00013956	trans
cg00719165	CD8A	0.680284	9.59174e-15	2.81889e-05	trans
cg00719165	CD8B	0.684032	6.00034e-15	1.76342e-05	trans
cg00719165	CD96	0.64569	5.36377e-13	0.00157634	trans
cg00719165	CIITA	0.612183	1.66536e-11	0.0489429	trans
cg00719165	CORO1A	0.669573	3.53106e-14	0.000103773	trans
cg00719165	CRTAM	0.626481	4.0431e-12	0.0118821	trans
cg00719165	CTSW	0.669536	3.5467e-14	0.000104233	trans
cg00719165	CXCL13	0.664218	6.64091e-14	0.000195168	trans
cg00719165	CXCL9	0.682635	7.15327e-15	2.10225e-05	trans
cg00719165	CXCR3	0.673234	2.27558e-14	6.68764e-05	trans
cg00719165	CXCR6	0.636809	1.3889e-12	0.0040818	trans
cg00719165	CYTIP	0.629697	2.91119e-12	0.00855561	trans
cg00719165	FASLG	0.643389	6.88347e-13	0.00202296	trans
cg00719165	FCRL3	0.626716	3.94772e-12	0.0116018	trans
cg00719165	FUT7	0.656364	1.63882e-13	0.000481627	trans
cg00719165	GBP5	0.645826	5.28487e-13	0.00155316	trans
cg00719165	GIMAP5	0.614174	1.37321e-11	0.0403569	trans
cg00719165	GNLY	0.663921	6.87493e-14	0.000202045	trans
cg00719165	GPR132	0.612975	1.54269e-11	0.0453377	trans
cg00719165	GPR171	0.647062	4.61719e-13	0.00135693	trans
cg00719165	GZMA	0.678058	1.26328e-14	3.71263e-05	trans
cg00719165	GZMB	0.660383	1.03563e-13	0.000304358	trans
cg00719165	GZMH	0.630526	2.67328e-12	0.00785643	trans
cg00719165	GZMK	0.648745	3.8386e-13	0.00112811	trans
cg00719165	HCLS1	0.639777	1.01402e-12	0.00298008	trans
cg00719165	HCST	0.628757	3.20581e-12	0.00942145	trans
cg00719165	IDO1	0.613952	1.40324e-11	0.0412394	trans
cg00719165	IKZF1	0.670835	3.03709e-14	8.9256e-05	trans
cg00719165	IL10RA	0.621064	6.97161e-12	0.0204887	trans
cg00719165	IL21R	0.674088	2.05221e-14	6.03118e-05	trans
cg00719165	IL2RG	0.689635	2.93684e-15	8.63098e-06	trans
cg00719165	ITGAL	0.668237	4.13863e-14	0.000121629	trans
cg00719165	JAKMIP1	0.634348	1.79821e-12	0.00528472	trans
cg00719165	KIAA0748	0.654286	2.072e-13	0.000608933	trans
cg00719165	KLRB1	0.615572	1.19836e-11	0.0352183	trans
cg00719165	KLRD1	0.619493	8.14878e-12	0.0239482	trans
cg00719165	KLRK1	0.654669	1.98451e-13	0.000583222	trans
cg00719165	LAG3	0.614842	1.28679e-11	0.0378171	trans
cg00719165	LCK	0.708472	2.35129e-16	6.91014e-07	trans
cg00719165	LOC606724	0.618565	8.93164e-12	0.0262489	trans
cg00719165	LTA	0.615708	1.18254e-11	0.0347533	trans
cg00719165	LTB	0.635349	1.61922e-12	0.00475867	trans
cg00719165	LY9	0.627001	3.83516e-12	0.011271	trans
cg00719165	NKG7	0.670402	3.19853e-14	9.40007e-05	trans
cg00719165	P2RY10	0.64569	5.36377e-13	0.00157634	trans
cg00719165	PDCD1	0.638837	1.12065e-12	0.00329346	trans
cg00719165	PRF1	0.658293	1.31593e-13	0.000386734	trans
cg00719165	PSMB9	0.615362	1.22322e-11	0.0359489	trans
cg00719165	PTPN7	0.667656	4.43356e-14	0.000130296	trans
cg00719165	PTPRCAP	0.642907	7.25115e-13	0.00213102	trans
cg00719165	RAC2	0.628237	3.38075e-12	0.00993559	trans
cg00719165	RASAL3	0.655325	1.84314e-13	0.000541676	trans
cg00719165	RHOH	0.684552	5.6195e-15	1.6515e-05	trans
cg00719165	SAMD3	0.677106	1.42019e-14	4.17376e-05	trans
cg00719165	SASH3	0.661311	9.30624e-14	0.000273498	trans
cg00719165	SELPLG	0.630291	2.73877e-12	0.00804889	trans
cg00719165	SH2D1A	0.656562	1.60246e-13	0.000470943	trans
cg00719165	SIRPG	0.676166	1.59348e-14	4.68303e-05	trans
cg00719165	SIT1	0.668683	3.92565e-14	0.00011537	trans
cg00719165	SLA2	0.681905	7.83773e-15	2.30341e-05	trans
cg00719165	SLAMF6	0.680767	9.03326e-15	2.65476e-05	trans
cg00719165	SLAMF8	0.625294	4.56004e-12	0.0134014	trans
cg00719165	SLA	0.634063	1.85243e-12	0.00544404	trans
cg00719165	SNX20	0.647322	4.48772e-13	0.00131888	trans
cg00719165	SP140	0.65295	2.40687e-13	0.000707346	trans
cg00719165	SPN	0.657415	1.45442e-13	0.000427436	trans
cg00719165	SPOCK2	0.629264	3.04347e-12	0.00894436	trans
cg00719165	TBC1D10C	0.705801	3.40463e-16	1.00058e-06	trans
cg00719165	TBX21	0.646889	4.7055e-13	0.00138289	trans
cg00719165	TIGIT	0.702288	5.50471e-16	1.61776e-06	trans
cg00719165	TNFAIP8L2	0.619307	8.29986e-12	0.0243922	trans
cg00719165	TNFRSF9	0.628374	3.33406e-12	0.00979837	trans
cg00719165	TRAF3IP3	0.651787	2.74042e-13	0.000805373	trans
cg00719165	TRAT1	0.655918	1.72355e-13	0.000506529	trans
cg00719165	UBASH3A	0.685281	5.12381e-15	1.50582e-05	trans
cg00719165	VAV1	0.630068	2.80224e-12	0.00823542	trans
cg00719165	ZBP1	0.671082	2.9484e-14	8.66497e-05	trans
cg00719165	ZBTB32	0.614137	1.37817e-11	0.0405027	trans
cg00719165	ZNF831	0.641917	8.06566e-13	0.00237039	trans
cg00725356	RASSF5	0.633185	2.02992e-12	0.00596567	trans
cg00804628	FUT7	0.619431	8.19884e-12	0.0240953	trans
cg00875013	GPR171	0.62381	5.29633e-12	0.0155652	trans
cg00876678	FUT7	0.614719	1.30239e-11	0.0382755	trans
cg00876678	SPN	0.616388	1.10639e-11	0.0325152	trans
cg00877329	TNFRSF18	-0.620396	7.45059e-12	0.0218963	trans
cg00906812	ACAP1	0.616599	1.08382e-11	0.0318521	trans
cg00906812	CCL5	0.64564	5.39275e-13	0.00158486	trans
cg00906812	CD2	0.626592	3.99764e-12	0.0117486	trans
cg00906812	CD3D	0.624193	5.09582e-12	0.014976	trans
cg00906812	CD3E	0.625949	4.26724e-12	0.0125409	trans
cg00906812	FUT7	0.627421	3.67442e-12	0.0107986	trans
cg00906812	IL2RG	0.615683	1.1854e-11	0.0348374	trans
cg00906812	LCK	0.627075	3.80631e-12	0.0111862	trans
cg00906812	SPN	0.615374	1.22175e-11	0.0359056	trans
cg00906812	ZBED2	0.623649	5.38265e-12	0.0158189	trans
cg00933538	CCL5	0.624193	5.09582e-12	0.014976	trans
cg00933538	CD2	0.624935	4.72835e-12	0.013896	trans
cg00933538	CD8A	0.615931	1.15708e-11	0.034005	trans
cg00933538	LCK	0.619344	8.26943e-12	0.0243028	trans
cg00933538	SPN	0.640346	9.54313e-13	0.0028046	trans
cg00940546	CD247	0.618553	8.94255e-12	0.026281	trans
cg00940546	CD2	0.642511	7.56694e-13	0.00222383	trans
cg00940546	CD3D	0.641336	8.58467e-13	0.00252292	trans
cg00940546	CD3E	0.618108	9.34408e-12	0.027461	trans
cg00940546	CD8A	0.613321	1.4918e-11	0.0438421	trans
cg00940546	LCK	0.63551	1.59214e-12	0.0046791	trans
cg00940546	SPN	0.622511	6.03356e-12	0.0177318	trans
cg00940546	TBC1D10C	0.620581	7.31445e-12	0.0214962	trans
cg00940546	TIGIT	0.620074	7.69237e-12	0.0226069	trans
cg00952322	C16orf54	0.613123	1.52068e-11	0.0446908	trans
cg00952322	CD2	0.622585	5.98889e-12	0.0176006	trans
cg00952322	IL2RG	0.622053	6.31619e-12	0.0185625	trans
cg00952322	LCK	0.614595	1.31817e-11	0.0387392	trans
cg00961640	TNFRSF18	0.613865	1.41509e-11	0.0415876	trans
cg00965469	NR1I2	-0.619913	7.81608e-12	0.0229705	trans
cg00983904	C19orf33	0.622251	6.19244e-12	0.0181988	trans
cg00983904	CBLC	0.614545	1.32453e-11	0.0389262	trans
cg00983904	DSC3	0.613618	1.44947e-11	0.0425982	trans
cg00983904	GPR87	0.618256	9.20834e-12	0.0270621	trans
cg00983904	GPX2	0.613531	1.4617e-11	0.0429574	trans
cg00983904	GRHL2	0.620804	7.15424e-12	0.0210254	trans
cg00983904	KRTDAP	0.643587	6.73789e-13	0.00198018	trans
cg00983904	LASS3	0.619357	8.25931e-12	0.024273	trans
cg00983904	LGALS7B	0.616537	1.09041e-11	0.0320458	trans
cg00983904	LGALS7	0.641645	8.30471e-13	0.00244065	trans
cg00983904	LOC642587	0.626296	4.11997e-12	0.012108	trans
cg00983904	PDZK1IP1	0.61457	1.32135e-11	0.0388326	trans
cg00983904	PLA2G4F	0.622387	6.10872e-12	0.0179527	trans
cg00983904	PRSS3	0.620272	7.5427e-12	0.022167	trans
cg00983904	RAB25	0.623723	5.34264e-12	0.0157013	trans
cg00983904	S100A14	0.613989	1.39819e-11	0.041091	trans
cg00983904	S100A7	0.620557	7.33246e-12	0.0215491	trans
cg00983904	TMEM40	0.620631	7.27855e-12	0.0213907	trans
cg00983904	WFDC5	0.615387	1.22027e-11	0.0358622	trans
cg00987015	ITK	0.635127	1.65744e-12	0.00487101	trans
cg00992153	CD2	0.614471	1.33413e-11	0.0392084	trans
cg00992153	CD3E	0.612727	1.58006e-11	0.0464359	trans
cg01026796	CD52	0.622214	6.21547e-12	0.0182664	trans
cg01026796	TNFRSF18	0.627434	3.66979e-12	0.010785	trans
cg01054110	ACAP1	0.664873	6.15108e-14	0.000180772	trans
cg01054110	ARHGAP9	0.659951	1.08847e-13	0.000319887	trans
cg01054110	C16orf54	0.631528	2.41065e-12	0.00708458	trans
cg01054110	CCL5	0.647384	4.45742e-13	0.00130998	trans
cg01054110	CD247	0.6624	8.20516e-14	0.000241139	trans
cg01054110	CD27	0.627706	3.56939e-12	0.01049	trans
cg01054110	CD2	0.674768	1.88951e-14	5.55302e-05	trans
cg01054110	CD3D	0.688658	3.33039e-15	9.78759e-06	trans
cg01054110	CD3E	0.672282	2.55264e-14	7.50189e-05	trans
cg01054110	CD48	0.622993	5.74886e-12	0.0168952	trans
cg01054110	CD52	0.655065	1.89795e-13	0.000557783	trans
cg01054110	CD5	0.634855	1.70535e-12	0.0050118	trans
cg01054110	CD7	0.630847	2.58611e-12	0.00760023	trans
cg01054110	CD8A	0.640297	9.59367e-13	0.00281946	trans
cg01054110	CD8B	0.635238	1.63822e-12	0.00481452	trans
cg01054110	CORO1A	0.650266	3.2449e-13	0.000953635	trans
cg01054110	CXCL9	0.623834	5.28316e-12	0.0155265	trans
cg01054110	CXCR3	0.625838	4.31565e-12	0.0126831	trans
cg01054110	FUT7	0.65478	1.95979e-13	0.000575956	trans
cg01054110	GZMA	0.628411	3.32144e-12	0.00976127	trans
cg01054110	HCLS1	0.614793	1.29301e-11	0.0379998	trans
cg01054110	IKZF1	0.635894	1.52933e-12	0.00449449	trans
cg01054110	IL10RA	0.612727	1.58006e-11	0.0464359	trans
cg01054110	IL2RG	0.652962	2.40354e-13	0.000706368	trans
cg01054110	IL32	0.616883	1.054e-11	0.0309755	trans
cg01054110	ITGAL	0.650921	3.01739e-13	0.000886772	trans
cg01054110	KIAA0748	0.612356	1.63775e-11	0.0481314	trans
cg01054110	LCK	0.676079	1.61043e-14	4.73285e-05	trans
cg01054110	LTB	0.619035	8.52634e-12	0.0250578	trans
cg01054110	NKG7	0.624824	4.7818e-12	0.0140531	trans
cg01054110	PTPN6	0.61363	1.44774e-11	0.0425471	trans
cg01054110	PTPN7	0.646209	5.0685e-13	0.00148957	trans
cg01054110	RASAL3	0.631045	2.53383e-12	0.0074466	trans
cg01054110	RHOH	0.613506	1.46521e-11	0.0430606	trans
cg01054110	SAMD3	0.620458	7.40494e-12	0.0217621	trans
cg01054110	SASH3	0.630056	2.80581e-12	0.00824591	trans
cg01054110	SH2D1A	0.627137	3.78243e-12	0.0111161	trans
cg01054110	SIRPG	0.643884	6.52509e-13	0.00191764	trans
cg01054110	SIT1	0.631107	2.51771e-12	0.00739921	trans
cg01054110	SLA2	0.64914	3.67475e-13	0.00107996	trans
cg01054110	SLAMF6	0.649796	3.41814e-13	0.00100455	trans
cg01054110	SPN	0.657922	1.37282e-13	0.000403453	trans
cg01054110	TBC1D10C	0.667199	4.67994e-14	0.000137537	trans
cg01054110	TIGIT	0.663105	7.56038e-14	0.00022219	trans
cg01054110	TNFRSF18	0.640247	9.64447e-13	0.00283439	trans
cg01054110	TRAF3IP3	0.615634	1.19114e-11	0.0350062	trans
cg01054110	UBASH3A	0.640161	9.734e-13	0.0028607	trans
cg01054110	XCL2	0.612925	1.5501e-11	0.0455553	trans
cg01101380	CD3E	0.631763	2.35275e-12	0.00691442	trans
cg01101380	LCK	0.631787	2.34673e-12	0.00689674	trans
cg01101380	SPOCK2	0.612257	1.65348e-11	0.0485935	trans
cg01111041	TNFRSF18	0.613197	1.50979e-11	0.0443707	trans
cg01111041	TNFRSF18	0.613197	1.50979e-11	0.0443707	trans
cg01152073	C5orf20	0.616178	1.1294e-11	0.0331917	trans
cg01152073	CD247	0.630291	2.73877e-12	0.00804889	trans
cg01152073	CD2	0.646283	5.02763e-13	0.00147755	trans
cg01152073	CD3D	0.645318	5.58478e-13	0.0016413	trans
cg01152073	CD3E	0.631503	2.41682e-12	0.00710272	trans
cg01152073	CD52	0.630019	2.81654e-12	0.00827744	trans
cg01152073	ITGAL	0.613741	1.43218e-11	0.04209	trans
cg01152073	LCK	0.630464	2.69037e-12	0.00790664	trans
cg01152073	LTB	0.624317	5.03272e-12	0.0147905	trans
cg01152073	TBC1D10C	0.632208	2.2467e-12	0.00660277	trans
cg01158277	HSPB2	-0.671218	2.9007e-14	8.52478e-05	trans
cg01208614	GJA1	-0.620074	7.69237e-12	0.0226069	trans
cg01211041	CD52	0.623624	5.39605e-12	0.0158583	trans
cg01247628	CD74	0.616599	1.08382e-11	0.0318521	trans
cg01247628	HLA-DMB	0.615337	1.22618e-11	0.0360358	trans
cg01247628	HLA-DRA	0.612752	1.57628e-11	0.0463249	trans
cg01269191	ACAP1	0.627545	3.62839e-12	0.0106634	trans
cg01269191	ARHGAP25	0.613692	1.43908e-11	0.0422925	trans
cg01269191	ARHGAP9	0.622907	5.79899e-12	0.0170425	trans
cg01269191	CCL5	0.617996	9.44715e-12	0.0277639	trans
cg01269191	CD2	0.620903	7.08413e-12	0.0208193	trans
cg01269191	CD3D	0.632331	2.21808e-12	0.00651864	trans
cg01269191	CD3E	0.625455	4.48648e-12	0.0131852	trans
cg01269191	CD52	0.616092	1.13902e-11	0.0334742	trans
cg01269191	IL2RG	0.612653	1.59144e-11	0.0467703	trans
cg01269191	LCK	0.618813	8.71606e-12	0.0256154	trans
cg01269191	PTPN6	0.613655	1.44427e-11	0.0424451	trans
cg01269191	SPN	0.629079	3.10192e-12	0.00911614	trans
cg01269191	TBC1D10C	0.633469	1.9707e-12	0.00579162	trans
cg01341487	CCL5	0.616351	1.11041e-11	0.0326336	trans
cg01356908	ACAP1	0.616685	1.07466e-11	0.0315828	trans
cg01356908	RAC2	0.612839	1.56314e-11	0.0459385	trans
cg01441777	CCL5	0.616685	1.07466e-11	0.0315828	trans
cg01441777	CD247	0.618677	8.834e-12	0.025962	trans
cg01441777	CD2	0.650711	3.08863e-13	0.000907709	trans
cg01441777	CD3D	0.651503	2.82859e-13	0.000831287	trans
cg01441777	CD3E	0.616945	1.04762e-11	0.0307881	trans
cg01441777	FUT7	0.613803	1.42361e-11	0.0418381	trans
cg01441777	LCK	0.635176	1.64887e-12	0.00484583	trans
cg01441777	LCP1	0.637514	1.28931e-12	0.00378911	trans
cg01441777	SLAMF6	0.614657	1.31025e-11	0.0385067	trans
cg01441777	TBC1D10C	0.619382	8.23911e-12	0.0242137	trans
cg01441777	TIGIT	0.625962	4.2619e-12	0.0125252	trans
cg01471372	ACAP1	0.643513	6.79213e-13	0.00199612	trans
cg01471372	ARHGAP9	0.634558	1.75913e-12	0.00516986	trans
cg01471372	CCL5	0.619518	8.12884e-12	0.0238896	trans
cg01471372	CD247	0.623785	5.30952e-12	0.015604	trans
cg01471372	CD2	0.63692	1.3727e-12	0.00403418	trans
cg01471372	CD3D	0.654743	1.968e-13	0.000578368	trans
cg01471372	CD3E	0.636376	1.45369e-12	0.00427221	trans
cg01471372	CD52	0.661843	8.75145e-14	0.000257194	trans
cg01471372	CORO1A	0.615943	1.15568e-11	0.0339638	trans
cg01471372	FUT7	0.648052	4.14247e-13	0.00121742	trans
cg01471372	GNLY	0.628188	3.39789e-12	0.00998594	trans
cg01471372	IL2RG	0.634743	1.72533e-12	0.00507051	trans
cg01471372	ITGAL	0.615213	1.24107e-11	0.0364734	trans
cg01471372	LCK	0.63786	1.24295e-12	0.00365286	trans
cg01471372	LTB	0.622647	5.95191e-12	0.0174919	trans
cg01471372	PTPN7	0.622746	5.8932e-12	0.0173194	trans
cg01471372	RAC2	0.619579	8.07919e-12	0.0237437	trans
cg01471372	RHOH	0.612307	1.6456e-11	0.0483619	trans
cg01471372	SLAMF6	0.613432	1.47579e-11	0.0433716	trans
cg01471372	SPN	0.636203	1.48042e-12	0.00435076	trans
cg01471372	TBC1D10C	0.639617	1.03154e-12	0.00303156	trans
cg01471372	TIGIT	0.61295	1.54639e-11	0.0454463	trans
cg01471372	TNFRSF18	0.632789	2.11518e-12	0.00621624	trans
cg01487803	TMSL3	0.653123	2.36067e-13	0.000693772	trans
cg01502320	SP140	-0.612938	1.54824e-11	0.0455008	trans
cg01508380	ACAP1	0.651453	2.84421e-13	0.000835875	trans
cg01508380	ARHGAP9	0.636388	1.4518e-12	0.00426666	trans
cg01508380	C16orf54	0.622424	6.08608e-12	0.0178862	trans
cg01508380	CCL5	0.64094	8.95634e-13	0.00263215	trans
cg01508380	CD247	0.639641	1.02882e-12	0.00302358	trans
cg01508380	CD27	0.621694	6.5466e-12	0.0192396	trans
cg01508380	CD2	0.663661	7.08623e-14	0.000208255	trans
cg01508380	CD3D	0.666147	5.29717e-14	0.000155677	trans
cg01508380	CD3E	0.654496	2.02357e-13	0.000594701	trans
cg01508380	CD52	0.658565	1.27566e-13	0.000374901	trans
cg01508380	CD5	0.615028	1.26373e-11	0.0371394	trans
cg01508380	CD8A	0.62381	5.29633e-12	0.0155652	trans
cg01508380	CORO1A	0.615993	1.1501e-11	0.0337999	trans
cg01508380	FUT7	0.629623	2.93347e-12	0.00862108	trans
cg01508380	IKZF1	0.621064	6.97161e-12	0.0204887	trans
cg01508380	IL2RG	0.662956	7.69191e-14	0.000226055	trans
cg01508380	ITGAL	0.638046	1.21878e-12	0.00358183	trans
cg01508380	KIAA0748	0.612505	1.61443e-11	0.0474461	trans
cg01508380	LCK	0.659889	1.09623e-13	0.000322167	trans
cg01508380	LCP1	0.619827	7.88349e-12	0.0231686	trans
cg01508380	LTB	0.638553	1.155e-12	0.00339441	trans
cg01508380	LY9	0.618689	8.82321e-12	0.0259303	trans
cg01508380	P2RY10	0.614917	1.27752e-11	0.0375446	trans
cg01508380	PTPN7	0.621447	6.71021e-12	0.0197204	trans
cg01508380	RAC2	0.61744	9.97914e-12	0.0293274	trans
cg01508380	RHOH	0.617675	9.75109e-12	0.0286572	trans
cg01508380	SIRPG	0.625281	4.56574e-12	0.0134181	trans
cg01508380	SLA2	0.622313	6.15425e-12	0.0180865	trans
cg01508380	SLAMF6	0.643463	6.82852e-13	0.00200681	trans
cg01508380	SPN	0.627199	3.75869e-12	0.0110463	trans
cg01508380	TBC1D10C	0.643414	6.86511e-13	0.00201757	trans
cg01508380	TIGIT	0.644626	6.0211e-13	0.00176952	trans
cg01508380	UBASH3A	0.621954	6.37896e-12	0.0187469	trans
cg01508380	ZBP1	0.613556	1.4582e-11	0.0428545	trans
cg01508380	ZNF831	0.620792	7.16305e-12	0.0210513	trans
cg01532010	GLRX	0.633321	2.00139e-12	0.00588181	trans
cg01564818	ACAP1	0.635671	1.5655e-12	0.00460081	trans
cg01564818	ARHGAP9	0.637254	1.32517e-12	0.0038945	trans
cg01564818	C16orf54	0.620705	7.22502e-12	0.0212334	trans
cg01564818	CCL5	0.664329	6.55515e-14	0.000192647	trans
cg01564818	CD247	0.664947	6.09788e-14	0.000179209	trans
cg01564818	CD27	0.6318	2.34373e-12	0.00688792	trans
cg01564818	CD2	0.682696	7.09801e-15	2.08601e-05	trans
cg01564818	CD3D	0.690204	2.72885e-15	8.01973e-06	trans
cg01564818	CD3E	0.667199	4.67994e-14	0.000137537	trans
cg01564818	CD52	0.641868	8.10862e-13	0.00238302	trans
cg01564818	CD7	0.63504	1.67254e-12	0.00491539	trans
cg01564818	CD8A	0.664576	6.3684e-14	0.000187159	trans
cg01564818	CD8B	0.636401	1.44991e-12	0.00426111	trans
cg01564818	CXCR3	0.619765	7.93198e-12	0.0233111	trans
cg01564818	CXCR6	0.613148	1.51704e-11	0.0445839	trans
cg01564818	GZMA	0.637576	1.28091e-12	0.00376443	trans
cg01564818	IL2RG	0.638738	1.13249e-12	0.00332824	trans
cg01564818	ITGAL	0.644366	6.19306e-13	0.00182006	trans
cg01564818	KIAA0748	0.634187	1.82867e-12	0.00537421	trans
cg01564818	KLRK1	0.642746	7.37787e-13	0.00216826	trans
cg01564818	LCK	0.666543	5.05608e-14	0.000148592	trans
cg01564818	NKG7	0.63102	2.54031e-12	0.00746564	trans
cg01564818	PDCD1	0.627458	3.66055e-12	0.0107579	trans
cg01564818	PTPN7	0.623575	5.42295e-12	0.0159374	trans
cg01564818	PTPRCAP	0.61243	1.62605e-11	0.0477876	trans
cg01564818	SAMD3	0.636005	1.51154e-12	0.00444223	trans
cg01564818	SH2D1A	0.620346	7.4873e-12	0.0220042	trans
cg01564818	SIRPG	0.655634	1.77989e-13	0.000523086	trans
cg01564818	SIT1	0.623278	5.58708e-12	0.0164197	trans
cg01564818	SLA2	0.636747	1.39798e-12	0.00410849	trans
cg01564818	SLAMF6	0.647891	4.21626e-13	0.00123911	trans
cg01564818	SPN	0.653729	2.20566e-13	0.000648214	trans
cg01564818	TBC1D10C	0.670155	3.29448e-14	9.68205e-05	trans
cg01564818	TIGIT	0.675807	1.66486e-14	4.89279e-05	trans
cg01564818	TRAT1	0.628064	3.44109e-12	0.0101129	trans
cg01564818	UBASH3A	0.6329	2.09086e-12	0.00614476	trans
cg01564818	ZNF831	0.627631	3.59651e-12	0.0105697	trans
cg01636582	ACAP1	0.669586	3.52586e-14	0.00010362	trans
cg01636582	ARHGAP9	0.653519	2.25829e-13	0.000663682	trans
cg01636582	C16orf54	0.613729	1.4339e-11	0.0421405	trans
cg01636582	CCL5	0.670773	3.05966e-14	8.99193e-05	trans
cg01636582	CD247	0.655374	1.83288e-13	0.000538659	trans
cg01636582	CD27	0.621076	6.96303e-12	0.0204634	trans
cg01636582	CD2	0.675189	1.79525e-14	5.27601e-05	trans
cg01636582	CD3D	0.680223	9.66571e-15	2.84063e-05	trans
cg01636582	CD3E	0.665764	5.54131e-14	0.000162852	trans
cg01636582	CD52	0.65248	2.53669e-13	0.0007455	trans
cg01636582	CD5	0.621756	6.50631e-12	0.0191212	trans
cg01636582	CD7	0.626716	3.94772e-12	0.0116018	trans
cg01636582	CD8A	0.659827	1.10404e-13	0.000324463	trans
cg01636582	CD8B	0.623179	5.64285e-12	0.0165836	trans
cg01636582	CORO1A	0.648819	3.80735e-13	0.00111893	trans
cg01636582	CXCL9	0.61462	1.315e-11	0.0386461	trans
cg01636582	CXCR3	0.621435	6.71849e-12	0.0197448	trans
cg01636582	FGD3	0.61598	1.15149e-11	0.0338408	trans
cg01636582	FUT7	0.653271	2.32177e-13	0.000682337	trans
cg01636582	GZMA	0.62334	5.5525e-12	0.0163181	trans
cg01636582	IL2RG	0.655127	1.88476e-13	0.000553907	trans
cg01636582	IL32	0.615065	1.25917e-11	0.0370053	trans
cg01636582	ITGAL	0.649746	3.43689e-13	0.00101006	trans
cg01636582	LCK	0.673865	2.10835e-14	6.19615e-05	trans
cg01636582	LTB	0.620519	7.35956e-12	0.0216288	trans
cg01636582	NKG7	0.626184	4.16676e-12	0.0122456	trans
cg01636582	PRKCQ	0.629598	2.94093e-12	0.00864301	trans
cg01636582	PTPN6	0.621385	6.75172e-12	0.0198424	trans
cg01636582	PTPN7	0.626827	3.9033e-12	0.0114713	trans
cg01636582	RASAL3	0.625257	4.57718e-12	0.0134517	trans
cg01636582	SASH3	0.615152	1.24858e-11	0.0366941	trans
cg01636582	SH2D1A	0.612851	1.56127e-11	0.0458836	trans
cg01636582	SIRPG	0.639481	1.04659e-12	0.00307579	trans
cg01636582	SIT1	0.627236	3.74452e-12	0.0110046	trans
cg01636582	SLA2	0.639493	1.04521e-12	0.00307174	trans
cg01636582	SLAMF6	0.637267	1.32344e-12	0.00388942	trans
cg01636582	SPN	0.648213	4.06992e-13	0.0011961	trans
cg01636582	TBC1D10C	0.666197	5.26644e-14	0.000154774	trans
cg01636582	TIGIT	0.666036	5.36696e-14	0.000157728	trans
cg01636582	TNFRSF18	0.639332	1.06325e-12	0.00312475	trans
cg01636582	TNFRSF9	0.612628	1.59525e-11	0.0468823	trans
cg01636582	UBASH3A	0.63462	1.74779e-12	0.00513654	trans
cg01636582	ZBED2	0.612455	1.62217e-11	0.0476735	trans
cg01636582	ZBP1	0.614892	1.2806e-11	0.0376352	trans
cg01700003	CXCL9	0.622474	6.05601e-12	0.0177978	trans
cg01700003	FUT7	0.613544	1.45995e-11	0.0429059	trans
cg01747518	ZBED2	0.616685	1.07466e-11	0.0315828	trans
cg01753359	ACAP1	0.619654	8.01999e-12	0.0235697	trans
cg01753359	ARHGAP9	0.617316	1.01012e-11	0.0296862	trans
cg01753359	CCL5	0.623575	5.42295e-12	0.0159374	trans
cg01753359	CD247	0.649041	3.71507e-13	0.00109181	trans
cg01753359	CD2	0.634842	1.70756e-12	0.00501829	trans
cg01753359	CD3D	0.637205	1.33211e-12	0.0039149	trans
cg01753359	CD3E	0.636883	1.37808e-12	0.00404999	trans
cg01753359	CD8A	0.650204	3.2672e-13	0.000960189	trans
cg01753359	CD8B	0.621398	6.7434e-12	0.019818	trans
cg01753359	CD96	0.613531	1.4617e-11	0.0429574	trans
cg01753359	GZMA	0.640952	8.94449e-13	0.00262867	trans
cg01753359	ITGAL	0.621138	6.92026e-12	0.0203378	trans
cg01753359	KLRK1	0.641596	8.3489e-13	0.00245363	trans
cg01753359	LCK	0.633036	2.0615e-12	0.00605847	trans
cg01753359	LY9	0.612047	1.68737e-11	0.0495898	trans
cg01753359	NKG7	0.63039	2.71101e-12	0.00796731	trans
cg01753359	SAMD3	0.631268	2.47624e-12	0.00727735	trans
cg01753359	SH2D1A	0.615473	1.21e-11	0.0355603	trans
cg01753359	SIRPG	0.623686	5.36261e-12	0.01576	trans
cg01753359	SLA2	0.627792	3.53801e-12	0.0103977	trans
cg01753359	SLAMF6	0.645937	5.22115e-13	0.00153443	trans
cg01753359	SPN	0.616302	1.11581e-11	0.0327922	trans
cg01753359	TBC1D10C	0.638961	1.10603e-12	0.00325047	trans
cg01753359	TIGIT	0.631082	2.52414e-12	0.00741813	trans
cg01753359	TRAT1	0.643018	7.16465e-13	0.0021056	trans
cg01753359	UBASH3A	0.62825	3.37648e-12	0.00992304	trans
cg01753359	XCL2	0.649957	3.35789e-13	0.000986841	trans
cg01802713	CD2	0.635659	1.56754e-12	0.00460678	trans
cg01802713	CD3D	0.626679	3.96263e-12	0.0116457	trans
cg01802713	LCK	0.621905	6.41057e-12	0.0188398	trans
cg01802713	TIGIT	0.614756	1.29769e-11	0.0381374	trans
cg01810863	RASSF5	0.61598	1.15149e-11	0.0338408	trans
cg01812577	CD52	0.618714	8.80168e-12	0.025867	trans
cg01812577	GNLY	0.616339	1.11176e-11	0.0326732	trans
cg01835725	CTSS	0.618281	9.1859e-12	0.0269962	trans
cg01870865	ACAP1	0.63316	2.03515e-12	0.00598104	trans
cg01870865	ARHGAP25	0.633915	1.88134e-12	0.005529	trans
cg01870865	C16orf54	0.61483	1.28834e-11	0.0378627	trans
cg01870865	CCL5	0.62564	4.40302e-12	0.0129399	trans
cg01870865	CD247	0.642684	7.42718e-13	0.00218275	trans
cg01870865	CD2	0.673519	2.19863e-14	6.46149e-05	trans
cg01870865	CD3D	0.673432	2.22178e-14	6.52952e-05	trans
cg01870865	CD3E	0.645949	5.21412e-13	0.00153236	trans
cg01870865	CD52	0.635362	1.61712e-12	0.0047525	trans
cg01870865	CD5	0.614743	1.29925e-11	0.0381834	trans
cg01870865	CD8A	0.638479	1.16413e-12	0.00342123	trans
cg01870865	CD8B	0.619716	7.97098e-12	0.0234257	trans
cg01870865	FAM113B	0.617168	1.02496e-11	0.0301223	trans
cg01870865	GZMA	0.620532	7.35051e-12	0.0216022	trans
cg01870865	IL2RB	0.624242	5.07049e-12	0.0149015	trans
cg01870865	IL2RG	0.619951	7.78737e-12	0.0228861	trans
cg01870865	ITGAL	0.633791	1.90576e-12	0.00560078	trans
cg01870865	KLRK1	0.614496	1.33092e-11	0.0391141	trans
cg01870865	LCK	0.660421	1.03122e-13	0.000303061	trans
cg01870865	LCP1	0.62214	6.26176e-12	0.0184025	trans
cg01870865	LTB	0.644861	5.8695e-13	0.00172497	trans
cg01870865	PTPN6	0.633074	2.05356e-12	0.00603514	trans
cg01870865	SH2D1A	0.625046	4.67549e-12	0.0137406	trans
cg01870865	SIRPG	0.623525	5.44998e-12	0.0160168	trans
cg01870865	SIT1	0.613197	1.50979e-11	0.0443707	trans
cg01870865	SLA2	0.620557	7.33246e-12	0.0215491	trans
cg01870865	SLAMF6	0.635065	1.66822e-12	0.00490267	trans
cg01870865	SPN	0.639938	9.96791e-13	0.00292944	trans
cg01870865	TBC1D10C	0.655485	1.80998e-13	0.000531931	trans
cg01870865	TIGIT	0.652134	2.63665e-13	0.000774877	trans
cg01870865	TRAF3IP3	0.634063	1.85243e-12	0.00544404	trans
cg01870865	UBASH3A	0.618813	8.71606e-12	0.0256154	trans
cg01877606	RASSF5	-0.627211	3.75396e-12	0.0110324	trans
cg01891818	ACAP1	0.645628	5.40001e-13	0.00158699	trans
cg01891818	ARHGAP9	0.629041	3.11374e-12	0.00915087	trans
cg01891818	CCL5	0.633939	1.87649e-12	0.00551475	trans
cg01891818	CD247	0.622177	6.23857e-12	0.0183344	trans
cg01891818	CD2	0.640161	9.734e-13	0.0028607	trans
cg01891818	CD3D	0.640779	9.11173e-13	0.00267782	trans
cg01891818	CD3E	0.634286	1.80987e-12	0.00531897	trans
cg01891818	CD52	0.638293	1.18726e-12	0.00348919	trans
cg01891818	CORO1A	0.621076	6.96303e-12	0.0204634	trans
cg01891818	FUT7	0.636376	1.45369e-12	0.00427221	trans
cg01891818	IL2RG	0.616599	1.08382e-11	0.0318521	trans
cg01891818	ITGAL	0.614545	1.32453e-11	0.0389262	trans
cg01891818	LCK	0.641286	8.6303e-13	0.00253633	trans
cg01891818	SPN	0.627013	3.83034e-12	0.0112569	trans
cg01891818	TBC1D10C	0.64167	8.2827e-13	0.00243418	trans
cg01891818	TNFRSF18	0.616562	1.08777e-11	0.0319681	trans
cg01931958	ACAP1	0.623995	5.19838e-12	0.0152774	trans
cg01931958	C16orf54	0.634323	1.80287e-12	0.00529839	trans
cg01931958	CCL5	0.650179	3.27617e-13	0.000962822	trans
cg01931958	CD247	0.639703	1.02207e-12	0.00300373	trans
cg01931958	CD2	0.661385	9.22683e-14	0.000271165	trans
cg01931958	CD3D	0.653989	2.14228e-13	0.000629587	trans
cg01931958	CD3E	0.653494	2.26456e-13	0.000665525	trans
cg01931958	CD52	0.630402	2.70756e-12	0.00795716	trans
cg01931958	CD5	0.622202	6.22316e-12	0.0182891	trans
cg01931958	CD8A	0.637291	1.31999e-12	0.00387928	trans
cg01931958	CD8B	0.617217	1.01999e-11	0.0299762	trans
cg01931958	IL2RG	0.643871	6.53382e-13	0.00192021	trans
cg01931958	ITGAL	0.634879	1.70094e-12	0.00499884	trans
cg01931958	KIAA0748	0.620618	7.28751e-12	0.021417	trans
cg01931958	KLHDC7B	0.613135	1.51886e-11	0.0446373	trans
cg01931958	LCK	0.654731	1.97074e-13	0.000579175	trans
cg01931958	LCP1	0.613346	1.48823e-11	0.0437371	trans
cg01931958	LTB	0.618256	9.20834e-12	0.0270621	trans
cg01931958	SIT1	0.626036	4.22995e-12	0.0124313	trans
cg01931958	SLAMF6	0.632084	2.27569e-12	0.00668795	trans
cg01931958	SPN	0.646766	4.76958e-13	0.00140172	trans
cg01931958	SPOCK2	0.63556	1.5839e-12	0.00465487	trans
cg01931958	TBC1D10C	0.640025	9.87631e-13	0.00290252	trans
cg01931958	TIGIT	0.649128	3.67977e-13	0.00108144	trans
cg01931958	XCL2	0.624007	5.19191e-12	0.0152583	trans
cg01943873	ACAP1	0.63227	2.23235e-12	0.00656057	trans
cg01943873	ARHGAP9	0.616401	1.10505e-11	0.0324759	trans
cg01943873	CCL5	0.651998	2.67695e-13	0.000786722	trans
cg01943873	CD247	0.638194	1.19977e-12	0.00352596	trans
cg01943873	CD27	0.630451	2.6938e-12	0.00791672	trans
cg01943873	CD2	0.668225	4.1447e-14	0.000121807	trans
cg01943873	CD3D	0.671651	2.75384e-14	8.09316e-05	trans
cg01943873	CD3E	0.659072	1.20378e-13	0.000353776	trans
cg01943873	CD7	0.632863	2.09894e-12	0.0061685	trans
cg01943873	CD8A	0.65504	1.90325e-13	0.000559341	trans
cg01943873	CD8B	0.652505	2.52969e-13	0.000743443	trans
cg01943873	CD96	0.627025	3.82552e-12	0.0112427	trans
cg01943873	CTSW	0.615065	1.25917e-11	0.0370053	trans
cg01943873	CXCR3	0.624341	5.02019e-12	0.0147537	trans
cg01943873	IL2RG	0.646135	5.1097e-13	0.00150168	trans
cg01943873	ITGAL	0.637539	1.28594e-12	0.00377922	trans
cg01943873	KIAA0748	0.625257	4.57718e-12	0.0134517	trans
cg01943873	KLRK1	0.619505	8.1388e-12	0.0239189	trans
cg01943873	LCK	0.66261	8.00749e-14	0.00023533	trans
cg01943873	NKG7	0.62522	4.59438e-12	0.0135023	trans
cg01943873	PDCD1	0.615436	1.21439e-11	0.0356894	trans
cg01943873	PTPN7	0.622066	6.30839e-12	0.0185395	trans
cg01943873	SIRPG	0.652233	2.60771e-13	0.000766371	trans
cg01943873	SIT1	0.635288	1.62975e-12	0.00478962	trans
cg01943873	SLA2	0.62757	3.61926e-12	0.0106365	trans
cg01943873	SLAMF6	0.635226	1.64035e-12	0.00482077	trans
cg01943873	SP140	0.612888	1.55567e-11	0.0457192	trans
[truncated: 7,812 more rows]
