# Supplementary material for: Network models of primary melanoma microenvironments identify key melanoma regulators underlying prognosis
Source: Nat Commun. 2021 Feb 22;12:1214. doi: 10.1038/s41467-021-21457-0 (PMC7900178; doi:10.1038/s41467-021-21457-0)
Supplement: Supplementary file 7 — Supplementary Data 6 [file 41467_2021_21457_MOESM7_ESM.xlsx]

## Sheet: Supplementary Data 6
Supplementary Data 6. List of significant causal trios anchored by methylations is identified by Causality Inference Test (CIT) framework with CIT p-value < 0.05. reg.type denotes interaction types in each specified trio. MCC: methyl probe -> cis-regulated gene -> cis-regulated gene, MCT: methyl probe -> cis-regulated gene -> trans-regulated gene, TMC: trans-regulated gene -> methyl probe -> cis-…
L	G	T	p_cit	p_TassocL	p_TassocGgvnL	p_GassocLgvnT	p_LindTgvnG	reg.type
cg18221429	LRRC61	ACTR3C	1.20583e-07	2.91174e-09	2.2056e-12	1.20583e-07	0	MCC
cg07753583	LRRC61	ACTR3C	7.89223e-07	5.20972e-09	1.1449e-12	7.89223e-07	0	MCC
cg22893248	LRRC61	ACTR3C	1.43263e-05	2.01345e-08	2.62725e-13	1.43263e-05	0	MCC
cg13500113	TMEM169	PECR	3.94076e-05	3.67703e-07	4.28122e-11	3.94076e-05	0	MCC
cg11347411	LRRC61	ACTR3C	6.26581e-05	3.89503e-07	1.73245e-14	6.26581e-05	0	MCC
cg11740103	LRRC61	ACTR3C	0.0001119	7.22368e-08	6.70572e-14	0.0001119	0	MCC
cg04023226	PRCD	CYGB	0.000210266	1.19721e-09	6.25327e-17	0.000210266	0	MCC
cg06108181	ZNF860	OSBPL10	0.000222639	2.45042e-05	1.73244e-17	0.000222639	0	MCC
cg17916916	SLC16A6	ARSG	0.000392104	3.73127e-07	1.46921e-14	0.000392104	0	MCC
cg21249754	PTPN6	ITK	0.0006	3.62499e-11	1.29244e-05	0.000190601	0.0006	MCT
cg24879415	PRCD	CYGB	0.00140538	3.70653e-12	3.35862e-15	0.00140538	0	MCC
cg13159929	SOX15	DSG1	0.0021825	4.0273e-06	3.15114e-15	0.0021825	0	MCT
cg13159929	SOX15	KRTDAP	0.00266328	4.88403e-06	1.21263e-20	0.00266328	0	MCT
cg13159929	SOX15	LGALS7B	0.00278984	4.46172e-06	9.02427e-20	0.00278984	0	MCT
cg12044599	PTPRCAP	ZNF831	0.00294152	3.41178e-09	3.75796e-12	0.00294152	0	MCT
cg13159929	SOX15	LGALS7	0.00296178	4.62639e-06	7.0414e-23	0.00296178	0	MCT
cg13159929	SOX15	DSC3	0.0031533	1.63069e-06	3.09283e-13	0.0031533	0	MCT
cg21249754	PTPN6	RHOH	0.00323067	1.05388e-11	5.18067e-10	0.00323067	0	MCT
cg17220933	RASSF5	BLNK	0.00842355	1.89817e-09	1.73197e-16	0.00842355	0	MCT
cg27225571	MRPL18	TCP1	0.00875631	2.09741e-06	1.4082e-07	0.00875631	0	MCC
cg09721047	ARHGAP25	ITK	0.00944225	3.25541e-10	6.52223e-06	0.00944225	0.002997	MCT
cg02676052	LCP2	LCP1	0.0101658	7.85784e-11	0.00110018	0.0101658	0.008	MCT
cg09721047	ARHGAP25	GNLY	0.0115599	2.70636e-11	4.15086e-05	0.0115599	0.007	MCT
cg17220933	RASSF5	IL18	0.0126095	5.2025e-11	4.21114e-11	0.0126095	0	MCT
cg27225571	TCP1	MRPL18	0.0136911	1.38137e-06	1.4082e-07	0.0136911	0	MCC
cg12044599	PTPRCAP	LCP1	0.0143957	1.76611e-11	7.70428e-10	0.0143957	0	MCT
cg17220933	RASSF5	SYTL1	0.0155809	1.65297e-10	1.50449e-13	0.0155809	0	MCT
cg12044599	PTPRCAP	P2RY10	0.0164307	1.81261e-10	3.05402e-13	0.0164307	0	MCT
cg21249754	PTPN6	TNFRSF18	0.017171	7.77305e-12	5.79485e-15	0.017171	0	MCT
cg13159929	SOX15	MAL2	0.0178724	2.80385e-07	1.14914e-17	0.0178724	0	MCT
cg07880943	LCP1	RASSF5	0.0190894	2.5121e-10	6.79065e-12	0.0190894	0	MCT
cg13159929	SOX15	GJB6	0.0225241	7.4605e-08	2.1591e-14	0.0225241	0	MCT
cg13159929	SOX15	GPX2	0.0257585	2.10861e-07	3.05917e-19	0.0257585	0	MCT
cg13159929	SOX15	KLF5	0.0326574	3.66452e-09	1.68579e-10	0.0326574	0.001	MCT
cg17220933	RASSF5	ANKRD22	0.0331325	2.4684e-12	1.17967e-10	0.0331325	0	MCT
cg13159929	SOX15	EHF	0.0341628	6.10082e-08	3.28628e-16	0.0341628	0	MCT
cg12044599	PTPRCAP	SH2D1A	0.0346485	1.11916e-11	6.10128e-12	0.0346485	0	MCT
cg06958535	LAX1	CCL5	0.0356748	1.78045e-12	8.73742e-05	0.0356748	0.015	MCT
cg12044599	PTPRCAP	SPN	0.037067	5.29489e-10	4.85193e-20	0.037067	0	MCT
cg06958535	LAX1	XCL2	0.037962	5.66232e-12	0.00999059	0.00418867	0.037962	MCT
cg24879415	CYGB	PRCD	0.0380836	1.77853e-13	3.35862e-15	0.0380836	0	MCC
cg13159929	SOX15	GJB2	0.0392077	6.2423e-08	3.57293e-17	0.0392077	0	MCT
cg13159929	SOX15	ZNF750	0.0394674	1.64128e-07	8.53777e-22	0.0394674	0	MCT
cg13159929	SOX15	DSP	0.0394775	5.2285e-08	1.26757e-16	0.0394775	0	MCT
cg13159929	SOX15	RAB25	0.0444484	1.98067e-07	1.29384e-24	0.0444484	0	MCT
ITK	cg21249754	PTPN6	0.00426257	1.33515e-12	0.000190601	0.000381621	0.00426257	TMC
XCL2	cg06958535	LAX1	0.013986	3.26006e-07	0.00418867	1.36938e-07	0.013986	TMC
LCP1	cg02676052	LCP2	0.014	4.13786e-08	0.0101658	1.86294e-06	0.014	TMC
RHOH	cg21249754	PTPN6	0.016983	3.88177e-18	0.00323067	0.00177932	0.016983	TMC
GNLY	cg09721047	ARHGAP25	0.018	1.48977e-10	0.0115599	7.3412e-06	0.018	TMC
ITK	cg09721047	ARHGAP25	0.021978	2.89995e-11	0.00944225	7.62042e-05	0.021978	TMC
CCL5	cg06958535	LAX1	0.0356748	4.77849e-10	0.0356748	3.04277e-07	0.027	TMC
ZNF831	cg12044599	PTPRCAP	0.036	6.71909e-19	0.00294152	0.0284252	0.036	TMC
LCP1	cg12044599	PTPRCAP	0.038	3.21885e-17	0.0143957	0.000499066	0.038	TMC
RASSF5	cg07880943	LCP1	0.044	6.77137e-19	0.0190894	0.00319692	0.044	TMC
IL18	cg17220933	RASSF5	0.048	1.47988e-18	0.0126095	0.00185088	0.048	TMC
SYTL1	cg17220933	RASSF5	0.048	4.29665e-21	0.0155809	0.00778656	0.048	TMC
P2RY10	cg12044599	PTPRCAP	0.049	1.11554e-20	0.0164307	0.0065972	0.049	TMC
