# Supplementary material for: Network models of primary melanoma microenvironments identify key melanoma regulators underlying prognosis
Source: Nat Commun. 2021 Feb 22;12:1214. doi: 10.1038/s41467-021-21457-0 (PMC7900178; doi:10.1038/s41467-021-21457-0)
Supplement: Supplementary file 8 — Supplementary Data 7 [file 41467_2021_21457_MOESM8_ESM.xlsx]

## Sheet: Supplementary Data 7A
Supplementary Data 7A. Inferred cell populations from CIBERSORT.
Input Sample	B cells naive	B cells memory	Plasma cells	T cells CD8	T cells CD4 naive	T cells CD4 memory resting	T cells CD4 memory activated	T cells follicular helper	T cells regulatory (Tregs)	T cells gamma delta	NK cells resting	NK cells activated	Monocytes	Macrophages M0	Macrophages M1	Macrophages M2	Dendritic cells resting	Dendritic cells activated	Mast cells resting	Mast cells activated	Eosinophils	Neutrophils	P-value	Pearson Correlation	RMSE
TCGA.EB.A51B.01A.11R.A27Q.07	0.00329486	0	0	0.13989	0	0.0261935	0	0.199482	0.0100828	0	0.111101	0.0164639	0.0403155	0	0.0804059	0.257183	0.0413328	0	0.0742547	0	0	0	0.39	0.0427724	1.07734
TCGA.BF.AAP7.01A.11R.A40A.07	0.0137687	0	0	0.18446	0	0	0.0256998	0.0665317	0.0426687	0	0.0111915	0.0502592	0.0653536	0.142057	0.163151	0.154582	0.0224332	0	0.0578437	0	0	0	0.09	0.147119	1.04316
TCGA.WE.A8K4.01A.12R.A37K.07	0.0118581	0	0.0152718	0.131345	0	0	0	0.0908705	0.132818	0	0.0563704	0	0	0.205883	0.0487653	0.21479	0.00410697	0	0.0879209	0	0	0	0.24	0.0787645	1.06215
TCGA.EB.A6R0.01A.12R.A32P.07	0.00745163	0	0.00522144	0.274118	0	0	0.164945	0.12801	0	0	0.0792674	0	0.0294769	0.0119598	0.134688	0.13385	0	0	0.0310126	0	0	0	0.17	0.10711	1.06649
TCGA.EB.A1NK.01A.11R.A18T.07	0.00275129	0.00142639	0	0	0.0583741	0.0825431	0	0.112692	0.0718761	0	0.0450456	0	0.0419455	0.278678	0.0195835	0.167277	0.00878724	0	0.106435	0	0.00258566	0	0.4	0.0357087	1.08684
TCGA.EB.A3XB.01A.11R.A239.07	0.0229222	0	0.00382824	0.152992	0	0	0	0.127807	0.0585991	0	0.0477632	0	0.0210894	0.106239	0.0157372	0.414519	0	0.00192359	0	0.0264199	0	0.0002	0.68	0.00696794	1.10543
TCGA.BF.A5ER.01A.12R.A27Q.07	0.0041464	0	0.011024	0.0114237	0.0220955	0	0.0142373	0.0230691	0.0811424	0	0.1003	0	0	0.534833	0	0.181475	0	0.0100671	0	0	0	0.00618719	0.07	0.167795	1.0953
TCGA.FR.A3R1.01A.11R.A239.07	0	0.00462757	0.127877	0.272384	0	0	0.0506597	0.121625	0.019975	0	0	0.0713057	0.00929712	0.0643176	0.0881167	0.122713	0.00175273	0	0.0453483	0	0	0	0.68	0.00957296	1.08934
TCGA.EB.A42Z.01A.12R.A24X.07	0.00104291	0	0	0.194401	0	0.0389711	0.0131478	0.125067	0.0647922	0	0.0363099	0	0	0.323846	0.0514507	0.120077	0	0	0.0308941	0	0	0	0.09	0.142662	1.05346
TCGA.XV.AAZV.01A.11R.A40A.07	0	0.0171419	0	0.103265	0	0.0634476	0.0002	0.107306	0.0561714	0	0.0012272	0.0289719	0.0297883	0.0241516	0.0299288	0.345083	0	0.0301163	0.158554	0	0.00463282	0	0.36	0.053533	1.06462
TCGA.ER.A2NF.01A.11R.A18T.07	0.0437549	0	0.0215118	0.225307	0	0.0114478	0	0.144503	0.0999316	0	0.0732616	0	0	0.159187	0.114915	0.080951	0.00486599	0	0.0203631	0	0	0	0.27	0.070393	1.07901
TCGA.EB.A3Y6.01A.21R.A239.07	0	0.00616701	0	0.0489221	0	0.270466	0	0.235741	0.0072631	0	0.00372497	0	0.0621534	0.132615	0.0282107	0.036702	0.0002	0	0.166068	0	0.00174249	0	0.71	0.00306033	1.09978
TCGA.BF.A1PZ.01A.11R.A18S.07	0	0.0133867	0.00553021	0.0986631	0	0	0.0192836	0.138276	0.0850697	0	0.044597	0	0.0406998	0.138519	0.0566037	0.162432	0.00389821	0.00992022	0.183121	0	0	0	0.83	-0.0082	1.08527
TCGA.BF.A3DL.01A.11R.A20F.07	0.00367829	0	0	0.195178	0	0.024751	0.00778942	0.135095	0.0736407	0	0.0484727	0.0266659	0	0.19707	0.0412289	0.214603	0	0	0.0318003	0	0	0	0.52	0.0226857	1.09782
TCGA.BF.AAP4.01A.11R.A40A.07	0.00129613	0	0	0.228355	0	0	0.0706711	0.16959	0.0119865	0	0.0936329	0.0506165	0.0309287	0.111422	0.0507232	0.0499933	0.00441369	0.0347163	0.085283	0	0.00637136	0	0.36	0.0488797	1.08838
TCGA.ER.A19K.01A.21R.A18T.07	0	0.0616342	0	0.0311115	0	0	0	0.164608	0.00528279	0.00585104	0	0.0227588	0	0.2017	0.0714633	0.184645	0.0312911	0.0222242	0.186347	0	0	0.011082	0.4	0.0354134	1.07858
TCGA.FR.A726.01A.11R.A32P.07	0.0102471	0.00123457	0.00294057	0	0	0.210631	0	0.0579565	0.0702085	0	0.128316	0	0	0.438853	0	0.0593852	0.00159285	0	0	0	0.0186345	0	0.19	0.0964093	1.09673
TCGA.ER.A194.01A.11R.A18U.07	0.00541098	0	0	0.226689	0	0	0	0.060071	0.0702868	0	0	0.0636207	0	0.17318	0.110581	0.173536	0.00950559	0	0.107117	0	0	0	0.36	0.0551328	1.0812
TCGA.GN.A4U5.01A.11R.A32P.07	0.00740788	0	0.00794002	0.145547	0	0	0	0.138092	0.0505103	0	0.0109017	0.0399353	0	0.163146	0.0273461	0.262554	0.0132309	0	0.132127	0	0	0.00126179	0.71	0.00476961	1.09194
TCGA.DA.A960.01A.11R.A37K.07	0.0117182	0	0.00329864	0.119893	0	0	0.00338001	0.10427	0.115706	0	0.0436825	0.00895583	0	0.23206	0.0586469	0.21043	0.00581991	0	0.0778022	0	0.00433618	0	0.19	0.0914839	1.06097
TCGA.EB.A4OY.01A.11R.A266.07	0.0694463	0	0.00334741	0.243234	0	0	0.0169179	0.0899787	0.059643	0	0.02991	0.0399608	0.0193888	0.1558	0.0252866	0.219187	0	0	0.0279	0	0	0	0.27	0.0690228	1.07073
TCGA.EB.A82B.01A.11R.A352.07	0.00180229	0.026753	0.0311	0.108956	0	0.13564	0.051778	0.0776596	0.0602803	0	0.0250307	0.019622	0.0332111	0.180877	0.0664657	0.092912	0	0	0.0751913	0	0.0127218	0	0.09	0.151445	1.02362
TCGA.BF.A3DJ.01A.11R.A20F.07	0.022427	0	0.0145408	0.129713	0	0.0546004	0.0090103	0.0863006	0.036189	0	0.030063	0	0.100072	0.0534402	0.0494239	0.384282	0	0	0.0268276	0	0	0.00311057	0.19	0.0940945	1.056
TCGA.BF.AAP1.01A.11R.A39D.07	0.0439503	0	0	0.0501986	0	0.0899181	0	0.0944174	0.0284477	0	0.0155111	0.019551	0.124305	0	0.0337041	0.471232	0.0008	0	0.0279775	0	0	0	0.66	0.0105503	1.09968
TCGA.BF.A5EO.01A.12R.A27Q.07	0.0235157	0	0.0171944	0.194517	0	0	0	0.161772	0.0930695	0	0.060535	0.0106954	0.077503	0.191773	0.0050369	0.137143	0	0.0129838	0	0.0121951	0	0.00206614	0.26	0.0712346	1.0709
TCGA.EB.A41B.01A.11R.A24X.07	0.00981723	0	0	0.236078	0	0	0	0.145224	0.164283	0	0.0335243	0	0.0460775	0.0889284	0.0941189	0.129903	0.00154638	0	0.0504993	0	0	0	0.38	0.0468604	1.0832
TCGA.GF.A2C7.01A.11R.A18T.07	0.071251	0	0	0.0803509	0	0.0718176	0.00486594	0.057342	0.0578793	0	0.0725533	0	0	0.354375	0.0176916	0.205855	0	0	0.006018	0	0	0	0.33	0.0600285	1.09949
TCGA.EB.A41A.01A.11R.A24X.07	0.144162	0	0.0402757	0.102266	0	0.0812351	0	0.107015	0.0524985	0	0.0233485	0.0114822	0.0116373	0.05313	0.0158282	0.281718	0	0.0517392	0.0218708	0	0	0.00179349	0.83	-0.0097	1.08486
TCGA.D9.A3Z4.01A.11R.A239.07	0.110508	0	0.0369904	0.177795	0	0.0136797	0.0179153	0.204507	0.0432029	0	0.0558964	0	0	0.111641	0.0660072	0.14428	0	0.0006	0.0170102	0	0	0	0.24	0.0778709	1.06071
TCGA.XV.AAZY.01A.12R.A40A.07	0.0535445	0	0.0224316	0.197984	0	0	0.0230495	0.0971186	0.0528876	0	0.0715588	0	0.0678933	0.204771	0.0597505	0.128035	0	0	0.0209748	0	0	0	0.4	0.0376018	1.0782
TCGA.EB.A85J.01A.12R.A352.07	0.00259439	0.00597064	0	0.134968	0	0	0.00760084	0.0882459	0.040051	0	0.0150669	0.00674902	0.021488	0.463445	0.0385445	0.147031	0	0	0.0282449	0	0	0	0	0.32191	0.980475
TCGA.ER.A19T.01A.11R.A18T.07	0	0.0126827	0	0	0	0.198477	0	0.179064	0	0	0.0188947	0.0715875	0.0510627	0.116298	0	0.311769	0	0	0.0401644	0	0	0	0.99	-0.0505	1.12215
TCGA.EB.A4IQ.01A.12R.A266.07	0	0.00758192	0.00208725	0	0.0723201	0.0477325	0	0.150628	0.0471332	0	0.0476245	0.0397155	0	0.403508	0	0.138134	0.0004	0.0171794	0.00863171	0	0.0173672	0	0.17	0.105331	1.08625
TCGA.BF.A5EQ.01A.21R.A27Q.07	0.146125	0	0.0481308	0.183263	0	0	0	0.174306	0.00487241	0.0007	0	0.00125582	0.02149	0.0842285	0.0703891	0.23726	0	0	0.0279943	0	0	0	0.52	0.0252234	1.07478
TCGA.EB.A3HV.01A.11R.A21D.07	0.00133325	0.001499	0	0.0893014	0	0	0	0.131792	0.0983549	0	0.047042	0.0257186	0.0434381	0.165251	0.0284507	0.208442	0.00504402	0	0.153909	0	0.0004	0	0.2	0.0862591	1.05429
TCGA.BF.AAP6.01A.11R.A40A.07	0.00232513	0.00212837	0.004558	0	0	0.131968	0.00370044	0.0221757	0.0359748	0	0.118401	0	0	0.497216	0	0.112646	0	0.0113701	0.0372213	0	0.0203154	0	0.75	-0.0002	1.16306
TCGA.BF.AAOU.01A.12R.A39D.07	0	0	0.12241	0	0	0.0548079	0	0.185775	0.0188552	0	0.0535814	0.0158286	0	0.256766	0.0238557	0.209087	0	0	0.0585182	0	0.0005	0	0.09	0.141213	1.03447
TCGA.IH.A3EA.01A.11R.A20F.07	0.0635563	0	0.042705	0.20948	0	0	0.00630847	0.183941	0.0592347	0	0.0225486	0.0186751	0.00628802	0.117565	0.0376011	0.208456	0	0	0.0236409	0	0	0	0.4	0.0399674	1.07616
TCGA.XV.AAZW.01A.12R.A40A.07	0	0	0	0	0	0.210983	0.0471873	0.0595445	0	0	0.186422	0	0.0660418	0.411234	0	0.00857906	0.00404953	0	0	0	0	0.00595834	0.75	-0.0004	1.14025
TCGA.BF.A1PX.01A.12R.A18T.07	0.0500694	0	0	0.351687	0	0	0.0496231	0.050363	0.0733521	0	0.0742153	0.00759844	0	0.132425	0.053643	0.133095	0	0	0.0239286	0	0	0	0.01	0.250256	0.997946
TCGA.D9.A4Z3.01A.11R.A266.07	0	0	0.0853977	0.219653	0	0.0160778	0	0.169985	0.0279932	0	0	0.0388567	0.00453589	0.0193923	0.0613021	0.318341	0	0	0.0384654	0	0	0	0.8	-0.0034	1.09207
TCGA.EB.A5SE.01A.11R.A311.07	0	0.0245021	0.00588468	0	0	0.260625	0.0462119	0.0935435	0.00918893	0	0.17496	0	0.0453701	0.093305	0.0303308	0.052654	0	0	0.155913	0	0	0.00751044	0.95	-0.0257	1.10504
TCGA.GN.A8LN.01A.11R.A37K.07	0.00498481	0.00446941	0	0	0.0249172	0.224528	0	0.0351036	0.128724	0	0.200568	0	0	0.228647	0.0123597	0.133233	0.00246463	0	0	0	0	0	0.81	-0.0061	1.12431
TCGA.ER.A196.01A.11R.A18T.07	0	0.00664178	0.00576576	0	0.036119	0.00118873	0	0.0226359	0.00195467	0	0.0430488	0	0	0.676095	0	0.0335016	0	0.0988444	0	0.0635042	0	0.0107005	0.03	0.202297	1.11716
TCGA.EB.A5FP.01A.11R.A27Q.07	0.0417827	0	0	0	0	0.0495424	0	0.204993	0.0367164	0	0.0777892	0	0	0.378152	0.00290378	0.135559	0	0	0	0.0643759	0.00818557	0	0.81	-0.0053	1.13307
TCGA.BF.A5ES.01A.11R.A27Q.07	0.00690176	0.00244158	0	0.111961	0	0	0.0178254	0.128807	0.0589748	0	0.049925	0	0	0.180412	0.0737043	0.266943	0	0	0.0953105	0	0.00679399	0	0.31	0.0619776	1.07053
TCGA.EB.A3XC.01A.11R.A239.07	0.0481924	0	0.0285439	0.051354	0	0.0265869	0	0.166018	0	0	0.0379296	0.0174223	0.010933	0.0848603	0.0771143	0.417203	0	0	0	0.00581407	0	0.0280282	0.84	-0.0117	1.10937
TCGA.FW.A5DX.01A.11R.A27Q.07	0.0909921	0	0.0084214	0.125756	0	0.0398535	0	0.141191	0.0507984	0	0.0403784	0.00377561	0.0260434	0.073179	0.0415601	0.341514	0	0.00237353	0.0141638	0	0	0	0.45	0.0312144	1.0798
TCGA.FR.A2OS.01A.11R.A21D.07	0.0349777	0	0.049583	0.015862	0	0.0566292	0	0.144458	0.0434589	0	0.0625353	0	0	0.320448	0.07529	0.189759	0	0	0	0.0069995	0	0	0.4	0.0358649	1.09958
TCGA.EB.A5UM.01A.11R.A311.07	0.0777778	0.0064649	0	0.285628	0	0.0453803	0.0115693	0.226261	0.0732495	0	0	0.0178117	0.013543	0.0268444	0.0801098	0.11891	0	0	0.0164501	0	0	0	0.18	0.102102	1.07419
TCGA.EB.A5VU.01A.21R.A32P.07	0.00726121	0	0.0638655	0	0	0.205114	0	0.0511856	0.0467046	0	0.0976285	0	0.0965705	0.143599	0.0131337	0.177379	0.0157956	0	0.076751	0	0.00501216	0	0.63	0.0115899	1.07334
TCGA.FR.A728.01A.11R.A32P.07	0.0153217	0	0	0.394088	0	0	0	0.12055	0.0824785	0	0	0.048097	0.0387167	0.0542841	0.0634064	0.126149	0.00749341	0	0.0494142	0	0	0	0.07	0.162034	1.04546
TCGA.EB.A6QZ.01A.12R.A32P.07	0.00297657	0.00303849	0.0256599	0	0.0331741	0.181607	0	0.0367457	0.0478563	0	0.103094	0	0	0.27756	0.00179676	0.277619	0	0.00365642	0	0	0	0.00521562	0.4	0.0383157	1.10384
TCGA.FS.A1ZN.01A.11R.A18T.07	0	0.00295285	0.0179027	0.113608	0	0	0	0.200299	0.0747079	0	0.0681705	0	0.0425108	0.247975	0.0365415	0.178824	0	0	0.0165076	0	0	0	0.23	0.0798991	1.07032
TCGA.BF.A5EP.01A.12R.A27Q.07	0.0785108	0	0.109139	0.089508	0	0.0540862	0	0.0381963	0.0320869	0	0.0171187	0.0001	0	0.159054	0.0363708	0.376362	0	0	0.00947528	0	0	0	0.8	-0.0046	1.09943
TCGA.XV.A9VZ.01A.11R.A38C.07	0.00434249	0.00280807	0.0173627	0	0	0.184219	0	0.0900957	0.0451384	0	0.0619209	0.0136208	0	0.46171	0	0.0114211	0.00799587	0.0335086	0.0513473	0	0.0145093	0	0.36	0.0563002	1.11055
TCGA.EB.A430.01A.11R.A24X.07	0.00384939	0.00533249	0.0101177	0.174379	0	0	0	0.111924	0.0664304	0	0	0.111963	0	0.229506	0.0514223	0.0987879	0.00520591	0	0.119117	0	0.011964	0	0.19	0.0924351	1.06512
TCGA.EB.A57M.01A.51R.A311.07	0.0753373	0	0.124426	0.108327	0	0.0893549	0	0.102491	0.147153	0	0.0502718	0	0.0270527	0.0167063	0.0656167	0.155726	0	0.0261578	0.0107546	0	0	0.0006	0.19	0.0935487	1.04388
TCGA.ER.A2NB.01A.12R.A18S.07	0.00316828	0	0.00111351	0.178813	0	0	0.0986719	0.132584	0.00288613	0.0132482	0	0.0527429	0.0242104	0.309282	0.00447885	0.144329	0	0.0116528	0	0.022819	0	0	0.01	0.273054	0.988633
TCGA.BF.A9VF.01A.11R.A37K.07	0	0.00316433	0.00352465	0.242619	0	0	0	0.209072	0.0161743	0	0.0478042	0.0465132	0	0.240535	0.00462612	0.03968	0.0071666	0.00625275	0.120823	0	0.00247777	0.00956774	0.24	0.0779856	1.07908
TCGA.BF.A1PU.01A.11R.A18S.07	0	0.0194193	0.0002	0	0	0.284507	0	0.0676611	0.0298558	0	0.126306	0	0.0517002	0.145888	0.0215799	0.0632178	0.00591167	0	0.183792	0	0	0	0.87	-0.0125	1.09621
TCGA.BF.A1PV.01A.11R.A18U.07	0.158651	0	0.0815897	0	0	0.118474	0.0247029	0.0665301	0	0	0.0308883	0	0	0.061183	0.0276362	0.317133	0.0402995	0.0248756	0.0354325	0	0	0.0126048	0.95	-0.0282	1.08572
TCGA.EB.A85I.01A.11R.A352.07	0	0.00546763	0	0.209041	0	0	0.0844235	0.185932	0.0180392	0	0	0.0253246	0.00740347	0.139617	0.0153629	0.290574	0	0.0124283	0.0005	0	0.00592714	0	0.6	0.0149232	1.09763
TCGA.D9.A4Z5.01A.11R.A266.07	0	0.00657044	0.0016607	0	0	0.215867	0	0.0511764	0.069306	0	0.0749088	0.00532395	0	0.232623	0.0009	0.260809	0	0	0.0732275	0	0	0.00763794	0.24	0.0774044	1.07294
TCGA.GN.A263.01A.11R.A18T.07	0.00519835	0	0.025587	0.0172287	0	0.141561	0	0.152917	0.0195879	0	0.0137722	0.0822297	0.120395	0.125925	0	0.109838	0	0.0223612	0.149166	0	0.0142322	0	0.89	-0.0148	1.08749
TCGA.EB.A3XD.01A.22R.A239.07	0.0306784	0	0.0580736	0.15077	0.00285173	0.00558408	0	0.0760006	0.0208182	0	0	0.0128789	0.0148228	0.303051	0.020745	0.214164	0.0292186	0	0.0603428	0	0	0	0.02	0.221761	1.00846
TCGA.EB.A3XE.01A.12R.A239.07	0.0267603	0	0.0789019	0.210399	0	0.0618352	0.00655931	0.0765899	0.0482163	0	0.0245818	0.0107383	0.0153533	0.148301	0.0364149	0.22142	0	0	0.0339292	0	0	0	0.39	0.0436619	1.07035
TCGA.BF.AAP2.01A.11R.A40A.07	0.00467835	0.0114435	0	0	0	0.198208	0	0.0852093	0.0718824	0	0.122827	0	0	0.156474	0.0634964	0.139336	0.0183116	0	0.126395	0	0.00173862	0	0.4	0.0365389	1.07414
TCGA.YG.AA3N.01A.11R.A38C.07	0	0.00333637	0.0280476	0.126311	0	0	0	0.172027	0.0802355	0	0.0285873	0	0.0216931	0.221142	0.0554489	0.238124	0.0001	0	0.0249249	0	0	0	0.36	0.0541384	1.07942
TCGA.EB.A44P.01A.11R.A266.07	0	0.0456437	0	0.200518	0	0.0245803	0	0.218907	0.0274285	0	0.084967	0	0.0620968	0.196701	0.0608632	0	0	0.00475173	0.0735426	0	0	0	0.63	0.0127493	1.0974
TCGA.XV.AB01.01A.12R.A40A.07	0.0317705	0.0199456	0.129141	0.166061	0	0	0	0.0331501	0.0845287	0	0	0.0119725	0.0171392	0.142227	0.0233002	0.237651	0	0	0.0960393	0	0.00707376	0	0.39	0.0441789	1.05694
TCGA.BF.AAOX.01A.11R.A39D.07	0.0020949	0.0146428	0	0.155151	0	0	0	0.116984	0.124953	0	0.0675343	0	0	0.358218	0.054132	0.0934083	0	0	0	0.0128818	0	0	0.48	0.0288664	1.11316
TCGA.EB.A3Y7.01A.11R.A239.07	0.0306453	0	0	0.0280491	0	0.0117045	0	0.0747979	0.066811	0	0.0939378	0	0	0.440157	0	0.102475	0	0.0475482	0	0.100189	0.00368451	0	0.05	0.182174	1.05634
TCGA.EB.A97M.01A.11R.A38C.07	0	0.0262792	0.0243342	0.112518	0	0	0	0.110497	0.0107869	0	0	0.080005	0.0336565	0.0574611	0.0556882	0.387576	0.0090158	0	0.0921821	0	0	0	0.42	0.0337901	1.08103
TCGA.EB.A6QY.01A.12R.A32P.07	0.0610069	0	0.115348	0.0634284	0	0	0	0.150488	0.0623696	0	0.0299947	0	0	0.231664	0.0470604	0.194898	0.0230658	0.00658189	0	0.0140937	0	0	0.31	0.0613238	1.06409
TCGA.BF.A3DN.01A.11R.A20F.07	0	0.0186388	0.00287373	0.108227	0	0.177981	0	0.177857	0.0644496	0	0	0	0.0470413	0.141539	0.0144592	0.0422755	0.0100342	0.0163158	0.175569	0	0.00273835	0	0.82	-0.0063	1.09657
TCGA.EB.A44N.01A.11R.A266.07	0.0708831	0	0.0431847	0	0	0.12914	0	0.0840163	0.0466528	0	0.0291715	0.00256507	0	0.375644	0.0903256	0.096877	0	0	0.0315402	0	0	0	0.16	0.115973	1.06534
TCGA.GF.A769.01A.32R.A32P.07	0.0522975	0	0.132852	0.166946	0	0	0.00673235	0.150322	0.0343585	0	0.0293537	0	0.0119338	0.127155	0.0764481	0.2116	0	0	0	0	0	0	0.2	0.0872149	1.0474
TCGA.D3.A5GT.01A.12R.A311.07	0.0240254	0	0.0820455	0.14458	0	0.0576122	0.00670308	0.140821	0.0475474	0	0.0167782	0.0141104	0.0122208	0.105423	0.0734825	0.27465	0	0	0	0	0	0	0.36	0.0539034	1.06791
TCGA.GN.A26C.01A.11R.A18T.07	0.00816799	0.0053536	0.0101626	0.169771	0	0.0517826	0	0.120507	0.102588	0	0.0296759	0.00618354	0.0231415	0.335253	0.0527246	0.0351831	0	0	0.0495055	0	0	0	0.02	0.24303	1.00083
TCGA.BF.AAP8.01A.11R.A40A.07	0.0003	0	0.0127696	0.0129413	0	0.0874512	0.00445144	0.205927	0.0882479	0	0.0799543	0	0.0635498	0.250278	0	0.138522	0	0	0.0403371	0	0.0152351	0	0.26	0.0712806	1.07063
TCGA.EB.A42Y.01A.12R.A24X.07	0.015519	0	0.00959307	0.135799	0.0280827	0	0	0.0461457	0.0279445	0.00614628	0	0.0409596	0.022477	0.0627623	0.0207982	0.436779	0.00151627	0	0.145477	0	0	0	0.19	0.0970885	1.05961
TCGA.EB.A82C.01A.11R.A352.07	0.132602	0	0.0001	0.0745451	0	0.0507666	0	0.109181	0.0542325	0	0.0327496	0.00817744	0.0157311	0.0311132	0.0911451	0.335831	0	0	0.0638642	0	0	0	0.97	-0.039	1.10308
TCGA.BF.A1Q0.01A.21R.A18S.07	0.0115942	0.0246544	0.0075768	0.114781	0	0.0428922	0.00650805	0.0640483	0.0639048	0	0	0.0216246	0.0112977	0.113946	0.143359	0.312482	0.0001	0	0.0612468	0	0	0	0.09	0.132575	1.04735
TCGA.EB.A44O.01A.11R.A266.07	0	0.0220029	0	0.0342233	0.00762919	0	0.0312007	0.176257	0.0003	0.0391736	0.0343619	0	0	0.0944444	0.0705424	0.413641	0	0.0173455	0.0588561	0	0	0	0.59	0.0159258	1.09582
TCGA.BF.A3DM.01A.11R.A20F.07	0	0.0131281	0.0671318	0	0	0.045916	0	0.0962179	0.024742	0	0.020286	0.00623776	0.0738734	0.18099	0.0302663	0.113352	0.0003	0	0.282277	0	0.0452415	0	0.4	0.0399922	1.07468
TCGA.EB.A24C.01A.11R.A18T.07	0	0.00228219	0.0155416	0.0397654	0	0.258692	0	0.0476898	0.0485089	0	0.0747927	0	0.0530211	0.114239	0.017048	0.065584	0	0	0.246691	0	0.00618486	0.00995879	0.93	-0.0226	1.10073
TCGA.EB.A431.01A.11R.A266.07	0.0696105	0	0	0.0130818	0	0.0133171	0.00600036	0.0992284	0.0694982	0	0.0705328	0	0.0629487	0.182219	0.0717668	0.215131	0	0.0768791	0	0.00208658	0	0.0477001	0.88	-0.0137	1.10534
TCGA.EB.A550.01A.61R.A27Q.07	0.0004	0	0.0231502	0	0	0.185004	0	0.0375816	0.0745272	0	0.0393181	0.0268064	0.0166182	0.406655	0.00228847	0.0707603	0	0.00359208	0.113312	0	0	0	0.29	0.0663935	1.09357
TCGA.EB.A553.01A.12R.A27Q.07	0.0541661	0	0	0.131344	0	0.11703	0	0.0297428	0.0488001	0	0.0207098	0.0333731	0.019611	0.337301	0.0507044	0.112608	0	0	0.0446092	0	0	0	0.09	0.147016	1.04816
TCGA.EB.A299.01A.21R.A18U.07	0.0213146	0	0	0.123452	0	0	0	0.149104	0.0574033	0	0.0454284	0.00765913	0.0110844	0.147757	0.0828598	0.323642	0	0	0.0302954	0	0	0	0.19	0.0951269	1.06243
TCGA.EB.A4IS.01A.21R.A266.07	0.0592834	0.0730703	0.0246706	0.0708005	0	0.0952731	0	0.105268	0.10092	0	0.0747883	0	0.034336	0.151206	0.108083	0.0818183	0	0	0.0204825	0	0	0	0.17	0.106895	1.04657
TCGA.ER.A42H.01A.11R.A24X.07	0.0016855	0.00708625	0	0	0	0.241186	0	0.0819955	0.0404833	0	0.181482	0	0.0587843	0.0169334	0.00847298	0.264681	0	0	0.0972099	0	0	0	0.72	0.0014141	1.09525
TCGA.XV.A9W2.01A.11R.A39D.07	0.00369498	0	0	0.0278536	0	0.0198472	0	0.20119	0	0	0	0.069275	0.00953093	0.183254	0.112113	0.220552	0.0215227	0	0.129118	0	0	0.00204854	0.36	0.0552617	1.07832
TCGA.EB.A4P0.01A.41R.A266.07	0.0009	0	0	0.111215	0	0	0.0097325	0.0488042	0.0364575	0.0251542	0	0.045874	0	0.0983752	0.0540245	0.316838	0	0	0.252606	0	0	0	0.59	0.0167718	1.0952
TCGA.EB.A5SF.01A.11R.A311.07	0.00379604	0	0	0	0	0.143775	0	0.00619411	0.0594064	0	0.093525	0	0	0.506248	0	0.10874	0	0	0.0783156	0	0	0	0.01	0.263306	1.02014
TCGA.XV.A9W5.01A.11R.A38C.07	0.00539087	0	0.0004	0.132015	0	0	0	0.267198	0.0115179	0	0.067566	0.0139474	0.0628199	0.305567	0.0630782	0.0546798	0	0	0.00314539	0	0.0126367	0	0.36	0.0545823	1.09205
TCGA.EB.A24D.01A.11R.A18T.07	0.113611	0	0.223231	0.0915817	0	0.138222	0.00223414	0.171748	0.00260579	0.021236	0	0	0.00450161	0.00792138	0.0449601	0.16684	0	0.00488937	0.00641914	0	0	0	0.55	0.0208544	1.06532
TCGA.EB.A551.01A.21R.A27Q.07	0	0	0.0504375	0.215479	0	0	0.0303206	0.124721	0.0452901	0	0.0247874	0.0162046	0.0454067	0	0.125151	0.299138	0	0	0.0230639	0	0	0	0.03	0.202245	1.01064
TCGA.EB.A4XL.01A.11R.A27Q.07	0.0693805	0	0	0.184868	0	0.061713	0.00572954	0.138469	0.0337325	0	0.0168219	0.00257231	0.0259965	0.0282443	0.116819	0.188116	0.0547461	0	0.0716014	0	0	0.00118938	0.57	0.0188199	1.08163
TCGA.D9.A4Z2.01A.11R.A24X.07	0	0.00270855	0.0335595	0.0708911	0	0	0.0122018	0.0740156	0.0323727	0	0.0516059	0	0.0393063	0.435506	0.0568505	0.166333	0	0.00390762	0.0207414	0	0	0	0.33	0.0591473	1.11771
TCGA.EB.A4OZ.01A.12R.A266.07	0.00392794	0	0.0118387	0.292469	0	0.022896	0	0.0620849	0.0777399	0	0.0752711	0.0316135	0.0272696	0.12409	0.0888522	0.160195	0.00344158	0	0.0183099	0	0	0	0.01	0.284023	0.981297
TCGA.EB.A3XF.01A.31R.A239.07	0.00414316	0.00145645	0.00299795	0	0	0.32315	0	0.0466383	0.0686821	0	0.106281	0	0.0862055	0.142453	0.0779543	0.0523945	0	0	0.0858316	0	0.00181239	0	0.68	0.00967056	1.08927

## Sheet: Supplementary Data 7B
Supplementary Data 7B. ESTIMATE scores for pSKCM
ID	Stromal_score	Immune_score	ESTIMATE_score
TCGA-3N-A9WB-06	-1410.09	-949.78	-2359.87
TCGA-3N-A9WC-06	-211.68	1698.19	1486.51
TCGA-3N-A9WD-06	-716.64	753.15	36.5
TCGA-BF-A1PU-01	-616.5	-1187.93	-1804.43
TCGA-BF-A1PV-01	-1112.66	-1146.01	-2258.67
TCGA-BF-A1PX-01	389.58	1849.02	2238.6
TCGA-BF-A1PZ-01	-1216.78	-435.69	-1652.47
TCGA-BF-A1Q0-01	-975.43	120.64	-854.79
TCGA-BF-A3DJ-01	-237.16	766.83	529.67
TCGA-BF-A3DL-01	-437.21	-330.56	-767.77
TCGA-BF-A3DM-01	-978.65	-924.44	-1903.09
TCGA-BF-A3DN-01	42.68	-596.94	-554.26
TCGA-BF-A5EO-01	-625.06	548.53	-76.53
TCGA-BF-A5EP-01	-803.28	-729.82	-1533.1
TCGA-BF-A5EQ-01	243.92	588.43	832.34
TCGA-BF-A5ER-01	-789.6	-429.62	-1219.22
TCGA-BF-A5ES-01	-283.82	423.47	139.66
TCGA-BF-A9VF-01	-1453.13	-737.86	-2190.98
TCGA-BF-AAOU-01	-483.62	187.92	-295.7
TCGA-BF-AAOX-01	-1414.73	-609.32	-2024.06
TCGA-BF-AAP0-06	437.22	2232.21	2669.43
TCGA-BF-AAP1-01	-1187.27	-847.68	-2034.94
TCGA-BF-AAP2-01	-1017.78	156.92	-860.87
TCGA-BF-AAP4-01	-457.65	861.77	404.12
TCGA-BF-AAP6-01	-861.54	-484.48	-1346.02
TCGA-BF-AAP7-01	244.35	1706.21	1950.56
TCGA-BF-AAP8-01	-856.25	-331.93	-1188.18
TCGA-D3-A1Q1-06	-931.57	-1050.64	-1982.21
TCGA-D3-A1Q3-06	-541.78	848.43	306.66
TCGA-D3-A1Q4-06	1336.34	-68.95	1267.39
TCGA-D3-A1Q5-06	-259.89	-1275.56	-1535.45
TCGA-D3-A1Q6-06	-1160.14	-104.51	-1264.65
TCGA-D3-A1Q7-06	887.92	2378.16	3266.08
TCGA-D3-A1Q8-06	869.18	682.43	1551.61
TCGA-D3-A1Q9-06	-479.26	212.95	-266.31
TCGA-D3-A1QA-07	-1033.24	122.5	-910.74
TCGA-D3-A1QA-06	-884.17	-203.81	-1087.97
TCGA-D3-A1QB-06	-200.67	2099.7	1899.03
TCGA-D3-A2J6-06	-740.54	420.59	-319.95
TCGA-D3-A2J7-06	107.63	727.71	835.34
TCGA-D3-A2J8-06	146.26	2334.11	2480.36
TCGA-D3-A2J9-06	341.82	3013.99	3355.82
TCGA-D3-A2JA-06	819.69	1285.95	2105.65
TCGA-D3-A2JB-06	-320.91	2380.01	2059.1
TCGA-D3-A2JC-06	-264.16	970.51	706.35
TCGA-D3-A2JD-06	-87.72	1164.54	1076.83
TCGA-D3-A2JE-06	-1261.17	-1148.59	-2409.76
TCGA-D3-A2JF-06	-224.05	1304.3	1080.25
TCGA-D3-A2JG-06	-931.49	-352.92	-1284.4
TCGA-D3-A2JH-06	-129.65	2040.09	1910.45
TCGA-D3-A2JK-06	-57.44	431.6	374.16
TCGA-D3-A2JL-06	-710.42	1424.48	714.07
TCGA-D3-A2JN-06	277.72	962.98	1240.7
TCGA-D3-A2JO-06	-290.94	1969.27	1678.34
TCGA-D3-A2JP-06	60.9	1124.42	1185.32
TCGA-D3-A3BZ-06	1290.73	1666.9	2957.63
TCGA-D3-A3C1-06	-637.25	403.91	-233.34
TCGA-D3-A3C3-06	-847.85	851.52	3.67
TCGA-D3-A3C6-06	-413.04	-787.9	-1200.93
TCGA-D3-A3C7-06	-189.13	1200.87	1011.73
TCGA-D3-A3C8-06	694.93	3428.5	4123.43
TCGA-D3-A3CB-06	296.55	2706.16	3002.71
TCGA-D3-A3CC-06	-144.06	-195.69	-339.76
TCGA-D3-A3CE-06	155.93	1236.05	1391.98
TCGA-D3-A3CF-06	217.32	1754.76	1972.07
TCGA-D3-A3ML-06	-1552.78	-1278.78	-2831.56
TCGA-D3-A3MO-06	-683.95	-785.67	-1469.62
TCGA-D3-A3MR-06	115	2057.29	2172.29
TCGA-D3-A3MU-06	112.43	370.01	482.44
TCGA-D3-A3MV-06	-618.11	-509.31	-1127.42
TCGA-D3-A51E-06	-720.36	1100.99	380.63
TCGA-D3-A51F-06	1127.91	3254.57	4382.48
TCGA-D3-A51G-06	-134.29	-112.91	-247.19
TCGA-D3-A51H-06	-8.62	3114.41	3105.8
TCGA-D3-A51J-06	72.46	1958.35	2030.82
TCGA-D3-A51K-06	-869.99	748.66	-121.33
TCGA-D3-A51N-06	-316.4	1132.79	816.39
TCGA-D3-A51R-06	-864.35	-1853.02	-2717.36
TCGA-D3-A51T-06	-974.64	354.03	-620.62
TCGA-D3-A5GL-06	-987.5	-549.69	-1537.19
TCGA-D3-A5GN-06	-54.62	297.37	242.76
TCGA-D3-A5GO-06	-393.4	875.72	482.32
TCGA-D3-A5GR-06	97.3	1308.47	1405.77
TCGA-D3-A5GS-06	28.66	725.38	754.04
TCGA-D3-A5GT-01	-1364.63	-928.88	-2293.51
TCGA-D3-A5GU-06	-385.29	454.58	69.29
TCGA-D3-A8GB-06	807.99	1950.67	2758.66
TCGA-D3-A8GC-06	-1053.16	-40.18	-1093.34
TCGA-D3-A8GD-06	-310.87	2664.88	2354
TCGA-D3-A8GE-06	897.2	985.24	1882.43
TCGA-D3-A8GI-06	190.18	24.03	214.21
TCGA-D3-A8GJ-06	-242.06	2337.23	2095.17
TCGA-D3-A8GK-06	-1668.24	-1090.31	-2758.55
TCGA-D3-A8GL-06	-1258.81	-1332.34	-2591.15
TCGA-D3-A8GM-06	-468.59	424.79	-43.8
TCGA-D3-A8GN-06	-289.33	1317.42	1028.1
TCGA-D3-A8GO-06	-553.57	943.35	389.78
TCGA-D3-A8GP-06	-1344.95	-701.88	-2046.84
TCGA-D3-A8GQ-06	-639.91	-408.22	-1048.14
TCGA-D3-A8GR-06	-1102.27	-463.2	-1565.47
TCGA-D3-A8GS-06	-926.93	1728.45	801.52
TCGA-D3-A8GV-06	-1042.43	-505.1	-1547.53
TCGA-D9-A148-06	-675.01	237	-438.01
TCGA-D9-A149-06	-346.64	873.32	526.68
TCGA-D9-A1JW-06	-451.48	1396.13	944.65
TCGA-D9-A1JX-06	-323.16	1067.35	744.19
TCGA-D9-A1X3-06	-882.21	-1116.87	-1999.08
TCGA-D9-A3Z1-06	-300.37	1636.49	1336.12
TCGA-D9-A3Z3-06	69.32	1107.47	1176.79
TCGA-D9-A3Z4-01	-153.94	575.44	421.5
TCGA-D9-A4Z2-01	-286.22	-431.42	-717.63
TCGA-D9-A4Z3-01	-655.87	-216.88	-872.75
TCGA-D9-A4Z5-01	-200.2	-88.87	-289.07
TCGA-D9-A4Z6-06	-689.95	-664.66	-1354.61
TCGA-D9-A6E9-06	65.57	2613.38	2678.95
TCGA-D9-A6EA-06	-1417.23	-478.83	-1896.07
TCGA-D9-A6EC-06	-1420.92	-481.01	-1901.93
TCGA-D9-A6EG-06	-537.19	-785.66	-1322.86
TCGA-DA-A1HV-06	-627.89	1547.11	919.21
TCGA-DA-A1HW-06	-288.37	1490.89	1202.52
TCGA-DA-A1HY-06	-118.22	-432.28	-550.5
TCGA-DA-A1I0-06	-251.62	1054.37	802.75
TCGA-DA-A1I1-06	334.99	1177.65	1512.64
TCGA-DA-A1I2-06	-310.23	104.87	-205.36
TCGA-DA-A1I4-06	733.05	1196.24	1929.29
TCGA-DA-A1I5-06	490.4	1795.93	2286.33
TCGA-DA-A1I7-06	247.12	57.72	304.84
TCGA-DA-A1I8-06	-589.98	98.65	-491.33
TCGA-DA-A1IA-06	-1407.12	-458.06	-1865.18
TCGA-DA-A1IB-06	418.66	3258.1	3676.76
TCGA-DA-A1IC-06	-360.42	28.72	-331.7
TCGA-DA-A3F2-06	1879.32	3222.92	5102.24
TCGA-DA-A3F3-06	-817.4	-352.64	-1170.04
TCGA-DA-A3F5-06	-813.06	-293.06	-1106.12
TCGA-DA-A3F8-06	155.68	2732.17	2887.85
TCGA-DA-A95V-06	-591.23	946.39	355.16
TCGA-DA-A95W-06	-1083.53	-5.82	-1089.35
TCGA-DA-A95X-06	-432.13	234.08	-198.04
TCGA-DA-A95Y-06	-1307.9	-372.76	-1680.66
TCGA-DA-A95Z-06	-1190.87	-272.26	-1463.13
TCGA-DA-A960-01	-1430.8	-561.77	-1992.57
TCGA-EB-A1NK-01	-330.27	53.64	-276.63
TCGA-EB-A24C-01	-524.25	-697.06	-1221.32
TCGA-EB-A24D-01	-644.7	-199.64	-844.34
TCGA-EB-A299-01	-344.18	65.46	-278.73
TCGA-EB-A3HV-01	76.79	232.7	309.49
TCGA-EB-A3XB-01	-643.74	236.77	-406.97
TCGA-EB-A3XC-01	-580.7	19.33	-561.36
TCGA-EB-A3XD-01	543.25	1206.98	1750.23
TCGA-EB-A3XE-01	-239.79	348.28	108.49
TCGA-EB-A3XF-01	-661.59	472.65	-188.94
TCGA-EB-A3Y6-01	-21.98	-29.15	-51.13
TCGA-EB-A3Y7-01	-1020.79	-345.33	-1366.11
TCGA-EB-A41A-01	-1225.56	-470.65	-1696.21
TCGA-EB-A41B-01	-1521.86	-507.03	-2028.89
TCGA-EB-A42Y-01	-411.56	-257.41	-668.96
TCGA-EB-A42Z-01	-439.14	-80.01	-519.15
TCGA-EB-A430-01	-1320.43	-63.92	-1384.35
TCGA-EB-A431-01	-1230.02	-561.23	-1791.25
TCGA-EB-A44N-01	-228.98	478.42	249.44
TCGA-EB-A44O-01	-1233.94	-608.64	-1842.58
TCGA-EB-A44P-01	-891.37	-327.76	-1219.13
TCGA-EB-A44Q-06	-468.18	1605.84	1137.66
TCGA-EB-A44R-06	-319.86	276.66	-43.19
TCGA-EB-A4IQ-01	-1248.95	-585.11	-1834.06
TCGA-EB-A4IS-01	238.47	1648.18	1886.65
TCGA-EB-A4OY-01	-905.09	250.28	-654.81
TCGA-EB-A4OZ-01	-155.05	1791.31	1636.26
TCGA-EB-A4P0-01	-551.76	-128.79	-680.55
TCGA-EB-A4XL-01	-316.35	307.53	-8.82
TCGA-EB-A51B-01	-1488.31	-149.51	-1637.82
TCGA-EB-A550-01	-727.73	-401.12	-1128.85
TCGA-EB-A551-01	129.27	1794.55	1923.82
TCGA-EB-A553-01	-483.49	450.93	-32.56
TCGA-EB-A57M-01	593.31	333.55	926.86
TCGA-EB-A5FP-01	-1403	-885.22	-2288.22
TCGA-EB-A5KH-06	-714.02	-593.12	-1307.14
TCGA-EB-A5SE-01	-916.04	-702.15	-1618.19
TCGA-EB-A5SF-01	-304.51	-152.32	-456.82
TCGA-EB-A5SG-06	578.34	2944.39	3522.73
TCGA-EB-A5SH-06	-746.33	135.77	-610.56
TCGA-EB-A5UL-06	-992.92	794.79	-198.12
TCGA-EB-A5UM-01	-783.21	869.4	86.19
TCGA-EB-A5UN-06	-950.61	-46.76	-997.36
TCGA-EB-A5VU-01	-551.98	-462.46	-1014.44
TCGA-EB-A5VV-06	550.68	3622.19	4172.87
TCGA-EB-A6L9-06	157.15	2216.54	2373.7
TCGA-EB-A6QY-01	-1224.16	-481.35	-1705.5
TCGA-EB-A6QZ-01	-1009.71	-667.84	-1677.55
TCGA-EB-A6R0-01	-897.14	789.21	-107.93
TCGA-EB-A82B-01	-502.49	786.56	284.07
TCGA-EB-A82C-01	-1109.92	-966.98	-2076.9
TCGA-EB-A85I-01	-601.29	783.27	181.97
TCGA-EB-A85J-01	-932.44	1508.97	576.53
TCGA-EB-A97M-01	-585.84	552.89	-32.95
TCGA-EE-A17X-06	-1077.44	-254.96	-1332.39
TCGA-EE-A17Y-06	-557.91	-791.72	-1349.63
TCGA-EE-A17Z-06	-1067.76	-1236.28	-2304.04
TCGA-EE-A180-06	-597.66	-409.76	-1007.42
TCGA-EE-A181-06	-677.23	1419.94	742.71
TCGA-EE-A182-06	89.36	728.67	818.03
TCGA-EE-A183-06	-111.53	1545.94	1434.41
TCGA-EE-A184-06	-870.95	474.36	-396.59
TCGA-EE-A185-06	-1611.79	-1270.83	-2882.62
TCGA-EE-A20B-06	392.04	533.13	925.18
TCGA-EE-A20C-06	-1665.86	-590.65	-2256.52
TCGA-EE-A20F-06	-488.7	728.38	239.68
TCGA-EE-A20H-06	-1026.87	-1146.33	-2173.2
TCGA-EE-A20I-06	-92.78	156.03	63.25
TCGA-EE-A29A-06	-14.23	-1079.89	-1094.13
TCGA-EE-A29B-06	-986.67	14.84	-971.83
TCGA-EE-A29C-06	409.53	-55.12	354.41
TCGA-EE-A29D-06	-969.21	-660.52	-1629.73
TCGA-EE-A29E-06	-1341.07	-513.03	-1854.09
TCGA-EE-A29G-06	-112.02	308.79	196.78
TCGA-EE-A29H-06	-670.72	440.49	-230.23
TCGA-EE-A29L-06	-1773.71	-1149.64	-2923.35
TCGA-EE-A29M-06	-1052.45	680.13	-372.32
TCGA-EE-A29N-06	-224.07	1420.32	1196.25
TCGA-EE-A29P-06	215.85	2075.62	2291.46
TCGA-EE-A29Q-06	-1207.73	-668.97	-1876.7
TCGA-EE-A29R-06	-478.07	-806.33	-1284.39
TCGA-EE-A29S-06	-22.79	366.48	343.7
TCGA-EE-A29T-06	-110.67	1268.47	1157.8
TCGA-EE-A29V-06	-843.26	-683.73	-1526.99
TCGA-EE-A29W-06	424.78	-858.52	-433.74
TCGA-EE-A29X-06	-271.7	1125.43	853.74
TCGA-EE-A2A0-06	1817.91	1586.83	3404.74
TCGA-EE-A2A1-06	820.35	1713.12	2533.47
TCGA-EE-A2A2-06	-1044.41	469.53	-574.88
TCGA-EE-A2A5-06	-186.1	-619.45	-805.54
TCGA-EE-A2A6-06	-767.37	1243.74	476.36
TCGA-EE-A2GB-06	-758.04	-431.29	-1189.32
TCGA-EE-A2GC-06	91.07	1305.9	1396.97
TCGA-EE-A2GD-06	993.7	642.39	1636.09
TCGA-EE-A2GE-06	1322.45	2120.17	3442.62
TCGA-EE-A2GH-06	854.18	2268.23	3122.41
TCGA-EE-A2GI-06	-561.22	1087.9	526.68
TCGA-EE-A2GJ-06	-349.92	1204.04	854.11
TCGA-EE-A2GK-06	573.42	3394.83	3968.25
TCGA-EE-A2GL-06	-339.25	1970.11	1630.86
TCGA-EE-A2GM-06	-918.6	-465.12	-1383.72
TCGA-EE-A2GN-06	-190.78	-429.59	-620.37
TCGA-EE-A2GO-06	-805.83	-720.34	-1526.16
TCGA-EE-A2GP-06	513.19	509.7	1022.9
TCGA-EE-A2GR-06	-1086.64	-1121.23	-2207.87
TCGA-EE-A2GS-06	-330.56	202.56	-128
TCGA-EE-A2GT-06	-282.89	1777.78	1494.89
TCGA-EE-A2GU-06	-1107.14	1163.24	56.09
TCGA-EE-A2M5-06	-658.02	727.08	69.07
TCGA-EE-A2M6-06	-798.94	614.86	-184.08
TCGA-EE-A2M7-06	-155.34	549.65	394.31
TCGA-EE-A2M8-06	1067.16	2984.45	4051.61
TCGA-EE-A2MC-06	497.78	1980.04	2477.82
TCGA-EE-A2MD-06	-734.32	98.21	-636.12
TCGA-EE-A2ME-06	1059.17	3046.64	4105.81
TCGA-EE-A2MF-06	-922.25	149.19	-773.06
TCGA-EE-A2MG-06	691.91	2306.96	2998.87
TCGA-EE-A2MH-06	-466.25	1472.69	1006.44
TCGA-EE-A2MI-06	179.83	1081.69	1261.51
TCGA-EE-A2MJ-06	-32.45	2092.69	2060.24
TCGA-EE-A2MK-06	-44.05	1167.71	1123.66
TCGA-EE-A2ML-06	-511.01	726.01	215
TCGA-EE-A2MM-06	-767.57	-80.64	-848.21
TCGA-EE-A2MN-06	-533.3	1174.57	641.27
TCGA-EE-A2MP-06	-437.66	877.2	439.54
TCGA-EE-A2MQ-06	-211.4	177.6	-33.8
TCGA-EE-A2MR-06	487.06	2532.77	3019.83
TCGA-EE-A2MS-06	-634.13	82.44	-551.7
TCGA-EE-A2MT-06	-1433.13	-279.64	-1712.77
TCGA-EE-A2MU-06	375.11	1806.58	2181.69
TCGA-EE-A3AA-06	-577.19	1165.72	588.53
TCGA-EE-A3AB-06	241.17	1265.58	1506.76
TCGA-EE-A3AC-06	-1080.64	871.26	-209.39
TCGA-EE-A3AD-06	-1491.53	-822.16	-2313.69
TCGA-EE-A3AE-06	-752.61	918.78	166.17
TCGA-EE-A3AF-06	-225.54	862.83	637.29
TCGA-EE-A3AG-06	-1151.52	-951.86	-2103.37
TCGA-EE-A3AH-06	-488.05	-730.6	-1218.65
TCGA-EE-A3J3-06	326.35	347.05	673.4
TCGA-EE-A3J4-06	-515.46	-45.99	-561.45
TCGA-EE-A3J5-06	-14.68	909.4	894.72
TCGA-EE-A3J7-06	-1276.13	-720.43	-1996.56
TCGA-EE-A3J8-06	-1381.77	-1288.69	-2670.47
TCGA-EE-A3JA-06	48.05	878.81	926.86
TCGA-EE-A3JB-06	348.32	624.33	972.65
TCGA-EE-A3JD-06	171.95	2555.57	2727.53
TCGA-EE-A3JE-06	1456.96	2567.13	4024.09
TCGA-EE-A3JH-06	793.05	2912.8	3705.85
TCGA-EE-A3JI-06	-1105.44	-71.96	-1177.4
TCGA-ER-A193-06	458.3	1201.27	1659.58
TCGA-ER-A194-01	-45.32	1117.54	1072.22
TCGA-ER-A195-06	996.98	1571.32	2568.3
TCGA-ER-A196-01	-646.61	-174.75	-821.36
TCGA-ER-A197-06	250.52	1750.72	2001.24
TCGA-ER-A198-06	-584.57	703.83	119.27
TCGA-ER-A199-06	-333.03	2073.68	1740.66
TCGA-ER-A19A-06	1727.77	2843.04	4570.81
TCGA-ER-A19B-06	-552.08	-355.73	-907.81
TCGA-ER-A19C-06	-261.28	-289.35	-550.63
TCGA-ER-A19D-06	1112.4	874.47	1986.87
TCGA-ER-A19E-06	-401.75	-263.08	-664.84
TCGA-ER-A19F-06	-860.68	-212.67	-1073.35
TCGA-ER-A19G-06	-310.35	1333.11	1022.76
TCGA-ER-A19H-06	169.12	597.17	766.29
TCGA-ER-A19J-06	202.77	-151.06	51.72
TCGA-ER-A19K-01	-810.67	157.52	-653.14
TCGA-ER-A19L-06	161.87	-389.6	-227.73
TCGA-ER-A19M-06	396.07	1350.52	1746.59
TCGA-ER-A19N-06	765.4	2174.12	2939.52
TCGA-ER-A19O-06	965.56	2345.61	3311.17
TCGA-ER-A19P-06	650.68	3092.05	3742.73
TCGA-ER-A19Q-06	388.36	1519.51	1907.87
TCGA-ER-A19S-06	-25.38	2641.85	2616.46
TCGA-ER-A19T-06	-274.77	579.33	304.56
TCGA-ER-A19T-01	-785.31	-1379.65	-2164.95
TCGA-ER-A19W-06	414.32	2653.91	3068.22
TCGA-ER-A1A1-06	194.16	3006.65	3200.81
TCGA-ER-A2NC-06	749.99	971.04	1721.03
TCGA-ER-A2ND-06	-1070.97	-2.88	-1073.85
TCGA-ER-A2NE-06	-1618.95	-911.77	-2530.72
TCGA-ER-A2NF-06	-1078.55	350.06	-728.48
TCGA-ER-A2NF-01	335.44	812.57	1148.01
TCGA-ER-A2NG-06	-145.1	2030.96	1885.87
TCGA-ER-A2NH-06	589.28	2594.91	3184.19
TCGA-ER-A3ES-06	-1390.28	-1474.17	-2864.45
TCGA-ER-A3ET-06	531.56	744.52	1276.08
TCGA-ER-A3EV-06	-689	123.49	-565.51
TCGA-ER-A3PL-06	113.4	-192.64	-79.24
TCGA-ER-A42H-01	-302.07	-640.8	-942.87
TCGA-ER-A42K-06	-573.92	-398.39	-972.31
TCGA-ER-A42L-06	545.14	2299.48	2844.62
TCGA-FR-A2OS-01	-652.06	-527.37	-1179.43
TCGA-FR-A3R1-01	-775.56	160.93	-614.63
TCGA-FR-A3YN-06	-826.91	398.28	-428.63
TCGA-FR-A3YO-06	-293.88	457.25	163.37
TCGA-FR-A44A-06	315.76	2542.17	2857.93
TCGA-FR-A69P-06	59.24	-587.07	-527.83
TCGA-FR-A726-01	-819.53	-657.45	-1476.98
TCGA-FR-A728-01	-93.5	1303.64	1210.14
TCGA-FR-A729-06	-152.37	1912.47	1760.11
TCGA-FR-A7U8-06	-1206.54	-798.18	-2004.73
TCGA-FR-A7U9-06	762.43	1481.85	2244.28
TCGA-FR-A7UA-06	672.3	3441.88	4114.19
TCGA-FR-A8YC-06	-1122.68	5.43	-1117.25
TCGA-FR-A8YD-06	-1151.35	-245.24	-1396.59
TCGA-FR-A8YE-06	495.89	2529.21	3025.1
TCGA-FS-A1YW-06	-784.15	-307.36	-1091.52
TCGA-FS-A1YX-06	38.77	-44.78	-6.01
TCGA-FS-A1YY-06	103.96	-430.88	-326.92
TCGA-FS-A1Z0-06	-127.75	1167.2	1039.45
TCGA-FS-A1Z3-06	-635.52	-549.59	-1185.12
TCGA-FS-A1Z4-06	142.8	1924.32	2067.12
TCGA-FS-A1Z7-06	941.94	373.8	1315.75
TCGA-FS-A1ZA-06	-629.41	217.04	-412.37
TCGA-FS-A1ZB-06	766.94	1027.8	1794.74
TCGA-FS-A1ZC-06	-758.46	-1046.5	-1804.96
TCGA-FS-A1ZD-06	-60.48	-395.73	-456.21
TCGA-FS-A1ZE-06	-699.92	-993.56	-1693.48
TCGA-FS-A1ZF-06	-50.49	-727.12	-777.61
TCGA-FS-A1ZG-06	-1263.17	-811.62	-2074.79
TCGA-FS-A1ZH-06	819.95	1450.44	2270.39
TCGA-FS-A1ZJ-06	-884.48	-402.88	-1287.35
TCGA-FS-A1ZK-06	-1048.77	-1229.66	-2278.43
TCGA-FS-A1ZM-06	631.22	1370.03	2001.25
TCGA-FS-A1ZN-01	-1169.3	-603.36	-1772.66
TCGA-FS-A1ZP-06	331.58	508.9	840.48
TCGA-FS-A1ZQ-06	-856.26	-64.42	-920.69
TCGA-FS-A1ZR-06	-137.08	-105.51	-242.59
TCGA-FS-A1ZS-06	175.68	91.33	267.01
TCGA-FS-A1ZT-06	-179.9	977.82	797.92
TCGA-FS-A1ZU-06	-604.59	-800.57	-1405.15
TCGA-FS-A1ZW-06	-269.76	1342.18	1072.42
TCGA-FS-A1ZY-06	-882.21	-1155.96	-2038.18
TCGA-FS-A1ZZ-06	-1298.29	-834.08	-2132.36
TCGA-FS-A4F0-06	-1456.07	-887.81	-2343.88
TCGA-FS-A4F2-06	-772.11	-80.31	-852.42
TCGA-FS-A4F4-06	386.32	762.3	1148.62
TCGA-FS-A4F5-06	-854.67	-512.66	-1367.33
TCGA-FS-A4F8-06	763.03	2213.37	2976.4
TCGA-FS-A4F9-06	-1227.62	-491.83	-1719.45
TCGA-FS-A4FB-06	-719.61	-973.75	-1693.36
TCGA-FS-A4FC-06	-354.19	-60.2	-414.39
TCGA-FS-A4FD-06	-11.32	-400.63	-411.94
TCGA-FW-A3I3-06	-1416.85	-849.73	-2266.58
TCGA-FW-A3R5-06	-289.31	227.92	-61.39
TCGA-FW-A3TU-06	-1421.32	527.43	-893.89
TCGA-FW-A3TV-06	-431.54	166.95	-264.6
TCGA-FW-A5DX-01	-1046.01	-832.68	-1878.69
TCGA-FW-A5DY-06	-202.93	2207.77	2004.84
TCGA-GF-A2C7-01	-778.58	-1042.13	-1820.72
TCGA-GF-A3OT-06	285.97	688.44	974.42
TCGA-GF-A4EO-06	90.69	2708.81	2799.49
TCGA-GF-A6C8-06	-539.21	457.55	-81.66
TCGA-GF-A6C9-06	313.29	2331.02	2644.31
TCGA-GF-A769-01	-1140.69	-655.23	-1795.93
TCGA-GN-A262-06	-1597.24	-1331.65	-2928.88
TCGA-GN-A263-01	74.45	299.72	374.17
TCGA-GN-A264-06	27.66	-280.79	-253.13
TCGA-GN-A265-06	1314.31	2159.07	3473.37
TCGA-GN-A266-06	1011.76	1705.76	2717.52
TCGA-GN-A267-06	-510.4	380.58	-129.82
TCGA-GN-A268-06	-1307.38	-881.82	-2189.21
TCGA-GN-A26A-06	211.1	1258.71	1469.8
TCGA-GN-A26C-01	273.93	2098.99	2372.93
TCGA-GN-A26D-06	-1125.48	-279.72	-1405.2
TCGA-GN-A4U3-06	-1252.83	-523.83	-1776.66
TCGA-GN-A4U4-06	-1363.25	-552.02	-1915.27
TCGA-GN-A4U5-01	-336.53	1378.43	1041.9
TCGA-GN-A4U7-06	-1466.07	-944.69	-2410.76
TCGA-GN-A4U8-06	-659.94	1589.79	929.84
TCGA-GN-A4U9-06	-728.91	-457.63	-1186.54
TCGA-GN-A8LK-06	-1804.83	-1188.48	-2993.31
TCGA-GN-A8LL-06	-1005	-477.66	-1482.67
TCGA-GN-A8LN-01	-685.78	-88.95	-774.73
TCGA-GN-A9SD-06	81.87	1895.11	1976.98
TCGA-HR-A2OG-06	885.84	966.5	1852.35
TCGA-HR-A2OH-06	120.71	2890.84	3011.54
TCGA-HR-A5NC-01	-336.17	-363.27	-699.44
TCGA-IH-A3EA-01	-1250.73	129.38	-1121.36
TCGA-LH-A9QB-06	-617.18	-643.37	-1260.55
TCGA-OD-A75X-06	-1009.05	-365.4	-1374.45
TCGA-QB-A6FS-06	-70.88	1595.72	1524.83
TCGA-QB-AA9O-06	-884.41	1041.26	156.85
TCGA-RP-A690-06	-1208.1	-496.63	-1704.74
TCGA-RP-A693-06	-111.96	1021.12	909.16
TCGA-RP-A694-06	-586.77	223.66	-363.11
TCGA-RP-A695-06	-1012.35	-32.43	-1044.78
TCGA-RP-A6K9-06	-69.91	748.9	679
TCGA-W3-A824-06	-829.15	1110.23	281.07
TCGA-W3-A825-06	98.23	934.35	1032.58
TCGA-W3-A828-06	1210.92	207.93	1418.86
TCGA-W3-AA1O-06	-797.82	-578.65	-1376.47
TCGA-W3-AA1Q-06	-650.82	518.59	-132.23
TCGA-W3-AA1R-06	-1567.37	-5.12	-1572.49
TCGA-W3-AA1V-06	-174.15	826.14	651.99
TCGA-W3-AA1W-06	-221	2950.68	2729.68
TCGA-W3-AA21-06	-1412.96	-405.39	-1818.35
TCGA-WE-A8JZ-06	-811.82	-564.42	-1376.24
TCGA-WE-A8K1-06	-426.61	1306.55	879.94
TCGA-WE-A8K4-01	-972.13	1258.15	286.02
TCGA-WE-A8K5-06	-1.61	258.52	256.91
TCGA-WE-A8K6-06	-776.63	-314.01	-1090.65
TCGA-WE-A8ZM-06	-331.39	-1094.1	-1425.49
TCGA-WE-A8ZN-06	474.7	1412.24	1886.94
TCGA-WE-A8ZO-06	-567.29	863.96	296.67
TCGA-WE-A8ZQ-06	-710.6	-1201.63	-1912.23
TCGA-WE-A8ZR-06	-1214.21	-134.9	-1349.1
TCGA-WE-A8ZT-06	-1218.9	-578.31	-1797.21
TCGA-WE-A8ZX-06	-561.83	1095.15	533.32
TCGA-WE-A8ZY-06	-609.4	-147.12	-756.51
TCGA-WE-AA9Y-06	807.73	453.14	1260.87
TCGA-WE-AAA0-06	-1061.83	461.51	-600.32
TCGA-WE-AAA3-06	440.19	852.7	1292.89
TCGA-WE-AAA4-06	524.04	2648.99	3173.03
TCGA-XV-A9VZ-01	-552.81	-1164.03	-1716.83
TCGA-XV-A9W2-01	-1181.18	-419.89	-1601.07
TCGA-XV-A9W5-01	-435.48	-175.28	-610.76
TCGA-XV-AAZV-01	21.11	1504.93	1526.04
TCGA-XV-AAZW-01	-706.13	-765.13	-1471.27
TCGA-XV-AAZY-01	-240.75	966.73	725.98
TCGA-XV-AB01-01	74.8	653.04	727.84
TCGA-YD-A89C-06	-993.38	-1169.17	-2162.55
TCGA-YD-A9TA-06	-75.9	601.04	525.13
TCGA-YD-A9TB-06	303.4	344.1	647.49
TCGA-YG-AA3N-01	-567.63	1557.99	990.37
TCGA-YG-AA3O-06	-577.36	-72.87	-650.23
TCGA-YG-AA3P-06	-1357.99	-862.22	-2220.21
TCGA-Z2-A8RT-06	-464.32	965.05	500.73
TCGA-Z2-AA3S-06	-971.89	-180.05	-1151.93
TCGA-Z2-AA3V-06	69.41	2201.91	2271.32

## Sheet: Supplementary Data 7C
Supplementary Data 7C. Inferred and published cell types for individual cells from GSE72056.
barcode	CellType.Published	CellType.Inferred
Cy72_CD45_H02_S758_comb	B.cell	B.cell
CY58_1_CD45_B02_S974_comb	T.cell	T.cell.CD8
Cy71_CD45_D08_S524_comb	Melanoma	Melanoma
Cy81_FNA_CD45_B01_S301_comb	Melanoma	CAF
Cy80_II_CD45_B07_S883_comb	Melanoma	Melanoma
Cy81_Bulk_CD45_B10_S118_comb	Melanoma	CAF
Cy72_CD45_D09_S717_comb	T.cell	T.cell
Cy74_CD45_A03_S387_comb	T.cell	T.cell.CD8
Cy71_CD45_B05_S497_comb	Melanoma	Melanoma
Cy80_II_CD45_C09_S897_comb	Melanoma	Melanoma
Cy74_CD45_F09_S453_comb	T.cell	T.cell
CY58_1_CD45_D03_S999_comb	T.cell	T.cell.CD4
Cy72_CD45_C01_S697_comb	T.cell	T.cell
Cy71_CD45_D07_S523_comb	T.cell	T.cell.CD8
Cy81_FNA_CD45_C12_S228_comb	Melanoma	T.cell
Cy81_FNA_CD45_E05_S341_comb	Melanoma	CAF
Cy74_CD45_D04_S424_comb	T.cell	T.cell.CD8
Cy74_CD45_C11_S419_comb	T.cell	T.cell
Cy81_Bulk_CD45_E10_S154_comb	Melanoma	CAF
Cy80_II_CD45_H07_S955_comb	Melanoma	Melanoma
CY58_1_CD45_F01_S1021_comb	Melanoma	macrophage
Cy81_FNA_CD45_D09_S333_comb	Melanoma	CAF
Cy71_CD45_E12_S540_comb	Melanoma	Melanoma
Cy81_FNA_CD45_D07_S235_comb	T.cell	T.cell.CD4
Cy72_CD45_D07_S715_comb	T.cell	T.cell.CD4
Cy72_CD45_E08_S728_comb	T.cell	T.cell.CD4
Cy71_CD45_B07_S499_comb	T.cell	T.cell.CD8
Cy71_CD45_G02_S554_comb	Melanoma	Melanoma
Cy71_CD45_E03_S531_comb	T.cell	T.cell.CD4
Cy74_CD45_H03_S471_comb	T.cell	T.cell.CD8
Cy81_Bulk_CD45_B11_S119_comb	Melanoma	CAF
Cy80_II_CD45_H09_S957_comb	Melanoma	Melanoma
Cy72_CD45_E02_S722_comb	Melanoma	T.cell
Cy72_CD45_D03_S711_comb	B.cell	B.cell
Cy80_II_CD45_B11_S887_comb	Melanoma	Melanoma
Cy81_Bulk_CD45_B07_S115_comb	Melanoma	Melanoma
Cy81_Bulk_CD45_E04_S148_comb	Melanoma	CAF
CY58_1_CD45_A06_S966_comb	T.cell	T.cell.CD8
Cy80_II_CD45_D11_S911_comb	Melanoma	Melanoma
Cy81_FNA_CD45_A09_S201_comb	T.cell	T.cell
Cy81_FNA_CD45_B12_S216_comb	T.cell	T.cell
Cy71_CD45_B08_S500_comb	T.cell	T.cell
Cy81_FNA_CD45_G10_S370_comb	Melanoma	CAF
Cy71_CD45_E11_S539_comb	Melanoma	Melanoma
Cy81_FNA_CD45_C09_S321_comb	Melanoma	CAF
CY58_1_CD45_D11_S1007_comb	T.cell	T.cell.CD4
Cy80_II_CD45_G07_S943_comb	Melanoma	Melanoma
Cy72_CD45_F12_S744_comb	T.cell	T.cell
Cy80_II_CD45_G05_S941_comb	CAF	endothelial
Cy72_CD45_C07_S703_comb	T.cell	T.cell
Cy71_CD45_G08_S560_comb	Melanoma	Melanoma
Cy72_CD45_H07_S763_comb	Melanoma	macrophage
Cy74_CD45_F07_S451_comb	T.cell	T.cell.CD8
Cy71_CD45_F06_S546_comb	Melanoma	Melanoma
Cy81_FNA_CD45_B04_S208_comb	T.cell	T.cell
Cy81_Bulk_CD45_D09_S141_comb	Melanoma	CAF
Cy74_CD45_C02_S410_comb	T.cell	T.cell.CD8
Cy81_Bulk_CD45_D01_S133_comb	Melanoma	CAF
Cy81_FNA_CD45_G01_S265_comb	T.cell	T.cell.CD4
Cy81_FNA_CD45_D02_S230_comb	T.cell	T.cell
Cy81_Bulk_CD45_D10_S142_comb	Melanoma	CAF
CY58_1_CD45_A10_S970_comb	T.cell	T.cell
Cy81_FNA_CD45_C05_S317_comb	Melanoma	CAF
Cy72_CD45_D12_S720_comb	T.cell	T.cell
Cy80_II_CD45_B01_S877_comb	Melanoma	Melanoma
CY58_1_CD45_F11_S1031_comb	T.cell	T.cell.CD4
Cy81_Bulk_CD45_G12_S180_comb	Melanoma	CAF
Cy81_FNA_CD45_F01_S253_comb	T.cell	T.cell
Cy74_CD45_A08_S392_comb	T.cell	T.cell.CD8
Cy71_CD45_G06_S558_comb	T.cell	T.cell.CD4
Cy74_CD45_A04_S388_comb	T.cell	T.cell.CD8
CY58_1_CD45_B01_S973_comb	T.cell	T.cell
CY58_1_CD45_H12_S1056_comb	T.cell	T.cell.CD8
Cy81_FNA_CD45_F02_S350_comb	Melanoma	CAF
CY58_1_CD45_F05_S1025_comb	T.cell	T.cell
Cy71_CD45_H06_S570_comb	Melanoma	Melanoma
Cy74_CD45_E06_S438_comb	Melanoma	T.cell.CD8
CY58_1_CD45_H02_S1046_comb	T.cell	T.cell.CD8
Cy80_II_CD45_B09_S885_comb	Melanoma	Melanoma
Cy72_CD45_A07_S679_comb	B.cell	B.cell
Cy74_CD45_G02_S458_comb	T.cell	T.cell.CD4
Cy81_FNA_CD45_H12_S384_comb	Melanoma	CAF
Cy71_CD45_H05_S569_comb	Melanoma	B.cell
Cy72_CD45_G12_S756_comb	T.cell	T.cell
Cy72_CD45_B02_S686_comb	T.cell	T.cell.CD4
CY58_1_CD45_B09_S981_comb	T.cell	T.cell
Cy81_Bulk_CD45_E08_S152_comb	Melanoma	CAF
Cy71_CD45_H07_S571_comb	Melanoma	endothelial
Cy74_CD45_E04_S436_comb	T.cell	T.cell.CD8
Cy80_II_CD45_G09_S945_comb	Melanoma	Melanoma
Cy81_FNA_CD45_A02_S194_comb	T.cell	T.cell.CD4
Cy81_FNA_CD45_H12_S288_comb	T.cell	T.cell.CD8
Cy81_FNA_CD45_A06_S198_comb	T.cell	T.cell
Cy80_II_CD45_D09_S909_comb	Melanoma	Melanoma
Cy74_CD45_F01_S445_comb	T.cell	T.cell.CD8
Cy72_CD45_E06_S726_comb	Melanoma	T.cell
Cy72_CD45_E11_S731_comb	Melanoma	T.cell
Cy71_CD45_D11_S527_comb	Melanoma	Melanoma
Cy74_CD45_D01_S421_comb	T.cell	T.cell.CD8
Cy74_CD45_B08_S404_comb	B.cell	B.cell
Cy72_CD45_B07_S691_comb	T.cell	T.cell.CD4
Cy81_FNA_CD45_A03_S195_comb	T.cell	T.cell.CD8
Cy81_FNA_CD45_G02_S266_comb	T.cell	T.cell
Cy81_FNA_CD45_D11_S239_comb	T.cell	T.cell.CD4
Cy81_Bulk_CD45_B09_S117_comb	Melanoma	CAF
CY58_1_CD45_F10_S1030_comb	T.cell	T.cell.CD8
Cy81_FNA_CD45_C06_S222_comb	T.cell	T.cell
Cy72_CD45_B06_S690_comb	T.cell	T.cell
Cy71_CD45_G09_S561_comb	Melanoma	Melanoma
Cy71_CD45_F11_S551_comb	Melanoma	Melanoma
Cy72_CD45_G09_S753_comb	Melanoma	B.cell
Cy81_FNA_CD45_B10_S310_comb	Melanoma	CAF
Cy74_CD45_B03_S399_comb	T.cell	T.cell.CD4
Cy74_CD45_F08_S452_comb	T.cell	T.cell.CD8
Cy71_CD45_H10_S574_comb	Melanoma	Melanoma
Cy72_CD45_D01_S709_comb	T.cell	T.cell
Cy74_CD45_H08_S476_comb	macrophage	macrophage
Cy81_Bulk_CD45_C06_S126_comb	Melanoma	CAF
Cy74_CD45_G01_S457_comb	T.cell	T.cell.CD4
Cy74_CD45_F02_S446_comb	T.cell	T.cell.CD8
Cy81_FNA_CD45_H10_S382_comb	Melanoma	CAF
Cy80_II_CD45_B02_S878_comb	Melanoma	Melanoma
Cy81_FNA_CD45_B08_S212_comb	T.cell	T.cell
Cy71_CD45_D12_S528_comb	T.cell	T.cell.CD8
Cy74_CD45_C03_S411_comb	B.cell	B.cell
Cy71_CD45_A04_S484_comb	Melanoma	Melanoma
Cy81_FNA_CD45_B11_S311_comb	Melanoma	CAF
Cy81_Bulk_CD45_B12_S120_comb	Melanoma	CAF
Cy74_CD45_H06_S474_comb	T.cell	T.cell.CD8
Cy72_CD45_H06_S762_comb	T.cell	T.cell
Cy81_Bulk_CD45_D05_S137_comb	Melanoma	endothelial
Cy71_CD45_A10_S490_comb	Melanoma	Melanoma
Cy72_CD45_A05_S677_comb	B.cell	B.cell
Cy80_II_CD45_F12_S936_comb	Melanoma	Melanoma
Cy81_Bulk_CD45_B01_S109_comb	Melanoma	CAF
Cy80_II_CD45_B06_S882_comb	Melanoma	Melanoma
Cy71_CD45_F10_S550_comb	Melanoma	Melanoma
Cy71_CD45_D09_S525_comb	Melanoma	Melanoma
Cy72_CD45_G01_S745_comb	T.cell	T.cell
Cy74_CD45_H12_S480_comb	T.cell	T.cell.CD8
CY58_1_CD45_G11_S1043_comb	T.cell	T.cell
CY58_1_CD45_D04_S1000_comb	T.cell	T.cell.CD4
Cy71_CD45_D04_S520_comb	Melanoma	Melanoma
Cy72_CD45_A11_S683_comb	T.cell	T.cell
Cy81_FNA_CD45_C11_S227_comb	T.cell	T.cell.CD4
Cy71_CD45_F03_S543_comb	T.cell	T.cell.CD8
Cy80_II_CD45_F07_S931_comb	Melanoma	Melanoma
Cy72_CD45_E10_S730_comb	T.cell	T.cell
Cy71_CD45_E10_S538_comb	Melanoma	Melanoma
CY58_1_CD45_F09_S1029_comb	T.cell	T.cell
CY58_1_CD45_B06_S978_comb	Melanoma	macrophage
Cy80_II_CD45_B12_S888_comb	Melanoma	Melanoma
CY58_1_CD45_E05_S1013_comb	T.cell	T.cell.CD8
Cy71_CD45_C01_S505_comb	T.cell	Melanoma
Cy74_CD45_D08_S428_comb	B.cell	B.cell
CY58_1_CD45_F04_S1024_comb	T.cell	T.cell.CD8
Cy72_CD45_A01_S673_comb	Melanoma	T.cell.CD8
Cy80_II_CD45_A09_S873_comb	Melanoma	Melanoma
CY58_1_CD45_F12_S1032_comb	T.cell	T.cell.CD4
CY58_1_CD45_G09_S1041_comb	T.cell	T.cell.CD4
Cy81_FNA_CD45_F04_S256_comb	T.cell	T.cell.CD8
Cy74_CD45_C10_S418_comb	Melanoma	macrophage
Cy80_II_CD45_F11_S935_comb	Melanoma	Melanoma
Cy74_CD45_G04_S460_comb	T.cell	T.cell
CY58_1_CD45_C03_S987_comb	T.cell	T.cell.CD4
Cy81_Bulk_CD45_F04_S160_comb	Melanoma	Melanoma
Cy81_Bulk_CD45_E03_S147_comb	Melanoma	CAF
Cy72_CD45_F05_S737_comb	T.cell	T.cell.CD4
Cy72_CD45_G03_S747_comb	Melanoma	B.cell
Cy74_CD45_D03_S423_comb	T.cell	T.cell.CD4
Cy80_II_CD45_D04_S904_comb	Melanoma	Melanoma
Cy74_CD45_G03_S459_comb	T.cell	T.cell
Cy81_FNA_CD45_A07_S199_comb	T.cell	T.cell
Cy71_CD45_B12_S504_comb	Melanoma	Melanoma
Cy72_CD45_B05_S689_comb	T.cell	T.cell
Cy81_Bulk_CD45_A11_S107_comb	Melanoma	CAF
Cy81_Bulk_CD45_C09_S129_comb	Melanoma	CAF
CY58_1_CD45_A07_S967_comb	T.cell	T.cell.CD8
Cy72_CD45_B09_S693_comb	B.cell	B.cell
CY58_1_CD45_F03_S1023_comb	T.cell	T.cell.CD4
Cy71_CD45_E02_S530_comb	Melanoma	Melanoma
Cy71_CD45_B03_S495_comb	Melanoma	Melanoma
Cy81_FNA_CD45_C08_S320_comb	Melanoma	CAF
Cy81_Bulk_CD45_G05_S173_comb	Melanoma	Melanoma
Cy74_CD45_G08_S464_comb	T.cell	T.cell.CD4
Cy81_Bulk_CD45_G08_S176_comb	Melanoma	Melanoma
Cy81_Bulk_CD45_C05_S125_comb	Melanoma	endothelial
Cy72_CD45_F02_S734_comb	T.cell	T.cell.CD4
Cy74_CD45_E08_S440_comb	T.cell	T.cell.CD8
Cy81_FNA_CD45_C02_S218_comb	T.cell	T.cell.CD4
CY58_1_CD45_A04_S964_comb	T.cell	T.cell.CD8
Cy72_CD45_C10_S706_comb	Melanoma	B.cell
Cy71_CD45_F01_S541_comb	Melanoma	Melanoma
Cy81_Bulk_CD45_B04_S112_comb	Melanoma	CAF
Cy74_CD45_G07_S463_comb	T.cell	T.cell.CD8
Cy71_CD45_G05_S557_comb	Melanoma	Melanoma
Cy81_Bulk_CD45_B08_S116_comb	Melanoma	endothelial
Cy81_FNA_CD45_A05_S197_comb	T.cell	T.cell.CD4
Cy81_FNA_CD45_H05_S281_comb	B.cell	B.cell
Cy81_FNA_CD45_A08_S200_comb	T.cell	T.cell.CD4
Cy72_CD45_A06_S678_comb	Melanoma	B.cell
Cy72_CD45_F10_S742_comb	B.cell	B.cell
Cy74_CD45_B06_S402_comb	T.cell	T.cell.CD4
Cy74_CD45_H02_S470_comb	T.cell	T.cell.CD8
CY58_1_CD45_B08_S980_comb	T.cell	T.cell.CD8
Cy80_II_CD45_C12_S900_comb	endothelial	endothelial
Cy74_CD45_A02_S386_comb	Melanoma	T.cell.CD8
Cy72_CD45_F07_S739_comb	T.cell	T.cell
Cy81_FNA_CD45_F03_S351_comb	Melanoma	CAF
Cy71_CD45_C08_S512_comb	T.cell	T.cell
CY58_1_CD45_H08_S1052_comb	Melanoma	T.cell.CD4
Cy81_Bulk_CD45_B05_S113_comb	Melanoma	CAF
CY58_1_CD45_F08_S1028_comb	NK.cell	T.cell
Cy74_CD45_C06_S414_comb	T.cell	T.cell
Cy71_CD45_F07_S547_comb	Melanoma	Melanoma
Cy72_CD45_A03_S675_comb	B.cell	B.cell
Cy81_FNA_CD45_F10_S262_comb	T.cell	T.cell.CD8
Cy74_CD45_E02_S434_comb	T.cell	T.cell.CD8
Cy72_CD45_C03_S699_comb	B.cell	B.cell
Cy81_FNA_CD45_G11_S275_comb	B.cell	B.cell
Cy81_FNA_CD45_B01_S205_comb	T.cell	T.cell.CD8
CY58_1_CD45_D06_S1002_comb	T.cell	T.cell
Cy72_CD45_D04_S712_comb	T.cell	T.cell
Cy72_CD45_C06_S702_comb	B.cell	B.cell
Cy71_CD45_B04_S496_comb	Melanoma	Melanoma
Cy74_CD45_F10_S454_comb	B.cell	B.cell
Cy72_CD45_C12_S708_comb	T.cell	T.cell
Cy72_CD45_E04_S724_comb	T.cell	T.cell.CD4
Cy81_Bulk_CD45_E11_S155_comb	Melanoma	endothelial
Cy81_FNA_CD45_B02_S206_comb	T.cell	T.cell.CD8
Cy80_II_CD45_C02_S890_comb	Melanoma	Melanoma
Cy80_II_CD45_F01_S925_comb	Melanoma	Melanoma
Cy74_CD45_D10_S430_comb	T.cell	T.cell
Cy72_CD45_D11_S719_comb	T.cell	T.cell
Cy72_CD45_H03_S759_comb	T.cell	T.cell
Cy80_II_CD45_G10_S946_comb	endothelial	endothelial
Cy81_FNA_CD45_H02_S278_comb	T.cell	T.cell.CD4
Cy80_II_CD45_F08_S932_comb	endothelial	endothelial
Cy80_II_CD45_E01_S913_comb	Melanoma	Melanoma
Cy81_FNA_CD45_B02_S302_comb	Melanoma	CAF
Cy72_CD45_F04_S736_comb	B.cell	B.cell
CY58_1_CD45_H11_S1055_comb	T.cell	T.cell.CD8
Cy71_CD45_D05_S521_comb	T.cell	T.cell.CD8
CY58_1_CD45_A03_S963_comb	T.cell	T.cell.CD8
Cy74_CD45_E07_S439_comb	T.cell	T.cell.CD8
Cy72_CD45_C02_S698_comb	T.cell	T.cell.CD4
Cy81_FNA_CD45_F07_S355_comb	Melanoma	CAF
Cy80_II_CD45_H11_S959_comb	Melanoma	Melanoma
Cy81_FNA_CD45_E04_S340_comb	Melanoma	CAF
Cy81_FNA_CD45_F03_S255_comb	T.cell	T.cell
CY58_1_CD45_C02_S986_comb	T.cell	T.cell.CD8
Cy74_CD45_F04_S448_comb	T.cell	T.cell.CD8
Cy74_CD45_G10_S466_comb	T.cell	T.cell.CD8
Cy81_FNA_CD45_H09_S381_comb	Melanoma	CAF
Cy81_FNA_CD45_C03_S219_comb	T.cell	T.cell.CD8
Cy71_CD45_F02_S542_comb	Melanoma	Melanoma
Cy80_II_CD45_A01_S865_comb	Melanoma	Melanoma
Cy72_CD45_F03_S735_comb	T.cell	T.cell.CD4
CY58_1_CD45_C05_S989_comb	Melanoma	T.cell.CD4
Cy81_Bulk_CD45_F12_S168_comb	Melanoma	CAF
Cy72_CD45_G11_S755_comb	B.cell	B.cell
CY58_1_CD45_B11_S983_comb	T.cell	T.cell.CD8
Cy81_FNA_CD45_E05_S245_comb	T.cell	T.cell.CD8
Cy72_CD45_G06_S750_comb	T.cell	T.cell
Cy71_CD45_E06_S534_comb	Melanoma	Melanoma
Cy71_CD45_F04_S544_comb	T.cell	T.cell.CD8
CY58_1_CD45_D07_S1003_comb	T.cell	T.cell.CD8
Cy71_CD45_E07_S535_comb	T.cell	T.cell.CD4
CY58_1_CD45_F06_S1026_comb	T.cell	T.cell.CD4
Cy71_CD45_C12_S516_comb	Melanoma	Melanoma
Cy81_FNA_CD45_B06_S210_comb	T.cell	T.cell
CY58_1_CD45_B10_S982_comb	Melanoma	T.cell.CD4
Cy81_FNA_CD45_A10_S202_comb	T.cell	T.cell.CD4
Cy72_CD45_A10_S682_comb	T.cell	T.cell
Cy72_CD45_A12_S684_comb	T.cell	T.cell
Cy71_CD45_A06_S486_comb	Melanoma	Melanoma
CY58_1_CD45_G02_S1034_comb	T.cell	T.cell
CY58_1_CD45_A05_S965_comb	NK.cell	T.cell.CD8
Cy80_II_CD45_E11_S923_comb	Melanoma	Melanoma
CY58_1_CD45_G03_S1035_comb	T.cell	T.cell
Cy72_CD45_D10_S718_comb	T.cell	T.cell.CD4
Cy81_FNA_CD45_C01_S217_comb	Melanoma	B.cell
Cy81_FNA_CD45_D01_S229_comb	Melanoma	endothelial
Cy71_CD45_C09_S513_comb	Melanoma	Melanoma
Cy71_CD45_E05_S533_comb	Melanoma	Melanoma
Cy72_CD45_E01_S721_comb	T.cell	T.cell
Cy81_Bulk_CD45_A08_S104_comb	Melanoma	CAF
Cy74_CD45_A06_S390_comb	macrophage	macrophage
Cy81_FNA_CD45_F07_S259_comb	T.cell	T.cell.CD4
Cy72_CD45_B12_S696_comb	T.cell	T.cell
Cy71_CD45_H12_S672_comb	Melanoma	Melanoma
Cy71_CD45_H12_S576_comb	Melanoma	Melanoma
Cy81_Bulk_CD45_E07_S151_comb	Melanoma	endothelial
Cy81_Bulk_CD45_F07_S163_comb	Melanoma	CAF
Cy72_CD45_D06_S714_comb	Melanoma	T.cell
Cy80_II_CD45_E08_S920_comb	Melanoma	Melanoma
CY58_1_CD45_G12_S1044_comb	Melanoma	T.cell
CY58_1_CD45_A08_S968_comb	T.cell	T.cell.CD8
Cy72_CD45_H08_S764_comb	T.cell	T.cell
Cy74_CD45_C07_S415_comb	macrophage	macrophage
Cy81_FNA_CD45_H05_S377_comb	Melanoma	CAF
Cy72_CD45_G08_S752_comb	B.cell	B.cell
Cy81_FNA_CD45_D12_S336_comb	Melanoma	CAF
CY58_1_CD45_C07_S991_comb	T.cell	T.cell.CD8
Cy81_Bulk_CD45_C07_S127_comb	Melanoma	endothelial
CY58_1_CD45_G01_S1033_comb	T.cell	T.cell.CD4
Cy72_CD45_D02_S710_comb	B.cell	B.cell
Cy81_FNA_CD45_G06_S270_comb	T.cell	T.cell
Cy81_FNA_CD45_A11_S203_comb	T.cell	T.cell
Cy71_CD45_H09_S573_comb	T.cell	T.cell
Cy72_CD45_G10_S754_comb	T.cell	T.cell
Cy74_CD45_G09_S465_comb	T.cell	T.cell
Cy74_CD45_F11_S455_comb	T.cell	T.cell
Cy71_CD45_A07_S487_comb	Melanoma	Melanoma
Cy71_CD45_G11_S563_comb	Melanoma	Melanoma
CY58_1_CD45_H10_S1054_comb	T.cell	T.cell
CY58_1_CD45_A11_S971_comb	Melanoma	T.cell.CD8
Cy81_Bulk_CD45_F08_S164_comb	Melanoma	endothelial
Cy80_II_CD45_C03_S891_comb	endothelial	endothelial
Cy72_CD45_E03_S723_comb	T.cell	T.cell
Cy72_CD45_B11_S695_comb	T.cell	T.cell
Cy74_CD45_D09_S429_comb	T.cell	T.cell
Cy72_CD45_H09_S765_comb	T.cell	T.cell
Cy81_Bulk_CD45_F05_S161_comb	Melanoma	CAF
Cy72_CD45_G07_S751_comb	T.cell	T.cell
Cy72_CD45_G05_S749_comb	T.cell	T.cell
Cy72_CD45_E09_S729_comb	B.cell	B.cell
Cy71_CD45_D03_S519_comb	T.cell	T.cell.CD8
Cy81_FNA_CD45_F05_S257_comb	T.cell	T.cell
Cy72_CD45_B03_S687_comb	Melanoma	T.cell
Cy72_CD45_C11_S707_comb	T.cell	T.cell
Cy81_Bulk_CD45_E09_S153_comb	Melanoma	endothelial
Cy81_FNA_CD45_F12_S264_comb	B.cell	B.cell
Cy81_Bulk_CD45_D08_S140_comb	Melanoma	CAF
Cy80_II_CD45_A04_S868_comb	endothelial	endothelial
CY58_1_CD45_G06_S1038_comb	T.cell	T.cell
Cy81_FNA_CD45_B04_S304_comb	Melanoma	CAF
Cy80_II_CD45_H12_S960_comb	Melanoma	Melanoma
Cy81_FNA_CD45_H01_S373_comb	Melanoma	CAF
Cy72_CD45_F01_S733_comb	Melanoma	T.cell
CY58_1_CD45_G07_S1039_comb	T.cell	T.cell.CD8
Cy71_CD45_C07_S511_comb	Melanoma	Melanoma
Cy81_Bulk_CD45_A12_S108_comb	Melanoma	CAF
Cy80_II_CD45_A06_S870_comb	Melanoma	Melanoma
Cy74_CD45_B02_S398_comb	B.cell	B.cell
Cy71_CD45_H03_S567_comb	T.cell	T.cell
CY58_1_CD45_A02_S962_comb	T.cell	T.cell
Cy71_CD45_F12_S552_comb	T.cell	T.cell.CD8
Cy81_Bulk_CD45_E06_S150_comb	Melanoma	CAF
Cy81_Bulk_CD45_A02_S98_comb	Melanoma	endothelial
Cy74_CD45_A11_S395_comb	T.cell	T.cell.CD8
Cy81_FNA_CD45_D06_S234_comb	T.cell	T.cell
Cy71_CD45_C10_S514_comb	Melanoma	Melanoma
Cy81_Bulk_CD45_D06_S138_comb	Melanoma	CAF
CY58_1_CD45_C12_S996_comb	Melanoma	T.cell
Cy71_CD45_D10_S526_comb	T.cell	T.cell.CD8
Cy71_CD45_C02_S506_comb	Melanoma	Melanoma
Cy72_CD45_H01_S757_comb	Melanoma	T.cell
Cy72_CD45_A09_S681_comb	T.cell	T.cell
Cy71_CD45_F08_S548_comb	Melanoma	Melanoma
Cy71_CD45_C04_S508_comb	Melanoma	Melanoma
Cy81_FNA_CD45_D11_S335_comb	Melanoma	CAF
Cy71_CD45_F09_S549_comb	Melanoma	T.cell
Cy74_CD45_H09_S477_comb	T.cell	T.cell
Cy71_CD45_H04_S568_comb	Melanoma	Melanoma
Cy81_FNA_CD45_C10_S322_comb	Melanoma	CAF
CY58_1_CD45_C10_S994_comb	T.cell	T.cell.CD8
CY58_1_CD45_G04_S1036_comb	T.cell	T.cell.CD8
Cy71_CD45_D01_S517_comb	Melanoma	Melanoma
Cy81_FNA_CD45_H10_S286_comb	Melanoma	T.cell
Cy71_CD45_E01_S529_comb	T.cell	T.cell
Cy71_CD45_A09_S489_comb	macrophage	macrophage
Cy71_CD45_C06_S510_comb	T.cell	T.cell.CD8
Cy71_CD45_B09_S501_comb	Melanoma	Melanoma
Cy81_FNA_CD45_D04_S232_comb	T.cell	T.cell
Cy81_FNA_CD45_G12_S276_comb	T.cell	T.cell.CD4
Cy71_CD45_H03_S663_comb	Melanoma	Melanoma
Cy74_CD45_H11_S479_comb	T.cell	T.cell.CD8
Cy74_CD45_D02_S422_comb	T.cell	T.cell
Cy81_FNA_CD45_A04_S196_comb	T.cell	T.cell
Cy81_Bulk_CD45_G06_S174_comb	Melanoma	CAF
Cy71_CD45_H11_S575_comb	Melanoma	Melanoma
Cy81_FNA_CD45_B05_S209_comb	T.cell	T.cell
Cy71_CD45_D06_S522_comb	Melanoma	Melanoma
Cy74_CD45_H10_S478_comb	Melanoma	T.cell.CD4
Cy80_II_CD45_C08_S896_comb	Melanoma	Melanoma
Cy72_CD45_G02_S746_comb	T.cell	T.cell
Cy71_CD45_H01_S565_comb	Melanoma	Melanoma
CY58_1_CD45_H01_S1045_comb	T.cell	T.cell
Cy81_FNA_CD45_E01_S337_comb	Melanoma	CAF
Cy71_CD45_B10_S502_comb	Melanoma	Melanoma
Cy81_Bulk_CD45_D12_S144_comb	Melanoma	CAF
Cy71_CD45_F05_S545_comb	Melanoma	Melanoma
CY58_1_CD45_B12_S984_comb	T.cell	T.cell.CD4
Cy74_CD45_C01_S409_comb	T.cell	T.cell.CD8
CY58_1_CD45_B03_S975_comb	T.cell	T.cell
Cy81_Bulk_CD45_G03_S171_comb	Melanoma	CAF
Cy72_CD45_D08_S716_comb	Melanoma	T.cell
Cy72_CD45_A04_S676_comb	B.cell	B.cell
Cy74_CD45_D06_S426_comb	T.cell	T.cell.CD8
Cy72_CD45_C05_S701_comb	T.cell	T.cell
Cy81_Bulk_CD45_D11_S143_comb	Melanoma	CAF
Cy74_CD45_C04_S412_comb	T.cell	T.cell.CD8
Cy80_II_CD45_A08_S872_comb	endothelial	endothelial
Cy80_II_CD45_G03_S939_comb	Melanoma	Melanoma
Cy74_CD45_G06_S462_comb	T.cell	T.cell.CD4
CY58_1_CD45_B04_S976_comb	T.cell	T.cell.CD8
CY58_1_CD45_F07_S1027_comb	T.cell	T.cell.CD8
Cy74_CD45_E09_S441_comb	T.cell	T.cell.CD8
Cy71_CD45_G01_S553_comb	Melanoma	Melanoma
Cy71_CD45_C03_S507_comb	Melanoma	Melanoma
Cy71_CD45_H08_S572_comb	Melanoma	Melanoma
Cy72_CD45_F08_S740_comb	Melanoma	T.cell
Cy81_FNA_CD45_B12_S312_comb	Melanoma	CAF
Cy74_CD45_H07_S475_comb	B.cell	B.cell
Cy81_FNA_CD45_H04_S376_comb	Melanoma	CAF
Cy81_FNA_CD45_C04_S220_comb	T.cell	T.cell.CD8
Cy72_CD45_D05_S713_comb	B.cell	B.cell
Cy81_Bulk_CD45_D04_S136_comb	Melanoma	CAF
Cy81_FNA_CD45_H08_S380_comb	Melanoma	Melanoma
Cy71_CD45_B11_S503_comb	Melanoma	Melanoma
Cy71_CD45_H02_S566_comb	Melanoma	Melanoma
Cy74_CD45_F06_S450_comb	T.cell	T.cell.CD8
Cy71_CD45_G07_S559_comb	T.cell	T.cell.CD4
Cy71_CD45_D02_S518_comb	macrophage	macrophage
Cy80_II_CD45_C01_S889_comb	Melanoma	Melanoma
Cy71_CD45_G03_S555_comb	Melanoma	Melanoma
Cy72_CD45_F06_S738_comb	Melanoma	B.cell
Cy80_II_CD45_E12_S924_comb	Melanoma	Melanoma
Cy74_CD45_E10_S442_comb	Melanoma	T.cell.CD8
Cy80_II_CD45_B08_S884_comb	Melanoma	Melanoma
Cy80_II_CD45_E06_S918_comb	Melanoma	CAF
Cy81_Bulk_CD45_C12_S132_comb	Melanoma	endothelial
Cy71_CD45_E08_S536_comb	Melanoma	Melanoma
Cy74_CD45_C09_S417_comb	T.cell	T.cell.CD8
Cy72_CD45_H04_S760_comb	Melanoma	T.cell
Cy81_FNA_CD45_D05_S233_comb	Melanoma	T.cell
Cy74_CD45_C08_S416_comb	T.cell	T.cell.CD8
Cy71_CD45_B06_S498_comb	Melanoma	Melanoma
Cy72_CD45_E12_S732_comb	T.cell	T.cell.CD4
CY58_1_CD45_C08_S992_comb	T.cell	T.cell.CD8
Cy74_CD45_E01_S433_comb	T.cell	T.cell
Cy72_CD45_E05_S725_comb	T.cell	T.cell
Cy80_II_CD45_A02_S866_comb	Melanoma	Melanoma
Cy80_II_CD45_D07_S907_comb	Melanoma	Melanoma
CY58_1_CD45_D01_S997_comb	NK.cell	T.cell.CD8
Cy74_CD45_B10_S406_comb	T.cell	T.cell.CD8
Cy72_CD45_A08_S680_comb	Melanoma	T.cell
Cy72_CD45_F11_S743_comb	T.cell	T.cell
Cy72_CD45_C09_S705_comb	T.cell	T.cell
Cy80_II_CD45_H03_S951_comb	CAF	endothelial
Cy72_CD45_H05_S761_comb	B.cell	B.cell
CY58_1_CD45_B07_S979_comb	T.cell	T.cell
Cy72_CD45_G04_S748_comb	Melanoma	T.cell
Cy81_FNA_CD45_F10_S358_comb	Melanoma	CAF
Cy81_Bulk_CD45_C08_S128_comb	Melanoma	endothelial
Cy71_CD45_E04_S532_comb	T.cell	T.cell.CD8
Cy80_II_CD45_F10_S934_comb	Melanoma	Melanoma
Cy81_Bulk_CD45_G02_S170_comb	Melanoma	endothelial
Cy80_II_CD45_D12_S912_comb	Melanoma	Melanoma
Cy72_CD45_F09_S741_comb	T.cell	T.cell
Cy72_CD45_C08_S704_comb	Melanoma	T.cell.CD8
Cy71_CD45_A03_S483_comb	Melanoma	Melanoma
Cy71_CD45_G04_S556_comb	T.cell	T.cell.CD8
Cy81_FNA_CD45_C02_S314_comb	Melanoma	CAF
Cy81_FNA_CD45_G05_S269_comb	T.cell	T.cell.CD8
Cy81_FNA_CD45_H07_S283_comb	T.cell	T.cell
Cy81_Bulk_CD45_E01_S145_comb	Melanoma	CAF
Cy71_CD45_G10_S562_comb	T.cell	T.cell.CD8
CY58_1_CD45_B05_S977_comb	T.cell	T.cell.CD8
Cy81_FNA_CD45_B07_S211_comb	T.cell	T.cell
CY58_1_CD45_C06_S990_comb	T.cell	T.cell
Cy80_II_CD45_C04_S892_comb	Melanoma	Melanoma
Cy81_Bulk_CD45_C11_S131_comb	Melanoma	CAF
Cy71_CD45_B01_S493_comb	Melanoma	Melanoma
Cy72_CD45_A02_S674_comb	T.cell	T.cell
Cy71_CD45_E09_S537_comb	Melanoma	Melanoma
Cy74_CD45_B04_S400_comb	T.cell	T.cell.CD8
Cy72_CD45_H11_S767_comb	T.cell	T.cell
Cy81_Bulk_CD45_F10_S166_comb	endothelial	endothelial
Cy81_FNA_CD45_C07_S319_comb	Melanoma	CAF
Cy72_CD45_H12_S864_comb	Melanoma	Melanoma
Cy80_II_CD45_B04_S880_comb	endothelial	endothelial
Cy80_II_CD45_B10_S886_comb	Melanoma	Melanoma
Cy74_CD45_E11_S443_comb	T.cell	T.cell.CD8
Cy74_CD45_H04_S472_comb	T.cell	T.cell.CD8
Cy71_CD45_G12_S564_comb	Melanoma	Melanoma
Cy72_CD45_E07_S727_comb	T.cell	T.cell
Cy74_CD45_G11_S467_comb	Melanoma	T.cell.CD8
Cy81_FNA_CD45_H09_S285_comb	T.cell	T.cell
Cy81_FNA_CD45_F05_S353_comb	Melanoma	CAF
Cy74_CD45_D07_S427_comb	T.cell	T.cell.CD8
cy80-Cd45-pos-PD1-pos-B09-S45-comb	T.cell	T.cell.CD4
cy80-Cd45-pos-Pd1-neg-S366-H06-S366-comb	B.cell	B.cell
cy80-Cd45-pos-Pd1-neg-S202-A10-S202-comb	B.cell	B.cell
cy80-Cd45-pos-Pd1-neg-S201-A09-S201-comb	B.cell	B.cell
cy80-Cd45-pos-Pd1-neg-S221-B05-S221-comb	B.cell	B.cell
cy80-Cd45-pos-PD1-pos-A03-S15-comb	B.cell	B.cell
cy80-Cd45-pos-PD1-pos-B11-S47-comb	T.cell	T.cell.CD4
cy80-Cd45-pos-PD1-pos-S189-H09-S189-comb	T.cell	T.cell.CD4
cy80-Cd45-pos-PD1-pos-A05-S17-comb	T.cell	T.cell.CD4
cy80-Cd45-pos-PD1-pos-C02-S62-comb	T.cell	T.cell.CD4
cy80-Cd45-pos-PD1-pos-D12-S96-comb	Melanoma	B.cell
cy80-Cd45-pos-PD1-pos-S165-G09-S165-comb	T.cell	T.cell.CD8
cy80-Cd45-pos-PD1-pos-S115-E07-S115-comb	T.cell	T.cell.CD8
cy80-Cd45-pos-Pd1-neg-S294-E06-S294-comb	B.cell	B.cell
cy80-Cd45-pos-PD1-pos-C07-S67-comb	T.cell	T.cell.CD4
cy80-Cd45-pos-Pd1-neg-S228-B12-S228-comb	Melanoma	T.cell
cy80-Cd45-pos-Pd1-neg-S370-H10-S370-comb	B.cell	B.cell
cy80-Cd45-pos-Pd1-neg-S196-A04-S196-comb	T.cell	T.cell
cy80-Cd45-pos-PD1-pos-S120-E12-S120-comb	T.cell	T.cell.CD4
cy80-Cd45-pos-Pd1-neg-S272-D08-S272-comb	T.cell	T.cell
cy80-Cd45-pos-PD1-pos-S159-G03-S159-comb	T.cell	T.cell.CD8
cy80-Cd45-pos-PD1-pos-S138-F06-S138-comb	T.cell	T.cell.CD4
cy80-Cd45-pos-PD1-pos-S191-H11-S191-comb	T.cell	T.cell.CD4
cy80-Cd45-pos-PD1-pos-S192-H12-S192-comb	T.cell	T.cell.CD8
cy80-Cd45-pos-Pd1-neg-S251-C11-S251-comb	T.cell	T.cell.CD4
cy80-Cd45-pos-PD1-pos-S162-G06-S162-comb	T.cell	T.cell.CD4
cy80-Cd45-pos-PD1-pos-D02-S86-comb	T.cell	T.cell.CD4
cy80-Cd45-pos-PD1-pos-S157-G01-S157-comb	T.cell	T.cell.CD4
cy80-Cd45-pos-Pd1-neg-S194-A02-S194-comb	T.cell	T.cell.CD4
cy80-Cd45-pos-PD1-pos-S161-G05-S161-comb	T.cell	T.cell.CD4
cy80-Cd45-pos-PD1-pos-B06-S42-comb	T.cell	T.cell.CD4
cy80-Cd45-pos-PD1-pos-S182-H02-S182-comb	T.cell	T.cell.CD4
cy80-Cd45-pos-Pd1-neg-S248-C08-S248-comb	B.cell	B.cell
cy80-Cd45-pos-PD1-pos-A02-S14-comb	B.cell	B.cell
cy80-Cd45-pos-PD1-pos-S137-F05-S137-comb	T.cell	T.cell.CD8
cy80-Cd45-pos-Pd1-neg-S340-G04-S340-comb	T.cell	T.cell.CD4
cy80-Cd45-pos-Pd1-neg-S222-B06-S222-comb	B.cell	B.cell
cy80-Cd45-pos-Pd1-neg-S224-B08-S224-comb	T.cell	T.cell.CD8
cy80-Cd45-pos-Pd1-neg-S204-A12-S204-comb	Melanoma	B.cell
cy80-Cd45-pos-PD1-pos-A09-S21-comb	T.cell	T.cell.CD4
cy80-Cd45-pos-Pd1-neg-S197-A05-S197-comb	B.cell	B.cell
cy80-Cd45-pos-PD1-pos-S135-F03-S135-comb	T.cell	T.cell.CD8
cy80-Cd45-pos-PD1-pos-B01-S37-comb	T.cell	T.cell.CD8
cy80-Cd45-pos-Pd1-neg-S203-A11-S203-comb	B.cell	B.cell
cy80-Cd45-pos-Pd1-neg-S276-D12-S276-comb	B.cell	B.cell
cy80-Cd45-pos-PD1-pos-S140-F08-S140-comb	T.cell	T.cell.CD8
cy80-Cd45-pos-PD1-pos-B07-S43-comb	T.cell	T.cell.CD8
cy80-Cd45-pos-Pd1-neg-S275-D11-S275-comb	B.cell	B.cell
cy80-Cd45-pos-Pd1-neg-S265-D01-S265-comb	T.cell	T.cell.CD4
cy80-Cd45-pos-Pd1-neg-S241-C01-S241-comb	B.cell	B.cell
cy80-Cd45-pos-Pd1-neg-S364-H04-S364-comb	T.cell	T.cell.CD4
cy80-Cd45-pos-Pd1-neg-S339-G03-S339-comb	B.cell	B.cell
cy80-Cd45-pos-PD1-pos-S190-H10-S190-comb	T.cell	T.cell.CD8
cy80-Cd45-pos-Pd1-neg-S337-G01-S337-comb	T.cell	T.cell.CD4
cy80-Cd45-pos-PD1-pos-C12-S72-comb	Melanoma	T.cell.CD4
cy80-Cd45-pos-PD1-pos-D11-S95-comb	T.cell	T.cell.CD4
cy80-Cd45-pos-PD1-pos-A06-S18-comb	T.cell	T.cell.CD4
cy80-Cd45-pos-Pd1-neg-S243-C03-S243-comb	T.cell	T.cell.CD4
cy80-Cd45-pos-PD1-pos-S136-F04-S136-comb	Melanoma	T.cell.CD4
cy80-Cd45-pos-PD1-pos-A07-S19-comb	T.cell	T.cell.CD4
cy80-Cd45-pos-Pd1-neg-S245-C05-S245-comb	B.cell	B.cell
cy80-Cd45-pos-Pd1-neg-S226-B10-S226-comb	T.cell	T.cell
cy80-Cd45-pos-PD1-pos-S166-G10-S166-comb	T.cell	T.cell.CD4
cy80-Cd45-pos-Pd1-neg-S297-E09-S297-comb	B.cell	B.cell
cy80-Cd45-pos-Pd1-neg-S225-B09-S225-comb	T.cell	T.cell.CD4
cy80-Cd45-pos-PD1-pos-S144-F12-S144-comb	T.cell	T.cell.CD4
cy80-Cd45-pos-Pd1-neg-S291-E03-S291-comb	B.cell	B.cell
cy80-Cd45-pos-Pd1-neg-S266-D02-S266-comb	B.cell	B.cell
cy80-Cd45-pos-Pd1-neg-S342-G06-S342-comb	B.cell	B.cell
cy80-Cd45-pos-Pd1-neg-S369-H09-S369-comb	B.cell	B.cell
cy80-Cd45-pos-PD1-pos-S142-F10-S142-comb	T.cell	T.cell.CD4
cy80-Cd45-pos-PD1-pos-D01-S85-comb	Melanoma	T.cell
cy80-Cd45-pos-PD1-pos-S110-E02-S110-comb	T.cell	T.cell.CD4
cy80-Cd45-pos-Pd1-neg-S267-D03-S267-comb	B.cell	B.cell
cy80-Cd45-pos-PD1-pos-C11-S71-comb	T.cell	T.cell.CD8
cy80-Cd45-pos-PD1-pos-D09-S93-comb	T.cell	T.cell.CD4
cy80-Cd45-pos-PD1-pos-B08-S44-comb	T.cell	T.cell.CD8
cy80-Cd45-pos-PD1-pos-S184-H04-S184-comb	T.cell	T.cell.CD8
cy80-Cd45-pos-Pd1-neg-S290-E02-S290-comb	T.cell	T.cell.CD4
cy80-Cd45-pos-PD1-pos-B12-S48-comb	T.cell	T.cell.CD4
cy80-Cd45-pos-Pd1-neg-S289-E01-S289-comb	B.cell	B.cell
cy80-Cd45-pos-PD1-pos-S160-G04-S160-comb	T.cell	T.cell.CD4
cy80-Cd45-pos-PD1-pos-S183-H03-S183-comb	T.cell	T.cell.CD8
cy80-Cd45-pos-Pd1-neg-S343-G07-S343-comb	B.cell	B.cell
cy80-Cd45-pos-Pd1-neg-S271-D07-S271-comb	B.cell	B.cell
cy80-Cd45-pos-Pd1-neg-S273-D09-S273-comb	B.cell	B.cell
cy80-Cd45-pos-Pd1-neg-S269-D05-S269-comb	B.cell	B.cell
cy80-Cd45-pos-Pd1-neg-S365-H05-S365-comb	Melanoma	T.cell.CD8
cy80-Cd45-pos-PD1-pos-S187-H07-S187-comb	T.cell	T.cell.CD8
cy80-Cd45-pos-Pd1-neg-S341-G05-S341-comb	B.cell	B.cell
cy80-Cd45-pos-Pd1-neg-S200-A08-S200-comb	B.cell	B.cell
cy80-Cd45-pos-Pd1-neg-S295-E07-S295-comb	T.cell	T.cell.CD4
cy80-Cd45-pos-Pd1-neg-S346-G10-S346-comb	B.cell	B.cell
cy80-Cd45-pos-Pd1-neg-S252-C12-S252-comb	B.cell	B.cell
cy80-Cd45-pos-Pd1-neg-S299-E11-S299-comb	T.cell	T.cell.CD4
cy80-Cd45-pos-PD1-pos-D05-S89-comb	T.cell	T.cell.CD4
cy80-Cd45-pos-Pd1-neg-S292-E04-S292-comb	B.cell	B.cell
cy80-Cd45-pos-PD1-pos-S118-E10-S118-comb	T.cell	T.cell.CD4
cy80-Cd45-pos-Pd1-neg-S199-A07-S199-comb	B.cell	B.cell
cy80-Cd45-pos-PD1-pos-S167-G11-S167-comb	T.cell	T.cell.CD8
cy80-Cd45-pos-PD1-pos-D06-S90-comb	T.cell	T.cell.CD8
cy80-Cd45-pos-PD1-pos-A08-S20-comb	T.cell	T.cell.CD8
cy80-Cd45-pos-PD1-pos-B10-S46-comb	T.cell	T.cell.CD4
cy80-Cd45-pos-PD1-pos-S158-G02-S158-comb	T.cell	T.cell.CD4
cy80-Cd45-pos-PD1-pos-S114-E06-S114-comb	T.cell	T.cell.CD8
cy80-Cd45-pos-PD1-pos-B03-S39-comb	T.cell	T.cell.CD4
cy80-Cd45-pos-PD1-pos-B05-S41-comb	T.cell	T.cell.CD8
cy80-Cd45-pos-Pd1-neg-S372-H12-S372-comb	Melanoma	B.cell
cy80-Cd45-pos-PD1-pos-S117-E09-S117-comb	T.cell	T.cell.CD8
cy80-Cd45-pos-PD1-pos-C04-S64-comb	T.cell	T.cell.CD4
cy80-Cd45-pos-PD1-pos-C01-S61-comb	T.cell	T.cell.CD4
cy80-Cd45-pos-PD1-pos-B02-S38-comb	T.cell	T.cell.CD4
cy80-Cd45-pos-PD1-pos-C05-S65-comb	T.cell	T.cell.CD4
cy80-Cd45-pos-PD1-pos-S181-H01-S181-comb	T.cell	T.cell.CD8
cy80-Cd45-pos-PD1-pos-S113-E05-S113-comb	T.cell	T.cell.CD8
cy80-Cd45-pos-PD1-pos-B04-S40-comb	T.cell	T.cell.CD4
cy80-Cd45-pos-PD1-pos-S139-F07-S139-comb	T.cell	T.cell.CD4
cy80-Cd45-pos-PD1-pos-D08-S92-comb	T.cell	T.cell.CD8
cy80-Cd45-pos-PD1-pos-D07-S91-comb	T.cell	T.cell.CD4
cy80-Cd45-pos-PD1-pos-S111-E03-S111-comb	T.cell	T.cell.CD4
cy80-Cd45-pos-Pd1-neg-S293-E05-S293-comb	NK.cell	T.cell.CD8
cy80-Cd45-pos-PD1-pos-S164-G08-S164-comb	T.cell	T.cell.CD8
cy80-Cd45-pos-Pd1-neg-S347-G11-S347-comb	T.cell	T.cell.CD4
cy80-Cd45-pos-Pd1-neg-S249-C09-S249-comb	T.cell	T.cell.CD4
cy80-Cd45-pos-PD1-pos-A11-S23-comb	T.cell	T.cell.CD4
cy80-Cd45-pos-Pd1-neg-S217-B01-S217-comb	T.cell	T.cell.CD4
cy80-Cd45-pos-Pd1-neg-S344-G08-S344-comb	T.cell	T.cell.CD4
cy80-Cd45-pos-PD1-pos-S119-E11-S119-comb	B.cell	B.cell
cy80-Cd45-pos-PD1-pos-C09-S69-comb	T.cell	T.cell.CD8
cy80-Cd45-pos-PD1-pos-A12-S24-comb	T.cell	T.cell.CD4
cy80-Cd45-pos-Pd1-neg-S242-C02-S242-comb	T.cell	T.cell.CD4
cy80-Cd45-pos-PD1-pos-S109-E01-S109-comb	T.cell	T.cell.CD4
cy80-Cd45-pos-Pd1-neg-S268-D04-S268-comb	T.cell	T.cell.CD8
cy80-Cd45-pos-Pd1-neg-S223-B07-S223-comb	B.cell	B.cell
cy80-Cd45-pos-PD1-pos-C03-S63-comb	T.cell	T.cell.CD8
cy80-Cd45-pos-PD1-pos-S143-F11-S143-comb	T.cell	T.cell.CD4
cy80-Cd45-pos-Pd1-neg-S219-B03-S219-comb	B.cell	B.cell
cy80-Cd45-pos-Pd1-neg-S227-B11-S227-comb	B.cell	B.cell
cy80-Cd45-pos-PD1-pos-C10-S70-comb	T.cell	T.cell.CD4
cy80-Cd45-pos-Pd1-neg-S361-H01-S361-comb	T.cell	T.cell.CD4
cy80-Cd45-pos-PD1-pos-S116-E08-S116-comb	T.cell	T.cell.CD8
cy80-Cd45-pos-PD1-pos-D10-S94-comb	T.cell	T.cell.CD4
cy80-Cd45-pos-PD1-pos-S141-F09-S141-comb	T.cell	T.cell.CD8
cy80-Cd45-pos-Pd1-neg-S338-G02-S338-comb	B.cell	B.cell
cy80-Cd45-pos-PD1-pos-C06-S66-comb	T.cell	T.cell.CD8
cy80-Cd45-pos-PD1-pos-C08-S68-comb	Melanoma	T.cell.CD8
cy80-Cd45-pos-PD1-pos-S112-E04-S112-comb	T.cell	T.cell
cy80-Cd45-pos-Pd1-neg-S247-C07-S247-comb	B.cell	B.cell
cy80-Cd45-pos-Pd1-neg-S368-H08-S368-comb	T.cell	T.cell.CD4
cy80-Cd45-pos-PD1-pos-S133-F01-S133-comb	T.cell	T.cell.CD4
cy80-Cd45-pos-Pd1-neg-S362-H02-S362-comb	T.cell	T.cell.CD4
cy80-Cd45-pos-PD1-pos-S188-H08-S188-comb	T.cell	T.cell.CD8
cy80-Cd45-pos-PD1-pos-A04-S16-comb	T.cell	T.cell.CD4
cy80-Cd45-pos-PD1-pos-S168-G12-S168-comb	T.cell	T.cell.CD4
cy80-Cd45-pos-PD1-pos-D03-S87-comb	T.cell	T.cell.CD8
cy80-Cd45-pos-Pd1-neg-S296-E08-S296-comb	B.cell	B.cell
cy79-p1-CD45-pos-PD1-neg-AS-C1-R2-C11-S515-comb	Melanoma	B.cell
cy79-p1-CD45-pos-PD1-neg-AS-C1-R2-B08-S500-comb	B.cell	B.cell
cy79-p3-CD45-pos-PD1-pos-AS-C2-R1-G10-S466-comb	T.cell	T.cell.CD8
cy79-p3-CD45-pos-PD1-pos-AS-C2-R1-G11-S467-comb	T.cell	T.cell.CD8
cy79-p1-CD45-neg-PDL1-pos-AS-C1-R1-F07-S67-comb	Melanoma	Melanoma
cy79-p1-CD45-neg-PDL1-pos-AS-C1-R1-G01-S73-comb	Melanoma	Melanoma
cy79-p1-CD45-neg-PDL1-neg-AS-C4-R1-D09-S141-comb	Melanoma	Melanoma
cy79-p1-CD45-neg-PDL1-neg-AS-C4-R1-D06-S138-comb	Melanoma	Melanoma
cy79-p1-CD45-neg-PDL1-pos-AS-C1-R1-C04-S28-comb	Melanoma	Melanoma
cy79-p1-CD45-pos-PD1-pos-AS-C5-R1-D05-S233-comb	T.cell	T.cell.CD4
cy79-p1-CD45-pos-PD1-pos-AS-C5-R1-G01-S265-comb	T.cell	T.cell.CD4
cy79-p1-CD45-neg-PDL1-neg-AS-C4-R1-C01-S121-comb	Melanoma	Melanoma
cy79-p1-CD45-neg-PDL1-neg-AS-C4-R1-D02-S134-comb	Melanoma	Melanoma
cy79-p1-CD45-neg-PDL1-neg-AS-C4-R1-F07-S163-comb	Melanoma	Melanoma
cy79-p1-CD45-pos-PD1-neg-AS-C1-R2-G09-S561-comb	T.cell	T.cell.CD4
cy79-p3-CD45-pos-PD1-pos-AS-C2-R1-C08-S416-comb	T.cell	T.cell.CD4
cy79-p3-CD45-neg-PD1-pos-AS-C3-R1-C01-S313-comb	Melanoma	Melanoma
cy79-p1-CD45-neg-PDL1-pos-AS-C1-R1-A10-S10-comb	Melanoma	Melanoma
cy79-p1-CD45-neg-PDL1-pos-AS-C1-R1-G10-S82-comb	Melanoma	Melanoma
cy79-p1-CD45-pos-PD1-pos-AS-C5-R1-H01-S277-comb	T.cell	T.cell.CD8
cy79-p1-CD45-neg-PDL1-pos-AS-C1-R1-B07-S19-comb	Melanoma	Melanoma
cy79-p3-CD45-pos-PD1-pos-AS-C2-R1-B10-S406-comb	T.cell	T.cell.CD8
cy79-p1-CD45-pos-PD1-neg-AS-C1-R2-H08-S572-comb	T.cell	T.cell.CD4
cy79-p1-CD45-pos-PD1-pos-AS-C5-R1-C02-S218-comb	T.cell	T.cell.CD8
cy79-p1-CD45-pos-PD1-pos-AS-C5-R1-C08-S224-comb	T.cell	T.cell.CD8
cy79-p1-CD45-neg-PDL1-neg-AS-C4-R1-B10-S118-comb	Melanoma	Melanoma
cy79-p1-CD45-pos-PD1-neg-AS-C1-R2-B04-S496-comb	B.cell	B.cell
cy79-p1-CD45-neg-PDL1-neg-AS-C4-R1-D12-S144-comb	Melanoma	Melanoma
cy79-p1-CD45-pos-PD1-pos-AS-C5-R1-H10-S286-comb	T.cell	T.cell.CD8
cy79-p1-CD45-pos-PD1-neg-AS-C1-R2-H05-S569-comb	B.cell	B.cell
cy79-p1-CD45-neg-PDL1-neg-AS-C4-R1-D05-S137-comb	Melanoma	Melanoma
cy79-p3-CD45-neg-PD1-pos-AS-C3-R1-B08-S308-comb	Melanoma	Melanoma
cy79-p1-CD45-neg-PDL1-pos-AS-C1-R1-B12-S24-comb	Melanoma	Melanoma
cy79-p1-CD45-neg-PDL1-pos-AS-C1-R1-B02-S14-comb	Melanoma	Melanoma
cy79-p3-CD45-pos-PD1-pos-AS-C2-R1-F08-S452-comb	T.cell	T.cell.CD4
cy79-p1-CD45-pos-PD1-neg-AS-C1-R2-F05-S545-comb	Melanoma	macrophage
cy79-p1-CD45-neg-PDL1-pos-AS-C1-R1-C08-S32-comb	Melanoma	Melanoma
cy79-p1-CD45-neg-PDL1-pos-AS-C1-R1-F06-S66-comb	Melanoma	Melanoma
cy79-p3-CD45-pos-PD1-pos-AS-C2-R1-C01-S409-comb	T.cell	T.cell.CD8
cy79-p1-CD45-neg-PDL1-pos-AS-C1-R1-E01-S49-comb	Melanoma	Melanoma
cy79-p1-CD45-neg-PDL1-neg-AS-C4-R1-F01-S157-comb	Melanoma	Melanoma
cy79-p1-CD45-neg-PDL1-pos-AS-C1-R1-D09-S45-comb	Melanoma	Melanoma
cy79-p3-CD45-pos-PD1-pos-AS-C2-R1-A08-S392-comb	T.cell	T.cell.CD8
cy79-p3-CD45-pos-PD1-pos-AS-C2-R1-D12-S432-comb	T.cell	T.cell.CD4
cy79-p1-CD45-pos-PD1-pos-AS-C5-R1-H03-S279-comb	T.cell	T.cell.CD8
cy79-p1-CD45-neg-PDL1-neg-AS-C4-R1-H01-S181-comb	Melanoma	Melanoma
cy79-p1-CD45-neg-PDL1-pos-AS-C1-R1-A04-S4-comb	Melanoma	Melanoma
cy79-p3-CD45-pos-PD1-pos-AS-C2-R1-C04-S412-comb	T.cell	T.cell.CD4
cy79-p1-CD45-neg-PDL1-pos-AS-C1-R1-B08-S20-comb	Melanoma	Melanoma
cy79-p3-CD45-neg-PD1-pos-AS-C3-R1-D11-S335-comb	Melanoma	Melanoma
cy79-p3-CD45-neg-PD1-pos-AS-C3-R1-D10-S334-comb	Melanoma	Melanoma
cy79-p3-CD45-neg-PD1-pos-AS-C3-R1-H01-S373-comb	Melanoma	Melanoma
cy79-p1-CD45-neg-PDL1-neg-AS-C4-R1-F03-S159-comb	Melanoma	Melanoma
cy79-p3-CD45-pos-PD1-pos-AS-C2-R1-C11-S419-comb	T.cell	T.cell.CD8
cy79-p1-CD45-neg-PDL1-pos-AS-C1-R1-E08-S56-comb	Melanoma	Melanoma
cy79-p1-CD45-pos-PD1-neg-AS-C1-R2-B12-S504-comb	B.cell	B.cell
cy79-p1-CD45-pos-PD1-pos-AS-C5-R1-G08-S272-comb	T.cell	T.cell.CD8
cy79-p1-CD45-neg-PDL1-pos-AS-C1-R1-A07-S7-comb	Melanoma	Melanoma
cy79-p1-CD45-neg-PDL1-neg-AS-C4-R1-B11-S119-comb	Melanoma	Melanoma
cy79-p3-CD45-neg-PD1-pos-AS-C3-R1-D04-S328-comb	Melanoma	Melanoma
cy79-p1-CD45-neg-PDL1-neg-AS-C4-R1-G02-S170-comb	Melanoma	Melanoma
cy79-p1-CD45-pos-PD1-neg-AS-C1-R2-E11-S539-comb	T.cell	T.cell.CD4
cy79-p1-CD45-pos-PD1-neg-AS-C1-R2-E06-S534-comb	B.cell	B.cell
cy79-p3-CD45-pos-PD1-pos-AS-C2-R1-B02-S398-comb	T.cell	T.cell.CD8
cy79-p3-CD45-pos-PD1-pos-AS-C2-R1-F04-S448-comb	T.cell	T.cell.CD8
cy79-p1-CD45-pos-PD1-pos-AS-C5-R1-C10-S226-comb	T.cell	T.cell.CD8
cy79-p1-CD45-pos-PD1-neg-AS-C1-R2-G02-S554-comb	B.cell	B.cell
cy79-p3-CD45-neg-PD1-pos-AS-C3-R1-H03-S375-comb	Melanoma	Melanoma
cy79-p1-CD45-neg-PDL1-neg-AS-C4-R1-F11-S167-comb	Melanoma	Melanoma
cy79-p1-CD45-pos-PD1-pos-AS-C5-R1-G09-S273-comb	T.cell	T.cell.CD8
cy79-p3-CD45-neg-PD1-pos-AS-C3-R1-C04-S316-comb	Melanoma	Melanoma
cy79-p1-CD45-neg-PDL1-neg-AS-C4-R1-F06-S162-comb	Melanoma	Melanoma
cy79-p1-CD45-pos-PD1-pos-AS-C5-R1-H05-S281-comb	T.cell	T.cell.CD8
cy79-p1-CD45-pos-PD1-pos-AS-C5-R1-B06-S210-comb	T.cell	T.cell.CD8
cy79-p1-CD45-pos-PD1-neg-AS-C1-R2-C03-S507-comb	T.cell	T.cell.CD4
cy79-p1-CD45-pos-PD1-pos-AS-C5-R1-D07-S235-comb	T.cell	T.cell.CD8
cy79-p1-CD45-neg-PDL1-neg-AS-C4-R1-A12-S108-comb	Melanoma	Melanoma
cy79-p3-CD45-neg-PD1-pos-AS-C3-R1-B04-S304-comb	Melanoma	Melanoma
cy79-p1-CD45-neg-PDL1-neg-AS-C4-R1-F04-S160-comb	Melanoma	Melanoma
cy79-p1-CD45-neg-PDL1-neg-AS-C4-R1-C08-S128-comb	Melanoma	Melanoma
cy79-p3-CD45-pos-PD1-pos-AS-C2-R1-F09-S453-comb	T.cell	T.cell.CD8
cy79-p1-CD45-neg-PDL1-pos-AS-C1-R1-F03-S63-comb	Melanoma	Melanoma
cy79-p1-CD45-neg-PDL1-neg-AS-C4-R1-H07-S187-comb	Melanoma	Melanoma
cy79-p1-CD45-neg-PDL1-neg-AS-C4-R1-B07-S115-comb	Melanoma	Melanoma
cy79-p1-CD45-neg-PDL1-neg-AS-C4-R1-G04-S172-comb	Melanoma	Melanoma
cy79-p1-CD45-pos-PD1-neg-AS-C1-R2-F09-S549-comb	B.cell	B.cell
cy79-p1-CD45-neg-PDL1-pos-AS-C1-R1-G07-S79-comb	Melanoma	Melanoma
cy79-p1-CD45-neg-PDL1-neg-AS-C4-R1-G12-S180-comb	Melanoma	Melanoma
cy79-p3-CD45-neg-PD1-pos-AS-C3-R1-B10-S310-comb	Melanoma	Melanoma
cy79-p1-CD45-pos-PD1-pos-AS-C5-R1-G11-S275-comb	T.cell	T.cell.CD8
cy79-p1-CD45-pos-PD1-neg-AS-C1-R2-E07-S535-comb	B.cell	B.cell
cy79-p1-CD45-pos-PD1-pos-AS-C5-R1-A10-S202-comb	T.cell	T.cell.CD8
cy79-p1-CD45-neg-PDL1-pos-AS-C1-R1-G03-S75-comb	Melanoma	Melanoma
cy79-p1-CD45-pos-PD1-pos-AS-C5-R1-C07-S223-comb	T.cell	T.cell.CD8
cy79-p1-CD45-pos-PD1-pos-AS-C5-R1-F10-S262-comb	T.cell	T.cell.CD8
cy79-p1-CD45-neg-PDL1-pos-AS-C1-R1-G09-S81-comb	Melanoma	Melanoma
cy79-p1-CD45-pos-PD1-neg-AS-C1-R2-H04-S568-comb	B.cell	B.cell
cy79-p3-CD45-neg-PD1-pos-AS-C3-R1-B11-S311-comb	Melanoma	Melanoma
cy79-p1-CD45-neg-PDL1-neg-AS-C4-R1-B04-S112-comb	Melanoma	Melanoma
cy79-p1-CD45-neg-PDL1-pos-AS-C1-R1-C10-S34-comb	Melanoma	Melanoma
cy79-p1-CD45-pos-PD1-neg-AS-C1-R2-B03-S495-comb	B.cell	B.cell
cy79-p1-CD45-pos-PD1-neg-AS-C1-R2-E04-S532-comb	B.cell	B.cell
cy79-p3-CD45-pos-PD1-pos-AS-C2-R1-B08-S404-comb	T.cell	T.cell.CD8
cy79-p1-CD45-neg-PDL1-pos-AS-C1-R1-E11-S59-comb	Melanoma	Melanoma
cy79-p1-CD45-neg-PDL1-neg-AS-C4-R1-C07-S127-comb	Melanoma	Melanoma
cy79-p1-CD45-neg-PDL1-pos-AS-C1-R1-D10-S46-comb	Melanoma	Melanoma
cy79-p1-CD45-neg-PDL1-pos-AS-C1-R1-G06-S78-comb	Melanoma	Melanoma
cy79-p3-CD45-pos-PD1-pos-AS-C2-R1-F12-S456-comb	T.cell	T.cell.CD8
cy79-p1-CD45-pos-PD1-neg-AS-C1-R2-G06-S558-comb	B.cell	B.cell
cy79-p1-CD45-pos-PD1-pos-AS-C5-R1-B09-S213-comb	T.cell	T.cell.CD8
cy79-p3-CD45-pos-PD1-pos-AS-C2-R1-B12-S408-comb	T.cell	T.cell.CD4
cy79-p3-CD45-neg-PD1-pos-AS-C3-R1-H02-S374-comb	Melanoma	Melanoma
cy79-p1-CD45-pos-PD1-pos-AS-C5-R1-H12-S288-comb	T.cell	T.cell.CD8
cy79-p1-CD45-neg-PDL1-neg-AS-C4-R1-B09-S117-comb	Melanoma	Melanoma
cy79-p1-CD45-pos-PD1-neg-AS-C1-R2-C12-S516-comb	B.cell	B.cell
cy79-p3-CD45-pos-PD1-pos-AS-C2-R1-G04-S460-comb	T.cell	T.cell.CD4
cy79-p3-CD45-pos-PD1-pos-AS-C2-R1-B01-S397-comb	T.cell	T.cell.CD8
cy79-p1-CD45-neg-PDL1-neg-AS-C4-R1-H09-S189-comb	Melanoma	Melanoma
cy79-p3-CD45-pos-PD1-pos-AS-C2-R1-E01-S433-comb	T.cell	T.cell.CD8
cy79-p3-CD45-pos-PD1-pos-AS-C2-R1-B03-S399-comb	T.cell	T.cell.CD8
cy79-p1-CD45-pos-PD1-pos-AS-C5-R1-B08-S212-comb	T.cell	T.cell.CD8
cy79-p3-CD45-neg-PD1-pos-AS-C3-R1-B06-S306-comb	Melanoma	Melanoma
cy79-p1-CD45-pos-PD1-pos-AS-C5-R1-B02-S206-comb	T.cell	T.cell.CD4
cy79-p3-CD45-pos-PD1-pos-AS-C2-R1-C10-S418-comb	T.cell	T.cell.CD8
cy79-p3-CD45-neg-PD1-pos-AS-C3-R1-C05-S317-comb	Melanoma	Melanoma
cy79-p3-CD45-neg-PD1-pos-AS-C3-R1-D07-S331-comb	Melanoma	Melanoma
cy79-p3-CD45-pos-PD1-pos-AS-C2-R1-D02-S422-comb	T.cell	T.cell.CD8
cy79-p1-CD45-neg-PDL1-neg-AS-C4-R1-A10-S106-comb	Melanoma	Melanoma
cy79-p1-CD45-pos-PD1-neg-AS-C1-R2-G03-S555-comb	B.cell	B.cell
cy79-p1-CD45-neg-PDL1-pos-AS-C1-R1-G08-S80-comb	Melanoma	Melanoma
cy79-p1-CD45-neg-PDL1-pos-AS-C1-R1-E04-S52-comb	Melanoma	Melanoma
cy79-p1-CD45-pos-PD1-neg-AS-C1-R2-D08-S524-comb	B.cell	B.cell
cy79-p1-CD45-pos-PD1-pos-AS-C5-R1-F09-S261-comb	T.cell	T.cell.CD8
cy79-p3-CD45-neg-PD1-pos-AS-C3-R1-E11-S347-comb	Melanoma	Melanoma
cy79-p1-CD45-pos-PD1-pos-AS-C5-R1-D08-S236-comb	T.cell	T.cell.CD8
cy79-p1-CD45-neg-PDL1-pos-AS-C1-R1-A12-S12-comb	Melanoma	Melanoma
cy79-p1-CD45-pos-PD1-pos-AS-C5-R1-F05-S257-comb	T.cell	T.cell.CD8
cy79-p1-CD45-neg-PDL1-pos-AS-C1-R1-B04-S16-comb	Melanoma	Melanoma
cy79-p3-CD45-pos-PD1-pos-AS-C2-R1-F03-S447-comb	T.cell	T.cell.CD8
cy79-p3-CD45-pos-PD1-pos-AS-C2-R1-F10-S454-comb	T.cell	T.cell.CD8
cy79-p1-CD45-pos-PD1-pos-AS-C5-R1-H07-S283-comb	T.cell	T.cell.CD8
cy79-p1-CD45-pos-PD1-pos-AS-C5-R1-F03-S255-comb	T.cell	T.cell.CD4
cy79-p1-CD45-pos-PD1-neg-AS-C1-R2-H10-S574-comb	T.cell	T.cell
cy79-p3-CD45-neg-PD1-pos-AS-C3-R1-D08-S332-comb	Melanoma	Melanoma
cy79-p3-CD45-neg-PD1-pos-AS-C3-R1-F03-S351-comb	Melanoma	Melanoma
cy79-p1-CD45-pos-PD1-neg-AS-C1-R2-B11-S503-comb	B.cell	B.cell
cy79-p3-CD45-pos-PD1-pos-AS-C2-R1-E05-S437-comb	T.cell	T.cell.CD4
cy79-p1-CD45-neg-PDL1-neg-AS-C4-R1-C05-S125-comb	Melanoma	Melanoma
cy79-p1-CD45-pos-PD1-neg-AS-C1-R2-G08-S560-comb	B.cell	B.cell
cy79-p3-CD45-pos-PD1-pos-AS-C2-R1-E08-S440-comb	T.cell	T.cell.CD4
cy79-p3-CD45-pos-PD1-pos-AS-C2-R1-E07-S439-comb	T.cell	T.cell.CD8
cy79-p1-CD45-neg-PDL1-pos-AS-C1-R1-E05-S53-comb	Melanoma	Melanoma
cy79-p1-CD45-neg-PDL1-neg-AS-C4-R1-E01-S145-comb	Melanoma	Melanoma
cy79-p1-CD45-neg-PDL1-pos-AS-C1-R1-A11-S11-comb	Melanoma	Melanoma
cy79-p1-CD45-neg-PDL1-pos-AS-C1-R1-G05-S77-comb	Melanoma	Melanoma
cy79-p1-CD45-pos-PD1-neg-AS-C1-R2-D02-S518-comb	T.cell	T.cell.CD4
cy79-p1-CD45-pos-PD1-neg-AS-C1-R2-D10-S526-comb	B.cell	B.cell
cy79-p1-CD45-neg-PDL1-pos-AS-C1-R1-G11-S83-comb	Melanoma	Melanoma
cy79-p3-CD45-neg-PD1-pos-AS-C3-R1-G06-S366-comb	Melanoma	Melanoma
cy79-p3-CD45-neg-PD1-pos-AS-C3-R1-G01-S361-comb	Melanoma	Melanoma
cy79-p1-CD45-pos-PD1-pos-AS-C5-R1-C01-S217-comb	T.cell	T.cell.CD8
cy79-p1-CD45-neg-PDL1-pos-AS-C1-R1-F10-S70-comb	Melanoma	Melanoma
cy79-p1-CD45-neg-PDL1-pos-AS-C1-R1-F02-S62-comb	Melanoma	Melanoma
cy79-p1-CD45-neg-PDL1-pos-AS-C1-R1-E02-S50-comb	Melanoma	Melanoma
cy79-p1-CD45-neg-PDL1-neg-AS-C4-R1-C12-S132-comb	Melanoma	Melanoma
cy79-p1-CD45-neg-PDL1-pos-AS-C1-R1-A06-S6-comb	Melanoma	Melanoma
cy79-p1-CD45-neg-PDL1-neg-AS-C4-R1-B05-S113-comb	Melanoma	Melanoma
cy79-p3-CD45-pos-PD1-pos-AS-C2-R1-A10-S394-comb	T.cell	T.cell.CD4
cy79-p1-CD45-pos-PD1-pos-AS-C5-R1-D11-S239-comb	T.cell	T.cell.CD8
cy79-p1-CD45-pos-PD1-pos-AS-C5-R1-C04-S220-comb	T.cell	T.cell.CD8
cy79-p3-CD45-pos-PD1-pos-AS-C2-R1-G12-S468-comb	T.cell	T.cell
cy79-p1-CD45-pos-PD1-neg-AS-C1-R2-B06-S498-comb	T.cell	T.cell.CD4
cy79-p1-CD45-pos-PD1-neg-AS-C1-R2-E09-S537-comb	B.cell	B.cell
cy79-p1-CD45-neg-PDL1-pos-AS-C1-R1-A09-S9-comb	Melanoma	Melanoma
cy79-p1-CD45-neg-PDL1-neg-AS-C4-R1-A02-S98-comb	Melanoma	Melanoma
cy79-p1-CD45-neg-PDL1-neg-AS-C4-R1-G09-S177-comb	Melanoma	Melanoma
cy79-p3-CD45-neg-PD1-pos-AS-C3-R1-D02-S326-comb	Melanoma	Melanoma
cy79-p1-CD45-neg-PDL1-neg-AS-C4-R1-C04-S124-comb	Melanoma	Melanoma
cy79-p1-CD45-pos-PD1-neg-AS-C1-R2-C06-S510-comb	B.cell	B.cell
cy79-p1-CD45-pos-PD1-neg-AS-C1-R2-C04-S508-comb	B.cell	B.cell
cy79-p1-CD45-pos-PD1-neg-AS-C1-R2-F07-S547-comb	T.cell	T.cell
cy79-p1-CD45-pos-PD1-pos-AS-C5-R1-D02-S230-comb	T.cell	T.cell.CD8
cy79-p1-CD45-neg-PDL1-neg-AS-C4-R1-B03-S111-comb	Melanoma	Melanoma
cy79-p3-CD45-pos-PD1-pos-AS-C2-R1-G01-S457-comb	T.cell	T.cell.CD8
cy79-p1-CD45-pos-PD1-pos-AS-C5-R1-G06-S270-comb	T.cell	T.cell.CD4
cy79-p3-CD45-neg-PD1-pos-AS-C3-R1-E03-S339-comb	Melanoma	Melanoma
cy79-p1-CD45-pos-PD1-neg-AS-C1-R2-G10-S562-comb	B.cell	B.cell
cy79-p1-CD45-neg-PDL1-neg-AS-C4-R1-C06-S126-comb	Melanoma	Melanoma
cy79-p1-CD45-neg-PDL1-neg-AS-C4-R1-C09-S129-comb	Melanoma	Melanoma
cy79-p1-CD45-pos-PD1-pos-AS-C5-R1-G04-S268-comb	T.cell	T.cell.CD8
cy79-p3-CD45-neg-PD1-pos-AS-C3-R1-C12-S324-comb	Melanoma	Melanoma
cy79-p1-CD45-neg-PDL1-neg-AS-C4-R1-A08-S104-comb	Melanoma	Melanoma
cy79-p1-CD45-pos-PD1-pos-AS-C5-R1-D01-S229-comb	T.cell	T.cell.CD8
cy79-p1-CD45-neg-PDL1-pos-AS-C1-R1-G02-S74-comb	Melanoma	Melanoma
cy79-p3-CD45-neg-PD1-pos-AS-C3-R1-D03-S327-comb	Melanoma	Melanoma
cy79-p3-CD45-pos-PD1-pos-AS-C2-R1-A11-S395-comb	T.cell	T.cell.CD4
cy79-p1-CD45-neg-PDL1-pos-AS-C1-R1-E09-S57-comb	Melanoma	Melanoma
cy79-p1-CD45-neg-PDL1-neg-AS-C4-R1-G07-S175-comb	Melanoma	Melanoma
cy79-p1-CD45-pos-PD1-pos-AS-C5-R1-H02-S278-comb	T.cell	T.cell.CD8
cy79-p1-CD45-pos-PD1-pos-AS-C5-R1-G03-S267-comb	T.cell	T.cell.CD8
cy79-p1-CD45-pos-PD1-pos-AS-C5-R1-G02-S266-comb	T.cell	T.cell.CD8
cy79-p3-CD45-neg-PD1-pos-AS-C3-R1-B12-S312-comb	Melanoma	Melanoma
cy79-p3-CD45-neg-PD1-pos-AS-C3-R1-G11-S371-comb	Melanoma	Melanoma
cy79-p1-CD45-pos-PD1-neg-AS-C1-R2-H07-S571-comb	B.cell	B.cell
cy79-p3-CD45-pos-PD1-pos-AS-C2-R1-F05-S449-comb	T.cell	T.cell.CD8
cy79-p3-CD45-neg-PD1-pos-AS-C3-R1-F08-S356-comb	Melanoma	Melanoma
cy79-p1-CD45-pos-PD1-neg-AS-C1-R2-D03-S519-comb	B.cell	B.cell
cy79-p1-CD45-pos-PD1-neg-AS-C1-R2-D07-S523-comb	B.cell	B.cell
cy79-p3-CD45-neg-PD1-pos-AS-C3-R1-G03-S363-comb	Melanoma	Melanoma
cy79-p1-CD45-pos-PD1-pos-AS-C5-R1-F04-S256-comb	T.cell	T.cell.CD8
cy79-p1-CD45-pos-PD1-neg-AS-C1-R2-D12-S528-comb	T.cell	T.cell
cy79-p1-CD45-pos-PD1-pos-AS-C5-R1-D03-S231-comb	T.cell	T.cell.CD4
cy79-p1-CD45-neg-PDL1-neg-AS-C4-R1-F08-S164-comb	Melanoma	Melanoma
cy79-p1-CD45-neg-PDL1-neg-AS-C4-R1-H04-S184-comb	Melanoma	Melanoma
cy79-p3-CD45-neg-PD1-pos-AS-C3-R1-C09-S321-comb	Melanoma	Melanoma
cy79-p1-CD45-neg-PDL1-neg-AS-C4-R1-C03-S123-comb	Melanoma	Melanoma
cy79-p1-CD45-pos-PD1-pos-AS-C5-R1-B04-S208-comb	T.cell	T.cell.CD8
cy79-p1-CD45-pos-PD1-neg-AS-C1-R2-C02-S506-comb	T.cell	T.cell.CD4
cy79-p1-CD45-neg-PDL1-neg-AS-C4-R1-F12-S168-comb	Melanoma	Melanoma
cy79-p3-CD45-pos-PD1-pos-AS-C2-R1-C06-S414-comb	T.cell	T.cell.CD8
cy79-p1-CD45-neg-PDL1-neg-AS-C4-R1-B01-S109-comb	Melanoma	Melanoma
cy79-p1-CD45-neg-PDL1-neg-AS-C4-R1-D08-S140-comb	Melanoma	Melanoma
cy79-p1-CD45-neg-PDL1-neg-AS-C4-R1-D10-S142-comb	Melanoma	Melanoma
cy79-p1-CD45-pos-PD1-neg-AS-C1-R2-C10-S514-comb	Melanoma	B.cell
cy79-p1-CD45-neg-PDL1-neg-AS-C4-R1-B06-S114-comb	Melanoma	Melanoma
cy79-p3-CD45-neg-PD1-pos-AS-C3-R1-G10-S370-comb	Melanoma	Melanoma
cy79-p1-CD45-pos-PD1-neg-AS-C1-R2-E08-S536-comb	T.cell	T.cell.CD4
cy79-p1-CD45-neg-PDL1-pos-AS-C1-R1-B06-S18-comb	Melanoma	Melanoma
cy79-p3-CD45-neg-PD1-pos-AS-C3-R1-C08-S320-comb	Melanoma	Melanoma
cy79-p3-CD45-neg-PD1-pos-AS-C3-R1-F09-S357-comb	Melanoma	Melanoma
cy79-p1-CD45-pos-PD1-pos-AS-C5-R1-D10-S238-comb	T.cell	T.cell.CD8
cy79-p3-CD45-pos-PD1-pos-AS-C2-R1-B07-S403-comb	T.cell	T.cell.CD4
cy79-p1-CD45-pos-PD1-pos-AS-C5-R1-H11-S287-comb	T.cell	T.cell.CD4
cy79-p1-CD45-pos-PD1-neg-AS-C1-R2-B10-S502-comb	B.cell	B.cell
cy79-p1-CD45-neg-PDL1-pos-AS-C1-R1-G12-S84-comb	Melanoma	Melanoma
cy79-p3-CD45-neg-PD1-pos-AS-C3-R1-E12-S348-comb	Melanoma	Melanoma
cy79-p3-CD45-pos-PD1-pos-AS-C2-R1-B06-S402-comb	T.cell	T.cell.CD4
cy79-p3-CD45-pos-PD1-pos-AS-C2-R1-G08-S464-comb	T.cell	T.cell.CD4
cy79-p3-CD45-pos-PD1-pos-AS-C2-R1-F06-S450-comb	T.cell	T.cell.CD8
cy79-p1-CD45-pos-PD1-neg-AS-C1-R2-C08-S512-comb	B.cell	B.cell
cy79-p1-CD45-neg-PDL1-pos-AS-C1-R1-D07-S43-comb	Melanoma	Melanoma
cy79-p3-CD45-neg-PD1-pos-AS-C3-R1-C10-S322-comb	Melanoma	Melanoma
cy79-p1-CD45-pos-PD1-neg-AS-C1-R2-E05-S533-comb	B.cell	B.cell
cy79-p1-CD45-pos-PD1-neg-AS-C1-R2-G11-S563-comb	B.cell	B.cell
cy79-p1-CD45-neg-PDL1-pos-AS-C1-R1-D11-S47-comb	Melanoma	Melanoma
cy79-p3-CD45-neg-PD1-pos-AS-C3-R1-H06-S378-comb	Melanoma	Melanoma
cy79-p1-CD45-neg-PDL1-neg-AS-C4-R1-G01-S169-comb	Melanoma	Melanoma
cy79-p1-CD45-neg-PDL1-neg-AS-C4-R1-A09-S105-comb	Melanoma	Melanoma
cy79-p3-CD45-pos-PD1-pos-AS-C2-R1-E12-S444-comb	T.cell	T.cell.CD8
cy79-p1-CD45-neg-PDL1-neg-AS-C4-R1-C11-S131-comb	Melanoma	Melanoma
cy79-p1-CD45-pos-PD1-pos-AS-C5-R1-B10-S214-comb	T.cell	T.cell.CD4
cy79-p3-CD45-pos-PD1-pos-AS-C2-R1-D08-S428-comb	T.cell	T.cell.CD8
cy79-p1-CD45-neg-PDL1-pos-AS-C1-R1-E06-S54-comb	Melanoma	Melanoma
cy79-p3-CD45-neg-PD1-pos-AS-C3-R1-E06-S342-comb	Melanoma	Melanoma
cy79-p1-CD45-neg-PDL1-pos-AS-C1-R1-A08-S8-comb	Melanoma	Melanoma
cy79-p1-CD45-neg-PDL1-pos-AS-C1-R1-A03-S3-comb	Melanoma	Melanoma
cy79-p1-CD45-neg-PDL1-neg-AS-C4-R1-H12-S192-comb	Melanoma	Melanoma
cy79-p1-CD45-neg-PDL1-neg-AS-C4-R1-H06-S186-comb	Melanoma	Melanoma
cy79-p3-CD45-neg-PD1-pos-AS-C3-R1-A03-S291-comb	Melanoma	Melanoma
cy79-p1-CD45-neg-PDL1-pos-AS-C1-R1-C09-S33-comb	Melanoma	Melanoma
cy79-p1-CD45-pos-PD1-neg-AS-C1-R2-F03-S543-comb	B.cell	B.cell
cy79-p3-CD45-neg-PD1-pos-AS-C3-R1-E02-S338-comb	Melanoma	Melanoma
cy79-p1-CD45-neg-PDL1-neg-AS-C4-R1-H08-S188-comb	Melanoma	Melanoma
cy79-p1-CD45-pos-PD1-neg-AS-C1-R2-E12-S540-comb	B.cell	B.cell
cy79-p3-CD45-pos-PD1-pos-AS-C2-R1-F02-S446-comb	T.cell	T.cell.CD4
cy79-p3-CD45-pos-PD1-pos-AS-C2-R1-G07-S463-comb	T.cell	T.cell.CD8
cy79-p3-CD45-pos-PD1-pos-AS-C2-R1-B09-S405-comb	T.cell	T.cell.CD4
cy79-p1-CD45-neg-PDL1-neg-AS-C4-R1-A04-S100-comb	Melanoma	Melanoma
cy79-p3-CD45-pos-PD1-pos-AS-C2-R1-D01-S421-comb	T.cell	T.cell.CD8
cy79-p1-CD45-pos-PD1-neg-AS-C1-R2-E03-S531-comb	B.cell	B.cell
cy79-p1-CD45-neg-PDL1-pos-AS-C1-R1-D01-S37-comb	Melanoma	Melanoma
cy79-p1-CD45-pos-PD1-pos-AS-C5-R1-C03-S219-comb	T.cell	T.cell.CD4
cy79-p1-CD45-neg-PDL1-pos-AS-C1-R1-C07-S31-comb	Melanoma	Melanoma
cy79-p1-CD45-pos-PD1-pos-AS-C5-R1-C09-S225-comb	T.cell	T.cell.CD8
cy79-p3-CD45-neg-PD1-pos-AS-C3-R1-C02-S314-comb	Melanoma	Melanoma
cy79-p1-CD45-pos-PD1-neg-AS-C1-R2-C05-S509-comb	B.cell	B.cell
cy79-p3-CD45-neg-PD1-pos-AS-C3-R1-G12-S372-comb	Melanoma	Melanoma
cy79-p1-CD45-pos-PD1-neg-AS-C1-R2-E10-S538-comb	T.cell	T.cell.CD4
cy79-p3-CD45-neg-PD1-pos-AS-C3-R1-C07-S319-comb	endothelial	endothelial
cy79-p3-CD45-neg-PD1-pos-AS-C3-R1-F12-S360-comb	Melanoma	Melanoma
cy79-p3-CD45-neg-PD1-pos-AS-C3-R1-E10-S346-comb	Melanoma	Melanoma
cy79-p1-CD45-pos-PD1-pos-AS-C5-R1-G05-S269-comb	T.cell	T.cell.CD8
cy79-p1-CD45-neg-PDL1-neg-AS-C4-R1-H10-S190-comb	Melanoma	Melanoma
cy79-p1-CD45-pos-PD1-neg-AS-C1-R2-C07-S511-comb	B.cell	B.cell
cy79-p1-CD45-neg-PDL1-neg-AS-C4-R1-G10-S178-comb	Melanoma	Melanoma
cy79-p3-CD45-neg-PD1-pos-AS-C3-R1-A02-S290-comb	Melanoma	Melanoma
cy79-p1-CD45-pos-PD1-neg-AS-C1-R2-H09-S573-comb	B.cell	B.cell
cy79-p1-CD45-pos-PD1-pos-AS-C5-R1-B05-S209-comb	T.cell	T.cell.CD8
cy79-p3-CD45-pos-PD1-pos-AS-C2-R1-B05-S401-comb	T.cell	T.cell.CD8
cy79-p1-CD45-neg-PDL1-neg-AS-C4-R1-G03-S171-comb	Melanoma	Melanoma
cy79-p1-CD45-pos-PD1-neg-AS-C1-R2-F10-S550-comb	B.cell	B.cell
cy79-p1-CD45-neg-PDL1-pos-AS-C1-R1-E03-S51-comb	Melanoma	Melanoma
cy79-p1-CD45-neg-PDL1-pos-AS-C1-R1-G04-S76-comb	Melanoma	Melanoma
cy79-p3-CD45-pos-PD1-pos-AS-C2-R1-F11-S455-comb	T.cell	T.cell.CD4
cy79-p1-CD45-pos-PD1-neg-AS-C1-R2-G12-S564-comb	Melanoma	B.cell
cy79-p1-CD45-pos-PD1-pos-AS-C5-R1-C06-S222-comb	T.cell	T.cell.CD8
cy79-p3-CD45-pos-PD1-pos-AS-C2-R1-E09-S441-comb	T.cell	T.cell.CD8
cy79-p1-CD45-neg-PDL1-pos-AS-C1-R1-B01-S13-comb	Melanoma	Melanoma
cy79-p3-CD45-neg-PD1-pos-AS-C3-R1-D09-S333-comb	Melanoma	Melanoma
cy79-p1-CD45-pos-PD1-neg-AS-C1-R2-B07-S499-comb	B.cell	B.cell
cy79-p1-CD45-pos-PD1-neg-AS-C1-R2-E02-S530-comb	B.cell	B.cell
cy79-p3-CD45-pos-PD1-pos-AS-C2-R1-A12-S396-comb	T.cell	T.cell.CD8
cy79-p1-CD45-pos-PD1-pos-AS-C5-R1-D06-S234-comb	T.cell	T.cell.CD8
cy79-p1-CD45-pos-PD1-pos-AS-C5-R1-F07-S259-comb	T.cell	T.cell.CD4
cy79-p1-CD45-neg-PDL1-pos-AS-C1-R1-B05-S17-comb	Melanoma	Melanoma
cy79-p1-CD45-pos-PD1-pos-AS-C5-R1-G12-S276-comb	T.cell	T.cell.CD8
cy79-p3-CD45-pos-PD1-pos-AS-C2-R1-C09-S417-comb	T.cell	T.cell.CD8
cy79-p3-CD45-neg-PD1-pos-AS-C3-R1-E09-S345-comb	Melanoma	Melanoma
cy79-p1-CD45-pos-PD1-pos-AS-C5-R1-A02-S194-comb	T.cell	T.cell.CD4
cy79-p3-CD45-pos-PD1-pos-AS-C2-R1-C12-S420-comb	T.cell	T.cell.CD8
cy79-p1-CD45-neg-PDL1-pos-AS-C1-R1-D12-S48-comb	Melanoma	Melanoma
cy79-p1-CD45-neg-PDL1-pos-AS-C1-R1-D08-S44-comb	Melanoma	Melanoma
cy79-p3-CD45-pos-PD1-pos-AS-C2-R1-F07-S451-comb	T.cell	T.cell.CD4
cy79-p1-CD45-pos-PD1-pos-AS-C5-R1-F11-S263-comb	T.cell	T.cell.CD8
cy79-p1-CD45-neg-PDL1-neg-AS-C4-R1-B02-S110-comb	Melanoma	Melanoma
cy79-p3-CD45-neg-PD1-pos-AS-C3-R1-F10-S358-comb	Melanoma	Melanoma
cy79-p1-CD45-neg-PDL1-neg-AS-C4-R1-H02-S182-comb	Melanoma	Melanoma
cy79-p3-CD45-pos-PD1-pos-AS-C2-R1-E11-S443-comb	T.cell	T.cell.CD4
cy79-p3-CD45-neg-PD1-pos-AS-C3-R1-A06-S294-comb	Melanoma	Melanoma
cy79-p3-CD45-neg-PD1-pos-AS-C3-R1-A12-S300-comb	Melanoma	Melanoma
cy79-p1-CD45-neg-PDL1-pos-AS-C1-R1-F09-S69-comb	Melanoma	Melanoma
cy79-p3-CD45-neg-PD1-pos-AS-C3-R1-G04-S364-comb	Melanoma	Melanoma
cy79-p3-CD45-neg-PD1-pos-AS-C3-R1-G05-S365-comb	Melanoma	Melanoma
cy79-p3-CD45-neg-PD1-pos-AS-C3-R1-B09-S309-comb	Melanoma	Melanoma
cy79-p1-CD45-pos-PD1-pos-AS-C5-R1-F08-S260-comb	T.cell	T.cell.CD8
cy79-p1-CD45-neg-PDL1-neg-AS-C4-R1-G06-S174-comb	Melanoma	Melanoma
cy79-p1-CD45-neg-PDL1-neg-AS-C4-R1-F09-S165-comb	Melanoma	Melanoma
cy79-p1-CD45-pos-PD1-neg-AS-C1-R2-C01-S505-comb	T.cell	T.cell.CD4
cy79-p3-CD45-neg-PD1-pos-AS-C3-R1-H12-S384-comb	Melanoma	Melanoma
cy79-p1-CD45-neg-PDL1-neg-AS-C4-R1-A05-S101-comb	Melanoma	Melanoma
cy79-p1-CD45-pos-PD1-neg-AS-C1-R2-D11-S527-comb	T.cell	T.cell.CD4
cy79-p3-CD45-neg-PD1-pos-AS-C3-R1-C06-S318-comb	Melanoma	Melanoma
cy79-p1-CD45-pos-PD1-pos-AS-C5-R1-B07-S211-comb	T.cell	T.cell.CD8
cy79-p1-CD45-pos-PD1-pos-AS-C5-R1-G10-S274-comb	T.cell	T.cell.CD8
cy79-p1-CD45-pos-PD1-pos-AS-C5-R1-C12-S228-comb	T.cell	T.cell.CD8
cy79-p3-CD45-pos-PD1-pos-AS-C2-R1-E06-S438-comb	T.cell	T.cell.CD8
cy79-p1-CD45-neg-PDL1-pos-AS-C1-R1-C11-S35-comb	Melanoma	Melanoma
cy79-p1-CD45-pos-PD1-neg-AS-C1-R2-G01-S553-comb	B.cell	B.cell
cy79-p3-CD45-neg-PD1-pos-AS-C3-R1-B07-S307-comb	Melanoma	Melanoma
cy79-p3-CD45-pos-PD1-pos-AS-C2-R1-E10-S442-comb	T.cell	T.cell.CD8
cy79-p1-CD45-pos-PD1-neg-AS-C1-R2-H06-S570-comb	B.cell	B.cell
cy79-p1-CD45-pos-PD1-neg-AS-C1-R2-F04-S544-comb	B.cell	B.cell
cy79-p1-CD45-pos-PD1-pos-AS-C5-R1-C11-S227-comb	T.cell	T.cell.CD8
cy79-p3-CD45-neg-PD1-pos-AS-C3-R1-D12-S336-comb	Melanoma	Melanoma
cy79-p1-CD45-pos-PD1-neg-AS-C1-R2-G04-S556-comb	B.cell	B.cell
cy79-p1-CD45-neg-PDL1-neg-AS-C4-R1-C10-S130-comb	Melanoma	Melanoma
cy79-p3-CD45-pos-PD1-pos-AS-C2-R1-F01-S445-comb	Melanoma	T.cell.CD8
cy79-p1-CD45-neg-PDL1-pos-AS-C1-R1-F08-S68-comb	Melanoma	Melanoma
cy79-p1-CD45-pos-PD1-neg-AS-C1-R2-B01-S493-comb	Melanoma	T.cell.CD4
cy79-p1-CD45-neg-PDL1-pos-AS-C1-R1-D06-S42-comb	Melanoma	Melanoma
cy79-p3-CD45-pos-PD1-pos-AS-C2-R1-B11-S407-comb	T.cell	T.cell.CD8
cy79-p1-CD45-pos-PD1-pos-AS-C5-R1-C05-S221-comb	T.cell	T.cell.CD8
cy79-p1-CD45-pos-PD1-pos-AS-C5-R1-D09-S237-comb	T.cell	T.cell.CD4
cy79-p1-CD45-neg-PDL1-pos-AS-C1-R1-E07-S55-comb	Melanoma	Melanoma
cy79-p3-CD45-pos-PD1-pos-AS-C2-R1-C03-S411-comb	T.cell	T.cell.CD8
cy79-p1-CD45-neg-PDL1-neg-AS-C4-R1-G11-S179-comb	Melanoma	Melanoma
cy79-p3-CD45-neg-PD1-pos-AS-C3-R1-E07-S343-comb	Melanoma	Melanoma
cy79-p1-CD45-pos-PD1-neg-AS-C1-R2-F11-S551-comb	T.cell	T.cell.CD4
cy79-p1-CD45-neg-PDL1-neg-AS-C4-R1-F02-S158-comb	Melanoma	Melanoma
cy79-p1-CD45-pos-PD1-pos-AS-C5-R1-B12-S216-comb	T.cell	T.cell.CD8
cy79-p3-CD45-neg-PD1-pos-AS-C3-R1-E05-S341-comb	Melanoma	Melanoma
cy79-p1-CD45-pos-PD1-neg-AS-C1-R2-C09-S513-comb	T.cell	T.cell.CD4
cy79-p1-CD45-neg-PDL1-neg-AS-C4-R1-F10-S166-comb	Melanoma	Melanoma
cy79-p3-CD45-pos-PD1-pos-AS-C2-R1-G03-S459-comb	T.cell	T.cell.CD8
cy79-p1-CD45-neg-PDL1-pos-AS-C1-R1-C01-S25-comb	Melanoma	Melanoma
cy79-p3-CD45-neg-PD1-pos-AS-C3-R1-H11-S383-comb	Melanoma	Melanoma
cy79-p3-CD45-pos-PD1-pos-AS-C2-R1-D10-S430-comb	T.cell	T.cell.CD4
cy79-p1-CD45-pos-PD1-pos-AS-C5-R1-F12-S264-comb	T.cell	T.cell.CD8
cy79-p1-CD45-neg-PDL1-pos-AS-C1-R1-B11-S23-comb	Melanoma	Melanoma
cy79-p1-CD45-neg-PDL1-pos-AS-C1-R1-D04-S40-comb	Melanoma	Melanoma
cy79-p1-CD45-neg-PDL1-pos-AS-C1-R1-C02-S26-comb	Melanoma	Melanoma
cy79-p3-CD45-pos-PD1-pos-AS-C2-R1-E02-S434-comb	T.cell	T.cell.CD8
cy79-p1-CD45-neg-PDL1-neg-AS-C4-R1-D01-S133-comb	Melanoma	Melanoma
cy79-p3-CD45-pos-PD1-pos-AS-C2-R1-A02-S386-comb	T.cell	T.cell.CD8
cy79-p1-CD45-pos-PD1-pos-AS-C5-R1-F06-S258-comb	T.cell	T.cell.CD8
cy79-p3-CD45-neg-PD1-pos-AS-C3-R1-A09-S297-comb	Melanoma	Melanoma
cy79-p1-CD45-neg-PDL1-neg-AS-C4-R1-H03-S183-comb	Melanoma	Melanoma
cy79-p1-CD45-pos-PD1-neg-AS-C1-R2-G07-S559-comb	B.cell	B.cell
cy79-p1-CD45-pos-PD1-pos-AS-C5-R1-H04-S280-comb	T.cell	T.cell.CD8
cy79-p3-CD45-neg-PD1-pos-AS-C3-R1-E08-S344-comb	Melanoma	Melanoma
cy79-p1-CD45-neg-PDL1-neg-AS-C4-R1-D03-S135-comb	Melanoma	Melanoma
cy79-p1-CD45-pos-PD1-neg-AS-C1-R2-H12-S576-comb	Melanoma	B.cell
cy79-p3-CD45-pos-PD1-pos-AS-C2-R1-H10-S478-comb	T.cell	T.cell.CD8
cy79-p1-CD45-neg-PDL1-neg-AS-C4-R1-H05-S185-comb	Melanoma	Melanoma
cy79-p1-CD45-pos-PD1-neg-AS-C1-R2-F08-S548-comb	B.cell	B.cell
cy79-p1-CD45-pos-PD1-pos-AS-C5-R1-B03-S207-comb	T.cell	T.cell.CD8
cy79-p1-CD45-neg-PDL1-pos-AS-C1-R1-F01-S61-comb	Melanoma	Melanoma
cy79-p4-CD45-pos-PD1-pos-G06-S366-comb	T.cell	T.cell.CD8
cy79-p4-CD45-neg-PDL1-neg-E11-S1115-comb	Melanoma	Melanoma
cy79-p4-CD45-pos-PD1-pos-C04-S316-comb	T.cell	T.cell.CD8
cy79-p5-CD45-pos-PD1-pos-G10-S658-comb	T.cell	T.cell.CD8
cy79-p4-CD45-neg-PDL1-neg-D09-S1101-comb	T.cell	T.cell.CD4
cy79-p4-CD45-neg-PDL1-neg-H11-S1151-comb	Melanoma	Melanoma
cy79-p5-CD45-neg-PDL1-neg-F10-S838-comb	Melanoma	Melanoma
cy79-p5-CD45-pos-PD1-pos-C10-S610-comb	T.cell	T.cell.CD8
cy79-p5-CD45-neg-PDL1-pos-A04-S676-comb	Melanoma	Melanoma
cy81-FNA-CD45-neg-D04-S1000-comb	Melanoma	CAF
cy79-p5-CD45-pos-PD1-pos-C01-S601-comb	T.cell	T.cell.CD8
cy80-CD45-neg-G01-S937-comb	Melanoma	Melanoma
cy79-p4-CD45-pos-PD1-pos-A09-S297-comb	T.cell	T.cell.CD4
cy80-CD45-neg-G11-S947-comb	endothelial	endothelial
cy79-p5-CD45-neg-PDL1-pos-F04-S736-comb	Melanoma	Melanoma
cy79-p5-CD45-neg-PDL1-neg-A02-S770-comb	Melanoma	Melanoma
cy79-p4-CD45-neg-PDL1-neg-D01-S1093-comb	Melanoma	Melanoma
cy81-Bulk-CD45-neg-A10-S106-comb	Melanoma	CAF
cy79-p5-CD45-neg-PDL1-pos-A10-S682-comb	Melanoma	Melanoma
cy79-p5-CD45-neg-PDL1-neg-C03-S795-comb	Melanoma	Melanoma
cy81-FNA-CD45-neg-B01-S973-comb	Melanoma	CAF
cy79-p5-CD45-neg-PDL1-pos-D05-S713-comb	Melanoma	Melanoma
cy79-p4-CD45-pos-PD1-pos-B03-S303-comb	T.cell	T.cell
cy79-p5-CD45-neg-PDL1-pos-B02-S686-comb	Melanoma	Melanoma
cy79-p4-CD45-neg-PDL1-neg-B08-S1076-comb	Melanoma	Melanoma
cy82-CD45-pos-3-A03-S3-comb	Melanoma	CAF
cy79-p4-CD45-neg-PDL1-neg-C12-S1092-comb	Melanoma	Melanoma
cy79-p4-CD45-pos-PD1-pos-G07-S367-comb	T.cell	T.cell.CD8
cy81-Bulk-CD45-neg-G01-S169-comb	Melanoma	CAF
cy79-p5-CD45-pos-PD1-pos-E08-S632-comb	T.cell	T.cell.CD8
cy81-Bulk-CD45-neg-C03-S123-comb	Melanoma	CAF
cy79-p5-CD45-neg-PDL1-neg-D04-S808-comb	Melanoma	Melanoma
cy79-p4-CD45-neg-PDL1-neg-C03-S1083-comb	Melanoma	Melanoma
cy81-FNA-CD45-neg-C09-S993-comb	Melanoma	CAF
cy80-CD45-neg-G04-S940-comb	Melanoma	Melanoma
cy80-CD45-neg-A09-S873-comb	Melanoma	Melanoma
cy79-p4-CD45-pos-PD1-pos-A04-S292-comb	T.cell	T.cell.CD8
cy79-p4-CD45-neg-PDL1-pos-G08-S464-comb	Melanoma	Melanoma
cy81-FNA-CD45-neg-F09-S1029-comb	Melanoma	CAF
cy79-p5-CD45-pos-PD1-pos-A04-S580-comb	T.cell	T.cell.CD8
cy82-CD45-neg-2-B02-S206-comb	Melanoma	CAF
cy80-CD45-neg-D04-S904-comb	Melanoma	Melanoma
cy80-CD45-neg-B11-S887-comb	Melanoma	endothelial
cy79-p4-CD45-neg-PDL1-pos-A02-S386-comb	Melanoma	Melanoma
cy80-CD45-neg-E02-S914-comb	Melanoma	Melanoma
cy81-FNA-CD45-neg-E04-S1012-comb	Melanoma	CAF
cy81-Bulk-CD45-neg-E04-S148-comb	Melanoma	CAF
cy79-p5-CD45-pos-PD1-pos-F06-S642-comb	T.cell	T.cell.CD8
cy81-Bulk-CD45-neg-C11-S131-comb	Melanoma	CAF
cy81-Bulk-CD45-neg-D09-S141-comb	Melanoma	CAF
cy80-CD45-neg-G02-S938-comb	Melanoma	Melanoma
cy79-p5-CD45-neg-PDL1-neg-E02-S818-comb	Melanoma	Melanoma
cy82-CD45-pos-3-B11-S23-comb	Melanoma	CAF
cy79-p4-CD45-neg-PDL1-neg-G08-S1136-comb	Melanoma	Melanoma
cy79-p4-CD45-pos-PD1-pos-C11-S323-comb	T.cell	T.cell.CD8
cy81-FNA-CD45-neg-F08-S1028-comb	Melanoma	CAF
cy79-p5-CD45-neg-PDL1-neg-D03-S807-comb	Melanoma	Melanoma
cy79-p4-CD45-neg-PDL1-neg-F08-S1124-comb	Melanoma	Melanoma
cy81-FNA-CD45-neg-G12-S1044-comb	Melanoma	CAF
cy79-p5-CD45-pos-PD1-pos-B04-S592-comb	T.cell	T.cell.CD8
cy79-p5-CD45-pos-PD1-pos-F10-S646-comb	T.cell	T.cell.CD8
cy79-p5-CD45-neg-PDL1-pos-A11-S683-comb	Melanoma	Melanoma
cy79-p5-CD45-neg-PDL1-pos-G11-S755-comb	Melanoma	Melanoma
cy79-p5-CD45-neg-PDL1-pos-C10-S706-comb	Melanoma	Melanoma
cy80-CD45-neg-G07-S943-comb	endothelial	endothelial
cy80-CD45-neg-H08-S956-comb	Melanoma	Melanoma
cy79-p4-CD45-pos-PD1-pos-A03-S291-comb	T.cell	T.cell.CD8
cy80-CD45-neg-D12-S912-comb	CAF	endothelial
cy79-p5-CD45-neg-PDL1-pos-H06-S762-comb	Melanoma	Melanoma
cy79-p4-CD45-neg-PDL1-neg-F12-S1128-comb	Melanoma	Melanoma
cy81-Bulk-CD45-neg-E02-S146-comb	Melanoma	CAF
cy80-CD45-neg-A05-S869-comb	Melanoma	Melanoma
cy79-p4-CD45-pos-PD1-pos-D08-S332-comb	T.cell	T.cell.CD8
cy79-p4-CD45-neg-PDL1-pos-D03-S423-comb	Melanoma	Melanoma
cy79-p4-CD45-neg-PDL1-pos-A04-S388-comb	Melanoma	Melanoma
cy79-p5-CD45-neg-PDL1-neg-C02-S794-comb	Melanoma	Melanoma
cy80-CD45-neg-F05-S929-comb	Melanoma	Melanoma
cy81-FNA-CD45-neg-F06-S1026-comb	Melanoma	CAF
cy79-p4-CD45-neg-PDL1-pos-C02-S410-comb	Melanoma	Melanoma
cy79-p5-CD45-neg-PDL1-pos-C11-S707-comb	Melanoma	Melanoma
cy79-p5-CD45-neg-PDL1-pos-F09-S741-comb	Melanoma	Melanoma
cy79-p5-CD45-pos-PD1-pos-D02-S614-comb	T.cell	T.cell.CD8
cy79-p4-CD45-neg-PDL1-pos-E10-S442-comb	Melanoma	Melanoma
cy82-CD45-pos-1-A04-S484-comb	Melanoma	B.cell
cy79-p4-CD45-neg-PDL1-neg-B04-S1072-comb	Melanoma	Melanoma
cy79-p4-CD45-neg-PDL1-neg-H01-S1141-comb	Melanoma	Melanoma
cy82-CD45-pos-1-G02-S554-comb	macrophage	macrophage
cy79-p4-CD45-neg-PDL1-pos-H11-S479-comb	Melanoma	Melanoma
cy79-p5-CD45-pos-PD1-pos-A07-S583-comb	T.cell	T.cell.CD8
cy81-FNA-CD45-neg-H09-S1053-comb	Melanoma	CAF
cy79-p5-CD45-neg-PDL1-pos-E10-S730-comb	Melanoma	Melanoma
cy79-p5-CD45-neg-PDL1-pos-G02-S746-comb	Melanoma	Melanoma
cy79-p5-CD45-pos-PD1-pos-G04-S652-comb	T.cell	T.cell.CD8
cy82-CD45-pos-3-G08-S80-comb	T.cell	T.cell.CD8
cy79-p5-CD45-neg-PDL1-neg-G04-S844-comb	Melanoma	Melanoma
cy79-p4-CD45-neg-PDL1-pos-B11-S407-comb	Melanoma	Melanoma
cy79-p5-CD45-pos-PD1-pos-C11-S611-comb	T.cell	T.cell.CD8
cy79-p4-CD45-pos-PD1-pos-D02-S326-comb	T.cell	T.cell.CD8
cy79-p4-CD45-pos-PD1-pos-G08-S368-comb	T.cell	T.cell.CD8
cy81-FNA-CD45-neg-F02-S1022-comb	Melanoma	CAF
cy79-p4-CD45-neg-PDL1-pos-D05-S425-comb	Melanoma	Melanoma
cy79-p4-CD45-neg-PDL1-pos-D01-S421-comb	Melanoma	Melanoma
cy79-p5-CD45-pos-PD1-pos-F08-S644-comb	T.cell	T.cell.CD8
cy80-CD45-neg-C06-S894-comb	endothelial	endothelial
cy79-p5-CD45-pos-PD1-pos-F12-S648-comb	T.cell	T.cell.CD8
cy79-p4-CD45-neg-PDL1-neg-H09-S1149-comb	Melanoma	Melanoma
cy81-FNA-CD45-neg-B04-S976-comb	Melanoma	CAF
cy79-p4-CD45-neg-PDL1-neg-F03-S1119-comb	Melanoma	Melanoma
cy79-p4-CD45-neg-PDL1-pos-C04-S412-comb	Melanoma	Melanoma
cy79-p5-CD45-neg-PDL1-pos-G05-S749-comb	Melanoma	Melanoma
cy79-p4-CD45-neg-PDL1-pos-F06-S450-comb	Melanoma	Melanoma
cy82-CD45-pos-3-C11-S35-comb	Melanoma	CAF
cy79-p4-CD45-pos-PD1-pos-A10-S298-comb	T.cell	T.cell.CD8
cy79-p5-CD45-pos-PD1-pos-H02-S662-comb	T.cell	T.cell.CD8
cy81-FNA-CD45-neg-E12-S1020-comb	Melanoma	CAF
cy79-p4-CD45-neg-PDL1-neg-A12-S1068-comb	Melanoma	Melanoma
cy79-p4-CD45-neg-PDL1-neg-B11-S1079-comb	Melanoma	Melanoma
cy79-p5-CD45-neg-PDL1-neg-A05-S773-comb	Melanoma	Melanoma
cy80-CD45-neg-D03-S903-comb	Melanoma	Melanoma
cy79-p4-CD45-pos-PD1-pos-F06-S354-comb	T.cell	T.cell.CD4
cy81-Bulk-CD45-neg-E09-S153-comb	Melanoma	CAF
cy79-p5-CD45-neg-PDL1-neg-F05-S833-comb	Melanoma	Melanoma
cy79-p5-CD45-pos-PD1-pos-E09-S633-comb	T.cell	T.cell.CD8
cy80-CD45-neg-B01-S877-comb	Melanoma	Melanoma
cy82-CD45-pos-1-E08-S536-comb	Melanoma	CAF
cy79-p5-CD45-neg-PDL1-neg-H06-S858-comb	Melanoma	Melanoma
cy79-p4-CD45-neg-PDL1-neg-A03-S1059-comb	Melanoma	Melanoma
cy79-p5-CD45-neg-PDL1-neg-H10-S862-comb	Melanoma	Melanoma
cy80-CD45-neg-C09-S897-comb	Melanoma	Melanoma
cy80-CD45-neg-E12-S924-comb	endothelial	endothelial
cy79-p5-CD45-neg-PDL1-pos-E03-S723-comb	Melanoma	Melanoma
cy79-p4-CD45-neg-PDL1-pos-C12-S420-comb	Melanoma	Melanoma
cy79-p5-CD45-neg-PDL1-pos-E08-S728-comb	Melanoma	Melanoma
cy80-CD45-neg-D07-S907-comb	Melanoma	Melanoma
cy79-p5-CD45-neg-PDL1-neg-H07-S859-comb	Melanoma	Melanoma
cy79-p5-CD45-pos-PD1-pos-E02-S626-comb	Melanoma	Melanoma
cy80-CD45-neg-A03-S867-comb	Melanoma	Melanoma
cy79-p5-CD45-neg-PDL1-neg-G09-S849-comb	Melanoma	Melanoma
cy79-p5-CD45-neg-PDL1-neg-C09-S801-comb	Melanoma	Melanoma
cy79-p4-CD45-pos-PD1-pos-E09-S345-comb	T.cell	T.cell.CD4
cy82-CD45-pos-1-B12-S504-comb	Melanoma	B.cell
cy79-p5-CD45-neg-PDL1-neg-B04-S784-comb	Melanoma	Melanoma
cy80-CD45-neg-H09-S957-comb	Melanoma	Melanoma
cy79-p5-CD45-pos-PD1-pos-G05-S653-comb	T.cell	T.cell.CD8
cy80-CD45-neg-H02-S950-comb	Melanoma	Melanoma
cy79-p5-CD45-pos-PD1-pos-H07-S667-comb	T.cell	T.cell.CD8
cy79-p5-CD45-neg-PDL1-neg-G03-S843-comb	Melanoma	Melanoma
cy79-p4-CD45-neg-PDL1-pos-D12-S432-comb	Melanoma	Melanoma
cy81-Bulk-CD45-neg-C08-S128-comb	Melanoma	CAF
cy79-p4-CD45-neg-PDL1-pos-A08-S392-comb	Melanoma	Melanoma
cy80-CD45-neg-E01-S913-comb	Melanoma	Melanoma
cy79-p5-CD45-pos-PD1-pos-D03-S615-comb	T.cell	T.cell.CD8
cy81-Bulk-CD45-neg-C04-S124-comb	Melanoma	CAF
cy79-p4-CD45-neg-PDL1-pos-F11-S455-comb	Melanoma	Melanoma
cy82-CD45-pos-1-H05-S569-comb	Melanoma	CAF
cy79-p5-CD45-pos-PD1-pos-D09-S621-comb	B.cell	B.cell
cy80-CD45-neg-H03-S951-comb	Melanoma	Melanoma
cy81-Bulk-CD45-neg-B03-S111-comb	Melanoma	CAF
cy81-Bulk-CD45-neg-E08-S152-comb	Melanoma	CAF
cy79-p4-CD45-neg-PDL1-neg-D06-S1098-comb	Melanoma	Melanoma
cy79-p5-CD45-pos-PD1-pos-C07-S607-comb	T.cell	T.cell.CD4
cy79-p4-CD45-neg-PDL1-neg-B09-S1077-comb	Melanoma	Melanoma
cy79-p4-CD45-neg-PDL1-pos-B10-S406-comb	Melanoma	Melanoma
cy79-p4-CD45-pos-PD1-pos-E07-S343-comb	T.cell	T.cell.CD8
cy82-CD45-pos-1-F08-S548-comb	T.cell	T.cell
cy80-CD45-neg-D10-S910-comb	Melanoma	Melanoma
cy79-p5-CD45-neg-PDL1-pos-F02-S734-comb	Melanoma	Melanoma
cy79-p5-CD45-neg-PDL1-neg-G07-S847-comb	Melanoma	Melanoma
cy79-p4-CD45-neg-PDL1-neg-H03-S1143-comb	Melanoma	Melanoma
cy79-p4-CD45-neg-PDL1-neg-G01-S1129-comb	Melanoma	Melanoma
cy79-p4-CD45-neg-PDL1-neg-H10-S1150-comb	Melanoma	Melanoma
cy79-p4-CD45-pos-PD1-pos-F01-S349-comb	T.cell	T.cell.CD8
cy79-p4-CD45-neg-PDL1-pos-D02-S422-comb	Melanoma	Melanoma
cy79-p4-CD45-pos-PD1-pos-C10-S322-comb	T.cell	T.cell.CD4
cy80-CD45-neg-F12-S936-comb	endothelial	endothelial
cy80-CD45-neg-F10-S934-comb	endothelial	endothelial
cy79-p4-CD45-neg-PDL1-pos-A11-S395-comb	Melanoma	Melanoma
cy79-p4-CD45-neg-PDL1-neg-G07-S1135-comb	Melanoma	Melanoma
cy79-p4-CD45-neg-PDL1-pos-C10-S418-comb	Melanoma	Melanoma
cy79-p5-CD45-pos-PD1-pos-G12-S660-comb	T.cell	T.cell.CD8
cy79-p4-CD45-neg-PDL1-pos-E02-S434-comb	Melanoma	Melanoma
cy79-p5-CD45-pos-PD1-pos-E04-S628-comb	T.cell	T.cell.CD8
cy79-p4-CD45-neg-PDL1-pos-F09-S453-comb	Melanoma	Melanoma
cy79-p5-CD45-pos-PD1-pos-B08-S596-comb	T.cell	T.cell.CD8
cy79-p4-CD45-pos-PD1-pos-B10-S310-comb	B.cell	B.cell
cy80-CD45-neg-D09-S909-comb	Melanoma	Melanoma
cy79-p4-CD45-neg-PDL1-neg-C11-S1091-comb	Melanoma	Melanoma
cy79-p4-CD45-pos-PD1-pos-F04-S352-comb	T.cell	T.cell.CD8
cy79-p5-CD45-neg-PDL1-pos-B04-S688-comb	Melanoma	Melanoma
cy81-Bulk-CD45-neg-F05-S161-comb	Melanoma	CAF
cy79-p5-CD45-neg-PDL1-pos-E06-S726-comb	Melanoma	Melanoma
cy81-FNA-CD45-neg-G03-S1035-comb	Melanoma	Melanoma
cy79-p5-CD45-pos-PD1-pos-H06-S666-comb	T.cell	T.cell.CD8
cy79-p5-CD45-pos-PD1-pos-F02-S638-comb	T.cell	T.cell.CD8
cy79-p5-CD45-neg-PDL1-neg-F11-S839-comb	Melanoma	Melanoma
cy79-p5-CD45-neg-PDL1-neg-F02-S830-comb	Melanoma	Melanoma
cy81-FNA-CD45-neg-G09-S1041-comb	Melanoma	CAF
cy79-p4-CD45-pos-PD1-pos-G05-S365-comb	T.cell	T.cell.CD8
cy79-p4-CD45-neg-PDL1-pos-G03-S459-comb	Melanoma	Melanoma
cy79-p5-CD45-neg-PDL1-neg-A12-S780-comb	Melanoma	Melanoma
cy80-CD45-neg-B05-S881-comb	Melanoma	endothelial
cy79-p4-CD45-neg-PDL1-neg-A08-S1064-comb	Melanoma	Melanoma
cy80-CD45-neg-D11-S911-comb	Melanoma	Melanoma
cy82-CD45-neg-2-H12-S288-comb	Melanoma	CAF
cy79-p4-CD45-pos-PD1-pos-G02-S362-comb	T.cell	T.cell.CD8
cy80-CD45-neg-H05-S953-comb	endothelial	endothelial
cy79-p4-CD45-neg-PDL1-neg-E01-S1105-comb	Melanoma	Melanoma
cy79-p4-CD45-neg-PDL1-neg-B03-S1071-comb	Melanoma	Melanoma
cy79-p5-CD45-neg-PDL1-neg-A11-S779-comb	Melanoma	Melanoma
cy79-p4-CD45-neg-PDL1-neg-D04-S1096-comb	Melanoma	Melanoma
cy80-CD45-neg-E06-S918-comb	Melanoma	Melanoma
cy79-p5-CD45-neg-PDL1-pos-H03-S759-comb	Melanoma	Melanoma
cy79-p5-CD45-neg-PDL1-neg-A07-S775-comb	Melanoma	Melanoma
cy79-p4-CD45-neg-PDL1-pos-C05-S413-comb	Melanoma	Melanoma
cy79-p4-CD45-neg-PDL1-pos-D08-S428-comb	Melanoma	Melanoma
cy79-p5-CD45-neg-PDL1-pos-H11-S767-comb	Melanoma	Melanoma
cy80-CD45-neg-B04-S880-comb	Melanoma	Melanoma
cy79-p4-CD45-neg-PDL1-neg-B10-S1078-comb	Melanoma	Melanoma
cy82-CD45-pos-1-C12-S516-comb	CAF	endothelial
cy79-p4-CD45-pos-PD1-pos-F02-S350-comb	T.cell	T.cell.CD8
cy82-CD45-pos-3-C08-S32-comb	Melanoma	T.cell
cy82-CD45-pos-1-H09-S573-comb	T.cell	T.cell.CD4
cy81-FNA-CD45-neg-F12-S1032-comb	Melanoma	CAF
cy79-p4-CD45-neg-PDL1-neg-F02-S1118-comb	Melanoma	Melanoma
cy79-p5-CD45-pos-PD1-pos-D04-S616-comb	T.cell	T.cell.CD8
cy79-p5-CD45-pos-PD1-pos-G08-S656-comb	T.cell	T.cell.CD8
cy79-p5-CD45-neg-PDL1-pos-G03-S747-comb	Melanoma	Melanoma
cy79-p4-CD45-pos-PD1-pos-D06-S330-comb	T.cell	T.cell.CD4
cy79-p5-CD45-pos-PD1-pos-E10-S634-comb	T.cell	T.cell.CD8
cy79-p4-CD45-neg-PDL1-pos-A12-S396-comb	Melanoma	Melanoma
cy79-p5-CD45-neg-PDL1-pos-H10-S766-comb	Melanoma	Melanoma
cy80-CD45-neg-D01-S901-comb	Melanoma	Melanoma
cy80-CD45-neg-C02-S890-comb	Melanoma	Melanoma
cy80-CD45-neg-E10-S922-comb	Melanoma	Melanoma
cy79-p4-CD45-neg-PDL1-neg-H04-S1144-comb	Melanoma	Melanoma
cy79-p4-CD45-neg-PDL1-neg-C02-S1082-comb	Melanoma	Melanoma
cy79-p4-CD45-neg-PDL1-pos-C11-S419-comb	Melanoma	Melanoma
cy79-p4-CD45-neg-PDL1-neg-G03-S1131-comb	Melanoma	Melanoma
cy79-p4-CD45-neg-PDL1-neg-F07-S1123-comb	Melanoma	Melanoma
cy79-p4-CD45-neg-PDL1-neg-C09-S1089-comb	Melanoma	Melanoma
cy79-p5-CD45-neg-PDL1-neg-D10-S814-comb	Melanoma	Melanoma
cy81-Bulk-CD45-neg-G04-S172-comb	Melanoma	CAF
cy79-p5-CD45-pos-PD1-pos-E01-S625-comb	T.cell	T.cell.CD8
cy79-p5-CD45-neg-PDL1-neg-F08-S836-comb	Melanoma	Melanoma
cy79-p4-CD45-neg-PDL1-neg-D11-S1103-comb	Melanoma	Melanoma
cy80-CD45-neg-C10-S898-comb	B.cell	B.cell
cy82-CD45-pos-1-F01-S541-comb	B.cell	B.cell
cy79-p4-CD45-neg-PDL1-neg-F09-S1125-comb	Melanoma	Melanoma
cy79-p4-CD45-pos-PD1-pos-G03-S363-comb	T.cell	T.cell.CD8
cy79-p5-CD45-neg-PDL1-pos-G07-S751-comb	Melanoma	Melanoma
cy81-Bulk-CD45-neg-G07-S175-comb	Melanoma	Melanoma
cy79-p5-CD45-pos-PD1-pos-F03-S639-comb	T.cell	T.cell.CD8
cy79-p5-CD45-neg-PDL1-pos-G04-S748-comb	Melanoma	Melanoma
cy79-p4-CD45-pos-PD1-pos-E01-S337-comb	T.cell	T.cell.CD4
cy79-p4-CD45-neg-PDL1-pos-B06-S402-comb	Melanoma	Melanoma
cy79-p4-CD45-pos-PD1-pos-F03-S351-comb	T.cell	T.cell.CD8
cy79-p5-CD45-neg-PDL1-pos-F05-S737-comb	Melanoma	Melanoma
cy82-CD45-pos-1-D06-S522-comb	CAF	endothelial
cy81-Bulk-CD45-neg-G02-S170-comb	Melanoma	endothelial
cy80-CD45-neg-A04-S868-comb	endothelial	endothelial
cy79-p4-CD45-neg-PDL1-neg-A11-S1067-comb	Melanoma	Melanoma
cy79-p4-CD45-neg-PDL1-neg-G06-S1134-comb	Melanoma	Melanoma
cy79-p4-CD45-pos-PD1-pos-G12-S372-comb	T.cell	T.cell.CD8
cy80-CD45-neg-C08-S896-comb	Melanoma	macrophage
cy80-CD45-neg-C03-S891-comb	Melanoma	Melanoma
cy79-p4-CD45-pos-PD1-pos-H03-S375-comb	T.cell	T.cell.CD8
cy79-p5-CD45-pos-PD1-pos-B01-S589-comb	T.cell	T.cell.CD8
cy79-p5-CD45-neg-PDL1-pos-B09-S693-comb	Melanoma	Melanoma
cy82-CD45-pos-3-H01-S85-comb	Melanoma	CAF
cy79-p5-CD45-neg-PDL1-neg-D05-S809-comb	Melanoma	Melanoma
cy79-p4-CD45-neg-PDL1-pos-B05-S401-comb	T.cell	Melanoma
cy79-p5-CD45-neg-PDL1-neg-C04-S796-comb	Melanoma	Melanoma
cy79-p4-CD45-neg-PDL1-neg-G12-S1140-comb	Melanoma	Melanoma
cy82-CD45-pos-3-A07-S7-comb	NK.cell	T.cell
cy79-p5-CD45-neg-PDL1-pos-A05-S677-comb	Melanoma	Melanoma
cy79-p5-CD45-pos-PD1-pos-D06-S618-comb	T.cell	T.cell.CD4
cy79-p5-CD45-pos-PD1-pos-C05-S605-comb	T.cell	T.cell.CD8
cy80-CD45-neg-F01-S925-comb	Melanoma	Melanoma
cy81-Bulk-CD45-neg-G06-S174-comb	Melanoma	CAF
cy79-p4-CD45-neg-PDL1-pos-G04-S460-comb	Melanoma	Melanoma
cy79-p5-CD45-pos-PD1-pos-D01-S613-comb	T.cell	T.cell
cy79-p5-CD45-neg-PDL1-pos-F10-S742-comb	Melanoma	Melanoma
cy79-p4-CD45-pos-PD1-pos-F12-S360-comb	T.cell	T.cell
cy80-CD45-neg-D02-S902-comb	Melanoma	Melanoma
cy79-p4-CD45-neg-PDL1-neg-B07-S1075-comb	Melanoma	Melanoma
cy79-p4-CD45-neg-PDL1-pos-B03-S399-comb	Melanoma	Melanoma
cy82-CD45-pos-3-H10-S94-comb	T.cell	T.cell.CD8
cy80-CD45-neg-B08-S884-comb	Melanoma	Melanoma
cy79-p5-CD45-neg-PDL1-pos-D09-S717-comb	Melanoma	Melanoma
cy80-CD45-neg-F08-S932-comb	Melanoma	Melanoma
cy79-p4-CD45-pos-PD1-pos-H07-S379-comb	T.cell	T.cell.CD8
cy81-FNA-CD45-neg-E09-S1017-comb	Melanoma	CAF
cy79-p4-CD45-pos-PD1-pos-C09-S321-comb	T.cell	T.cell.CD8
cy79-p5-CD45-neg-PDL1-pos-C04-S700-comb	Melanoma	Melanoma
cy82-CD45-pos-1-G10-S562-comb	T.cell	T.cell.CD4
cy82-CD45-pos-1-B11-S503-comb	Melanoma	CAF
cy79-p4-CD45-neg-PDL1-pos-D09-S429-comb	Melanoma	Melanoma
cy82-CD45-pos-1-D01-S517-comb	Melanoma	CAF
cy82-CD45-pos-3-B12-S24-comb	macrophage	macrophage
cy79-p4-CD45-neg-PDL1-pos-H05-S473-comb	Melanoma	Melanoma
cy79-p4-CD45-neg-PDL1-pos-B08-S404-comb	Melanoma	Melanoma
cy80-CD45-neg-E05-S917-comb	Melanoma	Melanoma
cy79-p5-CD45-pos-PD1-pos-E06-S630-comb	T.cell	T.cell.CD8
cy79-p4-CD45-neg-PDL1-pos-C06-S414-comb	Melanoma	Melanoma
cy79-p5-CD45-pos-PD1-pos-B10-S598-comb	T.cell	T.cell.CD8
cy81-Bulk-CD45-neg-H12-S192-comb	Melanoma	CAF
cy81-FNA-CD45-neg-D01-S997-comb	Melanoma	CAF
cy79-p5-CD45-neg-PDL1-pos-H09-S765-comb	Melanoma	Melanoma
cy79-p4-CD45-neg-PDL1-neg-C08-S1088-comb	Melanoma	Melanoma
cy79-p5-CD45-neg-PDL1-neg-A09-S777-comb	Melanoma	Melanoma
cy81-FNA-CD45-neg-D03-S999-comb	Melanoma	CAF
cy81-FNA-CD45-neg-E06-S1014-comb	Melanoma	CAF
cy79-p4-CD45-pos-PD1-pos-E11-S347-comb	T.cell	T.cell.CD8
cy79-p4-CD45-neg-PDL1-pos-B07-S403-comb	Melanoma	Melanoma
cy79-p5-CD45-pos-PD1-pos-A03-S579-comb	T.cell	T.cell.CD8
cy81-FNA-CD45-neg-C11-S995-comb	Melanoma	CAF
cy80-CD45-neg-B03-S879-comb	Melanoma	Melanoma
cy79-p4-CD45-pos-PD1-pos-F10-S358-comb	T.cell	T.cell.CD4
cy82-CD45-pos-3-C07-S31-comb	T.cell	T.cell.CD4
cy79-p4-CD45-neg-PDL1-pos-A06-S390-comb	Melanoma	Melanoma
cy79-p4-CD45-neg-PDL1-neg-H05-S1145-comb	Melanoma	Melanoma
cy79-p4-CD45-pos-PD1-pos-F05-S353-comb	T.cell	T.cell.CD8
cy79-p4-CD45-neg-PDL1-neg-E09-S1113-comb	Melanoma	Melanoma
cy79-p4-CD45-pos-PD1-pos-F11-S359-comb	T.cell	T.cell.CD8
cy79-p5-CD45-pos-PD1-pos-C02-S602-comb	T.cell	T.cell.CD8
cy81-Bulk-CD45-neg-D01-S133-comb	Melanoma	CAF
cy79-p5-CD45-neg-PDL1-neg-G08-S848-comb	Melanoma	Melanoma
cy79-p4-CD45-neg-PDL1-pos-F04-S448-comb	Melanoma	Melanoma
cy81-Bulk-CD45-neg-E03-S147-comb	endothelial	endothelial
cy79-p5-CD45-neg-PDL1-pos-B03-S687-comb	Melanoma	Melanoma
cy79-p4-CD45-pos-PD1-pos-A08-S296-comb	T.cell	T.cell.CD4
cy79-p4-CD45-pos-PD1-pos-F09-S357-comb	T.cell	T.cell.CD8
cy79-p5-CD45-pos-PD1-pos-B03-S591-comb	T.cell	T.cell.CD8
cy79-p5-CD45-pos-PD1-pos-G07-S655-comb	T.cell	T.cell.CD8
cy79-p4-CD45-neg-PDL1-neg-D08-S1100-comb	Melanoma	Melanoma
cy79-p5-CD45-pos-PD1-pos-D05-S617-comb	T.cell	T.cell.CD8
cy79-p5-CD45-pos-PD1-pos-A08-S584-comb	T.cell	T.cell.CD8
cy82-CD45-pos-3-A12-S12-comb	Melanoma	CAF
cy79-p4-CD45-pos-PD1-pos-G11-S371-comb	T.cell	T.cell.CD8
cy79-p5-CD45-neg-PDL1-neg-F04-S832-comb	Melanoma	Melanoma
cy81-Bulk-CD45-neg-B02-S110-comb	Melanoma	CAF
cy80-CD45-neg-A06-S870-comb	Melanoma	Melanoma
cy79-p4-CD45-pos-PD1-pos-A02-S290-comb	T.cell	T.cell
cy79-p4-CD45-neg-PDL1-pos-B12-S408-comb	Melanoma	Melanoma
cy79-p4-CD45-neg-PDL1-pos-G09-S465-comb	Melanoma	Melanoma
cy81-Bulk-CD45-neg-B04-S112-comb	Melanoma	CAF
cy82-CD45-pos-3-H12-S96-comb	Melanoma	CAF
cy79-p5-CD45-neg-PDL1-neg-H11-S863-comb	Melanoma	Melanoma
cy79-p4-CD45-pos-PD1-pos-E08-S344-comb	T.cell	T.cell.CD8
cy79-p4-CD45-pos-PD1-pos-G04-S364-comb	T.cell	T.cell.CD8
cy79-p5-CD45-neg-PDL1-neg-D02-S806-comb	Melanoma	Melanoma
cy79-p5-CD45-neg-PDL1-neg-B07-S787-comb	Melanoma	Melanoma
cy82-CD45-pos-3-B08-S20-comb	NK.cell	T.cell.CD8
cy79-p4-CD45-neg-PDL1-pos-F01-S445-comb	Melanoma	Melanoma
cy82-CD45-pos-1-H12-S576-comb	Melanoma	CAF
cy81-FNA-CD45-neg-D12-S1008-comb	Melanoma	CAF
cy79-p5-CD45-neg-PDL1-neg-A08-S776-comb	Melanoma	Melanoma
cy79-p5-CD45-pos-PD1-pos-H01-S661-comb	T.cell	T.cell.CD8
cy79-p4-CD45-neg-PDL1-neg-B12-S1080-comb	Melanoma	Melanoma
cy79-p4-CD45-pos-PD1-pos-D09-S333-comb	T.cell	T.cell.CD8
cy79-p4-CD45-neg-PDL1-neg-G02-S1130-comb	Melanoma	Melanoma
cy79-p5-CD45-pos-PD1-pos-H04-S664-comb	T.cell	T.cell.CD8
cy79-p5-CD45-neg-PDL1-pos-C05-S701-comb	Melanoma	Melanoma
cy82-CD45-pos-3-A08-S8-comb	Melanoma	CAF
cy81-FNA-CD45-neg-E08-S1016-comb	Melanoma	CAF
cy81-Bulk-CD45-neg-A07-S103-comb	Melanoma	CAF
cy79-p5-CD45-neg-PDL1-pos-E01-S721-comb	Melanoma	Melanoma
cy79-p4-CD45-pos-PD1-pos-A07-S295-comb	T.cell	T.cell.CD8
cy79-p4-CD45-pos-PD1-pos-H12-S384-comb	T.cell	T.cell.CD8
cy81-Bulk-CD45-neg-H07-S187-comb	Melanoma	CAF
cy79-p4-CD45-pos-PD1-pos-H08-S380-comb	T.cell	T.cell.CD4
cy79-p4-CD45-neg-PDL1-neg-A10-S1066-comb	Melanoma	Melanoma
cy79-p4-CD45-neg-PDL1-pos-G10-S466-comb	Melanoma	Melanoma
cy79-p4-CD45-pos-PD1-pos-E03-S339-comb	T.cell	T.cell.CD8
cy79-p5-CD45-pos-PD1-pos-A11-S587-comb	T.cell	T.cell.CD4
cy79-p5-CD45-pos-PD1-pos-A02-S578-comb	T.cell	T.cell.CD8
cy79-p4-CD45-neg-PDL1-pos-F10-S454-comb	Melanoma	Melanoma
cy81-FNA-CD45-neg-E01-S1009-comb	Melanoma	CAF
cy79-p5-CD45-neg-PDL1-pos-G06-S750-comb	Melanoma	Melanoma
cy81-FNA-CD45-neg-F01-S1021-comb	Melanoma	CAF
cy79-p5-CD45-neg-PDL1-pos-C02-S698-comb	Melanoma	Melanoma
cy79-p4-CD45-pos-PD1-pos-H02-S374-comb	T.cell	T.cell.CD4
cy79-p4-CD45-neg-PDL1-neg-A02-S1058-comb	Melanoma	Melanoma
cy79-p5-CD45-neg-PDL1-pos-D07-S715-comb	Melanoma	Melanoma
cy81-FNA-CD45-neg-H02-S1046-comb	Melanoma	CAF
cy82-CD45-pos-1-C04-S508-comb	T.cell	T.cell
cy81-FNA-CD45-neg-B03-S975-comb	Melanoma	CAF
cy81-Bulk-CD45-neg-H02-S182-comb	Melanoma	CAF
cy80-CD45-neg-A10-S874-comb	Melanoma	Melanoma
cy79-p5-CD45-neg-PDL1-neg-E04-S820-comb	Melanoma	Melanoma
cy79-p5-CD45-pos-PD1-pos-B02-S590-comb	T.cell	T.cell.CD8
cy79-p4-CD45-pos-PD1-pos-B06-S306-comb	T.cell	T.cell.CD4
cy81-FNA-CD45-neg-E10-S1018-comb	Melanoma	CAF
cy79-p4-CD45-neg-PDL1-pos-G02-S458-comb	Melanoma	Melanoma
cy79-p5-CD45-pos-PD1-pos-D10-S622-comb	T.cell	T.cell.CD8
cy79-p5-CD45-pos-PD1-pos-B05-S593-comb	T.cell	T.cell.CD8
cy79-p5-CD45-neg-PDL1-pos-B08-S692-comb	Melanoma	Melanoma
cy79-p4-CD45-pos-PD1-pos-C02-S314-comb	T.cell	T.cell.CD8
cy81-FNA-CD45-neg-H10-S1054-comb	Melanoma	endothelial
cy79-p4-CD45-neg-PDL1-neg-H07-S1147-comb	Melanoma	Melanoma
cy79-p4-CD45-pos-PD1-pos-H01-S373-comb	T.cell	T.cell.CD8
cy79-p5-CD45-neg-PDL1-pos-F03-S735-comb	Melanoma	Melanoma
cy79-p5-CD45-neg-PDL1-pos-B12-S696-comb	Melanoma	Melanoma
cy79-p5-CD45-neg-PDL1-neg-D08-S812-comb	Melanoma	Melanoma
cy82-CD45-pos-3-G11-S83-comb	Melanoma	endothelial
cy81-FNA-CD45-neg-H11-S1055-comb	Melanoma	CAF
cy79-p4-CD45-neg-PDL1-neg-F04-S1120-comb	Melanoma	Melanoma
cy79-p5-CD45-neg-PDL1-pos-D10-S718-comb	Melanoma	Melanoma
cy79-p4-CD45-neg-PDL1-neg-H02-S1142-comb	Melanoma	Melanoma
cy79-p4-CD45-neg-PDL1-pos-B09-S405-comb	Melanoma	Melanoma
cy79-p5-CD45-neg-PDL1-pos-B11-S695-comb	Melanoma	Melanoma
cy79-p5-CD45-neg-PDL1-pos-G08-S752-comb	Melanoma	Melanoma
cy79-p5-CD45-pos-PD1-pos-D08-S620-comb	T.cell	T.cell.CD8
cy79-p4-CD45-pos-PD1-pos-D07-S331-comb	T.cell	T.cell.CD8
cy79-p5-CD45-neg-PDL1-neg-H08-S860-comb	Melanoma	Melanoma
cy79-p5-CD45-pos-PD1-pos-E07-S631-comb	T.cell	T.cell.CD8
cy79-p4-CD45-pos-PD1-pos-E02-S338-comb	T.cell	T.cell.CD8
cy79-p5-CD45-pos-PD1-pos-D11-S623-comb	T.cell	T.cell.CD8
cy79-p4-CD45-pos-PD1-pos-D05-S329-comb	T.cell	T.cell
cy79-p5-CD45-pos-PD1-pos-G06-S654-comb	T.cell	T.cell.CD8
cy79-p4-CD45-neg-PDL1-pos-E07-S439-comb	Melanoma	Melanoma
cy79-p4-CD45-neg-PDL1-pos-A05-S389-comb	Melanoma	Melanoma
cy79-p5-CD45-pos-PD1-pos-G11-S659-comb	T.cell	T.cell.CD8
cy80-CD45-neg-C11-S899-comb	Melanoma	Melanoma
cy79-p5-CD45-pos-PD1-pos-H11-S671-comb	T.cell	T.cell.CD8
cy80-CD45-neg-C07-S895-comb	Melanoma	Melanoma
cy79-p5-CD45-neg-PDL1-pos-A08-S680-comb	Melanoma	Melanoma
cy80-CD45-neg-F07-S931-comb	endothelial	endothelial
cy79-p5-CD45-neg-PDL1-neg-B12-S792-comb	Melanoma	Melanoma
cy79-p4-CD45-neg-PDL1-pos-B01-S397-comb	Melanoma	Melanoma
cy79-p4-CD45-neg-PDL1-pos-G01-S457-comb	Melanoma	Melanoma
cy79-p5-CD45-neg-PDL1-pos-F07-S739-comb	Melanoma	Melanoma
cy79-p4-CD45-neg-PDL1-pos-F08-S452-comb	Melanoma	Melanoma
cy79-p5-CD45-neg-PDL1-neg-F09-S837-comb	Melanoma	Melanoma
cy79-p4-CD45-pos-PD1-pos-C08-S320-comb	B.cell	T.cell.CD8
cy81-Bulk-CD45-neg-E11-S155-comb	Melanoma	CAF
cy80-CD45-neg-B02-S878-comb	Melanoma	Melanoma
cy79-p4-CD45-neg-PDL1-pos-E04-S436-comb	Melanoma	Melanoma
cy79-p5-CD45-neg-PDL1-pos-E12-S732-comb	Melanoma	Melanoma
cy80-CD45-neg-B12-S888-comb	Melanoma	Melanoma
cy79-p4-CD45-pos-PD1-pos-C03-S315-comb	T.cell	T.cell.CD8
cy79-p5-CD45-pos-PD1-pos-C12-S612-comb	T.cell	T.cell.CD8
cy79-p4-CD45-neg-PDL1-neg-D10-S1102-comb	Melanoma	Melanoma
cy81-FNA-CD45-neg-C07-S991-comb	Melanoma	CAF
cy82-CD45-pos-3-D04-S40-comb	CAF	endothelial
cy79-p4-CD45-pos-PD1-pos-H05-S377-comb	T.cell	T.cell.CD4
cy79-p5-CD45-pos-PD1-pos-H12-S672-comb	T.cell	T.cell.CD8
cy79-p4-CD45-pos-PD1-pos-B12-S312-comb	T.cell	T.cell.CD8
cy79-p4-CD45-neg-PDL1-neg-G11-S1139-comb	Melanoma	Melanoma
cy80-CD45-neg-B10-S886-comb	Melanoma	Melanoma
cy80-CD45-neg-A07-S871-comb	Melanoma	Melanoma
cy79-p4-CD45-neg-PDL1-neg-B06-S1074-comb	Melanoma	Melanoma
cy79-p4-CD45-pos-PD1-pos-A11-S299-comb	T.cell	T.cell
cy80-CD45-neg-E04-S916-comb	Melanoma	Melanoma
cy79-p5-CD45-pos-PD1-pos-G09-S657-comb	T.cell	T.cell.CD8
cy79-p5-CD45-pos-PD1-pos-C06-S606-comb	T.cell	T.cell.CD8
cy79-p4-CD45-pos-PD1-pos-B08-S308-comb	T.cell	T.cell.CD8
cy79-p4-CD45-neg-PDL1-neg-C04-S1084-comb	B.cell	Melanoma
cy79-p4-CD45-neg-PDL1-pos-B04-S400-comb	Melanoma	Melanoma
cy81-Bulk-CD45-neg-D05-S137-comb	Melanoma	CAF
cy82-CD45-pos-3-G06-S78-comb	Melanoma	CAF
cy80-CD45-neg-C01-S889-comb	Melanoma	Melanoma
cy81-Bulk-CD45-neg-E10-S154-comb	Melanoma	CAF
cy82-CD45-pos-1-D05-S521-comb	Melanoma	T.cell.CD4
cy81-Bulk-CD45-neg-H11-S191-comb	Melanoma	CAF
cy79-p5-CD45-neg-PDL1-pos-H12-S768-comb	Melanoma	Melanoma
cy79-p5-CD45-pos-PD1-pos-E05-S629-comb	T.cell	T.cell.CD8
cy79-p4-CD45-neg-PDL1-neg-A04-S1060-comb	Melanoma	Melanoma
cy79-p4-CD45-pos-PD1-pos-B01-S301-comb	T.cell	T.cell.CD8
cy79-p5-CD45-pos-PD1-pos-F07-S643-comb	T.cell	T.cell.CD8
cy79-p4-CD45-neg-PDL1-neg-C05-S1085-comb	Melanoma	Melanoma
cy81-Bulk-CD45-neg-D10-S142-comb	Melanoma	CAF
cy79-p5-CD45-pos-PD1-pos-F01-S637-comb	T.cell	T.cell.CD8
cy79-p4-CD45-neg-PDL1-neg-B05-S1073-comb	Melanoma	Melanoma
cy79-p5-CD45-neg-PDL1-pos-D02-S710-comb	Melanoma	Melanoma
cy79-p4-CD45-neg-PDL1-neg-G09-S1137-comb	Melanoma	Melanoma
cy79-p5-CD45-pos-PD1-pos-B06-S594-comb	T.cell	T.cell.CD8
cy79-p4-CD45-pos-PD1-pos-E10-S346-comb	T.cell	T.cell
cy81-Bulk-CD45-neg-F02-S158-comb	Melanoma	CAF
cy82-CD45-neg-2-E02-S242-comb	CAF	endothelial
cy79-p5-CD45-neg-PDL1-neg-C12-S804-comb	Melanoma	Melanoma
cy79-p4-CD45-neg-PDL1-neg-G05-S1133-comb	Melanoma	Melanoma
cy79-p4-CD45-neg-PDL1-neg-E03-S1107-comb	Melanoma	Melanoma
cy81-FNA-CD45-neg-G07-S1039-comb	Melanoma	CAF
cy80-CD45-neg-A12-S876-comb	Melanoma	Melanoma
cy79-p5-CD45-pos-PD1-pos-F11-S647-comb	T.cell	T.cell.CD8
cy79-p4-CD45-pos-PD1-pos-B09-S309-comb	T.cell	T.cell.CD8
cy81-FNA-CD45-neg-G05-S1037-comb	Melanoma	CAF
cy79-p5-CD45-pos-PD1-pos-E11-S635-comb	T.cell	T.cell.CD8
cy79-p4-CD45-pos-PD1-pos-C07-S319-comb	T.cell	T.cell.CD8
cy79-p4-CD45-pos-PD1-pos-B04-S304-comb	T.cell	T.cell.CD8
cy79-p5-CD45-neg-PDL1-neg-G02-S842-comb	Melanoma	Melanoma
cy79-p4-CD45-pos-PD1-pos-G09-S369-comb	T.cell	T.cell.CD8
cy81-Bulk-CD45-neg-H03-S183-comb	Melanoma	CAF
cy79-p5-CD45-neg-PDL1-neg-A10-S778-comb	Melanoma	Melanoma
cy79-p4-CD45-pos-PD1-pos-B02-S302-comb	T.cell	T.cell.CD8
cy79-p4-CD45-neg-PDL1-pos-E06-S438-comb	Melanoma	Melanoma
cy79-p5-CD45-neg-PDL1-pos-G09-S753-comb	Melanoma	endothelial
cy79-p5-CD45-neg-PDL1-neg-H12-S864-comb	Melanoma	Melanoma
cy79-p4-CD45-neg-PDL1-pos-F05-S449-comb	Melanoma	Melanoma
cy80-CD45-neg-B06-S882-comb	endothelial	endothelial
cy79-p5-CD45-neg-PDL1-pos-H02-S758-comb	Melanoma	Melanoma
cy79-p5-CD45-neg-PDL1-pos-G10-S754-comb	Melanoma	Melanoma
cy79-p4-CD45-neg-PDL1-neg-C06-S1086-comb	Melanoma	Melanoma
cy79-p4-CD45-pos-PD1-pos-G10-S370-comb	T.cell	T.cell.CD8
cy79-p5-CD45-pos-PD1-pos-H03-S663-comb	T.cell	T.cell.CD8
cy82-CD45-pos-1-E06-S534-comb	T.cell	T.cell.CD4
cy82-CD45-pos-1-B09-S501-comb	T.cell	T.cell.CD4
cy79-p4-CD45-pos-PD1-pos-H09-S381-comb	T.cell	T.cell.CD8
cy79-p4-CD45-neg-PDL1-pos-E09-S441-comb	Melanoma	Melanoma
cy79-p4-CD45-neg-PDL1-pos-D06-S426-comb	Melanoma	Melanoma
cy79-p4-CD45-neg-PDL1-pos-C07-S415-comb	Melanoma	Melanoma
cy79-p5-CD45-neg-PDL1-neg-E03-S819-comb	Melanoma	Melanoma
cy79-p5-CD45-neg-PDL1-pos-F06-S738-comb	Melanoma	Melanoma
cy79-p4-CD45-neg-PDL1-pos-C09-S417-comb	Melanoma	Melanoma
cy79-p5-CD45-neg-PDL1-neg-H05-S857-comb	Melanoma	Melanoma
cy79-p4-CD45-neg-PDL1-pos-E11-S443-comb	Melanoma	Melanoma
cy79-p5-CD45-neg-PDL1-neg-A03-S771-comb	Melanoma	Melanoma
cy80-CD45-neg-G06-S942-comb	Melanoma	Melanoma
cy79-p4-CD45-pos-PD1-pos-C05-S317-comb	T.cell	T.cell.CD8
cy79-p5-CD45-pos-PD1-pos-C08-S608-comb	T.cell	T.cell.CD8
cy79-p5-CD45-neg-PDL1-neg-E06-S822-comb	Melanoma	Melanoma
cy79-p5-CD45-neg-PDL1-pos-E02-S722-comb	Melanoma	Melanoma
cy82-CD45-pos-3-C06-S30-comb	Melanoma	macrophage
cy82-CD45-pos-1-A07-S487-comb	T.cell	T.cell
cy82-CD45-pos-3-E02-S50-comb	Melanoma	CAF
cy80-CD45-neg-G09-S945-comb	Melanoma	Melanoma
cy79-p4-CD45-neg-PDL1-neg-F11-S1127-comb	Melanoma	Melanoma
cy79-p5-CD45-neg-PDL1-neg-D07-S811-comb	Melanoma	Melanoma
cy82-CD45-pos-3-G12-S84-comb	Melanoma	CAF
cy79-p5-CD45-neg-PDL1-pos-D03-S711-comb	Melanoma	Melanoma
cy79-p5-CD45-neg-PDL1-neg-B11-S791-comb	Melanoma	Melanoma
cy79-p5-CD45-neg-PDL1-pos-E07-S727-comb	Melanoma	Melanoma
cy79-p5-CD45-pos-PD1-pos-C04-S604-comb	T.cell	T.cell.CD8
cy82-CD45-pos-1-E09-S537-comb	T.cell	T.cell.CD4
cy82-CD45-pos-1-G08-S560-comb	Melanoma	CAF
cy79-p4-CD45-pos-PD1-pos-D03-S327-comb	T.cell	T.cell.CD4
cy79-p5-CD45-pos-PD1-pos-C09-S609-comb	T.cell	T.cell.CD8
cy79-p4-CD45-pos-PD1-pos-D11-S335-comb	T.cell	T.cell.CD8
cy81-FNA-CD45-neg-B07-S979-comb	Melanoma	CAF
cy79-p4-CD45-pos-PD1-pos-B05-S305-comb	T.cell	T.cell.CD8
cy79-p5-CD45-neg-PDL1-pos-C12-S708-comb	Melanoma	Melanoma
cy81-Bulk-CD45-neg-H08-S188-comb	Melanoma	CAF
cy79-p4-CD45-neg-PDL1-neg-B01-S1069-comb	Melanoma	Melanoma
cy79-p5-CD45-neg-PDL1-pos-H07-S763-comb	Melanoma	Melanoma
cy80-CD45-neg-F11-S935-comb	Melanoma	Melanoma
cy79-p4-CD45-neg-PDL1-pos-B02-S398-comb	Melanoma	Melanoma
cy79-p4-CD45-neg-PDL1-neg-C10-S1090-comb	Melanoma	Melanoma
cy79-p4-CD45-neg-PDL1-pos-E03-S435-comb	Melanoma	Melanoma
cy79-p4-CD45-pos-PD1-pos-F07-S355-comb	T.cell	T.cell.CD8
cy79-p5-CD45-pos-PD1-pos-H08-S668-comb	T.cell	T.cell.CD8
cy80-CD45-neg-C05-S893-comb	endothelial	endothelial
cy79-p5-CD45-pos-PD1-pos-H09-S669-comb	T.cell	T.cell.CD8
cy80-CD45-neg-D05-S905-comb	endothelial	endothelial
cy79-p4-CD45-pos-PD1-pos-H11-S383-comb	T.cell	T.cell.CD8
cy81-Bulk-CD45-neg-C01-S121-comb	Melanoma	CAF
cy80-CD45-neg-E09-S921-comb	Melanoma	Melanoma
cy82-CD45-pos-3-A10-S10-comb	Melanoma	CAF
cy80-CD45-neg-G08-S944-comb	Melanoma	Melanoma
cy79-p4-CD45-neg-PDL1-neg-E05-S1109-comb	Melanoma	Melanoma
cy79-p4-CD45-neg-PDL1-neg-F05-S1121-comb	Melanoma	Melanoma
cy81-Bulk-CD45-neg-A02-S98-comb	Melanoma	CAF
cy81-Bulk-CD45-neg-E12-S156-comb	Melanoma	CAF
cy82-CD45-pos-3-B09-S21-comb	T.cell	T.cell.CD4
cy79-p4-CD45-neg-PDL1-pos-A09-S393-comb	Melanoma	Melanoma
cy79-p4-CD45-pos-PD1-pos-G01-S361-comb	T.cell	T.cell
cy79-p5-CD45-pos-PD1-pos-F04-S640-comb	T.cell	T.cell.CD8
cy79-p4-CD45-neg-PDL1-neg-F06-S1122-comb	Melanoma	Melanoma
cy79-p4-CD45-pos-PD1-pos-D10-S334-comb	T.cell	T.cell.CD8
cy79-p4-CD45-neg-PDL1-neg-D02-S1094-comb	Melanoma	Melanoma
cy79-p4-CD45-neg-PDL1-neg-F01-S1117-comb	T.cell	Melanoma
cy82-CD45-pos-3-C01-S25-comb	Melanoma	CAF
cy81-FNA-CD45-neg-C06-S990-comb	Melanoma	CAF
cy81-FNA-CD45-neg-H03-S1047-comb	Melanoma	Melanoma
cy79-p4-CD45-pos-PD1-pos-E12-S348-comb	T.cell	T.cell.CD8
cy79-p5-CD45-neg-PDL1-neg-G01-S841-comb	Melanoma	Melanoma
cy79-p4-CD45-pos-PD1-pos-D01-S325-comb	T.cell	T.cell.CD8
cy79-p5-CD45-neg-PDL1-pos-B05-S689-comb	Melanoma	Melanoma
cy79-p5-CD45-neg-PDL1-pos-C07-S703-comb	Melanoma	Melanoma
cy79-p4-CD45-neg-PDL1-pos-C01-S409-comb	Melanoma	Melanoma
cy79-p4-CD45-pos-PD1-pos-H10-S382-comb	T.cell	T.cell.CD8
cy79-p4-CD45-pos-PD1-pos-B07-S307-comb	T.cell	T.cell.CD4
cy79-p4-CD45-pos-PD1-pos-C01-S313-comb	T.cell	T.cell.CD8
cy79-p4-CD45-neg-PDL1-pos-D10-S430-comb	Melanoma	Melanoma
cy81-Bulk-CD45-neg-E07-S151-comb	Melanoma	CAF
cy74-CD45-pos-A12-S684-comb	T.cell	T.cell.CD8
cy80-CD45-pos-PD1-pos-E05-S149-comb	T.cell	T.cell.CD4
cy72-CD45-pos-H11-S959-comb	T.cell	T.cell.CD4
cy58-1-CD45-pos-D08-S620-comb	T.cell	T.cell.CD8
cy53-1-CD45-neg-C06-S318-comb	Melanoma	Melanoma
cy72-CD45-pos-C08-S896-comb	T.cell	T.cell.CD4
cy82-CD45-pos-2-B09-S501-comb	T.cell	T.cell
cy80-CD45-pos-PD1-pos-F11-S167-comb	T.cell	T.cell.CD8
cy58-1-CD45-pos-F12-S648-comb	T.cell	T.cell.CD4
cy74-CD45-pos-E12-S732-comb	T.cell	T.cell
cy72-CD45-pos-B07-S883-comb	T.cell	T.cell.CD4
cy82-CD45-pos-2-H12-S576-comb	Melanoma	CAF
cy53-1-CD45-pos-2-H06-S1050-comb	Melanoma	T.cell
cy53-1-CD45-pos-2-F05-S1025-comb	T.cell	T.cell.CD4
cy72-CD45-pos-H12-S960-comb	Melanoma	B.cell
cy74-CD45-pos-D09-S717-comb	T.cell	T.cell.CD8
cy53-1-CD45-neg-E04-S340-comb	Melanoma	Melanoma
cy72-CD45-pos-D03-S903-comb	T.cell	T.cell.CD4
cy58-1-CD45-pos-D10-S622-comb	T.cell	T.cell.CD8
cy53-1-CD45-pos-2-A04-S964-comb	NK.cell	T.cell
cy72-CD45-pos-B03-S879-comb	T.cell	T.cell.CD4
cy80-CD45-pos-PD1-pos-G05-S173-comb	T.cell	T.cell.CD8
cy53-1-CD45-pos-1-H03-S87-comb	T.cell	T.cell.CD4
cy72-CD45-pos-G10-S946-comb	T.cell	T.cell
cy72-CD45-pos-F07-S931-comb	T.cell	T.cell
cy53-1-CD45-pos-1-E06-S54-comb	T.cell	T.cell.CD4
cy58-1-CD45-pos-D06-S618-comb	T.cell	T.cell.CD8
cy80-CD45-pos-PD1-pos-E04-S148-comb	T.cell	T.cell.CD4
cy72-CD45-pos-A06-S870-comb	T.cell	T.cell.CD4
cy74-CD45-pos-G03-S747-comb	T.cell	T.cell.CD8
cy53-1-CD45-neg-D12-S336-comb	endothelial	endothelial
cy53-1-CD45-pos-2-B03-S975-comb	macrophage	macrophage
cy72-CD45-pos-C02-S890-comb	T.cell	T.cell
cy72-CD45-pos-E01-S913-comb	Melanoma	T.cell.CD4
cy53-1-CD45-pos-1-B11-S23-comb	T.cell	T.cell.CD4
cy74-CD45-pos-B04-S688-comb	T.cell	T.cell.CD8
cy72-CD45-pos-E07-S919-comb	T.cell	T.cell.CD4
cy82-CD45-pos-2-D11-S527-comb	Melanoma	Melanoma
cy72-CD45-pos-H10-S958-comb	T.cell	T.cell.CD4
cy58-1-CD45-pos-B02-S590-comb	T.cell	T.cell.CD4
cy72-CD45-pos-A08-S872-comb	T.cell	T.cell.CD4
cy72-CD45-pos-G03-S939-comb	Melanoma	T.cell.CD4
cy72-CD45-pos-F08-S932-comb	B.cell	B.cell
cy74-CD45-pos-C05-S701-comb	T.cell	T.cell.CD8
cy53-1-CD45-neg-A03-S291-comb	Melanoma	endothelial
cy58-1-CD45-pos-A07-S583-comb	T.cell	T.cell.CD8
cy74-CD45-pos-A09-S681-comb	T.cell	T.cell.CD8
cy74-CD45-pos-D02-S710-comb	T.cell	T.cell.CD8
cy72-CD45-pos-E08-S920-comb	T.cell	T.cell
cy80-CD45-pos-PD1-pos-F05-S161-comb	T.cell	T.cell.CD8
cy53-1-CD45-neg-E02-S338-comb	endothelial	endothelial
cy72-CD45-pos-H01-S949-comb	T.cell	T.cell.CD4
cy80-CD45-pos-PD1-pos-G01-S169-comb	T.cell	T.cell.CD4
cy80-CD45-pos-PD1-pos-B11-S119-comb	T.cell	T.cell.CD8
cy74-CD45-pos-F12-S744-comb	T.cell	T.cell.CD8
cy80-CD45-pos-PD1-pos-D12-S144-comb	T.cell	T.cell.CD8
cy58-1-CD45-pos-H02-S662-comb	T.cell	T.cell.CD4
cy58-1-CD45-pos-A04-S580-comb	T.cell	T.cell.CD8
cy74-CD45-pos-B06-S690-comb	T.cell	T.cell.CD8
cy80-CD45-pos-PD1-pos-H06-S186-comb	T.cell	T.cell.CD4
cy82-CD45-neg-1-B09-S213-comb	CAF	endothelial
cy58-1-CD45-pos-C12-S612-comb	T.cell	T.cell.CD8
cy53-1-CD45-neg-B02-S302-comb	Melanoma	endothelial
cy80-CD45-pos-PD1-pos-F03-S159-comb	T.cell	T.cell.CD4
cy72-CD45-pos-A11-S875-comb	B.cell	B.cell
cy72-CD45-pos-F03-S927-comb	T.cell	T.cell.CD4
cy74-CD45-pos-C09-S705-comb	T.cell	T.cell.CD8
cy80-CD45-pos-PD1-pos-B10-S118-comb	Melanoma	T.cell.CD4
cy82-CD45-pos-2-B03-S495-comb	Melanoma	CAF
cy82-CD45-pos-2-G03-S555-comb	T.cell	T.cell.CD4
cy74-CD45-pos-D03-S711-comb	B.cell	B.cell
cy80-CD45-pos-PD1-pos-B07-S115-comb	T.cell	T.cell.CD8
cy53-1-CD45-pos-2-A05-S965-comb	T.cell	T.cell.CD8
cy72-CD45-pos-B09-S885-comb	T.cell	T.cell
cy72-CD45-pos-A07-S871-comb	T.cell	T.cell.CD4
cy80-CD45-pos-PD1-pos-G10-S178-comb	T.cell	T.cell.CD8
cy53-1-CD45-pos-1-D01-S37-comb	NK.cell	T.cell
cy80-CD45-pos-PD1-pos-G07-S175-comb	T.cell	T.cell.CD8
cy72-CD45-pos-A12-S876-comb	T.cell	T.cell.CD4
cy58-1-CD45-pos-H01-S661-comb	T.cell	T.cell.CD8
cy53-1-CD45-pos-2-B08-S980-comb	NK.cell	T.cell
cy53-1-CD45-pos-1-D11-S47-comb	T.cell	T.cell.CD4
cy80-CD45-pos-PD1-pos-H10-S190-comb	B.cell	B.cell
cy53-1-CD45-pos-1-B01-S13-comb	Melanoma	T.cell
cy72-CD45-pos-A04-S868-comb	T.cell	T.cell.CD4
cy74-CD45-pos-B05-S689-comb	T.cell	T.cell.CD8
cy53-1-CD45-pos-1-A05-S5-comb	macrophage	macrophage
cy80-CD45-pos-PD1-pos-F07-S163-comb	T.cell	T.cell.CD8
cy74-CD45-pos-C04-S700-comb	T.cell	T.cell.CD8
cy58-1-CD45-pos-B08-S596-comb	T.cell	T.cell.CD8
cy80-CD45-pos-PD1-pos-E02-S146-comb	T.cell	T.cell.CD4
cy72-CD45-pos-H09-S957-comb	T.cell	T.cell.CD4
cy74-CD45-pos-G02-S746-comb	T.cell	T.cell.CD4
cy82-CD45-pos-2-D02-S518-comb	Melanoma	T.cell
cy53-1-CD45-neg-C01-S313-comb	CAF	CAF
cy53-1-CD45-neg-A10-S298-comb	endothelial	endothelial
cy53-1-CD45-pos-1-D05-S41-comb	T.cell	T.cell.CD4
cy74-CD45-pos-F02-S734-comb	B.cell	B.cell
cy72-CD45-pos-E03-S915-comb	T.cell	T.cell.CD4
cy80-CD45-pos-PD1-pos-B12-S120-comb	T.cell	T.cell.CD4
cy53-1-CD45-pos-2-A09-S969-comb	T.cell	T.cell.CD4
cy82-CD45-pos-2-A07-S487-comb	T.cell	T.cell
cy53-1-CD45-pos-1-F06-S66-comb	T.cell	T.cell.CD8
cy53-1-CD45-pos-1-G06-S78-comb	T.cell	T.cell.CD4
cy53-1-CD45-pos-2-G05-S1037-comb	T.cell	T.cell.CD4
cy74-CD45-pos-E02-S722-comb	T.cell	T.cell.CD8
cy58-1-CD45-pos-F03-S639-comb	T.cell	T.cell.CD8
cy53-1-CD45-neg-D02-S326-comb	T.cell	T.cell.CD8
cy80-CD45-pos-PD1-pos-A06-S102-comb	T.cell	T.cell.CD4
cy58-1-CD45-pos-C09-S609-comb	T.cell	T.cell.CD8
cy80-CD45-pos-PD1-pos-H03-S183-comb	T.cell	T.cell.CD4
cy53-1-CD45-neg-E12-S348-comb	Melanoma	CAF
cy53-1-CD45-neg-H12-S384-comb	Melanoma	CAF
cy53-1-CD45-pos-2-B12-S984-comb	macrophage	macrophage
cy58-1-CD45-pos-H05-S665-comb	Melanoma	T.cell
cy82-CD45-pos-2-E07-S535-comb	Melanoma	CAF
cy58-1-CD45-pos-B10-S598-comb	Melanoma	macrophage
cy74-CD45-pos-G11-S755-comb	T.cell	T.cell.CD8
cy72-CD45-pos-C07-S895-comb	T.cell	T.cell.CD4
cy58-1-CD45-pos-G09-S657-comb	T.cell	T.cell.CD8
cy58-1-CD45-pos-B07-S595-comb	T.cell	T.cell.CD4
cy58-1-CD45-pos-D03-S615-comb	T.cell	T.cell
cy72-CD45-pos-D10-S910-comb	T.cell	T.cell.CD4
cy82-CD45-pos-2-A05-S485-comb	T.cell	T.cell.CD4
cy74-CD45-pos-G12-S756-comb	B.cell	B.cell
cy74-CD45-pos-C03-S699-comb	T.cell	T.cell
cy58-1-CD45-pos-C11-S611-comb	T.cell	T.cell
cy58-1-CD45-pos-G04-S652-comb	T.cell	T.cell.CD4
cy58-1-CD45-pos-H08-S668-comb	T.cell	T.cell.CD4
cy72-CD45-pos-D07-S907-comb	T.cell	T.cell.CD4
cy53-1-CD45-neg-C04-S316-comb	endothelial	endothelial
cy74-CD45-pos-D12-S720-comb	Melanoma	T.cell.CD8
cy53-1-CD45-neg-D06-S330-comb	Melanoma	CAF
cy80-CD45-pos-PD1-pos-E09-S153-comb	Melanoma	T.cell.CD8
cy74-CD45-pos-C07-S703-comb	T.cell	T.cell.CD8
cy53-1-CD45-pos-2-H08-S1052-comb	T.cell	T.cell.CD4
cy58-1-CD45-pos-E08-S632-comb	T.cell	T.cell.CD8
cy53-1-CD45-pos-1-F04-S64-comb	NK.cell	T.cell
cy82-CD45-pos-2-G12-S564-comb	Melanoma	endothelial
cy72-CD45-pos-A05-S869-comb	T.cell	T.cell.CD4
cy82-CD45-pos-2-F11-S551-comb	Melanoma	CAF
cy72-CD45-pos-E04-S916-comb	T.cell	T.cell.CD4
cy74-CD45-pos-E07-S727-comb	B.cell	B.cell
cy53-1-CD45-neg-H05-S377-comb	endothelial	endothelial
cy74-CD45-pos-E03-S723-comb	T.cell	T.cell.CD8
cy53-1-CD45-pos-2-D05-S1001-comb	Melanoma	macrophage
cy53-1-CD45-pos-2-G02-S1034-comb	T.cell	T.cell.CD4
cy72-CD45-pos-B06-S882-comb	B.cell	B.cell
cy82-CD45-neg-1-D05-S233-comb	Melanoma	CAF
cy74-CD45-pos-A05-S677-comb	T.cell	T.cell.CD4
cy58-1-CD45-pos-F10-S646-comb	T.cell	T.cell.CD8
cy72-CD45-pos-C06-S894-comb	T.cell	T.cell.CD4
cy58-1-CD45-pos-H09-S669-comb	T.cell	T.cell
cy72-CD45-pos-D08-S908-comb	T.cell	T.cell.CD4
cy53-1-CD45-pos-1-D06-S42-comb	Melanoma	macrophage
cy53-1-CD45-neg-H03-S375-comb	endothelial	Melanoma
cy58-1-CD45-pos-H11-S671-comb	Melanoma	macrophage
cy53-1-CD45-neg-G10-S370-comb	Melanoma	endothelial
cy82-CD45-neg-3-D09-S813-comb	Melanoma	Melanoma
cy80-CD45-pos-PD1-pos-E01-S145-comb	B.cell	B.cell
cy72-CD45-pos-B02-S878-comb	T.cell	T.cell.CD4
cy82-CD45-pos-2-D09-S525-comb	macrophage	macrophage
cy53-1-CD45-pos-2-B01-S973-comb	T.cell	T.cell.CD8
cy53-1-CD45-pos-2-B05-S977-comb	T.cell	T.cell.CD4
cy53-1-CD45-pos-1-D10-S46-comb	T.cell	T.cell.CD8
cy53-1-CD45-pos-1-H12-S96-comb	Melanoma	T.cell.CD8
cy53-1-CD45-pos-2-F07-S1027-comb	T.cell	T.cell.CD4
cy53-1-CD45-pos-2-D04-S1000-comb	T.cell	T.cell
cy74-CD45-pos-G07-S751-comb	T.cell	T.cell.CD8
cy53-1-CD45-pos-1-C09-S33-comb	T.cell	T.cell.CD8
cy53-1-CD45-neg-B07-S307-comb	Melanoma	CAF
cy53-1-CD45-pos-2-A02-S962-comb	T.cell	T.cell.CD4
cy74-CD45-pos-F03-S735-comb	T.cell	T.cell.CD8
cy53-1-CD45-pos-2-B09-S981-comb	macrophage	macrophage
cy80-CD45-pos-PD1-pos-C03-S123-comb	T.cell	T.cell.CD8
cy80-CD45-pos-PD1-pos-F04-S160-comb	T.cell	T.cell.CD8
cy53-1-CD45-pos-1-D04-S40-comb	T.cell	T.cell.CD8
cy80-CD45-pos-PD1-pos-D02-S134-comb	T.cell	T.cell.CD4
cy74-CD45-pos-F01-S733-comb	T.cell	T.cell.CD8
cy72-CD45-pos-H04-S952-comb	B.cell	B.cell
cy80-CD45-pos-PD1-pos-C01-S121-comb	T.cell	T.cell.CD8
cy82-CD45-pos-2-A12-S492-comb	T.cell	T.cell.CD8
cy80-CD45-pos-PD1-pos-H01-S181-comb	NK.cell	T.cell.CD8
cy72-CD45-pos-B04-S880-comb	T.cell	T.cell.CD4
cy53-1-CD45-pos-1-A09-S9-comb	Melanoma	T.cell.CD8
cy74-CD45-pos-C11-S707-comb	T.cell	T.cell.CD4
cy82-CD45-pos-2-B02-S494-comb	T.cell	T.cell.CD4
cy53-1-CD45-pos-1-B07-S19-comb	T.cell	T.cell.CD8
cy74-CD45-pos-E09-S729-comb	T.cell	T.cell.CD8
cy53-1-CD45-neg-B11-S311-comb	endothelial	endothelial
cy80-CD45-pos-PD1-pos-B08-S116-comb	Melanoma	T.cell.CD8
cy53-1-CD45-neg-D07-S331-comb	CAF	endothelial
cy82-CD45-pos-2-H04-S568-comb	Melanoma	macrophage
cy72-CD45-pos-F09-S933-comb	T.cell	T.cell.CD4
cy53-1-CD45-pos-2-G01-S1033-comb	T.cell	T.cell.CD4
cy58-1-CD45-pos-B05-S593-comb	T.cell	T.cell.CD4
cy58-1-CD45-pos-A10-S586-comb	T.cell	T.cell.CD4
cy53-1-CD45-pos-1-A02-S2-comb	NK.cell	T.cell
cy58-1-CD45-pos-C04-S604-comb	NK.cell	T.cell
cy74-CD45-pos-A07-S679-comb	T.cell	T.cell.CD8
cy80-CD45-pos-PD1-pos-F01-S157-comb	T.cell	T.cell.CD4
cy53-1-CD45-neg-H07-S379-comb	endothelial	endothelial
cy82-CD45-pos-2-C04-S508-comb	macrophage	endothelial
cy80-CD45-pos-PD1-pos-H07-S187-comb	T.cell	T.cell
cy53-1-CD45-pos-2-H12-S1056-comb	Melanoma	macrophage
cy80-CD45-pos-PD1-pos-C05-S125-comb	T.cell	T.cell.CD4
cy53-1-CD45-pos-1-A11-S11-comb	T.cell	T.cell.CD8
cy58-1-CD45-pos-C06-S606-comb	T.cell	T.cell.CD4
cy58-1-CD45-pos-B03-S591-comb	Melanoma	T.cell
cy72-CD45-pos-F04-S928-comb	T.cell	T.cell.CD4
cy80-CD45-pos-PD1-pos-C12-S132-comb	T.cell	T.cell.CD4
cy58-1-CD45-pos-A09-S585-comb	macrophage	macrophage
cy58-1-CD45-pos-D01-S613-comb	T.cell	T.cell.CD4
cy53-1-CD45-pos-2-F04-S1024-comb	T.cell	T.cell.CD4
cy58-1-CD45-pos-A02-S578-comb	T.cell	T.cell.CD8
cy53-1-CD45-pos-2-E07-S1015-comb	T.cell	T.cell.CD4
cy58-1-CD45-pos-G11-S659-comb	Melanoma	T.cell.CD8
cy58-1-CD45-pos-E02-S626-comb	T.cell	T.cell.CD4
cy80-CD45-pos-PD1-pos-B09-S117-comb	T.cell	T.cell.CD4
cy53-1-CD45-neg-G06-S366-comb	NK.cell	T.cell.CD8
cy58-1-CD45-pos-F01-S637-comb	T.cell	T.cell.CD8
cy53-1-CD45-pos-1-E07-S55-comb	T.cell	T.cell.CD4
cy72-CD45-pos-B10-S886-comb	T.cell	T.cell.CD4
cy82-CD45-pos-2-E02-S530-comb	Melanoma	CAF
cy82-CD45-pos-2-G05-S557-comb	Melanoma	CAF
cy53-1-CD45-pos-1-C06-S30-comb	T.cell	T.cell
cy80-CD45-pos-PD1-pos-H09-S189-comb	T.cell	T.cell.CD8
cy72-CD45-pos-F06-S930-comb	T.cell	T.cell.CD4
cy58-1-CD45-pos-D02-S614-comb	T.cell	T.cell.CD8
cy72-CD45-pos-E09-S921-comb	T.cell	T.cell.CD4
cy53-1-CD45-pos-1-A08-S8-comb	NK.cell	T.cell
cy53-1-CD45-neg-A12-S300-comb	Melanoma	endothelial
cy80-CD45-pos-PD1-pos-B03-S111-comb	T.cell	T.cell.CD4
cy80-CD45-pos-PD1-pos-E10-S154-comb	T.cell	T.cell.CD4
cy72-CD45-pos-G09-S945-comb	B.cell	B.cell
cy53-1-CD45-pos-2-C12-S996-comb	macrophage	macrophage
cy80-CD45-pos-PD1-pos-B05-S113-comb	T.cell	T.cell.CD8
cy53-1-CD45-pos-2-C10-S994-comb	macrophage	macrophage
cy74-CD45-pos-E04-S724-comb	T.cell	T.cell.CD8
cy80-CD45-pos-PD1-pos-C11-S131-comb	T.cell	T.cell.CD4
cy80-CD45-pos-PD1-pos-C06-S126-comb	T.cell	T.cell.CD4
cy82-CD45-pos-2-F09-S549-comb	T.cell	T.cell
cy58-1-CD45-pos-H06-S666-comb	T.cell	T.cell.CD8
cy58-1-CD45-pos-F08-S644-comb	T.cell	T.cell.CD4
cy53-1-CD45-pos-1-D02-S38-comb	T.cell	T.cell
cy72-CD45-pos-D02-S902-comb	B.cell	B.cell
cy72-CD45-pos-H05-S953-comb	T.cell	T.cell.CD4
cy53-1-CD45-pos-2-D06-S1002-comb	T.cell	T.cell.CD4
cy74-CD45-pos-G08-S752-comb	T.cell	T.cell.CD8
cy53-1-CD45-pos-1-E08-S56-comb	T.cell	T.cell.CD4
cy72-CD45-pos-E06-S918-comb	T.cell	T.cell
cy80-CD45-pos-PD1-pos-H12-S192-comb	T.cell	T.cell.CD8
cy74-CD45-pos-F07-S739-comb	T.cell	T.cell.CD4
cy82-CD45-neg-3-A11-S779-comb	Melanoma	Melanoma
cy74-CD45-pos-E11-S731-comb	T.cell	T.cell.CD4
cy58-1-CD45-pos-A05-S581-comb	T.cell	T.cell.CD8
cy58-1-CD45-pos-E07-S631-comb	T.cell	T.cell.CD4
cy58-1-CD45-pos-B09-S597-comb	T.cell	T.cell.CD4
cy80-CD45-pos-PD1-pos-A04-S100-comb	B.cell	B.cell
cy72-CD45-pos-H08-S956-comb	NK.cell	T.cell.CD8
cy53-1-CD45-pos-1-C10-S34-comb	T.cell	T.cell.CD8
cy53-1-CD45-neg-F09-S357-comb	CAF	endothelial
cy53-1-CD45-pos-2-H11-S1055-comb	T.cell	T.cell.CD4
cy80-CD45-pos-PD1-pos-G08-S176-comb	T.cell	T.cell.CD4
cy72-CD45-pos-G02-S938-comb	T.cell	T.cell.CD8
cy53-1-CD45-pos-2-G09-S1041-comb	NK.cell	T.cell.CD8
cy53-1-CD45-pos-1-E01-S49-comb	Melanoma	macrophage
cy80-CD45-pos-PD1-pos-E11-S155-comb	T.cell	T.cell.CD4
cy74-CD45-pos-G09-S753-comb	T.cell	T.cell.CD4
cy74-CD45-pos-E05-S725-comb	T.cell	T.cell.CD8
cy80-CD45-pos-PD1-pos-D10-S142-comb	T.cell	T.cell.CD4
cy58-1-CD45-pos-H04-S664-comb	T.cell	T.cell.CD8
cy58-1-CD45-pos-B11-S599-comb	T.cell	T.cell.CD8
cy53-1-CD45-pos-1-E12-S60-comb	T.cell	T.cell.CD4
cy72-CD45-pos-D09-S909-comb	Melanoma	macrophage
cy82-CD45-pos-2-F02-S542-comb	Melanoma	Melanoma
cy72-CD45-pos-B01-S877-comb	Melanoma	B.cell
cy74-CD45-pos-A08-S680-comb	B.cell	B.cell
cy74-CD45-pos-E08-S728-comb	T.cell	T.cell.CD8
cy72-CD45-pos-E10-S922-comb	B.cell	B.cell
cy53-1-CD45-pos-2-A03-S963-comb	T.cell	T.cell.CD8
cy53-1-CD45-neg-B05-S305-comb	Melanoma	T.cell.CD4
cy58-1-CD45-pos-B04-S592-comb	T.cell	T.cell.CD8
cy74-CD45-pos-G10-S754-comb	macrophage	macrophage
cy72-CD45-pos-F02-S926-comb	B.cell	B.cell
cy53-1-CD45-pos-2-H01-S1045-comb	T.cell	T.cell.CD4
cy58-1-CD45-pos-H07-S667-comb	T.cell	T.cell.CD8
cy53-1-CD45-pos-1-F07-S67-comb	T.cell	T.cell.CD4
cy72-CD45-pos-H06-S954-comb	T.cell	T.cell.CD4
cy82-CD45-pos-2-D12-S528-comb	Melanoma	CAF
cy53-1-CD45-pos-1-A03-S3-comb	macrophage	macrophage
cy80-CD45-pos-PD1-pos-G11-S179-comb	T.cell	T.cell.CD8
cy74-CD45-pos-D10-S718-comb	T.cell	T.cell.CD8
cy58-1-CD45-pos-G06-S654-comb	T.cell	T.cell.CD8
cy53-1-CD45-neg-B04-S304-comb	CAF	endothelial
cy82-CD45-neg-1-D01-S229-comb	Melanoma	CAF
cy53-1-CD45-pos-1-D09-S45-comb	T.cell	T.cell.CD4
cy80-CD45-pos-PD1-pos-D09-S141-comb	Melanoma	Melanoma
cy74-CD45-pos-G04-S748-comb	B.cell	B.cell
cy80-CD45-pos-PD1-pos-D01-S133-comb	T.cell	T.cell
cy74-CD45-pos-B10-S694-comb	Melanoma	T.cell.CD8
cy72-CD45-pos-D04-S904-comb	B.cell	B.cell
cy72-CD45-pos-G01-S937-comb	B.cell	B.cell
cy53-1-CD45-pos-1-C12-S36-comb	T.cell	T.cell.CD4
cy74-CD45-pos-D06-S714-comb	T.cell	T.cell.CD8
cy80-CD45-pos-PD1-pos-A12-S108-comb	T.cell	T.cell.CD8
cy74-CD45-pos-H05-S761-comb	T.cell	T.cell.CD4
cy53-1-CD45-pos-2-A11-S971-comb	Melanoma	macrophage
cy58-1-CD45-pos-E01-S625-comb	T.cell	T.cell.CD4
cy82-CD45-pos-2-D03-S519-comb	Melanoma	CAF
cy72-CD45-pos-D12-S912-comb	B.cell	B.cell
cy74-CD45-pos-B08-S692-comb	T.cell	T.cell.CD8
cy72-CD45-pos-H02-S950-comb	T.cell	T.cell.CD4
cy58-1-CD45-pos-C05-S605-comb	B.cell	B.cell
cy72-CD45-pos-F12-S936-comb	T.cell	T.cell.CD4
cy53-1-CD45-pos-1-G04-S76-comb	T.cell	T.cell
cy58-1-CD45-pos-C02-S602-comb	T.cell	T.cell.CD4
cy72-CD45-pos-E11-S923-comb	T.cell	T.cell.CD4
cy82-CD45-neg-3-D03-S807-comb	Melanoma	Melanoma
cy74-CD45-pos-C01-S697-comb	T.cell	T.cell.CD8
cy58-1-CD45-pos-G07-S655-comb	T.cell	T.cell.CD8
cy53-1-CD45-neg-F07-S355-comb	Melanoma	Melanoma
cy58-1-CD45-pos-F07-S643-comb	T.cell	T.cell.CD4
cy74-CD45-pos-F09-S741-comb	T.cell	T.cell.CD8
cy82-CD45-pos-2-D04-S520-comb	T.cell	T.cell.CD4
cy72-CD45-pos-G04-S940-comb	B.cell	B.cell
cy72-CD45-pos-E02-S914-comb	B.cell	B.cell
cy58-1-CD45-pos-C10-S610-comb	T.cell	T.cell.CD8
cy80-CD45-pos-PD1-pos-G04-S172-comb	T.cell	T.cell.CD8
cy58-1-CD45-pos-H10-S670-comb	T.cell	T.cell.CD8
cy80-CD45-pos-PD1-pos-E06-S150-comb	T.cell	T.cell.CD8
cy53-1-CD45-pos-1-G03-S75-comb	T.cell	T.cell
cy72-CD45-pos-F05-S929-comb	T.cell	T.cell.CD4
cy53-1-CD45-pos-2-B04-S976-comb	T.cell	T.cell.CD4
cy53-1-CD45-pos-1-B12-S24-comb	T.cell	T.cell.CD8
cy53-1-CD45-pos-2-D09-S1005-comb	macrophage	macrophage
cy53-1-CD45-pos-2-D08-S1004-comb	T.cell	T.cell.CD4
cy80-CD45-pos-PD1-pos-B01-S109-comb	T.cell	T.cell.CD8
cy82-CD45-pos-2-B10-S502-comb	T.cell	T.cell.CD4
cy74-CD45-pos-D07-S715-comb	T.cell	T.cell.CD8
cy72-CD45-pos-G06-S942-comb	T.cell	T.cell.CD4
cy58-1-CD45-pos-F06-S642-comb	T.cell	T.cell
cy72-CD45-pos-C04-S892-comb	T.cell	T.cell.CD4
cy53-1-CD45-pos-2-H09-S1053-comb	Melanoma	T.cell.CD8
cy72-CD45-pos-E05-S917-comb	T.cell	T.cell
cy72-CD45-pos-D01-S901-comb	T.cell	T.cell
cy53-1-CD45-neg-E03-S339-comb	endothelial	endothelial
cy58-1-CD45-pos-A12-S588-comb	T.cell	T.cell.CD4
cy53-1-CD45-neg-C09-S321-comb	Melanoma	endothelial
cy82-CD45-neg-3-C08-S800-comb	CAF	endothelial
cy53-1-CD45-neg-F08-S356-comb	Melanoma	Melanoma
cy53-1-CD45-pos-2-D10-S1006-comb	macrophage	endothelial
cy53-1-CD45-pos-1-B02-S14-comb	Melanoma	T.cell
cy53-1-CD45-pos-1-C11-S35-comb	T.cell	T.cell.CD4
cy80-CD45-pos-PD1-pos-D05-S137-comb	T.cell	T.cell.CD4
cy53-1-CD45-pos-1-F03-S63-comb	T.cell	T.cell.CD8
cy74-CD45-pos-E10-S730-comb	T.cell	T.cell
cy58-1-CD45-pos-D11-S623-comb	Melanoma	T.cell.CD4
cy53-1-CD45-pos-1-F09-S69-comb	T.cell	T.cell.CD4
cy80-CD45-pos-PD1-pos-E12-S156-comb	T.cell	T.cell.CD8
cy72-CD45-pos-C09-S897-comb	T.cell	T.cell.CD4
cy58-1-CD45-pos-A08-S584-comb	T.cell	T.cell.CD8
cy58-1-CD45-pos-B01-S589-comb	T.cell	T.cell.CD4
cy74-CD45-pos-G01-S745-comb	T.cell	T.cell.CD8
cy58-1-CD45-pos-E06-S630-comb	T.cell	T.cell.CD4
cy80-CD45-pos-PD1-pos-C10-S130-comb	T.cell	T.cell.CD4
cy53-1-CD45-pos-2-D03-S999-comb	NK.cell	T.cell.CD8
cy72-CD45-pos-A10-S874-comb	T.cell	T.cell.CD4
cy80-CD45-pos-PD1-pos-C02-S122-comb	T.cell	T.cell.CD4
cy53-1-CD45-pos-2-F03-S1023-comb	Melanoma	macrophage
cy53-1-CD45-pos-2-C06-S990-comb	T.cell	T.cell.CD8
cy74-CD45-pos-C08-S704-comb	T.cell	T.cell.CD8
cy74-CD45-pos-F08-S740-comb	T.cell	T.cell.CD8
cy72-CD45-pos-C11-S899-comb	Melanoma	T.cell.CD4
cy53-1-CD45-neg-B06-S306-comb	Melanoma	endothelial
cy53-1-CD45-pos-2-H02-S1046-comb	T.cell	T.cell.CD4
cy74-CD45-pos-C06-S702-comb	T.cell	T.cell.CD8
cy72-CD45-pos-B12-S888-comb	T.cell	T.cell.CD4
[truncated: 2,647 more rows]

## Sheet: Supplementary Data 7D
Supplementary Data 7D. CPM inferred GSE72056 cell compositions in pSKCM.
barcode	CellType.Published	CellType.Inferred	cluster	TCGA.EB.A51B.01A.11R.A27Q.07	TCGA.BF.AAP7.01A.11R.A40A.07	TCGA.WE.A8K4.01A.12R.A37K.07	TCGA.EB.A6R0.01A.12R.A32P.07	TCGA.EB.A1NK.01A.11R.A18T.07	TCGA.EB.A3XB.01A.11R.A239.07	TCGA.BF.A5ER.01A.12R.A27Q.07	TCGA.FR.A3R1.01A.11R.A239.07	TCGA.EB.A42Z.01A.12R.A24X.07	TCGA.XV.AAZV.01A.11R.A40A.07	TCGA.ER.A2NF.01A.11R.A18T.07	TCGA.EB.A3Y6.01A.21R.A239.07	TCGA.BF.A1PZ.01A.11R.A18S.07	TCGA.BF.A3DL.01A.11R.A20F.07	TCGA.BF.AAP4.01A.11R.A40A.07	TCGA.ER.A19K.01A.21R.A18T.07	TCGA.FR.A726.01A.11R.A32P.07	TCGA.ER.A194.01A.11R.A18U.07	TCGA.GN.A4U5.01A.11R.A32P.07	TCGA.DA.A960.01A.11R.A37K.07	TCGA.EB.A4OY.01A.11R.A266.07	TCGA.EB.A82B.01A.11R.A352.07	TCGA.BF.A3DJ.01A.11R.A20F.07	TCGA.BF.AAP1.01A.11R.A39D.07	TCGA.BF.A5EO.01A.12R.A27Q.07	TCGA.EB.A41B.01A.11R.A24X.07	TCGA.GF.A2C7.01A.11R.A18T.07	TCGA.EB.A41A.01A.11R.A24X.07	TCGA.D9.A3Z4.01A.11R.A239.07	TCGA.XV.AAZY.01A.12R.A40A.07	TCGA.EB.A85J.01A.12R.A352.07	TCGA.ER.A19T.01A.11R.A18T.07	TCGA.EB.A4IQ.01A.12R.A266.07	TCGA.BF.A5EQ.01A.21R.A27Q.07	TCGA.EB.A3HV.01A.11R.A21D.07	TCGA.BF.AAP6.01A.11R.A40A.07	TCGA.BF.AAOU.01A.12R.A39D.07	TCGA.IH.A3EA.01A.11R.A20F.07	TCGA.XV.AAZW.01A.12R.A40A.07	TCGA.BF.A1PX.01A.12R.A18T.07	TCGA.D9.A4Z3.01A.11R.A266.07	TCGA.EB.A5SE.01A.11R.A311.07	TCGA.GN.A8LN.01A.11R.A37K.07	TCGA.ER.A196.01A.11R.A18T.07	TCGA.EB.A5FP.01A.11R.A27Q.07	TCGA.BF.A5ES.01A.11R.A27Q.07
Cy72_CD45_H02_S758_comb	B.cell	B.cell	CLS2	-0.0450243	-0.048539	-0.0543443	-0.0457328	-0.0436983	-0.036025	-0.0396082	-0.0450237	-0.0467978	-0.0506336	-0.0402738	-0.0420093	-0.0473305	-0.0458223	-0.0465093	-0.0558672	-0.0324405	-0.0459288	-0.0539319	-0.0537763	-0.0372363	-0.0384502	-0.0422304	-0.0400481	-0.0473684	-0.0383173	-0.0468986	-0.0393399	-0.0451869	-0.0472871	-0.0396403	-0.0309593	-0.0396864	-0.0334757	-0.0464322	-0.0369044	-0.044039	-0.0442371	-0.0362503	-0.0519635	-0.0410659	-0.0383771	-0.0435259	-0.0386279	-0.041747	-0.0473221
CY58_1_CD45_B02_S974_comb	T.cell	T.cell.CD8	CLS11	-0.0232195	-0.0270617	-0.0323074	-0.00729391	-0.0402261	-0.0267743	-0.0373297	-0.018956	-0.0227762	-0.0268362	-0.0214689	-0.0274121	-0.0309733	-0.0272556	-0.0201068	-0.025841	-0.0435835	-0.0215715	-0.0254638	-0.0327116	-0.0197427	-0.0274099	-0.0257428	-0.03556	-0.0249677	-0.0266176	-0.0337291	-0.0265595	-0.0324748	-0.0300127	-0.0187691	-0.0443053	-0.037457	-0.0249842	-0.0312897	-0.0372253	-0.0329615	-0.0316561	-0.0357975	-0.014436	-0.0232805	-0.0272812	-0.0432518	-0.0433272	-0.0393042	-0.0246065
Cy71_CD45_D08_S524_comb	Melanoma	Melanoma	CLS9	0.0903997	0.0393923	0.0402961	0.0749581	0.0368416	0.0600589	0.064569	0.064279	0.0372786	0.0131968	0.0690303	0.0683466	0.0906199	0.0606298	0.0498694	0.0460776	0.0678566	0.0615366	0.0682082	0.042165	0.0658795	0.0676486	0.0249869	0.06198	0.0284035	0.0753078	0.088912	0.0705694	0.0752552	0.0392579	0.0751528	0.0762185	0.0769664	0.0771734	0.0409894	0.0752761	0.0309106	0.0710963	0.0779005	0.0176649	0.0451978	0.096103	0.0733273	0.0302384	0.0695778	0.0539107
Cy81_FNA_CD45_B01_S301_comb	Melanoma	CAF	CLS1	0.062875	0.0499298	0.0633895	0.0577661	0.0388806	0.0687556	0.0499534	0.0654371	0.0697402	0.0689685	0.0512602	0.0812795	0.0688486	0.0324673	0.047753	0.067316	0.0633718	0.0451186	0.0499809	0.0616393	0.0287947	0.0445132	0.0770037	0.101177	0.0356941	0.0598148	0.0530932	0.0693598	0.0614601	0.0214537	0.0456432	0.0909436	0.0553714	0.0407435	0.0579332	0.0849161	0.0704948	0.0424455	0.0939548	0.0299056	0.0659086	0.0852986	0.105903	0.0789264	0.0824366	0.0358725
Cy80_II_CD45_B07_S883_comb	Melanoma	Melanoma	CLS14	0.106807	0.106554	0.114342	0.0853475	0.125404	0.138599	0.107978	0.119021	0.142535	0.123709	0.0862521	0.131896	0.143795	0.108956	0.112419	0.151495	0.100664	0.108435	0.112816	0.111852	0.0886602	0.100974	0.102332	0.117028	0.114091	0.108777	0.104264	0.107057	0.102001	0.112996	0.0839523	0.119317	0.122698	0.0951329	0.112468	0.135742	0.1069	0.113509	0.132791	0.0749877	0.116466	0.14812	0.131842	0.128126	0.143816	0.106307
Cy81_Bulk_CD45_B10_S118_comb	Melanoma	CAF	CLS1	0.0647141	0.0496755	0.0619443	0.0557582	0.0400079	0.0671157	0.0479306	0.0651089	0.0711794	0.0670376	0.0506691	0.0811899	0.0650441	0.0300521	0.0451614	0.0666881	0.0645735	0.0428336	0.0503553	0.0604111	0.0250213	0.0415655	0.0772706	0.0992609	0.034588	0.0548776	0.0527442	0.0682544	0.0591398	0.0183801	0.0423223	0.0918992	0.0517416	0.0382041	0.0573008	0.08366	0.0729925	0.0390623	0.0979655	0.0254646	0.064018	0.0857029	0.104514	0.0774024	0.0820606	0.0349373
Cy72_CD45_D09_S717_comb	T.cell	T.cell	CLS2	-0.0500036	-0.0683876	-0.0588684	-0.0726411	-0.0560154	-0.0543641	-0.052266	-0.0624552	-0.0604537	-0.0513383	-0.0609249	-0.0474285	-0.0551749	-0.0610675	-0.0624808	-0.0568239	-0.0368037	-0.0685811	-0.0571089	-0.0593534	-0.0591976	-0.0633428	-0.0583295	-0.0522723	-0.0600903	-0.0539653	-0.0487983	-0.0484259	-0.0569526	-0.0670352	-0.0657502	-0.0337229	-0.0447149	-0.0594435	-0.05696	-0.0415021	-0.0527422	-0.0626468	-0.0318938	-0.0658529	-0.0484833	-0.0448543	-0.0483405	-0.0420371	-0.0348952	-0.0613602
Cy74_CD45_A03_S387_comb	T.cell	T.cell.CD8	CLS10	-0.0036171	0.00352034	-0.00585615	0.0161399	-0.0178743	-0.0101257	-0.0235619	0.0102889	0.00605422	0.00333837	0.00106979	-0.0110347	-0.0105091	-0.00372812	0.0130082	0.00276185	-0.0382492	0.0060851	-0.00303819	-0.00654937	-0.00297142	0.00127697	-0.00979784	-0.0158244	-0.00540537	-0.0120678	-0.0169358	-0.0127361	-0.00766588	-0.00758116	0.00651019	-0.0447414	-0.021127	0.0037338	-0.0123835	-0.0243803	-0.00217681	-0.00430426	-0.0350525	0.0145632	-0.0076788	-0.0148384	-0.0267735	-0.0225776	-0.0320874	-0.00237218
Cy71_CD45_B05_S497_comb	Melanoma	Melanoma	CLS1	0.0977978	0.0334752	0.0435618	0.0845572	0.0406977	0.0667664	0.0702403	0.0656278	0.0377276	0.0213189	0.0621299	0.0736702	0.0963619	0.0662413	0.054398	0.0559863	0.0632379	0.0494422	0.0575968	0.0460711	0.0643472	0.0801368	0.0275997	0.0625954	0.0271893	0.0793033	0.0789389	0.0682887	0.0763715	0.0477288	0.0672799	0.0878813	0.0766928	0.0705949	0.0362372	0.0867617	0.0238099	0.0719718	0.0841862	0.0166763	0.0699622	0.11071	0.0703851	0.0351954	0.0850484	0.0631097
Cy80_II_CD45_C09_S897_comb	Melanoma	Melanoma	CLS14	0.0963106	0.083394	0.0910174	0.0757961	0.101264	0.105005	0.0831582	0.0988192	0.109887	0.097734	0.0721334	0.108146	0.106441	0.0839026	0.0809467	0.111607	0.0881432	0.0841665	0.0877633	0.0899006	0.0673146	0.0845419	0.0846937	0.104043	0.0887787	0.0888132	0.0903669	0.0910375	0.085345	0.0812353	0.0684418	0.101237	0.0968961	0.0825497	0.0899008	0.116302	0.0871937	0.0890808	0.114311	0.0583985	0.10082	0.114607	0.111248	0.107291	0.111437	0.0801883
Cy74_CD45_F09_S453_comb	T.cell	T.cell	CLS4	-0.0261636	-0.0282286	-0.0324538	-0.0265264	-0.0377561	-0.0286659	-0.0401931	-0.0289546	-0.0209089	-0.031026	-0.0293517	-0.0245342	-0.0266668	-0.0384881	-0.0251998	-0.0285513	-0.0325858	-0.0301271	-0.0289244	-0.0326223	-0.029044	-0.0291828	-0.0285326	-0.0301791	-0.0344331	-0.0231411	-0.0315616	-0.0346477	-0.0340284	-0.0391963	-0.026989	-0.0303207	-0.0341713	-0.0312347	-0.0329737	-0.033988	-0.0281877	-0.0303685	-0.0281203	-0.0202382	-0.02291	-0.0224755	-0.0359297	-0.0345916	-0.0318176	-0.0328739
CY58_1_CD45_D03_S999_comb	T.cell	T.cell.CD4	CLS7	-0.0280111	-0.0300013	-0.0234025	-0.0316924	-0.0224405	-0.0207545	-0.0153748	-0.0263718	-0.02183	-0.0218086	-0.029421	-0.0205926	-0.0232304	-0.0251866	-0.0236765	-0.0157326	-0.0208704	-0.0274465	-0.0303343	-0.0234645	-0.025123	-0.0240424	-0.0315003	-0.0172182	-0.0272305	-0.0210681	-0.0222018	-0.0251593	-0.0253418	-0.0223578	-0.0261629	-0.00973156	-0.0195948	-0.0275185	-0.0268873	-0.0139849	-0.0244267	-0.0255724	-0.0148627	-0.0326281	-0.0205145	-0.0171128	-0.0210333	-0.0224347	-0.0102656	-0.0219778
Cy72_CD45_C01_S697_comb	T.cell	T.cell	CLS2	-0.0893106	-0.106903	-0.102098	-0.120275	-0.0911408	-0.100048	-0.0833723	-0.111594	-0.106696	-0.101363	-0.110983	-0.0965002	-0.102041	-0.0939545	-0.107518	-0.0955799	-0.0687419	-0.114914	-0.0935748	-0.101863	-0.0867713	-0.115658	-0.105201	-0.0909189	-0.0951605	-0.0930661	-0.0797789	-0.0905996	-0.101519	-0.104103	-0.114123	-0.0641939	-0.0737401	-0.109116	-0.0940989	-0.078874	-0.104807	-0.0989769	-0.0655348	-0.106511	-0.0985707	-0.0891664	-0.0909204	-0.0772972	-0.0699648	-0.103207
Cy71_CD45_D07_S523_comb	T.cell	T.cell.CD8	CLS13	0.0237263	0.00956001	0.0104375	0.0411558	-0.00736893	0.0123058	-0.0129415	0.0343158	0.00940439	0.0116375	0.0236287	0.00559516	0.0101302	0.0167928	0.0373913	0.0224213	-0.0175813	0.00769707	0.00465752	0.0104503	0.00129612	0.0219957	0.00992976	-0.00230598	-0.00087101	0.0129834	-0.00483774	0.0039601	0.0172375	0.00738508	0.0261781	-0.00508526	-0.00411585	0.0172516	-0.00298081	-0.00306395	0.00630355	0.0147269	-0.00924055	0.0236767	0.0279598	0.00481817	-0.0105481	-0.0184944	0.00453967	0.0162502
Cy81_FNA_CD45_C12_S228_comb	Melanoma	T.cell	CLS2	-0.0500318	-0.0630249	-0.0593654	-0.0646847	-0.0554678	-0.0531654	-0.0496733	-0.0637151	-0.0564573	-0.0580827	-0.062756	-0.0516955	-0.0557431	-0.0553881	-0.0610427	-0.0515706	-0.0433103	-0.0634067	-0.0550649	-0.0595257	-0.0549424	-0.0687829	-0.0603711	-0.054324	-0.0591892	-0.0539369	-0.0441873	-0.0516848	-0.0562157	-0.0674798	-0.0599747	-0.033867	-0.0431992	-0.0633255	-0.0576783	-0.0491378	-0.0581453	-0.0583982	-0.0335734	-0.064143	-0.0548887	-0.0460587	-0.0545253	-0.0544951	-0.0384376	-0.0609107
Cy81_FNA_CD45_E05_S341_comb	Melanoma	CAF	CLS1	0.0540698	0.0401567	0.0538078	0.0474215	0.0354048	0.0581422	0.0593777	0.0566653	0.062734	0.0560613	0.046568	0.0747275	0.0620002	0.0295765	0.0385363	0.0565977	0.0566585	0.0392556	0.0409242	0.0517013	0.0229255	0.034239	0.0720003	0.0974907	0.0325483	0.0464588	0.039596	0.055671	0.0476094	0.0187926	0.03597	0.0872219	0.0423219	0.0239053	0.052406	0.0789204	0.0623124	0.031922	0.0892539	0.0261287	0.0562914	0.0749952	0.105805	0.071204	0.081687	0.0243281
Cy74_CD45_D04_S424_comb	T.cell	T.cell.CD8	CLS4	-0.0311872	-0.0382826	-0.0411205	-0.0350561	-0.0368302	-0.0357332	-0.0359152	-0.0370555	-0.0382787	-0.0365335	-0.0437559	-0.0342062	-0.035652	-0.0381744	-0.0384598	-0.0394992	-0.0340972	-0.0357735	-0.0386909	-0.0409827	-0.0314223	-0.0371233	-0.0425584	-0.0399521	-0.0362755	-0.0337268	-0.0368392	-0.0386097	-0.0394146	-0.0382482	-0.0391569	-0.0314762	-0.03295	-0.0418928	-0.0374832	-0.0345441	-0.0401812	-0.0398381	-0.0303581	-0.0376941	-0.0362456	-0.0296726	-0.0414222	-0.0398928	-0.032961	-0.0373266
Cy74_CD45_C11_S419_comb	T.cell	T.cell	CLS4	-0.0359073	-0.0387428	-0.0452016	-0.0375154	-0.0447341	-0.0381823	-0.0472069	-0.0405265	-0.0350898	-0.0391513	-0.0428618	-0.0395552	-0.0417718	-0.0465914	-0.0314523	-0.0396891	-0.0441468	-0.042049	-0.0394954	-0.0453407	-0.038242	-0.0398881	-0.0403051	-0.045459	-0.0399033	-0.0377918	-0.0433325	-0.0408025	-0.044817	-0.0477042	-0.0343663	-0.0444215	-0.0410661	-0.0420347	-0.0436542	-0.0457136	-0.040546	-0.0413936	-0.0397649	-0.0327808	-0.0340422	-0.0369929	-0.0492072	-0.0433197	-0.0422233	-0.0451442
Cy81_Bulk_CD45_E10_S154_comb	Melanoma	CAF	CLS9	0.0333879	0.0067779	0.0209225	0.0140638	-0.00269236	0.0423857	0.0190623	0.0268323	0.0252703	0.0241976	-0.002032	0.0505397	0.0240817	-0.0109187	0.014398	0.0280843	0.0394065	-0.0119864	0.0108733	0.0191772	-0.020614	0.000804415	0.0406595	0.0646975	-0.00276726	0.0239517	0.0210137	0.0295742	0.0136043	-0.0264202	-0.00312363	0.0780232	0.0270396	-0.0116988	0.0125943	0.0643017	0.0296877	0.00342786	0.0862915	-0.0171809	0.0377478	0.0609335	0.0675668	0.0532783	0.062881	-0.00940284
Cy80_II_CD45_H07_S955_comb	Melanoma	Melanoma	CLS1	0.0511037	0.0415614	0.0514853	0.0391785	0.0628088	0.063316	0.0489188	0.0625657	0.0685947	0.0588856	0.0242272	0.0630409	0.070861	0.0481681	0.0467761	0.0775482	0.0454011	0.0445491	0.0487157	0.0502973	0.0414182	0.0426752	0.0456382	0.0593073	0.0547445	0.0498192	0.0477302	0.0526378	0.0449139	0.0573294	0.0244412	0.0699562	0.0596449	0.0305381	0.0515267	0.068132	0.04291	0.0469786	0.0723505	0.0263314	0.0540329	0.0722442	0.0619271	0.0630683	0.0753884	0.0469242
CY58_1_CD45_F01_S1021_comb	Melanoma	macrophage	CLS3	0.0113844	0.0173334	0.0151271	0.00762197	0.00999569	0.0169427	0.00849637	0.00215888	0.0123943	0.0418885	-0.00585391	0.00406683	0.00392825	-0.000854148	0.0128922	0.0153853	0.00837096	0.00697627	-0.00291695	0.0145759	-0.00242903	0.0155523	0.0392975	0.00884555	0.0135835	-0.00213879	-0.000929914	0.0128435	0.00641482	-0.00280823	0.0197368	-0.000205333	0.00310962	0.0103331	0.0161212	0.00727133	0.0237848	0.00533945	0.00709292	0.0149508	0.0137225	0.000784524	0.0152094	0.0245923	-0.0090129	0.0190429
Cy81_FNA_CD45_D09_S333_comb	Melanoma	CAF	CLS12	0.0311632	0.0148481	0.027751	0.0260615	0.0241653	0.0326703	0.0253512	0.0230686	0.0292409	0.0292637	0.0187138	0.0417709	0.0318247	0.0132493	0.0165082	0.0239719	0.0400344	0.0175854	0.0154701	0.0273952	0.00767553	0.0172488	0.0477297	0.0505885	0.0123744	0.0316354	0.0113237	0.0344699	0.0285333	0.00638906	0.0168598	0.0612455	0.0252446	0.0101668	0.0292624	0.0502965	0.0433971	0.0150154	0.0563845	0.00880474	0.0387373	0.0320701	0.0582487	0.0501573	0.0488287	0.0108297
Cy71_CD45_E12_S540_comb	Melanoma	Melanoma	CLS9	0.107498	0.0611279	0.0610526	0.09799	0.0614591	0.0728907	0.0827069	0.0842576	0.055312	0.0290549	0.0852718	0.086018	0.108154	0.0779103	0.0688321	0.0677748	0.0793557	0.0788356	0.0861659	0.0635465	0.0773372	0.0878014	0.0436483	0.076029	0.0471484	0.088272	0.106029	0.0869988	0.0908122	0.0611695	0.0849328	0.0846319	0.0872643	0.0882061	0.0588385	0.0855852	0.0459982	0.0864622	0.0940359	0.0301004	0.0622857	0.114147	0.0856547	0.0451679	0.0863263	0.0744887
Cy81_FNA_CD45_D07_S235_comb	T.cell	T.cell.CD4	CLS7	-0.0385974	-0.0272655	-0.028294	-0.0368022	-0.0346111	-0.0285146	-0.0255256	-0.0311958	-0.0361873	-0.0349807	-0.0408749	-0.0305009	-0.0313414	-0.0325248	-0.03429	-0.0266007	-0.0259088	-0.036446	-0.0255054	-0.0286606	-0.0396879	-0.0430248	-0.0357348	-0.032796	-0.031765	-0.0303121	-0.0264057	-0.0310616	-0.0316671	-0.029668	-0.0366057	-0.0227987	-0.0253006	-0.0322335	-0.0270088	-0.0295349	-0.0278573	-0.0311766	-0.027346	-0.0254751	-0.0308196	-0.0250755	-0.0354263	-0.0232343	-0.0300757	-0.0377371
Cy72_CD45_D07_S715_comb	T.cell	T.cell.CD4	CLS7	-0.0256576	-0.0302739	-0.0235509	-0.0288657	-0.0226211	-0.0212346	-0.018287	-0.0223854	-0.0224134	-0.0208114	-0.028072	-0.020038	-0.0234061	-0.0242812	-0.0235849	-0.0141472	-0.0224005	-0.0270226	-0.0266063	-0.0238665	-0.0252144	-0.0231251	-0.0278395	-0.0185948	-0.0268712	-0.0202991	-0.0225195	-0.0230049	-0.0230365	-0.0219852	-0.0239023	-0.0142323	-0.0179758	-0.0241009	-0.0267761	-0.0148091	-0.0256862	-0.024557	-0.0154728	-0.0273475	-0.0206881	-0.0165992	-0.0214293	-0.0225643	-0.012475	-0.0204141
Cy72_CD45_E08_S728_comb	T.cell	T.cell.CD4	CLS7	-0.0414568	-0.0558559	-0.043916	-0.0523101	-0.0439838	-0.0371994	-0.03175	-0.0462153	-0.0463557	-0.0461046	-0.047681	-0.0388437	-0.0431299	-0.041079	-0.0419224	-0.0410379	-0.0228329	-0.0553452	-0.0428915	-0.0437389	-0.052062	-0.0438504	-0.0425105	-0.0367446	-0.0490919	-0.0344442	-0.0379674	-0.0369001	-0.0442877	-0.0412655	-0.0508338	-0.022673	-0.0297315	-0.0416881	-0.0438597	-0.0314117	-0.0405294	-0.0399906	-0.0298095	-0.0491655	-0.0335879	-0.0376969	-0.0382132	-0.0259572	-0.0256782	-0.047923
Cy71_CD45_B07_S499_comb	T.cell	T.cell.CD8	CLS8	-0.029075	-0.0292828	-0.0389895	-0.019608	-0.0408781	-0.0358803	-0.0478685	-0.0290712	-0.0270991	-0.026647	-0.0284656	-0.0329063	-0.0334099	-0.0377774	-0.0245274	-0.0302786	-0.0461884	-0.0250155	-0.0311814	-0.0391968	-0.0282978	-0.0311735	-0.0331408	-0.033003	-0.0275489	-0.0314697	-0.0445837	-0.0336413	-0.0337797	-0.033425	-0.0277978	-0.0425159	-0.0450463	-0.035693	-0.0355327	-0.0456353	-0.0375619	-0.0338522	-0.0427195	-0.0182574	-0.0313657	-0.0306686	-0.0478974	-0.0510828	-0.0400734	-0.0350991
Cy71_CD45_G02_S554_comb	Melanoma	Melanoma	CLS5	0.0905399	0.0428141	0.0433898	0.0778344	0.0352149	0.0576815	0.0624383	0.0654103	0.0377601	0.0168984	0.0688521	0.0680997	0.0902207	0.058098	0.0503263	0.046295	0.0658279	0.0611114	0.0686513	0.0449846	0.0646753	0.0682022	0.0309115	0.0604447	0.0297799	0.0731108	0.0876589	0.0721745	0.075074	0.039534	0.0718904	0.0757977	0.0741229	0.0738023	0.0418272	0.0744837	0.0325383	0.0691995	0.0762886	0.0223598	0.0449108	0.0947963	0.0713361	0.0307199	0.0677199	0.0540517
Cy71_CD45_E03_S531_comb	T.cell	T.cell.CD4	CLS8	-9.58759e-05	-0.00209962	0.00355409	0.0123982	-0.0084286	-0.00212909	-0.00266102	0.0126146	0.00213832	0.000681295	0.0105226	-0.000391587	0.00651	-0.00148164	0.00232945	0.00287874	-0.00805396	0.0035905	0.00346435	0.00343344	-0.00111489	0.00701966	0.00335852	-0.00282223	0.00654377	-0.00133185	-0.00380926	0.00278375	0.00689377	0.00634201	0.00539962	-0.00868502	-0.00332172	0.00141297	-0.000444697	-0.00195602	-0.00190954	0.0017448	-0.00146065	0.00924223	-0.00200531	0.000815574	-0.0040064	-0.00190877	-0.00820016	0.00756709
Cy74_CD45_H03_S471_comb	T.cell	T.cell.CD8	CLS6	-0.00988378	-0.0146706	-0.0205178	-0.00498482	-0.0249283	-0.0229371	-0.0282946	-0.00704999	-0.0139388	-0.0121597	-0.0136777	-0.026567	-0.0251607	-0.0158652	-0.00584408	-0.0147331	-0.0331332	-0.0146024	-0.0152445	-0.0203841	-0.0142299	-0.0168577	-0.020251	-0.0305397	-0.0176031	-0.0182579	-0.027405	-0.0215831	-0.0191125	-0.0215793	-0.017878	-0.0334939	-0.0251205	-0.0151078	-0.0190374	-0.0274609	-0.0201256	-0.016546	-0.029305	-0.00334867	-0.0151729	-0.0246471	-0.0363341	-0.028363	-0.0242328	-0.019966
Cy81_Bulk_CD45_B11_S119_comb	Melanoma	CAF	CLS5	0.00139174	0.00800044	0.00570551	0.00578383	-0.00103406	0.00844025	-0.00784546	-9.16838e-05	0.0110925	0.00926958	0.000622716	0.0165967	0.00362123	-0.0081229	-0.00247504	0.00504838	0.00915119	-0.00350544	-0.00208682	0.00428889	-0.0119394	0.00552174	0.015066	0.0240851	0.00377425	-0.00123727	0.00112556	0.00893159	0.000932863	-0.00516995	-0.00742486	0.0198276	-0.00510873	-0.00387155	0.00218967	0.0185394	0.0158919	-0.00835726	0.0252423	-0.00552317	0.0160621	0.0141768	0.0324163	0.0178678	0.0142015	-0.0107252
Cy80_II_CD45_H09_S957_comb	Melanoma	Melanoma	CLS14	0.111198	0.104344	0.108991	0.0923674	0.107462	0.127521	0.104488	0.113136	0.129794	0.101693	0.0872427	0.134795	0.140569	0.0974983	0.097951	0.148357	0.0957703	0.105381	0.114954	0.106408	0.0853086	0.0983436	0.100823	0.109942	0.101959	0.0956063	0.114707	0.104899	0.0918154	0.103514	0.0778631	0.110246	0.114894	0.0948536	0.0984727	0.122758	0.0911143	0.105602	0.135958	0.0746179	0.107768	0.148559	0.126738	0.113518	0.132648	0.101157
Cy72_CD45_E02_S722_comb	Melanoma	T.cell	CLS2	-0.0538257	-0.0679669	-0.0624501	-0.0599544	-0.0584645	-0.0564432	-0.0479468	-0.0534004	-0.0657023	-0.0586995	-0.0611834	-0.0553498	-0.048937	-0.0588497	-0.0551456	-0.0545877	-0.0461571	-0.0700614	-0.0616293	-0.0624936	-0.055115	-0.0614825	-0.0642194	-0.0582251	-0.0608894	-0.0517372	-0.0533712	-0.0467248	-0.0537706	-0.0617839	-0.057995	-0.0347479	-0.0426577	-0.0583641	-0.0584982	-0.0408097	-0.0592297	-0.0580483	-0.0378508	-0.0642599	-0.0507461	-0.0496847	-0.054733	-0.0497332	-0.0390255	-0.0604483
Cy72_CD45_D03_S711_comb	B.cell	B.cell	CLS3	-0.047206	-0.0535506	-0.0579311	-0.043401	-0.0517656	-0.0468698	-0.0491436	-0.04325	-0.0506581	-0.0537336	-0.0359188	-0.0462819	-0.0509643	-0.0506055	-0.0479956	-0.0524892	-0.046634	-0.0463568	-0.0626745	-0.0570357	-0.039392	-0.0347577	-0.0408225	-0.043442	-0.0505453	-0.0405931	-0.0543479	-0.0539272	-0.0529354	-0.036212	-0.0399064	-0.0348942	-0.0536264	-0.0357203	-0.0547175	-0.0436551	-0.0515537	-0.0477514	-0.0487216	-0.0497124	-0.0364467	-0.0460501	-0.0447637	-0.0507697	-0.0425392	-0.0484864
Cy80_II_CD45_B11_S887_comb	Melanoma	Melanoma	CLS1	0.0986905	0.086394	0.0952261	0.0777109	0.102328	0.107517	0.0837287	0.101189	0.113448	0.0984775	0.0749774	0.109223	0.112441	0.0871354	0.0823678	0.114199	0.0882743	0.0882597	0.0891256	0.093772	0.0722963	0.0849431	0.0883568	0.105723	0.0891072	0.0895766	0.0905345	0.0923959	0.0892777	0.0838925	0.071971	0.104971	0.0950496	0.0855402	0.0922493	0.119959	0.0931361	0.0911335	0.113749	0.0582297	0.100183	0.11497	0.113775	0.108675	0.110128	0.0812523
Cy81_Bulk_CD45_B07_S115_comb	Melanoma	Melanoma	CLS15	-0.0828585	-0.0849392	-0.0885724	-0.0990872	-0.0787767	-0.0881298	-0.0763477	-0.092851	-0.0865962	-0.0826098	-0.0922703	-0.0742071	-0.0771323	-0.085692	-0.0870005	-0.0804131	-0.0602486	-0.0960563	-0.0818652	-0.0887785	-0.0725798	-0.091365	-0.0898658	-0.0713309	-0.0759387	-0.0881256	-0.0731853	-0.0761572	-0.0848814	-0.0845161	-0.0997036	-0.045581	-0.0702539	-0.102779	-0.0805505	-0.0617685	-0.0883461	-0.0915066	-0.0514117	-0.0879594	-0.0968582	-0.0690978	-0.0729362	-0.0701193	-0.0472214	-0.0918002
Cy81_Bulk_CD45_E04_S148_comb	Melanoma	CAF	CLS9	0.0516562	0.0353777	0.0451661	0.0343811	0.0156905	0.0527868	0.0368357	0.0447108	0.0504075	0.0505426	0.0244101	0.0669518	0.0444154	0.00997084	0.034146	0.0427694	0.0525561	0.0211721	0.0318268	0.0427029	0.00339202	0.0230969	0.0607959	0.0848512	0.0190223	0.0420343	0.0356835	0.0468727	0.0358712	-0.00544478	0.0228857	0.0847189	0.0379039	0.0124377	0.0364837	0.0719109	0.0589891	0.0220354	0.0897424	0.0128474	0.0532785	0.0724689	0.0921215	0.0701625	0.0712874	0.010734
CY58_1_CD45_A06_S966_comb	T.cell	T.cell.CD8	CLS11	-0.0212949	-0.019923	-0.028838	-0.00307987	-0.0357511	-0.0283036	-0.0313479	-0.0119404	-0.016208	-0.0225271	-0.0177237	-0.0253292	-0.0272087	-0.0262544	-0.0174818	-0.0196039	-0.0464549	-0.0138987	-0.0211723	-0.0295596	-0.0206486	-0.0237776	-0.0255721	-0.0294876	-0.0226686	-0.0243961	-0.0315978	-0.0304872	-0.0282695	-0.0238066	-0.0156568	-0.0436927	-0.0361642	-0.0267376	-0.0274064	-0.0365773	-0.0240702	-0.0298175	-0.0377341	-0.0128221	-0.0265794	-0.0223623	-0.0356141	-0.0429303	-0.0386836	-0.0234586
Cy80_II_CD45_D11_S911_comb	Melanoma	Melanoma	CLS14	0.115316	0.102268	0.110183	0.09546	0.106502	0.126362	0.0984095	0.115559	0.129769	0.1039	0.089176	0.137171	0.140229	0.0955567	0.0982368	0.150168	0.096174	0.102737	0.111205	0.107712	0.0814806	0.098574	0.102548	0.109659	0.0994835	0.0953736	0.114303	0.10463	0.0918475	0.10163	0.0770005	0.109523	0.11122	0.0940972	0.0972724	0.123497	0.0919116	0.10545	0.134094	0.0715609	0.107602	0.147367	0.126283	0.113207	0.135166	0.101098
Cy81_FNA_CD45_A09_S201_comb	T.cell	T.cell	CLS2	-0.0430283	-0.0502532	-0.050381	-0.0447215	-0.0474397	-0.0470603	-0.0464794	-0.050543	-0.0481219	-0.0530069	-0.0493593	-0.0410996	-0.0499472	-0.0446194	-0.0470693	-0.0455608	-0.0438231	-0.0414877	-0.049799	-0.0500868	-0.0403112	-0.0479126	-0.0527271	-0.0508195	-0.0497284	-0.047592	-0.0427522	-0.0437644	-0.045692	-0.0479733	-0.0422231	-0.0450794	-0.0456888	-0.0457562	-0.0536925	-0.0447453	-0.0483136	-0.045506	-0.0418191	-0.0455927	-0.0454455	-0.0470888	-0.0470702	-0.0532637	-0.0458738	-0.0460992
Cy81_FNA_CD45_B12_S216_comb	T.cell	T.cell	CLS2	-0.0876129	-0.0930034	-0.0918148	-0.0981106	-0.0715703	-0.0801894	-0.0695586	-0.0978192	-0.0870743	-0.0904397	-0.0880475	-0.0752391	-0.0839847	-0.0788918	-0.0896488	-0.0843305	-0.0605325	-0.0855178	-0.0858794	-0.091187	-0.0729857	-0.0868288	-0.0958613	-0.0757038	-0.0832099	-0.0782085	-0.0775506	-0.0800557	-0.0916912	-0.0820827	-0.0899294	-0.0599118	-0.0712629	-0.0864673	-0.0825796	-0.0725897	-0.089211	-0.0853588	-0.063387	-0.0921896	-0.0783364	-0.07689	-0.0782122	-0.0709154	-0.0596541	-0.0887406
Cy71_CD45_B08_S500_comb	T.cell	T.cell	CLS4	-0.0462248	-0.0572988	-0.0533256	-0.0548896	-0.0475323	-0.0445587	-0.0397113	-0.0518733	-0.0561768	-0.0489583	-0.0641148	-0.0480859	-0.0480519	-0.051544	-0.0489032	-0.0489176	-0.0343205	-0.0638862	-0.0556795	-0.0530888	-0.0483081	-0.0542065	-0.0565324	-0.0486659	-0.0516863	-0.0450661	-0.0464791	-0.0439695	-0.0492705	-0.0516386	-0.0536991	-0.0248826	-0.0317297	-0.0502913	-0.0504419	-0.0356684	-0.050731	-0.0487579	-0.027791	-0.0535048	-0.0385996	-0.0413289	-0.0489258	-0.0370583	-0.0370057	-0.0532541
Cy81_FNA_CD45_G10_S370_comb	Melanoma	CAF	CLS5	0.0220608	0.0192102	0.02559	0.0247403	0.0175203	0.0321644	0.0138656	0.0266787	0.029246	0.0286853	0.0218618	0.0370268	0.0256653	0.00971774	0.014515	0.0266976	0.0236768	0.0124736	0.0137705	0.0241699	-0.00447132	0.0203405	0.0352561	0.0463656	0.0121983	0.0173687	0.0117249	0.028833	0.0246546	0.00436331	0.013603	0.0339131	0.011318	0.0137984	0.0238715	0.0382198	0.0345185	0.0104215	0.0421723	0.0127186	0.026736	0.0402565	0.0498941	0.0345582	0.0384412	0.0104545
Cy71_CD45_E11_S539_comb	Melanoma	Melanoma	CLS9	0.0977978	0.0334752	0.0435618	0.0845572	0.0406977	0.0667664	0.0702403	0.0656278	0.0377276	0.0213189	0.0621299	0.0736702	0.0963619	0.0662413	0.054398	0.0559863	0.0632379	0.0494422	0.0575968	0.0460711	0.0643472	0.0801368	0.0275997	0.0625954	0.0271893	0.0793033	0.0789389	0.0682887	0.0763715	0.0477288	0.0672799	0.0878813	0.0766928	0.0705949	0.0362372	0.0867617	0.0238099	0.0719718	0.0841862	0.0166763	0.0699622	0.11071	0.0703851	0.0351954	0.0850484	0.0631097
Cy81_FNA_CD45_C09_S321_comb	Melanoma	CAF	CLS1	0.055523	0.0408353	0.0541653	0.051277	0.0280961	0.0620352	0.0446846	0.0595646	0.0627485	0.0586708	0.0432302	0.0757049	0.0625738	0.0258483	0.037133	0.0604917	0.0546145	0.0352362	0.0404247	0.0521819	0.0192325	0.0377385	0.0704673	0.101786	0.0279362	0.0474387	0.0429986	0.0595968	0.0503086	0.0128476	0.0346135	0.0886206	0.04268	0.02765	0.0488634	0.0795761	0.0615241	0.0318118	0.0917034	0.0177281	0.0538876	0.0808066	0.104046	0.0710823	0.0811514	0.02248
CY58_1_CD45_D11_S1007_comb	T.cell	T.cell.CD4	CLS4	-0.0332569	-0.045832	-0.0390044	-0.0399999	-0.0383452	-0.0328056	-0.0305539	-0.0408783	-0.03536	-0.0416689	-0.037844	-0.0302468	-0.0329473	-0.035625	-0.0404756	-0.0368596	-0.0276348	-0.0383721	-0.0419451	-0.039015	-0.0347315	-0.04122	-0.0407987	-0.0278542	-0.0416379	-0.0323437	-0.0329568	-0.0400191	-0.0365166	-0.0359584	-0.0366598	-0.0226684	-0.0305436	-0.0356721	-0.0406699	-0.0261738	-0.0386318	-0.0363466	-0.0277171	-0.0408033	-0.0342348	-0.0314828	-0.0320787	-0.0273943	-0.0303991	-0.0354922
Cy80_II_CD45_G07_S943_comb	Melanoma	Melanoma	CLS14	0.0980503	0.080818	0.0957594	0.0814502	0.0929627	0.118752	0.0951459	0.103428	0.112132	0.101859	0.06627	0.125723	0.121459	0.0805223	0.0939834	0.136672	0.0828736	0.0785905	0.0863878	0.0932973	0.0747816	0.0919783	0.0888816	0.104327	0.0905302	0.0842529	0.0904409	0.0885001	0.0822432	0.0932087	0.0635151	0.112784	0.102289	0.0720008	0.0803258	0.121707	0.0791332	0.0923546	0.124489	0.0624676	0.103	0.13876	0.113839	0.104569	0.135524	0.0839097
Cy72_CD45_F12_S744_comb	T.cell	T.cell	CLS2	-0.037072	-0.0492343	-0.0428606	-0.0494649	-0.0350269	-0.0326787	-0.034772	-0.0447853	-0.0475784	-0.040486	-0.0514012	-0.0347719	-0.0350738	-0.038659	-0.0397821	-0.0371273	-0.0222191	-0.0539081	-0.0422779	-0.0429368	-0.050689	-0.0427493	-0.0430632	-0.0365173	-0.0454596	-0.0367946	-0.0345096	-0.0309727	-0.0405948	-0.04563	-0.0471487	-0.0215644	-0.0247973	-0.0395322	-0.0401494	-0.0273647	-0.0401001	-0.0380076	-0.0197234	-0.0482754	-0.0305876	-0.0299146	-0.0379089	-0.0215003	-0.0196856	-0.0419261
Cy80_II_CD45_G05_S941_comb	CAF	endothelial	CLS5	0.025403	0.0394564	0.0431092	0.0148813	0.0422514	0.0186204	0.0409879	0.0212483	0.0240352	0.0319015	0.0318078	0.0379425	0.0239613	0.0391526	0.0320645	0.00944467	0.0572058	0.0251	0.0304979	0.0446592	0.0335021	0.0250465	0.0375188	0.0241614	0.034204	0.0165645	0.040504	0.0363587	0.0465276	0.0306275	0.0219204	0.0507242	0.0315566	0.0461543	0.0481747	0.0411549	0.0512049	0.0337361	0.0428562	0.0365119	0.0237239	0.0153104	0.0343321	0.0372683	0.0251894	0.0381148
Cy72_CD45_C07_S703_comb	T.cell	T.cell	CLS2	-0.043157	-0.0520553	-0.0482783	-0.054166	-0.0414503	-0.0435501	-0.035094	-0.0476058	-0.0536549	-0.0420065	-0.0582996	-0.0457721	-0.0471613	-0.0453148	-0.0460576	-0.0426901	-0.0266213	-0.0597791	-0.0496103	-0.0480137	-0.0437199	-0.0518621	-0.0519104	-0.0446163	-0.0454625	-0.0370807	-0.0396802	-0.0410175	-0.0456025	-0.0487211	-0.0493826	-0.0252962	-0.025325	-0.044505	-0.0433652	-0.0346286	-0.0476026	-0.0422577	-0.023438	-0.0467186	-0.0355077	-0.0370621	-0.044731	-0.0304082	-0.0322381	-0.0492629
Cy71_CD45_G08_S560_comb	Melanoma	Melanoma	CLS1	0.0969806	0.0362194	0.0442753	0.0881028	0.0381813	0.0661179	0.0657287	0.0685483	0.0378885	0.0223458	0.0596318	0.0729671	0.0941093	0.0626337	0.0566704	0.0564154	0.0625502	0.0482792	0.0553186	0.0468026	0.0624573	0.0808888	0.0307786	0.0616109	0.0272858	0.0766431	0.0751542	0.0684677	0.0749232	0.046751	0.0661796	0.0889554	0.0731394	0.0685223	0.0371166	0.0841937	0.0250162	0.071202	0.0827509	0.0171736	0.0693778	0.107635	0.0674892	0.0354861	0.083233	0.0602932
Cy72_CD45_H07_S763_comb	Melanoma	macrophage	CLS3	0.013985	0.0162289	0.0141444	0.00946326	0.0107073	0.0228465	0.0185627	0.00435564	0.00313533	0.0168727	0.0102609	0.00943922	0.0139299	0.0104982	0.0110364	0.0132419	0.0120353	0.0127751	0.00728869	0.0145661	0.00755009	0.0123982	0.0211765	0.0173461	0.00972938	0.00343147	0.0102578	0.0108598	0.00871882	0.0195237	0.017845	0.0163909	0.00734201	0.0115122	0.0144346	0.0075746	0.00735044	0.0130685	0.00162858	0.00902094	0.0172312	0.00429092	0.0149529	0.00629994	0.00226916	0.0224215
Cy74_CD45_F07_S451_comb	T.cell	T.cell.CD8	CLS10	-0.00808311	-0.00456503	-0.0130938	0.00455058	-0.0210049	-0.013951	-0.0235679	-0.00732164	-0.00942202	-0.00837947	-0.00355176	-0.0159355	-0.0141044	-0.0101565	-0.00106146	-0.0121371	-0.0343549	-0.0041123	-0.00322965	-0.0126243	-0.0120683	-0.0110435	-0.0130819	-0.0206749	-0.00821484	-0.0187044	-0.0181466	-0.0182523	-0.0145743	-0.0109032	-0.00121345	-0.030562	-0.0231156	-0.0058624	-0.0174079	-0.0282115	-0.0162432	-0.0112359	-0.035669	0.00536524	-0.0110444	-0.0153286	-0.0286002	-0.0376068	-0.0308731	-0.0120373
Cy71_CD45_F06_S546_comb	Melanoma	Melanoma	CLS9	0.115291	0.0604601	0.060839	0.107263	0.0563371	0.0741876	0.084294	0.0890004	0.0503396	0.0269803	0.084093	0.0856699	0.11618	0.0789801	0.0670674	0.0700206	0.0759598	0.077885	0.0854433	0.0637845	0.0836417	0.0961107	0.0405693	0.0787605	0.0449223	0.0939312	0.103653	0.0894079	0.092297	0.0671891	0.0878447	0.0955432	0.0899614	0.0869014	0.0543351	0.0939927	0.035818	0.0890006	0.0920861	0.0295564	0.0652102	0.12013	0.0849091	0.0393064	0.0902868	0.0763523
Cy81_FNA_CD45_B04_S208_comb	T.cell	T.cell	CLS4	-0.0329719	-0.0355829	-0.0421183	-0.033968	-0.0414922	-0.0373391	-0.0413334	-0.037779	-0.0390491	-0.0379423	-0.0397482	-0.0365188	-0.0409477	-0.0391219	-0.0396639	-0.0446156	-0.037104	-0.0369435	-0.0383587	-0.0417914	-0.0337628	-0.041677	-0.0403341	-0.0384834	-0.0374793	-0.0351149	-0.0367378	-0.03581	-0.0368534	-0.0393345	-0.0355331	-0.0340933	-0.0384364	-0.0377576	-0.0436076	-0.0400605	-0.0377598	-0.0402318	-0.0392784	-0.03414	-0.0341861	-0.0380125	-0.0415117	-0.0438924	-0.0391183	-0.0425129
Cy81_Bulk_CD45_D09_S141_comb	Melanoma	CAF	CLS1	0.0314513	0.00175887	0.0184169	0.00911227	-0.00378707	0.0378527	0.0164962	0.0238522	0.0227527	0.0254352	0.000111333	0.0497316	0.0261619	-0.0112913	0.0130902	0.0290375	0.0362601	-0.012142	0.00825987	0.0167217	-0.0222322	0.000302425	0.0392877	0.0611829	-0.00560788	0.0211701	0.0176674	0.0291787	0.00999081	-0.0273565	-0.00775731	0.0758827	0.0243293	-0.0126786	0.00959228	0.0598496	0.0276424	0.00213334	0.0807299	-0.022856	0.0354194	0.0578986	0.0662697	0.049142	0.0643876	-0.0140808
Cy74_CD45_C02_S410_comb	T.cell	T.cell.CD8	CLS6	0.00844235	0.0269316	0.0146371	0.0362868	0.000202836	0.00402589	-0.0128519	0.0273271	0.0248681	0.0226341	0.0255264	0.000271991	0.00567898	0.0081089	0.0265836	0.0135548	-0.0232594	0.028103	0.0216389	0.013902	0.0154083	0.017616	0.017407	-0.00790917	0.0177147	0.00685337	-0.00381596	0.00255452	0.0147244	0.00877075	0.0234461	-0.0260499	-0.0108318	0.0196508	0.00906933	-0.0128652	0.0168128	0.0126251	-0.0237415	0.0387077	0.00962459	-0.0071372	-0.0128675	-0.0123626	-0.0238206	0.014092
Cy81_Bulk_CD45_D01_S133_comb	Melanoma	CAF	CLS9	0.0311632	0.0148481	0.027751	0.0260615	0.0241653	0.0326703	0.0253512	0.0230686	0.0292409	0.0292637	0.0187138	0.0417709	0.0318247	0.0132493	0.0165082	0.0239719	0.0400344	0.0175854	0.0154701	0.0273952	0.00767553	0.0172488	0.0477297	0.0505885	0.0123744	0.0316354	0.0113237	0.0344699	0.0285333	0.00638906	0.0168598	0.0612455	0.0252446	0.0101668	0.0292624	0.0502965	0.0433971	0.0150154	0.0563845	0.00880474	0.0387373	0.0320701	0.0582487	0.0501573	0.0488287	0.0108297
Cy81_FNA_CD45_G01_S265_comb	T.cell	T.cell.CD4	CLS3	-0.00707246	0.00308536	0.00162064	0.000622157	0.000453519	0.00625289	0.00182943	-1.84903e-05	0.00621477	-0.00344545	0.00199707	-0.00365542	-7.25109e-05	0.00109087	0.00911875	0.00466676	-0.000200094	-0.00127425	-0.000270912	0.00179755	-0.00233721	0.00050873	-0.00208394	-0.00304994	0.00268119	-0.00323815	-0.00091235	0.00117044	0.00182806	0.00664451	0.00556617	-0.00497306	0.000728937	0.0090053	0.00125737	-0.00600791	-0.00232243	0.00645772	-0.00815736	0.00756853	0.00398507	-0.00335524	-0.00676338	-0.00364036	-0.00565344	0.00687005
Cy81_FNA_CD45_D02_S230_comb	T.cell	T.cell	CLS2	-0.0674523	-0.0868551	-0.0833823	-0.0933705	-0.0714496	-0.075774	-0.0642933	-0.0804477	-0.0834644	-0.0823682	-0.0882684	-0.0713083	-0.075529	-0.0716062	-0.083201	-0.0734986	-0.0529056	-0.0939581	-0.0751572	-0.083085	-0.0720211	-0.0880715	-0.0886003	-0.0680398	-0.0760471	-0.0732018	-0.0649072	-0.0726662	-0.0802204	-0.0811135	-0.0889653	-0.0418033	-0.0567073	-0.0889054	-0.0718116	-0.0552104	-0.07815	-0.0803368	-0.0437263	-0.0901368	-0.0791551	-0.0599255	-0.0690509	-0.0612893	-0.0436659	-0.0820959
Cy81_Bulk_CD45_D10_S142_comb	Melanoma	CAF	CLS1	0.0533925	0.0296069	0.0437945	0.0354119	0.0158076	0.0555685	0.0378543	0.0449838	0.0511935	0.0478503	0.0282168	0.0705565	0.048228	0.0146994	0.0366389	0.0470976	0.0522248	0.0222517	0.0300532	0.0416575	0.00786271	0.0269664	0.0598352	0.0887335	0.0175927	0.0392691	0.0349309	0.048943	0.0366447	-0.00107187	0.0216512	0.0891213	0.0381681	0.0143233	0.0328614	0.0760817	0.0532966	0.0240946	0.0930355	0.00726072	0.0582393	0.0780682	0.091707	0.0636737	0.0770991	0.0170216
CY58_1_CD45_A10_S970_comb	T.cell	T.cell	CLS7	-0.0840678	-0.0918302	-0.0889729	-0.101581	-0.0692333	-0.0786981	-0.0688191	-0.0931754	-0.0821421	-0.0848268	-0.0903101	-0.0730871	-0.0802384	-0.0781134	-0.0854023	-0.0808989	-0.0595412	-0.0881821	-0.0834129	-0.0886594	-0.072975	-0.0900763	-0.0923635	-0.0763344	-0.0793825	-0.0777121	-0.0775647	-0.0769483	-0.0860215	-0.0839775	-0.0910796	-0.0551334	-0.0663315	-0.0885602	-0.0792435	-0.0686899	-0.0849477	-0.0850744	-0.057057	-0.0923681	-0.0789162	-0.074742	-0.0774794	-0.0640321	-0.0574341	-0.086605
Cy81_FNA_CD45_C05_S317_comb	Melanoma	CAF	CLS9	0.0311632	0.0148481	0.027751	0.0260615	0.0241653	0.0326703	0.0253512	0.0230686	0.0292409	0.0292637	0.0187138	0.0417709	0.0318247	0.0132493	0.0165082	0.0239719	0.0400344	0.0175854	0.0154701	0.0273952	0.00767553	0.0172488	0.0477297	0.0505885	0.0123744	0.0316354	0.0113237	0.0344699	0.0285333	0.00638906	0.0168598	0.0612455	0.0252446	0.0101668	0.0292624	0.0502965	0.0433971	0.0150154	0.0563845	0.00880474	0.0387373	0.0320701	0.0582487	0.0501573	0.0488287	0.0108297
Cy72_CD45_D12_S720_comb	T.cell	T.cell	CLS2	-0.0479114	-0.0576406	-0.0532951	-0.0607996	-0.048858	-0.046379	-0.0344761	-0.0499498	-0.0559891	-0.051777	-0.0605995	-0.039252	-0.0427037	-0.0517731	-0.0598719	-0.0497738	-0.0318742	-0.0611697	-0.049495	-0.0538213	-0.0505622	-0.055045	-0.0532845	-0.0410354	-0.0500406	-0.0440973	-0.0429456	-0.046116	-0.0502661	-0.0531669	-0.0598233	-0.0230633	-0.0314244	-0.0535042	-0.0473339	-0.0364084	-0.0545595	-0.052334	-0.0254841	-0.0549076	-0.0478557	-0.0318158	-0.0435092	-0.03776	-0.0296614	-0.0563005
Cy80_II_CD45_B01_S877_comb	Melanoma	Melanoma	CLS1	0.0939737	0.0810834	0.0910631	0.0745822	0.0960606	0.103851	0.0815626	0.0956147	0.10621	0.0907211	0.0694722	0.104793	0.107808	0.084071	0.0801405	0.109887	0.0849576	0.0844482	0.0859312	0.0896944	0.0716495	0.081027	0.0820853	0.0978267	0.0843876	0.0874187	0.0878428	0.0888032	0.085484	0.0834566	0.0680962	0.100768	0.0918877	0.0819611	0.0869944	0.113843	0.0868711	0.088972	0.106877	0.0545095	0.0962407	0.109357	0.10725	0.103633	0.105286	0.0817314
CY58_1_CD45_F11_S1031_comb	T.cell	T.cell.CD4	CLS4	-0.0630129	-0.0606043	-0.0546566	-0.0584339	-0.0444366	-0.0562745	-0.0421649	-0.0585735	-0.0592654	-0.0576138	-0.0547845	-0.0456476	-0.0505811	-0.0497105	-0.0556971	-0.0495729	-0.0436472	-0.0608553	-0.0595645	-0.0545127	-0.0621104	-0.0632597	-0.0590628	-0.0489692	-0.0553117	-0.0457073	-0.0494984	-0.0587102	-0.0587438	-0.0494889	-0.0576104	-0.0442625	-0.0445822	-0.0535424	-0.0519492	-0.0455381	-0.0541093	-0.0556625	-0.0470633	-0.0541468	-0.0430296	-0.0465422	-0.0490105	-0.0412164	-0.0382279	-0.0592325
Cy81_Bulk_CD45_G12_S180_comb	Melanoma	CAF	CLS1	0.0533925	0.0296069	0.0437945	0.0354119	0.0158076	0.0555685	0.0378543	0.0449838	0.0511935	0.0478503	0.0282168	0.0705565	0.048228	0.0146994	0.0366389	0.0470976	0.0522248	0.0222517	0.0300532	0.0416575	0.00786271	0.0269664	0.0598352	0.0887335	0.0175927	0.0392691	0.0349309	0.048943	0.0366447	-0.00107187	0.0216512	0.0891213	0.0381681	0.0143233	0.0328614	0.0760817	0.0532966	0.0240946	0.0930355	0.00726072	0.0582393	0.0780682	0.091707	0.0636737	0.0770991	0.0170216
Cy81_FNA_CD45_F01_S253_comb	T.cell	T.cell	CLS3	-0.0328698	-0.033277	-0.0354693	-0.0355746	-0.0272634	-0.0293532	-0.0192833	-0.0328348	-0.0326099	-0.034773	-0.0400871	-0.0332897	-0.0300117	-0.026538	-0.0331643	-0.0315332	-0.0205794	-0.0366783	-0.033243	-0.0355913	-0.0258326	-0.0320835	-0.0402193	-0.0267682	-0.0285488	-0.027431	-0.0323363	-0.0247147	-0.0309708	-0.0277708	-0.0280527	-0.0236769	-0.0211815	-0.0332143	-0.0294258	-0.0244691	-0.0356606	-0.0267719	-0.0223584	-0.0303046	-0.0318045	-0.0278182	-0.0267789	-0.0183146	-0.019284	-0.0323137
Cy74_CD45_A08_S392_comb	T.cell	T.cell.CD8	CLS10	-9.30413e-05	0.0079371	0.00214835	0.0161188	-0.00261221	0.0026331	-0.0077982	0.00870292	0.00388893	0.00628772	0.00583444	-0.00583176	-0.0005232	0.00355894	0.0137578	0.00124959	-0.00809019	0.0103251	0.00525708	0.00161455	-0.0017317	0.00949434	0.0061614	-0.00618218	0.00435952	0.00462068	-0.00225498	0.00362303	0.00318111	0.00527068	0.0123401	-0.0135718	0.000828245	0.00921189	0.000528111	-0.00663594	0.00413842	0.00534587	-0.01515	0.0174149	0.00428258	-0.0020175	-0.00866479	-0.00449348	-0.00976757	0.00294857
Cy71_CD45_G06_S558_comb	T.cell	T.cell.CD4	CLS8	-0.00205445	-0.00351756	0.000893654	0.00237489	-0.00850879	-0.00192216	-0.0120047	0.00389157	-0.00260554	-0.00245221	0.00245103	-0.00470764	-0.00190093	-0.00817981	-0.00454413	0.00111367	-0.00878031	-0.00385638	-0.000506845	0.000664473	-0.01775	-0.0047015	-0.00302236	-0.00326343	-0.00829836	-0.00220045	-0.00285911	-0.00223044	-0.00389378	-0.00268306	0.000154643	-0.0113263	-0.000918645	0.00231315	-0.0036662	-0.00092859	-0.00206333	-0.00147159	-0.00593846	0.00166748	0.0040474	-0.00205572	-0.00410549	-0.00153415	-0.00792871	-0.000601948
Cy74_CD45_A04_S388_comb	T.cell	T.cell.CD8	CLS4	-0.0537965	-0.070038	-0.0730385	-0.0698174	-0.0630021	-0.0612686	-0.0571629	-0.0640637	-0.0637127	-0.065685	-0.07246	-0.0590508	-0.0592372	-0.064227	-0.064659	-0.0615367	-0.0537141	-0.0715136	-0.0639585	-0.0730769	-0.0557522	-0.0726546	-0.063317	-0.0601245	-0.063096	-0.0581875	-0.0599255	-0.0532306	-0.0651753	-0.0664908	-0.0692739	-0.0476126	-0.0502895	-0.0730223	-0.0636069	-0.0535675	-0.0737948	-0.0674359	-0.0448537	-0.0639937	-0.0612767	-0.0538966	-0.0661724	-0.0599291	-0.0482139	-0.0672863
CY58_1_CD45_B01_S973_comb	T.cell	T.cell	CLS2	-0.0791754	-0.090615	-0.0854875	-0.0944019	-0.0722233	-0.0775514	-0.0590334	-0.084721	-0.0856594	-0.076802	-0.0833004	-0.0764626	-0.0769701	-0.0775796	-0.0820991	-0.0797654	-0.058759	-0.0950948	-0.0832438	-0.0849722	-0.0749771	-0.0874864	-0.08898	-0.0701409	-0.0782136	-0.0707265	-0.0724286	-0.0800012	-0.0836971	-0.0816489	-0.0921163	-0.0465653	-0.0611274	-0.0866693	-0.0767877	-0.0566953	-0.0826839	-0.0798248	-0.0541014	-0.0916777	-0.0734891	-0.0702649	-0.0748352	-0.0627602	-0.0561697	-0.0845642
CY58_1_CD45_H12_S1056_comb	T.cell	T.cell.CD8	CLS13	0.018829	0.0287477	0.0304733	0.0627354	-0.0042859	0.0127621	-0.0188442	0.0519791	0.0238519	0.0349029	0.0472371	0.00120109	0.0189789	0.0187695	0.036381	0.0270267	-0.0283681	0.0314986	0.00985037	0.0300045	0.0123953	0.0364955	0.0343087	-0.00496135	0.0073439	0.0211204	-0.00344781	0.00469195	0.0334462	0.0261991	0.0548754	-0.0296578	-0.011428	0.0391226	0.00817468	-0.0100654	0.0247687	0.0207959	-0.0292949	0.0504481	0.0280865	0.00344543	-0.0112997	-0.0141137	-0.0222909	0.0303791
Cy81_FNA_CD45_F02_S350_comb	Melanoma	CAF	CLS1	0.0450419	0.0389258	0.0451983	0.0333698	0.0312583	0.0522746	0.0447988	0.0437881	0.0486607	0.0489811	0.0343098	0.0569238	0.0477085	0.0244309	0.0348162	0.0484353	0.0464763	0.0301618	0.0380666	0.042893	0.0119586	0.029108	0.0652231	0.0751661	0.0342064	0.03545	0.0324285	0.0495915	0.0373533	0.0154243	0.030654	0.0633284	0.0395806	0.0216339	0.0426162	0.0634622	0.0544411	0.0286656	0.07818	0.0331925	0.0501063	0.0612606	0.0819614	0.0666598	0.0646179	0.023989
CY58_1_CD45_F05_S1025_comb	T.cell	T.cell	CLS2	-0.0504069	-0.0589539	-0.0582804	-0.059088	-0.0549513	-0.0529108	-0.0490101	-0.0617806	-0.0535199	-0.0561465	-0.0586366	-0.0496982	-0.0544173	-0.0555928	-0.0537799	-0.0539582	-0.0492349	-0.054902	-0.0526779	-0.0582521	-0.0443749	-0.059872	-0.0620138	-0.0517104	-0.0592538	-0.0515374	-0.0464897	-0.0529454	-0.0549415	-0.0638872	-0.0553222	-0.0404745	-0.0530647	-0.0602848	-0.0570027	-0.0539516	-0.0564683	-0.0578318	-0.0450201	-0.0580711	-0.0590173	-0.0490542	-0.0585924	-0.055929	-0.0466069	-0.0618792
Cy71_CD45_H06_S570_comb	Melanoma	Melanoma	CLS9	0.0801247	0.0102595	0.0174585	0.0641981	0.0188867	0.0496237	0.0535053	0.0439789	0.0123857	-0.00606231	0.0421578	0.0592424	0.0776179	0.0432733	0.028529	0.0310741	0.0529533	0.0249931	0.0324219	0.0200769	0.0453405	0.0531467	0.0096798	0.0506927	0.00658373	0.0638071	0.0655256	0.0504823	0.0549934	0.022355	0.0484944	0.0827236	0.0591278	0.0498122	0.0138605	0.0753431	0.00216524	0.0502861	0.0745188	-0.0104048	0.0580147	0.0949354	0.0624623	0.0152051	0.0752194	0.0332375
Cy74_CD45_E06_S438_comb	Melanoma	T.cell.CD8	CLS8	-0.028647	-0.0355468	-0.0393042	-0.0298319	-0.0347229	-0.0300018	-0.0336416	-0.0328903	-0.0327254	-0.0306786	-0.0398776	-0.0362053	-0.0350621	-0.0279847	-0.0260938	-0.0356968	-0.0347681	-0.0314035	-0.0362838	-0.0390826	-0.0238741	-0.0311661	-0.0383423	-0.0394144	-0.0334664	-0.0317567	-0.0370757	-0.0378596	-0.0385136	-0.0300933	-0.0312479	-0.0352852	-0.0346208	-0.0340338	-0.0322309	-0.0336423	-0.0370266	-0.033901	-0.0363839	-0.0286932	-0.0342874	-0.0278432	-0.0433681	-0.0390723	-0.0307072	-0.0327524
CY58_1_CD45_H02_S1046_comb	T.cell	T.cell.CD8	CLS4	-0.0338268	-0.0405566	-0.0451383	-0.0378678	-0.0425632	-0.0415698	-0.0427045	-0.0396316	-0.0409167	-0.0407315	-0.0448917	-0.038701	-0.0437546	-0.0435904	-0.0398124	-0.0417173	-0.0444341	-0.0403343	-0.0413351	-0.0452608	-0.035224	-0.0420621	-0.0452524	-0.0448107	-0.0453102	-0.0393739	-0.0419777	-0.0439566	-0.0438192	-0.0417632	-0.0412568	-0.0443263	-0.0413001	-0.0428587	-0.043953	-0.0438268	-0.0432725	-0.0433599	-0.0382587	-0.036531	-0.0375096	-0.0370193	-0.0480171	-0.0494263	-0.0420776	-0.0412993
Cy80_II_CD45_B09_S885_comb	Melanoma	Melanoma	CLS14	0.0832532	0.0767426	0.0884809	0.0709671	0.0947626	0.107463	0.0794408	0.0970715	0.111537	0.092553	0.0612581	0.103539	0.115694	0.0848511	0.0870079	0.120749	0.0750906	0.0845545	0.082609	0.086391	0.070228	0.077795	0.0779059	0.0905074	0.0846198	0.0888558	0.0797971	0.0825858	0.0792207	0.0871455	0.0617142	0.100087	0.0932378	0.0758488	0.0854269	0.106117	0.0860137	0.0849895	0.104718	0.0495972	0.0876559	0.114484	0.104243	0.0971142	0.111626	0.0795214
Cy72_CD45_A07_S679_comb	B.cell	B.cell	CLS3	-0.0312411	-0.0227924	-0.0262385	-0.019495	-0.0282055	-0.0273836	-0.0178566	-0.0248739	-0.0240036	-0.0242715	-0.0134135	-0.030363	-0.0302815	-0.031247	-0.0270091	-0.0302946	-0.030763	-0.0225895	-0.0319602	-0.0260579	-0.0221437	-0.0194031	-0.0181	-0.0224275	-0.0294943	-0.0225535	-0.0259711	-0.0304399	-0.0244402	-0.0210943	-0.0135102	-0.0248756	-0.0301514	-0.00764459	-0.0268641	-0.0299095	-0.0196192	-0.0254087	-0.042059	-0.0243059	-0.0268236	-0.0347969	-0.0218782	-0.0262659	-0.0411827	-0.022416
Cy74_CD45_G02_S458_comb	T.cell	T.cell.CD4	CLS6	0.0164493	0.0337742	0.0295091	0.0321303	0.0171485	0.0208864	0.0114035	0.0258188	0.0315333	0.0318577	0.0321275	0.00828111	0.0254269	0.0301394	0.0317899	0.026618	0.00798215	0.0330029	0.0347464	0.0290679	0.019734	0.0339392	0.0260178	0.0137067	0.0358461	0.0116152	0.0118149	0.0252888	0.0299155	0.032857	0.0277658	-0.0027024	0.0128711	0.0288692	0.0282384	0.0107443	0.0225303	0.0246369	0.00141364	0.0439012	0.0207823	0.00759311	0.00818986	0.0219995	0.00337222	0.0349716
Cy81_FNA_CD45_H12_S384_comb	Melanoma	CAF	CLS14	0.0647141	0.0496755	0.0619443	0.0557582	0.0400079	0.0671157	0.0479306	0.0651089	0.0711794	0.0670376	0.0506691	0.0811899	0.0650441	0.0300521	0.0451614	0.0666881	0.0645735	0.0428336	0.0503553	0.0604111	0.0250213	0.0415655	0.0772706	0.0992609	0.034588	0.0548776	0.0527442	0.0682544	0.0591398	0.0183801	0.0423223	0.0918992	0.0517416	0.0382041	0.0573008	0.08366	0.0729925	0.0390623	0.0979655	0.0254646	0.064018	0.0857029	0.104514	0.0774024	0.0820606	0.0349373
Cy71_CD45_H05_S569_comb	Melanoma	B.cell	CLS7	-0.0224797	-0.0183155	-0.0280043	-0.0152669	-0.0270721	-0.0258952	-0.0256688	-0.0163532	-0.0234975	-0.0245847	-0.0154991	-0.0326809	-0.0281886	-0.0283492	-0.0259495	-0.0292467	-0.0263264	-0.0208789	-0.0278001	-0.0280602	-0.0246598	-0.0182574	-0.0146951	-0.0198199	-0.0220934	-0.0258897	-0.0340728	-0.0227711	-0.0217898	-0.0208955	-0.0189785	-0.0267076	-0.0271839	-0.0157702	-0.0228075	-0.0286316	-0.0251689	-0.0254819	-0.0305317	-0.0179608	-0.0282809	-0.0287877	-0.024661	-0.0257357	-0.0342422	-0.0253368
Cy72_CD45_G12_S756_comb	T.cell	T.cell	CLS2	-0.0560119	-0.071102	-0.0647952	-0.0801161	-0.0574943	-0.0577861	-0.0478977	-0.0596057	-0.0702772	-0.0579539	-0.0754429	-0.0579904	-0.0619782	-0.0632362	-0.0680522	-0.0584662	-0.0411457	-0.0788658	-0.0613227	-0.0647216	-0.0667062	-0.0739178	-0.0629963	-0.0550381	-0.0594568	-0.0554349	-0.0502162	-0.050072	-0.0648144	-0.070484	-0.0707662	-0.0386329	-0.0367242	-0.0665471	-0.0581315	-0.0426533	-0.0641974	-0.0602624	-0.0321894	-0.0665542	-0.0554039	-0.0461991	-0.0510568	-0.0375805	-0.0374774	-0.0704856
Cy72_CD45_B02_S686_comb	T.cell	T.cell.CD4	CLS2	-0.0558111	-0.0635445	-0.0558124	-0.0625003	-0.0389416	-0.0503583	-0.038256	-0.0550087	-0.0579432	-0.0605752	-0.0609044	-0.0510028	-0.0509447	-0.0547373	-0.0671263	-0.0499282	-0.0344067	-0.0619315	-0.0544771	-0.055713	-0.0575328	-0.0582828	-0.0595108	-0.045017	-0.0578115	-0.0461161	-0.0482623	-0.0557278	-0.0555003	-0.0510506	-0.0577046	-0.0256597	-0.0397616	-0.0587742	-0.0501374	-0.0364713	-0.0560306	-0.0526753	-0.0372671	-0.0657984	-0.0462868	-0.0423594	-0.0466988	-0.0439075	-0.0337994	-0.06034
CY58_1_CD45_B09_S981_comb	T.cell	T.cell	CLS4	-0.0372221	-0.0352261	-0.0357379	-0.0348763	-0.0346098	-0.0288395	-0.0264752	-0.0272141	-0.0302486	-0.0258429	-0.0365924	-0.0343676	-0.0311867	-0.0233866	-0.0291133	-0.0324705	-0.029995	-0.0356026	-0.0348883	-0.0362251	-0.0303765	-0.0293394	-0.0345599	-0.0304098	-0.0310899	-0.0310628	-0.0370772	-0.0294416	-0.0287528	-0.0342766	-0.0260616	-0.02879	-0.0272343	-0.0307865	-0.0285778	-0.0287708	-0.0304249	-0.0312698	-0.0269903	-0.0292568	-0.033856	-0.0224106	-0.0332766	-0.0280528	-0.0249203	-0.0319358
Cy81_Bulk_CD45_E08_S152_comb	Melanoma	CAF	CLS1	0.0600725	0.0527577	0.0640781	0.0554534	0.0382902	0.0700529	0.0500647	0.0645777	0.0704119	0.073747	0.0521559	0.0815863	0.067637	0.0326679	0.050121	0.0678665	0.0634131	0.04463	0.0495809	0.0618447	0.0280542	0.0461219	0.0820498	0.0997415	0.0396347	0.0617437	0.0482134	0.0688772	0.0583532	0.0222338	0.0443753	0.0921361	0.0543617	0.0379741	0.0576416	0.0853532	0.0750046	0.0419506	0.0944526	0.0336709	0.0669912	0.0858798	0.106173	0.0819655	0.0839393	0.0342938
Cy71_CD45_H07_S571_comb	Melanoma	endothelial	CLS15	-0.0760778	-0.0841217	-0.0928763	-0.0964215	-0.0784363	-0.0835544	-0.0667409	-0.085184	-0.0892332	-0.0829849	-0.096104	-0.0798445	-0.0855839	-0.0875636	-0.0931057	-0.0867438	-0.0589684	-0.0993348	-0.0813618	-0.0939039	-0.0818978	-0.100753	-0.080108	-0.0662296	-0.0756061	-0.0907245	-0.0705478	-0.0645867	-0.081637	-0.0945311	-0.0957161	-0.0511065	-0.058672	-0.0967524	-0.0809978	-0.0623221	-0.0797114	-0.0864459	-0.0396857	-0.0907893	-0.0917931	-0.0602801	-0.0639847	-0.0607639	-0.0528595	-0.0996347
Cy74_CD45_E04_S436_comb	T.cell	T.cell.CD8	CLS6	-0.00523431	-0.017415	-0.0205866	0.003422	-0.0270677	-0.0204556	-0.0229692	-0.00238084	-0.0155812	-0.0141721	-0.0146723	-0.0285427	-0.0239623	-0.0113208	-0.00281218	-0.0113968	-0.0376448	-0.0189975	-0.0143509	-0.020242	-0.0105689	-0.0121266	-0.020631	-0.0243691	-0.0159021	-0.0172576	-0.0251281	-0.0212081	-0.0158615	-0.0204088	-0.0128248	-0.0248654	-0.0237849	-0.0172791	-0.0238251	-0.0261943	-0.0233133	-0.0145125	-0.0238381	-0.00341687	-0.00619109	-0.0167241	-0.0348653	-0.0341151	-0.0187325	-0.0195994
Cy80_II_CD45_G09_S945_comb	Melanoma	Melanoma	CLS9	0.0763947	0.0674187	0.0774165	0.0565559	0.0907566	0.0883803	0.069655	0.0812161	0.0960053	0.0831373	0.0530233	0.0903749	0.0897221	0.0721349	0.0681215	0.0950496	0.0722324	0.0675705	0.0719706	0.0763153	0.0610639	0.0670741	0.0700163	0.0831849	0.0753998	0.0772684	0.0699747	0.0768249	0.0719074	0.0699407	0.0548045	0.092502	0.0791871	0.0627572	0.0758801	0.0949649	0.0699076	0.0746231	0.0937104	0.043148	0.0940135	0.093224	0.0911313	0.0936392	0.0947867	0.0656251
Cy81_FNA_CD45_A02_S194_comb	T.cell	T.cell.CD4	CLS3	-0.0375458	-0.0455579	-0.0378836	-0.044213	-0.0396772	-0.037894	-0.0341789	-0.0404145	-0.0441812	-0.0399351	-0.0420393	-0.0342501	-0.0367011	-0.0353494	-0.0370235	-0.0314337	-0.0292538	-0.0484156	-0.0391764	-0.038059	-0.0386369	-0.0441186	-0.0411419	-0.0339605	-0.0379753	-0.034323	-0.0361261	-0.0369548	-0.0383143	-0.0401865	-0.0414295	-0.031145	-0.0261685	-0.0392986	-0.0368083	-0.031021	-0.0455534	-0.036923	-0.0264601	-0.038263	-0.0343592	-0.0362751	-0.03927	-0.0277656	-0.0255367	-0.0399755
Cy81_FNA_CD45_H12_S288_comb	T.cell	T.cell.CD8	CLS13	0.0325993	0.0471686	0.0494494	0.0646675	0.0187368	0.0296636	0.00437502	0.057034	0.0417064	0.0500563	0.0594866	0.0199257	0.035149	0.0346048	0.0505098	0.0437544	-0.00146117	0.0486543	0.0322097	0.0487853	0.0300916	0.0536752	0.0527218	0.0160102	0.028662	0.0397895	0.0197843	0.0237836	0.0461554	0.0423469	0.0690794	-0.0150486	0.0113472	0.0558059	0.0301643	0.00677263	0.0434002	0.039798	-0.00687788	0.0666406	0.0438662	0.0209434	0.0123702	0.0115847	-0.00655758	0.0483401
Cy81_FNA_CD45_A06_S198_comb	T.cell	T.cell	CLS2	-0.0343936	-0.0437811	-0.040461	-0.0381656	-0.0411763	-0.0360917	-0.0353355	-0.0409878	-0.0402182	-0.0398446	-0.0472981	-0.0353543	-0.0380256	-0.0383132	-0.0405498	-0.0378701	-0.0365471	-0.0429145	-0.0424554	-0.0405291	-0.0390457	-0.0433026	-0.0407722	-0.0349221	-0.0391352	-0.0348385	-0.0289941	-0.0355532	-0.0390713	-0.0429461	-0.0368939	-0.0260361	-0.0277845	-0.043575	-0.0425692	-0.0319293	-0.0406671	-0.0404499	-0.0267299	-0.038135	-0.0341139	-0.0287351	-0.0390943	-0.0332939	-0.0300094	-0.0401105
Cy80_II_CD45_D09_S909_comb	Melanoma	Melanoma	CLS14	0.102178	0.102642	0.104174	0.0837112	0.103873	0.120078	0.0907965	0.10452	0.129935	0.104513	0.0824084	0.127301	0.126377	0.0921662	0.094932	0.135787	0.0954194	0.0996748	0.10776	0.101472	0.0826372	0.0921708	0.0974308	0.106344	0.102712	0.0940168	0.10414	0.0991944	0.0867988	0.0955373	0.0772897	0.101941	0.107434	0.0904138	0.0952324	0.1182	0.0903491	0.10076	0.122782	0.0751451	0.103367	0.135729	0.120065	0.113618	0.123295	0.0947561
Cy74_CD45_F01_S445_comb	T.cell	T.cell.CD8	CLS6	0.00950844	0.0218625	0.0105417	0.0344414	-0.00318972	0.00874864	-0.0148035	0.0165452	0.0221235	0.0103643	0.0203141	-0.00297462	0.00314909	0.00162159	0.0234243	0.00715992	-0.0238516	0.0251059	0.0165311	0.0101096	0.00667129	0.0130459	0.0138927	-0.0105231	0.0156072	0.00614394	-0.00267397	-0.000349203	0.00669927	0.00182058	0.0204279	-0.0259236	-0.0160812	0.0152828	0.00165074	-0.0120006	0.00928136	0.0052869	-0.0229554	0.0311224	0.0120497	-0.00307305	-0.0124991	-0.0157907	-0.0306197	0.00825462
Cy72_CD45_E06_S726_comb	Melanoma	T.cell	CLS2	-0.0359954	-0.0467582	-0.0403847	-0.0461757	-0.0333409	-0.0293078	-0.0334064	-0.0418589	-0.0434649	-0.0356167	-0.0459322	-0.0311447	-0.0330937	-0.0341469	-0.0368319	-0.0348054	-0.0188734	-0.0492703	-0.0390095	-0.0405284	-0.047787	-0.0396742	-0.0396394	-0.032543	-0.0391299	-0.0341621	-0.0322862	-0.028582	-0.0367938	-0.0428011	-0.0417848	-0.0205571	-0.0215583	-0.0354441	-0.0364707	-0.0261248	-0.0374351	-0.0354148	-0.0172862	-0.0434182	-0.0274853	-0.0261801	-0.0335614	-0.0192752	-0.0161788	-0.0398694
Cy72_CD45_E11_S731_comb	Melanoma	T.cell	CLS2	-0.0465413	-0.0577567	-0.0526595	-0.0612326	-0.0522905	-0.048364	-0.0350497	-0.049269	-0.0566219	-0.0521199	-0.0595608	-0.0408231	-0.0454487	-0.0537537	-0.0618225	-0.0497733	-0.032615	-0.0616491	-0.0492188	-0.0529879	-0.0499713	-0.0566791	-0.0539845	-0.0397722	-0.0501208	-0.0451236	-0.0406537	-0.0442921	-0.0505458	-0.0545758	-0.06068	-0.0240613	-0.0325385	-0.054309	-0.0484412	-0.0378797	-0.0548667	-0.0521558	-0.0264905	-0.0563581	-0.0513432	-0.0315818	-0.0411616	-0.0382891	-0.0308119	-0.0560266
Cy71_CD45_D11_S527_comb	Melanoma	Melanoma	CLS9	0.106673	0.0547809	0.0543645	0.100298	0.0536607	0.0683479	0.0798885	0.0891424	0.0504052	0.0198938	0.080604	0.0825032	0.105286	0.0769843	0.0618834	0.0614185	0.0768415	0.0750738	0.0817155	0.0569649	0.0788641	0.0839997	0.0351856	0.0805407	0.0384766	0.0867289	0.100461	0.0808036	0.0880691	0.0566455	0.0823065	0.0916537	0.0860374	0.0854959	0.0536448	0.0840815	0.0355004	0.0826849	0.0926719	0.0211616	0.0600151	0.113596	0.0818598	0.0359107	0.0883138	0.0684159
Cy74_CD45_D01_S421_comb	T.cell	T.cell.CD8	CLS10	-0.00247267	0.00199431	-0.0065812	0.0149594	-0.0142882	-0.00505128	-0.0183698	0.00282799	0.0067181	-0.00362012	0.00550477	-0.0136734	-0.0129795	-0.00433172	0.013553	-0.00608566	-0.030001	0.0104034	0.00326636	-0.00663295	0.00151851	0.00339546	-0.00814163	-0.0112689	-0.00389322	-0.0072234	-0.01475	-0.0122666	-0.0064736	-0.00526184	0.00664641	-0.0325205	-0.0240256	-0.000480548	-0.0070371	-0.0220882	-0.00443213	-0.00415742	-0.0334544	0.0130159	0.00355176	-0.0122009	-0.0218859	-0.0284571	-0.0285817	-0.00375906
Cy74_CD45_B08_S404_comb	B.cell	B.cell	CLS2	-0.0634379	-0.0791632	-0.0869323	-0.082995	-0.0777157	-0.0816612	-0.0824749	-0.0822328	-0.0778992	-0.0811664	-0.0780435	-0.0784565	-0.0852206	-0.0862127	-0.0820593	-0.0778782	-0.0720494	-0.0847931	-0.0808488	-0.0866494	-0.0793627	-0.0843042	-0.078623	-0.082967	-0.0784072	-0.0785548	-0.0740678	-0.0702433	-0.0828183	-0.0791664	-0.0812557	-0.0663643	-0.0736826	-0.0734446	-0.0830988	-0.0765385	-0.0773599	-0.0827995	-0.069949	-0.0807652	-0.0805719	-0.078476	-0.0726083	-0.0728118	-0.0718038	-0.0815073
Cy72_CD45_B07_S691_comb	T.cell	T.cell.CD4	CLS7	-0.0303252	-0.0382342	-0.0336153	-0.0344624	-0.0243874	-0.0269023	-0.0205884	-0.0304313	-0.0337542	-0.0270206	-0.0324455	-0.031466	-0.0336481	-0.0245841	-0.0335085	-0.0377888	-0.0172336	-0.0397407	-0.0310958	-0.0332569	-0.0318949	-0.03053	-0.0317765	-0.0224172	-0.0305872	-0.0287591	-0.0291569	-0.0256973	-0.0257064	-0.0351957	-0.025743	-0.014965	-0.0188295	-0.0236751	-0.0297348	-0.0191897	-0.0323867	-0.0255262	-0.01784	-0.0303683	-0.02559	-0.0247425	-0.0297409	-0.0256641	-0.0238693	-0.0339154
Cy81_FNA_CD45_A03_S195_comb	T.cell	T.cell.CD8	CLS11	-0.0211066	-0.0231022	-0.0298666	-0.0186204	-0.0308839	-0.0308478	-0.0323821	-0.027741	-0.0214986	-0.0264557	-0.0140696	-0.0283129	-0.0276918	-0.0222135	-0.0231661	-0.0310368	-0.0399104	-0.00945385	-0.0164325	-0.029838	-0.0141029	-0.0283871	-0.0283006	-0.0337433	-0.0243021	-0.0192998	-0.0246176	-0.0332663	-0.030833	-0.0234435	-0.0265778	-0.0474686	-0.0401061	-0.0233599	-0.028837	-0.0403555	-0.0287346	-0.0231183	-0.0466201	-0.00780189	-0.0229325	-0.0310223	-0.0382931	-0.0439296	-0.0424169	-0.0242637
Cy81_FNA_CD45_G02_S266_comb	T.cell	T.cell	CLS4	-0.0351511	-0.0358328	-0.039771	-0.0370959	-0.0395347	-0.0360112	-0.041341	-0.03914	-0.0319861	-0.0412277	-0.0367381	-0.029617	-0.0344828	-0.0403277	-0.0353973	-0.0337445	-0.0322708	-0.0357525	-0.035951	-0.0396654	-0.0338786	-0.0363266	-0.0377731	-0.0395016	-0.0413165	-0.0292468	-0.0343502	-0.0399831	-0.0375422	-0.0393769	-0.0331427	-0.035305	-0.0401609	-0.0367275	-0.040582	-0.0397899	-0.0372392	-0.0363591	-0.031409	-0.0310596	-0.0360157	-0.0312023	-0.041682	-0.0409778	-0.0327752	-0.0398625
Cy81_FNA_CD45_D11_S239_comb	T.cell	T.cell.CD4	CLS8	-0.0292851	-0.0215651	-0.0206555	-0.01926	-0.0265846	-0.0222674	-0.0220703	-0.0252112	-0.0172835	-0.0229119	-0.0180836	-0.0217204	-0.024381	-0.021439	-0.0240634	-0.020779	-0.0286126	-0.0130316	-0.0200355	-0.0208746	-0.0225732	-0.023698	-0.0242112	-0.0220204	-0.0217966	-0.0236918	-0.0230481	-0.0236556	-0.0235153	-0.0159256	-0.0174285	-0.0208099	-0.0234488	-0.0213312	-0.0243579	-0.0233697	-0.0215899	-0.0245969	-0.0274654	-0.0123725	-0.0159971	-0.0264948	-0.0238716	-0.0333276	-0.030343	-0.0184933
Cy81_Bulk_CD45_B09_S117_comb	Melanoma	CAF	CLS14	0.0414529	0.0133208	0.0306214	0.0193132	0.00670642	0.0453936	0.028488	0.0344568	0.0349135	0.0374756	0.0121089	0.0603836	0.0382499	-0.000338887	0.0241339	0.0386842	0.0459333	0.00358146	0.0192664	0.0285399	-0.010488	0.0113435	0.0524481	0.0747708	0.0047767	0.0297364	0.0248801	0.0402813	0.0213347	-0.0141884	0.0037013	0.0818769	0.0335399	-0.00108622	0.0214476	0.0686182	0.0410215	0.0124138	0.0875813	-0.0107556	0.0485226	0.067476	0.0775351	0.0591975	0.0710395	-0.00191082
CY58_1_CD45_F10_S1030_comb	T.cell	T.cell.CD8	CLS4	-0.0270686	-0.0345056	-0.0377386	-0.0299345	-0.0341913	-0.0303848	-0.0321238	-0.031339	-0.0331007	-0.0309089	-0.0390024	-0.033095	-0.0338286	-0.0296366	-0.0297863	-0.0355316	-0.0318745	-0.0305235	-0.0346638	-0.037512	-0.0239176	-0.0324127	-0.0378071	-0.0384097	-0.0337767	-0.0319789	-0.0339964	-0.0360084	-0.0361265	-0.0314371	-0.0321614	-0.0335409	-0.0319626	-0.0346624	-0.0321833	-0.0331843	-0.0367231	-0.0335926	-0.0330755	-0.0300695	-0.0323445	-0.026236	-0.043203	-0.0395914	-0.0316626	-0.0311246
Cy81_FNA_CD45_C06_S222_comb	T.cell	T.cell	CLS2	-0.0842614	-0.106797	-0.100527	-0.119921	-0.0852703	-0.0917876	-0.072287	-0.103516	-0.101573	-0.0971991	-0.109737	-0.0891847	-0.096336	-0.0919209	-0.106276	-0.0925741	-0.0620823	-0.119441	-0.0910438	-0.100313	-0.0847255	-0.112123	-0.107095	-0.0834584	-0.0972741	-0.0873674	-0.0776875	-0.0884916	-0.101534	-0.102637	-0.109703	-0.0488979	-0.065841	-0.107965	-0.0898582	-0.0630012	-0.0960319	-0.0976152	-0.052697	-0.110687	-0.0915591	-0.0782229	-0.0847169	-0.0721257	-0.0589566	-0.104565
Cy72_CD45_B06_S690_comb	T.cell	T.cell	CLS2	-0.0845535	-0.10004	-0.0957788	-0.106826	-0.0788866	-0.0846777	-0.0607176	-0.0967735	-0.0939561	-0.0920314	-0.0963725	-0.0823445	-0.0856024	-0.0880537	-0.0954485	-0.08783	-0.0612264	-0.107728	-0.0892958	-0.0953575	-0.081445	-0.0978742	-0.100113	-0.0772923	-0.0881691	-0.0798536	-0.078183	-0.0852225	-0.0949979	-0.0919937	-0.10535	-0.044834	-0.0656679	-0.10036	-0.0863546	-0.0580736	-0.0918464	-0.0903913	-0.0526545	-0.105005	-0.0824655	-0.0741967	-0.0816816	-0.0696661	-0.0590642	-0.095063
Cy71_CD45_G09_S561_comb	Melanoma	Melanoma	CLS9	0.0981728	0.0376631	0.0455677	0.0895911	0.0396469	0.0666673	0.0650082	0.0697839	0.0396198	0.0232146	0.0603495	0.0747146	0.0963161	0.0645069	0.05948	0.0572453	0.0643026	0.0495449	0.0577669	0.047983	0.0637692	0.0808302	0.0317093	0.0650185	0.0317267	0.0793694	0.0763505	0.0693378	0.0758348	0.0489005	0.0670526	0.0910072	0.0741023	0.068115	0.0379835	0.0857097	0.0246435	0.0725265	0.0844661	0.0194544	0.0696249	0.107383	0.0690941	0.0361631	0.0863032	0.0596237
Cy71_CD45_F11_S551_comb	Melanoma	Melanoma	CLS9	0.0718304	0.0122564	0.0173177	0.056897	0.0204172	0.0444697	0.0418069	0.0407332	0.014409	-0.000575997	0.0388974	0.0564054	0.073234	0.0400473	0.0266745	0.0277374	0.046663	0.0286343	0.0292959	0.0195014	0.0463812	0.047871	0.0116762	0.0459123	0.00837709	0.0560109	0.0569139	0.0416809	0.0497479	0.0210584	0.0426256	0.0778226	0.0496401	0.0434111	0.0133984	0.0661479	0.00456468	0.0443781	0.0643539	-0.00580033	0.0533629	0.0829032	0.0516879	0.00999355	0.065958	0.0313776
Cy72_CD45_G09_S753_comb	Melanoma	B.cell	CLS2	-0.0562904	-0.0653053	-0.0703025	-0.0566001	-0.0605742	-0.0583876	-0.0578156	-0.0615671	-0.0626604	-0.0681947	-0.0598526	-0.062478	-0.067748	-0.061438	-0.0625909	-0.0686548	-0.0549576	-0.0633347	-0.0711067	-0.0700841	-0.0503185	-0.0570467	-0.0607556	-0.0576997	-0.067338	-0.064903	-0.0635993	-0.054036	-0.0614829	-0.0622935	-0.0584067	-0.0494832	-0.0611605	-0.053273	-0.0644858	-0.0594981	-0.0615597	-0.0626707	-0.0592077	-0.0699863	-0.0642563	-0.0660434	-0.0570779	-0.0588941	-0.0617915	-0.0624998
Cy81_FNA_CD45_B10_S310_comb	Melanoma	CAF	CLS5	0.025121	0.0197623	0.0276232	0.0255641	0.0147393	0.037183	0.0137077	0.0295284	0.031032	0.0280127	0.0221596	0.0417904	0.0282497	0.00881319	0.0183469	0.0276537	0.0284451	0.0156441	0.0168297	0.0265415	4.61213e-05	0.0207296	0.039458	0.0507554	0.0141763	0.0227421	0.0133236	0.0319025	0.0224694	0.00432696	0.0137605	0.0430389	0.0136419	0.0130714	0.025161	0.0424106	0.0394399	0.0137744	0.0503454	0.0126695	0.0357278	0.0422826	0.0524719	0.0409519	0.042216	0.0116416
Cy74_CD45_B03_S399_comb	T.cell	T.cell.CD4	CLS8	-0.0127446	-0.0124883	-0.0126705	-0.013556	-0.0122991	-0.0172906	-0.0220338	-0.0181524	-0.0115275	-0.0103212	-0.013414	-0.0154662	-0.0151322	-0.0174612	-0.0174809	-0.0125731	-0.0155579	-0.0139562	-0.0149178	-0.0128058	-0.0218152	-0.0143816	-0.0139443	-0.0139882	-0.0155653	-0.0117099	-0.014981	-0.020259	-0.0125627	-0.0107498	-0.0103652	-0.016708	-0.0147444	-0.0111036	-0.0156297	-0.0173072	-0.0118331	-0.0153913	-0.0121726	-0.00954067	-0.0129363	-0.0198451	-0.0161997	-0.0119727	-0.0200436	-0.0130039
Cy74_CD45_F08_S452_comb	T.cell	T.cell.CD8	CLS11	-0.0194877	-0.0143815	-0.0243913	0.0028948	-0.0315006	-0.0211933	-0.0378022	-0.0106233	-0.014789	-0.0215972	-0.0105641	-0.0249057	-0.0222944	-0.024994	-0.0130754	-0.0242932	-0.0404742	-0.0115612	-0.0199531	-0.0247467	-0.018239	-0.0130265	-0.0203373	-0.0320394	-0.02224	-0.0251148	-0.0325009	-0.024727	-0.0180064	-0.021002	-0.0136424	-0.0371384	-0.0359588	-0.0146486	-0.026775	-0.0386647	-0.018972	-0.0234225	-0.0344066	-0.00646538	-0.0230507	-0.021744	-0.0363611	-0.0438753	-0.0377726	-0.0172629
Cy71_CD45_H10_S574_comb	Melanoma	Melanoma	CLS9	0.0927167	0.0407627	0.0402708	0.0840275	0.037631	0.0560338	0.0655519	0.0670705	0.0350248	0.00589711	0.0712563	0.0708026	0.0924387	0.0623453	0.0468909	0.0454587	0.0679464	0.0610731	0.0668668	0.0425987	0.0697095	0.0719424	0.021609	0.0693913	0.0242748	0.0762988	0.0904188	0.066043	0.0739614	0.0429761	0.0697392	0.0840397	0.0716472	0.0733899	0.0369569	0.0752247	0.0235491	0.0700201	0.0790412	0.00999577	0.0491816	0.101287	0.0726069	0.0207556	0.0766266	0.055541
Cy72_CD45_D01_S709_comb	T.cell	T.cell	CLS2	-0.0537421	-0.071328	-0.0640119	-0.0753511	-0.061847	-0.0595885	-0.0559195	-0.0658271	-0.0662583	-0.0554204	-0.0634395	-0.0514314	-0.0590499	-0.0658823	-0.0660471	-0.0613981	-0.0418926	-0.0735877	-0.0600179	-0.0644724	-0.0636916	-0.0671784	-0.0618968	-0.0579563	-0.0631525	-0.0578393	-0.0536213	-0.0504946	-0.0602645	-0.0706885	-0.0687025	-0.0400394	-0.0476339	-0.0634132	-0.0612774	-0.0443253	-0.0591032	-0.0654857	-0.0367698	-0.0688321	-0.0514917	-0.0487043	-0.0543047	-0.0459471	-0.0397359	-0.0654941
Cy74_CD45_H08_S476_comb	macrophage	macrophage	CLS3	0.0630478	0.0812254	0.0765434	0.0846088	0.0578271	0.0647802	0.0562585	0.0696665	0.0662065	0.100334	0.052878	0.0465714	0.0601586	0.0545807	0.0695831	0.0658004	0.0413011	0.0703438	0.0543388	0.0751738	0.0515931	0.0784299	0.0929508	0.0525745	0.0697692	0.0495242	0.039472	0.0566782	0.0614837	0.0593679	0.0792742	0.0220275	0.0430262	0.0649717	0.0712071	0.0433498	0.0740197	0.0566912	0.0456471	0.0806696	0.0517551	0.0400811	0.048818	0.0695098	0.0258238	0.0771844
Cy81_Bulk_CD45_C06_S126_comb	Melanoma	CAF	CLS5	0.0143804	0.0087622	0.0130154	0.00820728	0.00767457	0.0206857	0.00833452	0.0122259	0.0153192	0.0128776	0.00568965	0.028209	0.0157704	-0.000539406	0.00271689	0.0104328	0.028422	0.00508721	0.00403558	0.0120845	-0.00390435	0.0102908	0.0282563	0.0373474	0.0102452	0.0175659	0.00468244	0.0224303	0.00989849	0.000553744	-0.00632119	0.0376648	0.00878168	-0.0056883	0.0140135	0.0331786	0.0253081	0.00387915	0.0442561	-0.00439795	0.026818	0.0283401	0.0429169	0.0371396	0.0329211	-0.00543057
Cy74_CD45_G01_S457_comb	T.cell	T.cell.CD4	CLS8	-0.0018315	-0.000829025	0.00339335	-0.00118952	0.00145114	-0.00143068	0.000755188	-0.00406474	-0.00375491	0.00121242	0.00329625	-0.000533561	-0.00101568	-0.000479487	-2.44076e-05	0.00117994	0.00720714	-0.00327648	-0.00392962	0.00349232	-0.00545122	0.00253093	-0.00201155	-0.00394835	0.00142747	0.00760924	0.00195565	0.00395968	0.00104674	0.00412378	0.00625035	-0.00309282	0.00391898	-0.000358128	-0.00271756	0.00248499	-0.000584647	0.00359257	-0.00313158	0.00186276	0.00630554	0.000121129	0.000732264	0.00222098	-0.00261021	0.00236265
Cy74_CD45_F02_S446_comb	T.cell	T.cell.CD8	CLS11	-0.0229098	-0.0192471	-0.0286728	0.000441694	-0.0401326	-0.0280424	-0.0389912	-0.0139169	-0.0179255	-0.0246701	-0.0181344	-0.0256587	-0.0264923	-0.0272271	-0.0164911	-0.0250174	-0.0508016	-0.0129482	-0.0216424	-0.0291612	-0.021543	-0.0209872	-0.0270919	-0.0280467	-0.0272347	-0.0212567	-0.0334878	-0.0329117	-0.0258175	-0.025021	-0.0191623	-0.043497	-0.0394512	-0.025302	-0.029609	-0.0414764	-0.0276292	-0.0324736	-0.0412317	-0.00794343	-0.0251323	-0.0206642	-0.0398667	-0.0464065	-0.0402071	-0.0245698
Cy81_FNA_CD45_H10_S382_comb	Melanoma	CAF	CLS9	0.0504999	0.0415553	0.0514928	0.0442653	0.0382679	0.0529777	0.0485611	0.0536519	0.0557191	0.0533823	0.0397324	0.0598529	0.051942	0.0291784	0.0388389	0.0479361	0.0487063	0.034865	0.0424742	0.0494637	0.0227965	0.0320181	0.0733948	0.0748895	0.0362034	0.0405811	0.0374912	0.0549729	0.0399154	0.0204948	0.0359364	0.0715839	0.0361552	0.030876	0.0486027	0.0630413	0.0601833	0.0340451	0.0807787	0.037445	0.0550417	0.0573968	0.0854624	0.0662039	0.0607715	0.0311338
Cy80_II_CD45_B02_S878_comb	Melanoma	Melanoma	CLS14	0.0985428	0.098956	0.0991863	0.09348	0.0873225	0.100232	0.084136	0.109707	0.117274	0.0938376	0.0801973	0.11903	0.124647	0.085574	0.0858617	0.133976	0.0703782	0.098203	0.104038	0.0971156	0.0822125	0.0934539	0.0912679	0.102609	0.0962322	0.0712403	0.0958984	0.0862755	0.0839766	0.100255	0.0558956	0.0982417	0.0874702	0.0747156	0.0858904	0.103783	0.0761957	0.0879357	0.114424	0.0716721	0.0836851	0.132383	0.104188	0.0862422	0.122737	0.0910846
Cy81_FNA_CD45_B08_S212_comb	T.cell	T.cell	CLS2	-0.0845535	-0.10004	-0.0957788	-0.106826	-0.0788866	-0.0846777	-0.0607176	-0.0967735	-0.0939561	-0.0920314	-0.0963725	-0.0823445	-0.0856024	-0.0880537	-0.0954485	-0.08783	-0.0612264	-0.107728	-0.0892958	-0.0953575	-0.081445	-0.0978742	-0.100113	-0.0772923	-0.0881691	-0.0798536	-0.078183	-0.0852225	-0.0949979	-0.0919937	-0.10535	-0.044834	-0.0656679	-0.10036	-0.0863546	-0.0580736	-0.0918464	-0.0903913	-0.0526545	-0.105005	-0.0824655	-0.0741967	-0.0816816	-0.0696661	-0.0590642	-0.095063
Cy71_CD45_D12_S528_comb	T.cell	T.cell.CD8	CLS8	-0.0288369	-0.0375742	-0.04019	-0.0311889	-0.0368957	-0.031719	-0.0373517	-0.0320453	-0.0336657	-0.0310258	-0.0404527	-0.0381702	-0.0362294	-0.0288746	-0.0275482	-0.034851	-0.0372965	-0.0340195	-0.0361077	-0.0398972	-0.0248891	-0.0317289	-0.0390593	-0.0417044	-0.0348616	-0.0341882	-0.0365271	-0.0395948	-0.0393052	-0.0329559	-0.0304858	-0.0402027	-0.0359388	-0.0349083	-0.0354547	-0.0367003	-0.0406058	-0.034726	-0.0373416	-0.0301998	-0.0353812	-0.0295189	-0.0477177	-0.0402089	-0.0343104	-0.033958
Cy74_CD45_C03_S411_comb	B.cell	B.cell	CLS7	-0.0341805	-0.0351453	-0.0398492	-0.0347252	-0.0304028	-0.0352419	-0.0301507	-0.0328222	-0.0328809	-0.0377239	-0.0270002	-0.0347015	-0.0362197	-0.0352483	-0.0378127	-0.0426396	-0.0332608	-0.0283038	-0.0388556	-0.0395966	-0.0193642	-0.0307967	-0.0316033	-0.0341533	-0.0320113	-0.026993	-0.0378371	-0.0299837	-0.0317422	-0.0311813	-0.0241574	-0.0313119	-0.034171	-0.0233406	-0.0355569	-0.037233	-0.0351958	-0.0303062	-0.0375589	-0.0324966	-0.0393055	-0.0393136	-0.0337684	-0.0347948	-0.0394648	-0.0300944
Cy71_CD45_A04_S484_comb	Melanoma	Melanoma	CLS9	0.108313	0.0654163	0.067483	0.102405	0.0528085	0.0735617	0.0799919	0.085726	0.0584522	0.0447806	0.0846999	0.0844843	0.108221	0.0783463	0.0742352	0.0734214	0.0739616	0.0781527	0.0901887	0.0687266	0.0751024	0.0864601	0.0536184	0.0684052	0.0498942	0.0859276	0.101656	0.091839	0.0944206	0.0630399	0.0879315	0.0805992	0.0849769	0.0890707	0.0608193	0.0821952	0.0521977	0.0851509	0.0907195	0.041878	0.0587335	0.110142	0.0813682	0.0497983	0.0851621	0.0788795
Cy81_FNA_CD45_B11_S311_comb	Melanoma	CAF	CLS9	0.0348405	0.0235952	0.0336404	0.03306	0.0222603	0.037286	0.0250133	0.0355333	0.0367117	0.0336588	0.0306123	0.0483516	0.041473	0.0135647	0.0229813	0.0306352	0.0397491	0.0222561	0.0271868	0.0321804	0.0111141	0.0218655	0.0514307	0.0615638	0.0177207	0.0367819	0.0227502	0.0416125	0.0300643	0.00573552	0.0219388	0.0604199	0.0220706	0.0189728	0.0305286	0.0499961	0.0405955	0.0190684	0.0619701	0.0160581	0.0418435	0.0440425	0.0669365	0.048204	0.0490615	0.0100263
Cy81_Bulk_CD45_B12_S120_comb	Melanoma	CAF	CLS9	0.0351185	0.0212465	0.031507	0.0283135	0.0153292	0.0457259	0.0312135	0.0384177	0.0367133	0.0377609	0.0191481	0.0537543	0.0354731	0.00429897	0.0243119	0.0351347	0.0432858	0.0146349	0.0223522	0.0295055	-0.00153414	0.0188611	0.0479069	0.0706144	0.0185627	0.0377438	0.0277114	0.0396247	0.0284236	-0.00271642	0.0155827	0.0655086	0.029392	0.00872803	0.0278769	0.0603604	0.0449607	0.0167601	0.0799571	0.00567109	0.037951	0.0602213	0.0745722	0.0554326	0.0632761	0.00206343
Cy74_CD45_H06_S474_comb	T.cell	T.cell.CD8	CLS13	0.0119455	0.0161265	0.00691474	0.0309294	0.00184598	0.00407937	-0.0119748	0.0212403	0.0210049	0.0136835	0.0228648	-0.00265734	-0.00276894	0.0106252	0.0227096	0.00580714	-0.0208558	0.0236785	0.0161115	0.00723944	0.0171311	0.0173137	0.0083794	-0.00510103	0.0079807	0.0126753	-0.00422978	3.58049e-06	0.00857934	0.00829366	0.0203235	-0.0204681	-0.0148784	0.0217771	0.006259	-0.0138807	0.00833504	0.0119748	-0.0277564	0.0286442	0.00740463	-0.00624882	-0.0159477	-0.0225006	-0.0231318	0.01178
Cy72_CD45_H06_S762_comb	T.cell	T.cell	CLS2	-0.0791123	-0.0935084	-0.0836737	-0.0907198	-0.0753092	-0.0760423	-0.0642474	-0.0893129	-0.0850533	-0.0834461	-0.0908446	-0.0650137	-0.0758555	-0.0811129	-0.0883408	-0.0759386	-0.0596922	-0.0921199	-0.0831641	-0.0836631	-0.0810772	-0.0932702	-0.0859003	-0.069659	-0.0842423	-0.0747495	-0.070825	-0.0764638	-0.0864344	-0.0852567	-0.0907896	-0.0466839	-0.0619351	-0.0901416	-0.0809412	-0.0637142	-0.0829807	-0.0850476	-0.052664	-0.0908465	-0.0710625	-0.0642072	-0.0738086	-0.06663	-0.0530796	-0.085349
Cy81_Bulk_CD45_D05_S137_comb	Melanoma	endothelial	CLS15	-0.0777021	-0.0872332	-0.0919655	-0.10109	-0.0791322	-0.0830621	-0.069345	-0.0896895	-0.0888573	-0.0809765	-0.100392	-0.0790597	-0.0899971	-0.0917122	-0.0957303	-0.0874323	-0.0614902	-0.104263	-0.0868875	-0.093209	-0.0878432	-0.10316	-0.0855139	-0.0683885	-0.0773984	-0.0900456	-0.0763037	-0.072084	-0.089969	-0.0960498	-0.105275	-0.0501652	-0.0677537	-0.0996695	-0.0804894	-0.0652498	-0.0730196	-0.0953798	-0.0432452	-0.0950773	-0.0815695	-0.0629812	-0.0617932	-0.0581119	-0.0583377	-0.103419
Cy71_CD45_A10_S490_comb	Melanoma	Melanoma	CLS9	0.112321	0.0636033	0.0628396	0.105257	0.0621437	0.0744529	0.087093	0.0903591	0.055509	0.0298238	0.0876768	0.0868435	0.111957	0.08062	0.0698015	0.0722884	0.0791187	0.0834673	0.0885172	0.0656201	0.0798166	0.0928048	0.0457188	0.0775819	0.0481735	0.0902742	0.109695	0.0898281	0.0928805	0.0661091	0.0881372	0.0855693	0.0900859	0.0906978	0.0600032	0.0880086	0.044245	0.0889999	0.0941888	0.0312798	0.0626511	0.11729	0.0879227	0.0441176	0.089691	0.0771779
Cy72_CD45_A05_S677_comb	B.cell	B.cell	CLS2	-0.0452331	-0.0460217	-0.05337	-0.0412542	-0.0487107	-0.0490174	-0.0494756	-0.0437374	-0.0513634	-0.0484143	-0.0427352	-0.0503328	-0.0521326	-0.0537775	-0.0485743	-0.0583142	-0.0515572	-0.0549309	-0.0528339	-0.0533296	-0.0510983	-0.0444747	-0.0447091	-0.0477263	-0.0453245	-0.055818	-0.0536223	-0.0422603	-0.0488056	-0.0489314	-0.0461083	-0.0409508	-0.0489053	-0.0376785	-0.0490521	-0.0457549	-0.044364	-0.0518519	-0.0494018	-0.0541736	-0.0510604	-0.0508675	-0.0459342	-0.0419236	-0.0532333	-0.0511405
Cy80_II_CD45_F12_S936_comb	Melanoma	Melanoma	CLS14	0.103675	0.10416	0.110388	0.0793899	0.119536	0.134785	0.102846	0.112954	0.143076	0.124726	0.0854188	0.127584	0.138036	0.104772	0.104912	0.146739	0.0977711	0.105886	0.112464	0.107671	0.0864656	0.0958169	0.104341	0.113193	0.112774	0.100907	0.105323	0.104457	0.0958143	0.109447	0.0786447	0.107355	0.115945	0.0911404	0.108079	0.124993	0.103814	0.107255	0.124868	0.0794856	0.11032	0.1397	0.122372	0.125469	0.136677	0.104159
Cy81_Bulk_CD45_B01_S109_comb	Melanoma	CAF	CLS5	-0.00676163	-0.00549909	-0.00684895	-0.00729569	-0.0118811	-0.00170532	-0.0133201	-0.00889705	0.000470625	0.000104527	-0.0123039	0.00771946	-0.00583232	-0.0194504	-0.0174898	-0.00540231	0.00246188	-0.0132365	-0.00920607	-0.00836477	-0.0170572	-0.00996947	0.00431378	0.0145014	-0.00549549	-0.00614441	-0.00518593	0.00104082	-0.00885936	-0.0211656	-0.0218845	0.0182921	-0.0110955	-0.0200188	-0.00753912	0.0171856	0.00676055	-0.0177175	0.0224016	-0.0202245	0.0050266	0.00260673	0.0229183	0.00970247	0.00829953	-0.0265017
Cy80_II_CD45_B06_S882_comb	Melanoma	Melanoma	CLS14	0.129979	0.124025	0.129861	0.114148	0.122365	0.140346	0.114482	0.134983	0.151372	0.122445	0.105696	0.151924	0.159719	0.11273	0.110349	0.170616	0.107004	0.121361	0.128664	0.127002	0.099398	0.112065	0.116729	0.130092	0.123345	0.107233	0.130547	0.122658	0.107122	0.121047	0.0922167	0.129728	0.121247	0.108791	0.11762	0.139933	0.109672	0.120298	0.149388	0.0870209	0.118244	0.166426	0.143264	0.122755	0.153217	0.116554
Cy71_CD45_F10_S550_comb	Melanoma	Melanoma	CLS1	0.0977978	0.0334752	0.0435618	0.0845572	0.0406977	0.0667664	0.0702403	0.0656278	0.0377276	0.0213189	0.0621299	0.0736702	0.0963619	0.0662413	0.054398	0.0559863	0.0632379	0.0494422	0.0575968	0.0460711	0.0643472	0.0801368	0.0275997	0.0625954	0.0271893	0.0793033	0.0789389	0.0682887	0.0763715	0.0477288	0.0672799	0.0878813	0.0766928	0.0705949	0.0362372	0.0867617	0.0238099	0.0719718	0.0841862	0.0166763	0.0699622	0.11071	0.0703851	0.0351954	0.0850484	0.0631097
Cy71_CD45_D09_S525_comb	Melanoma	Melanoma	CLS12	0.107498	0.0611279	0.0610526	0.09799	0.0614591	0.0728907	0.0827069	0.0842576	0.055312	0.0290549	0.0852718	0.086018	0.108154	0.0779103	0.0688321	0.0677748	0.0793557	0.0788356	0.0861659	0.0635465	0.0773372	0.0878014	0.0436483	0.076029	0.0471484	0.088272	0.106029	0.0869988	0.0908122	0.0611695	0.0849328	0.0846319	0.0872643	0.0882061	0.0588385	0.0855852	0.0459982	0.0864622	0.0940359	0.0301004	0.0622857	0.114147	0.0856547	0.0451679	0.0863263	0.0744887
Cy72_CD45_G01_S745_comb	T.cell	T.cell	CLS4	-0.0332673	-0.0436651	-0.0397317	-0.0349637	-0.0405037	-0.0360391	-0.039015	-0.0385722	-0.0410648	-0.0415581	-0.0474496	-0.0365743	-0.0385069	-0.0394436	-0.0391799	-0.0358824	-0.0395071	-0.0401556	-0.0411689	-0.039756	-0.0435855	-0.0443314	-0.038986	-0.0393882	-0.0406645	-0.038282	-0.0294324	-0.0336734	-0.0397659	-0.0432784	-0.0382262	-0.0307427	-0.0285327	-0.0424129	-0.0426821	-0.0324302	-0.0393416	-0.0395764	-0.0303121	-0.0388346	-0.0338235	-0.030491	-0.0396667	-0.0346913	-0.0309083	-0.0368653
Cy74_CD45_H12_S480_comb	T.cell	T.cell.CD8	CLS13	0.00100784	-0.000292968	0.0015177	0.0336459	-0.0249548	-0.00482918	-0.0280117	0.0264065	0.00129365	0.0123752	0.0123017	-0.0136934	-0.00286	-0.00325636	0.0118719	0.000932697	-0.0383416	0.000370994	-0.0092492	0.00126973	-0.00926745	0.00884721	0.00299399	-0.0221025	-0.0104608	0.000400817	-0.0201198	-0.00886138	0.00562084	-0.00157257	0.0178145	-0.0267715	-0.0215512	0.00838267	-0.0139253	-0.0177643	-0.00648185	-0.00394831	-0.0300227	0.0184112	0.00943102	-0.00987531	-0.026899	-0.0243091	-0.0242054	0.00148707
CY58_1_CD45_G11_S1043_comb	T.cell	T.cell	CLS4	-0.0372862	-0.0409165	-0.0459251	-0.0374373	-0.0452667	-0.0385092	-0.0501701	-0.0417755	-0.0360998	-0.0411084	-0.0421531	-0.040164	-0.0433736	-0.0449875	-0.0313914	-0.0400028	-0.044084	-0.0425259	-0.0403167	-0.0459927	-0.0404825	-0.0413043	-0.043872	-0.0456498	-0.0436486	-0.0377298	-0.0436633	-0.0434661	-0.0465097	-0.0473694	-0.0360875	-0.0463271	-0.0445232	-0.043449	-0.0440981	-0.0460654	-0.0399019	-0.0411306	-0.0414684	-0.0336043	-0.0353896	-0.0406331	-0.0490361	-0.0438998	-0.0431687	-0.0442858
CY58_1_CD45_D04_S1000_comb	T.cell	T.cell.CD4	CLS4	-0.0370808	-0.0407699	-0.0398644	-0.0416553	-0.0369288	-0.0342459	-0.0285667	-0.0331165	-0.0433816	-0.0272755	-0.0429476	-0.0403092	-0.0357767	-0.034822	-0.0402311	-0.0407482	-0.029168	-0.0504947	-0.0380419	-0.0400659	-0.0404823	-0.042187	-0.0363514	-0.0401388	-0.0352106	-0.0457821	-0.0395993	-0.0284227	-0.0322591	-0.0372618	-0.0431614	-0.0281271	-0.0234706	-0.0386915	-0.0293693	-0.0264367	-0.0407856	-0.0371961	-0.0186104	-0.0346653	-0.0427641	-0.0329488	-0.0423515	-0.0237254	-0.0344343	-0.037783
Cy71_CD45_D04_S520_comb	Melanoma	Melanoma	CLS15	-0.0491154	-0.0598115	-0.0656586	-0.0711646	-0.0526966	-0.0557274	-0.0434185	-0.06263	-0.0691416	-0.074784	-0.0570442	-0.0462839	-0.0471686	-0.0452662	-0.0619254	-0.057898	-0.030621	-0.0593387	-0.0522128	-0.0655166	-0.0370121	-0.0622071	-0.0761319	-0.0460556	-0.0572507	-0.0444169	-0.0383128	-0.0563954	-0.0517338	-0.054408	-0.0632218	-0.0266081	-0.0444016	-0.0650762	-0.0582752	-0.0418992	-0.0657502	-0.0560186	-0.0318972	-0.0713999	-0.059823	-0.0447266	-0.0466491	-0.0546233	-0.0336213	-0.0593416
Cy72_CD45_A11_S683_comb	T.cell	T.cell	CLS7	-0.0360222	-0.0482891	-0.0414062	-0.0466108	-0.0333681	-0.031428	-0.0295433	-0.0365566	-0.0435525	-0.0356596	-0.0478008	-0.031608	-0.0356733	-0.0329358	-0.0392308	-0.0311333	-0.0234604	-0.0503932	-0.0426976	-0.0411794	-0.0451283	-0.0391945	-0.042222	-0.0292977	-0.0470159	-0.0366701	-0.0334458	-0.0323175	-0.0413182	-0.0399116	-0.042217	-0.0140709	-0.0220591	-0.0358552	-0.0365996	-0.0177844	-0.038885	-0.0354682	-0.0203948	-0.0472919	-0.0265719	-0.0252224	-0.0322427	-0.0259643	-0.0143957	-0.0396012
Cy81_FNA_CD45_C11_S227_comb	T.cell	T.cell.CD4	CLS7	-0.0445585	-0.0511193	-0.0447117	-0.0497264	-0.0439177	-0.0441834	-0.0391402	-0.047238	-0.051132	-0.0468673	-0.0478128	-0.0406751	-0.0414622	-0.0419966	-0.044377	-0.0380796	-0.034515	-0.0547405	-0.0435183	-0.0448522	-0.0453589	-0.0514825	-0.0470952	-0.0396525	-0.043059	-0.0409502	-0.042224	-0.0423591	-0.0432074	-0.0464546	-0.0471541	-0.0345925	-0.0321894	-0.0457057	-0.0431863	-0.0370672	-0.0513541	-0.0427216	-0.0317113	-0.0446629	-0.0389513	-0.0426642	-0.0445899	-0.0330473	-0.0324456	-0.0480691
Cy71_CD45_F03_S543_comb	T.cell	T.cell.CD8	CLS10	-0.0052117	-0.0100604	-0.0142405	0.00965077	-0.0231868	-0.00953659	-0.0201415	-0.00316082	-0.00416755	-0.00766729	-0.00458203	-0.0123572	-0.0126091	-0.0123089	-0.000656249	-0.012642	-0.0255976	-0.00285907	-0.00422081	-0.0136479	-0.00900221	-0.00412714	-0.0182375	-0.0114983	-0.0128259	-0.0111581	-0.014026	-0.0196699	-0.0124683	-0.0113587	0.00167423	-0.0262792	-0.0200907	-0.0066541	-0.0158136	-0.0245135	-0.0156704	-0.0107888	-0.0275957	-0.000290878	-0.00812123	-0.00872904	-0.0230246	-0.0285985	-0.0199364	-0.00877132
Cy80_II_CD45_F07_S931_comb	Melanoma	Melanoma	CLS14	0.104596	0.0977225	0.102589	0.0859577	0.100261	0.120239	0.0955665	0.105955	0.123458	0.0961435	0.0820891	0.12616	0.129842	0.0889623	0.0923063	0.136761	0.0920922	0.0990762	0.107862	0.0999147	0.080749	0.0935081	0.0968338	0.107425	0.0959979	0.0912681	0.1076	0.0995211	0.0854916	0.095416	0.0725539	0.103564	0.107102	0.088957	0.0916893	0.118659	0.0854859	0.0999255	0.128003	0.0694095	0.102028	0.137867	0.122355	0.109172	0.125153	0.0942929
Cy72_CD45_E10_S730_comb	T.cell	T.cell	CLS2	-0.0491267	-0.0679706	-0.0599252	-0.0735468	-0.0550712	-0.0541611	-0.0529527	-0.0659089	-0.0626528	-0.0518448	-0.0677666	-0.0514536	-0.0572547	-0.0633457	-0.0637174	-0.0554565	-0.0378164	-0.0712055	-0.0581109	-0.0602498	-0.0600654	-0.0639672	-0.055999	-0.0547279	-0.0589777	-0.0546829	-0.0494462	-0.0486004	-0.0565007	-0.0661915	-0.0678259	-0.0346309	-0.0432776	-0.0617312	-0.0583967	-0.0398413	-0.0557234	-0.0616614	-0.0317091	-0.0648682	-0.0518545	-0.0465868	-0.051812	-0.0399229	-0.0366239	-0.062242
Cy71_CD45_E10_S538_comb	Melanoma	Melanoma	CLS9	0.0997219	0.0513001	0.0512993	0.0971894	0.0474862	0.0644308	0.0746458	0.0823803	0.0470521	0.0202263	0.0799353	0.0787003	0.10142	0.0734404	0.0588753	0.0570858	0.0710599	0.0714258	0.077154	0.0535818	0.0709929	0.0799095	0.0334224	0.0767977	0.03275	0.0815763	0.0959607	0.0746702	0.082311	0.0531804	0.0764617	0.0849015	0.0804402	0.0806134	0.0495953	0.0803994	0.0326973	0.0761337	0.0872918	0.0214244	0.056541	0.107819	0.0788175	0.0347235	0.0833367	0.064602
CY58_1_CD45_F09_S1029_comb	T.cell	T.cell	CLS7	-0.0513579	-0.0575224	-0.0554613	-0.055307	-0.054253	-0.0453653	-0.0483565	-0.0584105	-0.0547026	-0.0478499	-0.0530765	-0.0454299	-0.0495102	-0.0549562	-0.0528221	-0.0512595	-0.0412334	-0.0599734	-0.0539197	-0.0556492	-0.0585339	-0.0529868	-0.0509579	-0.0483605	-0.0516919	-0.0492045	-0.0499316	-0.0474285	-0.0540638	-0.0549179	-0.0589244	-0.035965	-0.0456485	-0.0544702	-0.0547013	-0.0399242	-0.0481974	-0.0543697	-0.0351257	-0.0574892	-0.0457755	-0.0441638	-0.0508325	-0.041349	-0.0409312	-0.0527821
CY58_1_CD45_B06_S978_comb	Melanoma	macrophage	CLS3	0.0107743	0.0105668	0.0095504	0.00691048	0.00527984	0.0193493	0.0136362	0.000827531	-0.00157145	0.012353	0.00676501	0.00686346	0.0091303	0.00662569	0.00652043	0.00877993	0.00864146	0.0088674	0.00238827	0.00994752	0.00183989	0.00781806	0.0168925	0.0154357	0.00390319	-0.00127213	0.00735742	0.00741433	0.00368745	0.0147641	0.0131578	0.0123906	0.00319782	0.00693681	0.010676	0.00449025	0.00374855	0.00802209	-0.000687718	0.00311729	0.013684	0.00216779	0.0114631	0.00145538	0.000132714	0.0175714
Cy80_II_CD45_B12_S888_comb	Melanoma	Melanoma	CLS1	0.0627272	0.0554647	0.0651277	0.0428405	0.0802694	0.0785675	0.0627529	0.0717825	0.0835051	0.0719324	0.0408315	0.0754064	0.0831661	0.0638684	0.0551407	0.0881628	0.0608681	0.0599632	0.0650071	0.0636606	0.053153	0.0563814	0.058345	0.0701163	0.0705841	0.0676028	0.0602947	0.0645395	0.0579006	0.0647069	0.0389744	0.0767677	0.0725204	0.0514099	0.0663679	0.0811361	0.0539493	0.0618492	0.0842957	0.0378026	0.0732455	0.0846438	0.0778052	0.0813282	0.0818129	0.0612962
CY58_1_CD45_E05_S1013_comb	T.cell	T.cell.CD8	CLS10	-0.00558197	0.0104844	-0.00320155	0.0176877	-0.0146502	-0.0161298	-0.0258008	0.00914656	0.00138713	-0.00497612	0.0031545	-0.0134636	-0.0040505	-0.00760942	0.00495106	-0.00542874	-0.0302385	0.00600585	0.0050593	-0.00382596	-0.00298383	-0.0047072	-0.00125435	-0.0209881	-0.00120119	-0.00417594	-0.0156342	-0.0146356	-0.00284619	-0.00478547	0.000584863	-0.0328649	-0.0260536	-0.00164668	-0.00761002	-0.0307003	-0.00738911	-0.00323064	-0.0300227	0.0205817	-0.00247326	-0.0149149	-0.031187	-0.0280052	-0.0276146	-0.00937711
Cy71_CD45_C01_S505_comb	T.cell	Melanoma	CLS3	0.00650078	-0.0221021	-0.0125325	-0.0129176	0.00735517	0.00240546	0.00698953	-0.00794942	-0.0126274	-0.0300927	-0.00461977	0.00816301	0.0124014	0.00753914	-0.00548947	0.00582837	0.0162505	-0.00308965	0.000401503	-0.0120131	0.000722963	-0.00433791	-0.0256894	0.000154711	-0.011583	0.0165928	0.0143352	-0.00171531	0.00104741	0.0039362	-0.00696836	0.014869	0.0243049	-0.00679438	-0.00982867	0.01821	-0.0194532	0.00745202	0.0120859	-0.0374592	-0.000714484	0.0203512	0.00806275	-0.00425088	0.0280725	-0.000337283
Cy74_CD45_D08_S428_comb	B.cell	B.cell	CLS7	-0.0231754	-0.0246134	-0.031171	-0.0241846	-0.0305117	-0.024949	-0.0282939	-0.0216324	-0.0256194	-0.0315876	-0.022353	-0.0296964	-0.0266948	-0.0341868	-0.0329561	-0.0304897	-0.0286928	-0.0232309	-0.031352	-0.0313077	-0.0148804	-0.023078	-0.0196772	-0.0285502	-0.0252567	-0.0226883	-0.027677	-0.0205149	-0.0228509	-0.0259959	-0.0134762	-0.0236619	-0.0258859	-0.0161337	-0.0296433	-0.0271163	-0.0256638	-0.0226223	-0.0268886	-0.0240498	-0.0349177	-0.0322536	-0.0268049	-0.0280901	-0.0363978	-0.0243204
CY58_1_CD45_F04_S1024_comb	T.cell	T.cell.CD8	CLS6	0.0106474	0.0189642	0.010642	0.0244931	-0.00191575	0.00193105	-0.00330314	0.017792	0.0111087	0.0086986	0.0224024	-0.00193437	0.00358571	0.00830018	0.0246961	0.0142658	-0.015587	0.0209825	0.0178137	0.0106829	0.0124226	0.0152246	0.00877579	-0.00968753	0.0112839	0.0134437	-0.00194344	-0.000271257	0.0117266	0.011519	0.0162743	-0.0228695	-0.0047451	0.0121252	0.00573387	-0.0108884	0.0105156	0.0137208	-0.0205932	0.0291734	0.0149603	-0.00285943	-0.0121966	-0.0122957	-0.0135781	0.00932958
Cy72_CD45_A01_S673_comb	Melanoma	T.cell.CD8	CLS13	0.0225705	0.0399186	0.0425255	0.0614181	0.0202968	0.032708	0.0107967	0.0485564	0.0361743	0.0379962	0.0624702	0.0180188	0.0328307	0.0332354	0.0457862	0.0345952	-0.000164288	0.0491976	0.0331945	0.0428702	0.0275463	0.0492956	0.0402129	0.021242	0.0215542	0.0398482	0.0286563	0.0240048	0.0427872	0.0433269	0.0671768	-0.00894647	0.0129762	0.0562468	0.0231102	0.00340475	0.0389715	0.0430654	-0.0160518	0.0588778	0.044301	0.0155378	0.0161319	0.00637452	-0.00864277	0.0452769
Cy80_II_CD45_A09_S873_comb	Melanoma	Melanoma	CLS14	0.105928	0.0963648	0.104848	0.0948561	0.0890795	0.11107	0.0899018	0.113941	0.119962	0.0994703	0.0832374	0.128024	0.129061	0.0881242	0.0927518	0.141272	0.0804577	0.0954308	0.102774	0.102716	0.0824139	0.0974574	0.0963764	0.10913	0.0944373	0.0814337	0.102861	0.0923678	0.0912135	0.0986069	0.0633628	0.106088	0.0982133	0.0833535	0.0903113	0.11671	0.0832904	0.0939202	0.12637	0.0738442	0.0964677	0.146163	0.11535	0.0972954	0.131309	0.0956959
CY58_1_CD45_F12_S1032_comb	T.cell	T.cell.CD4	CLS8	-0.0190835	-0.0238948	-0.0181674	-0.0174494	-0.0193951	-0.0178928	-0.0210208	-0.0119013	-0.015271	-0.015791	-0.018237	-0.01659	-0.0176053	-0.0179354	-0.0148315	-0.0173191	-0.0208516	-0.0196583	-0.025409	-0.0185839	-0.0270836	-0.0159518	-0.0205378	-0.0233588	-0.0231162	-0.0156671	-0.0299594	-0.0167627	-0.0181643	-0.019503	-0.014975	-0.0207975	-0.0152647	-0.0182174	-0.0225078	-0.016832	-0.0186357	-0.0187847	-0.0195712	-0.0167951	-0.0128448	-0.0185868	-0.0236874	-0.0180247	-0.0180558	-0.0199406
CY58_1_CD45_G09_S1041_comb	T.cell	T.cell.CD4	CLS8	-0.00474345	0.00136807	0.0019745	0.00306327	-0.000258514	0.00453575	0.00121619	0.00127481	0.00627852	-0.00408828	0.00243371	-0.00116046	0.000359283	-0.00037302	0.0088931	0.00503978	-0.00210384	-3.93328e-05	-0.000863227	0.0020699	-0.00206097	-0.000536579	-0.000611287	-6.53025e-05	0.0022502	-0.0033325	-0.00193012	0.0017949	0.00204727	0.00772417	0.00562417	-0.00393731	-0.000643506	0.00854646	-0.000863284	-0.00667314	-0.00451207	0.00504642	-0.00703044	0.00635357	0.00561466	-0.00168256	-0.00583728	-0.00437101	-0.00473858	0.00745891
Cy81_FNA_CD45_F04_S256_comb	T.cell	T.cell.CD8	CLS11	-0.00584599	0.0021773	-0.00742011	0.0137758	-0.0192006	-0.0145374	-0.0253998	0.0092824	0.00245648	0.00190362	-0.000266119	-0.0138039	-0.0125536	-0.00537349	0.0109398	-0.000546096	-0.0402734	0.00432433	-0.00484588	-0.00824286	-0.0053801	-0.000731641	-0.0127768	-0.0197051	-0.00688026	-0.0134939	-0.019732	-0.015968	-0.0107884	-0.0100472	0.00255123	-0.0460096	-0.0232874	0.00111031	-0.0126149	-0.0266033	-0.00471501	-0.00686367	-0.0371864	0.0130998	-0.00986662	-0.0182031	-0.0302435	-0.0255984	-0.0327049	-0.00549688
Cy74_CD45_C10_S418_comb	Melanoma	macrophage	CLS3	0.0151902	0.0235077	0.0225601	0.0176068	0.015048	0.0256065	0.0246977	0.0108887	0.00782274	0.0215677	0.0189851	0.0132804	0.0208438	0.0187581	0.01959	0.0188502	0.0180281	0.0215955	0.0144564	0.0228735	0.0151154	0.0189858	0.0247614	0.0229065	0.0148721	0.0110062	0.0150209	0.0129754	0.0173103	0.0271989	0.0243345	0.020291	0.0104545	0.0179903	0.0227241	0.00908006	0.0152076	0.0185678	0.00280533	0.0167086	0.0174173	0.00617209	0.0196999	0.0106214	0.00258621	0.0283907
Cy80_II_CD45_F11_S935_comb	Melanoma	Melanoma	CLS14	0.104695	0.0973083	0.102997	0.0862489	0.0967258	0.117202	0.0908505	0.104284	0.121775	0.098373	0.0847419	0.128046	0.124752	0.0877496	0.0926334	0.13379	0.0913943	0.0951086	0.106026	0.100501	0.0757825	0.0931661	0.0976291	0.105232	0.0935185	0.0897288	0.105293	0.0988549	0.0846791	0.0884159	0.0729522	0.100845	0.103539	0.0893366	0.0913215	0.114786	0.0865624	0.0979293	0.126894	0.068842	0.101303	0.137069	0.120424	0.108608	0.121813	0.092902
Cy74_CD45_G04_S460_comb	T.cell	T.cell	CLS4	-0.0350277	-0.0443421	-0.0443783	-0.0411171	-0.0416436	-0.0418119	-0.0389918	-0.0423754	-0.0399744	-0.0456653	-0.0418422	-0.0354348	-0.0407209	-0.0406577	-0.04636	-0.04109	-0.0343888	-0.0383849	-0.0424437	-0.0441281	-0.0290836	-0.0398325	-0.0454207	-0.0444627	-0.0456734	-0.0373857	-0.0378967	-0.0424368	-0.0410941	-0.0418541	-0.0380847	-0.0354307	-0.0407668	-0.0410574	-0.0468587	-0.039142	-0.0429514	-0.040053	-0.0318799	-0.0401495	-0.0405842	-0.0381116	-0.040943	-0.0488545	-0.038371	-0.0424927
CY58_1_CD45_C03_S987_comb	T.cell	T.cell.CD4	CLS4	-0.0283524	-0.0297585	-0.0281401	-0.0368335	-0.0229563	-0.0183346	-0.0196721	-0.0277726	-0.0290807	-0.0181099	-0.0338247	-0.0264114	-0.0238749	-0.0271483	-0.0274846	-0.0266219	-0.0134716	-0.0379005	-0.0302949	-0.0280717	-0.0327163	-0.0235906	-0.0272155	-0.0265121	-0.0246899	-0.0242615	-0.0239867	-0.0169659	-0.0256573	-0.0297866	-0.0306302	-0.0109102	-0.0109634	-0.0271995	-0.0205063	-0.0140096	-0.0229748	-0.0255698	-0.00860343	-0.0309541	-0.0255296	-0.0158771	-0.0206652	-0.0119339	-0.018295	-0.0292259
Cy81_Bulk_CD45_F04_S160_comb	Melanoma	Melanoma	CLS15	-0.0987671	-0.100189	-0.104687	-0.116119	-0.0933589	-0.103965	-0.0886231	-0.108525	-0.103119	-0.0973146	-0.107891	-0.0891735	-0.0936171	-0.0996775	-0.103282	-0.0956661	-0.0739799	-0.111382	-0.0969579	-0.105086	-0.0850826	-0.108603	-0.105237	-0.0864871	-0.0898683	-0.104498	-0.0883338	-0.0909132	-0.101214	-0.0998772	-0.116317	-0.0588111	-0.0843745	-0.120501	-0.0965019	-0.0771214	-0.102407	-0.108204	-0.0629356	-0.103457	-0.110082	-0.0831835	-0.0882406	-0.0843581	-0.0592536	-0.108789
Cy81_Bulk_CD45_E03_S147_comb	Melanoma	CAF	CLS1	0.0287871	0.00733971	0.0179279	0.0116382	-0.00440579	0.0366966	0.0153558	0.0230066	0.0228264	0.0222848	-0.00548115	0.0435452	0.0204846	-0.0116172	0.0108566	0.0248959	0.0370479	-0.0118015	0.00619934	0.0160405	-0.0191042	-0.00128479	0.0371703	0.0598567	-0.000475611	0.0183841	0.0185977	0.026644	0.0134182	-0.0263338	-0.00127082	0.0694664	0.0238242	-0.01564	0.0112308	0.0589617	0.0287033	0.00263133	0.0808178	-0.0152102	0.0294586	0.0577886	0.0645316	0.0493632	0.0581716	-0.0106383
Cy72_CD45_F05_S737_comb	T.cell	T.cell.CD4	CLS7	-0.0349357	-0.035878	-0.0293467	-0.0280882	-0.0230999	-0.0245445	-0.0221857	-0.030303	-0.0307663	-0.0347269	-0.0270642	-0.0192606	-0.0244881	-0.0227919	-0.0267592	-0.0268925	-0.0137123	-0.0384266	-0.0382182	-0.0288174	-0.0391103	-0.0299007	-0.0328407	-0.0210904	-0.033817	-0.0162562	-0.0267891	-0.0322917	-0.0271769	-0.026316	-0.0244507	-0.014853	-0.01829	-0.0198794	-0.0239246	-0.0174541	-0.0295711	-0.0275657	-0.0229202	-0.0320262	-0.00940424	-0.0178285	-0.0252378	-0.0211635	-0.0163015	-0.0323511
Cy72_CD45_G03_S747_comb	Melanoma	B.cell	CLS2	-0.0445703	-0.0601903	-0.0556315	-0.05547	-0.0543519	-0.0469675	-0.0527786	-0.0534406	-0.0542143	-0.0531889	-0.0532459	-0.050797	-0.054874	-0.0620288	-0.0580398	-0.056768	-0.0502417	-0.0603195	-0.0680896	-0.0558195	-0.0526943	-0.0542002	-0.0566717	-0.0461829	-0.0621163	-0.0512387	-0.0537415	-0.0476564	-0.0571177	-0.05319	-0.0523996	-0.0329206	-0.051433	-0.0497095	-0.0597318	-0.0423818	-0.0490458	-0.0597349	-0.0445596	-0.067148	-0.0528142	-0.0517946	-0.041778	-0.0453816	-0.0478599	-0.0531364
Cy74_CD45_D03_S423_comb	T.cell	T.cell.CD4	CLS8	0.000713637	0.00438128	0.00819421	0.00701762	0.00928262	0.00779782	0.00774344	0.00476933	0.00716494	-0.00301221	0.00937562	0.00146919	0.0089992	0.00698517	0.0139869	0.0112177	0.00663078	0.00737432	0.0071023	0.0083998	0.00656646	0.00512917	0.0017838	0.00428778	0.00618802	0.00646478	0.00570716	0.00600241	0.00776362	0.0152805	0.0120851	0.00229187	0.0072533	0.013915	0.0033824	0.00215683	-0.00278547	0.012723	-0.00342247	0.00838166	0.00898585	0.00288265	0.00103632	0.00176278	0.00144646	0.0147095
Cy80_II_CD45_D04_S904_comb	Melanoma	Melanoma	CLS14	0.103694	0.0959425	0.101884	0.0856788	0.0971931	0.117665	0.0952163	0.104976	0.120895	0.0954362	0.0823372	0.12617	0.126943	0.0882939	0.0912397	0.135807	0.0895402	0.0962675	0.106245	0.0992523	0.0791114	0.0919523	0.0955993	0.105156	0.0929547	0.0898294	0.106514	0.0980679	0.0848565	0.0920762	0.0716303	0.102609	0.105396	0.0876237	0.0900432	0.115776	0.0841762	0.0975951	0.127399	0.0677832	0.100753	0.138296	0.121054	0.107666	0.123255	0.0932386
Cy74_CD45_G03_S459_comb	T.cell	T.cell	CLS2	-0.0576287	-0.0792906	-0.0730637	-0.0772121	-0.0613077	-0.0650592	-0.0570943	-0.0658241	-0.0703504	-0.0682995	-0.0757005	-0.0625782	-0.0640365	-0.0683346	-0.0703021	-0.0637157	-0.0518114	-0.0786134	-0.0698487	-0.0725834	-0.0693085	-0.0727728	-0.0739539	-0.0632241	-0.0697674	-0.0685876	-0.0602991	-0.0586195	-0.0726063	-0.071691	-0.0749826	-0.0437696	-0.0509073	-0.0752618	-0.0657336	-0.0551438	-0.0688883	-0.072041	-0.0428347	-0.0776797	-0.0643687	-0.0570836	-0.0592938	-0.0537732	-0.0459988	-0.069416
Cy81_FNA_CD45_A07_S199_comb	T.cell	T.cell	CLS7	-0.0368068	-0.0377798	-0.0414057	-0.0370571	-0.0403824	-0.0368814	-0.0445983	-0.0387321	-0.0313386	-0.041463	-0.0350681	-0.0311045	-0.0359005	-0.0402521	-0.0339226	-0.0361951	-0.0350413	-0.0351683	-0.0374867	-0.0412498	-0.0333944	-0.0367541	-0.0398055	-0.0378319	-0.0413047	-0.0324381	-0.0363392	-0.042142	-0.0393572	-0.0377646	-0.0338904	-0.0385364	-0.042915	-0.0375416	-0.0407411	-0.0408557	-0.0380902	-0.0376262	-0.0338084	-0.0300104	-0.038681	-0.0336539	-0.0418339	-0.0420976	-0.035727	-0.0386107
Cy71_CD45_B12_S504_comb	Melanoma	Melanoma	CLS5	0.0903997	0.0393923	0.0402961	0.0749581	0.0368416	0.0600589	0.064569	0.064279	0.0372786	0.0131968	0.0690303	0.0683466	0.0906199	0.0606298	0.0498694	0.0460776	0.0678566	0.0615366	0.0682082	0.042165	0.0658795	0.0676486	0.0249869	0.06198	0.0284035	0.0753078	0.088912	0.0705694	0.0752552	0.0392579	0.0751528	0.0762185	0.0769664	0.0771734	0.0409894	0.0752761	0.0309106	0.0710963	0.0779005	0.0176649	0.0451978	0.096103	0.0733273	0.0302384	0.0695778	0.0539107
Cy72_CD45_B05_S689_comb	T.cell	T.cell	CLS2	-0.0491676	-0.0645006	-0.0595627	-0.066597	-0.0500749	-0.0494358	-0.0473414	-0.0591116	-0.0639821	-0.0533213	-0.0636672	-0.0534146	-0.0530173	-0.052435	-0.057298	-0.0513892	-0.037079	-0.0694487	-0.0553097	-0.0593589	-0.0635071	-0.0621272	-0.0576303	-0.0511587	-0.0579019	-0.0534443	-0.0443716	-0.0443105	-0.0557819	-0.0620498	-0.0619824	-0.0386145	-0.036238	-0.0563473	-0.0540937	-0.0410054	-0.0564103	-0.0530842	-0.0316394	-0.0619169	-0.0495806	-0.0436404	-0.0494588	-0.0350613	-0.0331783	-0.0582018
Cy81_Bulk_CD45_A11_S107_comb	Melanoma	CAF	CLS5	0.00702617	0.0126493	0.0139969	0.012257	0.0032066	0.0195069	-0.00120323	0.00871248	0.0199415	0.0160259	0.00840479	0.0274669	0.0133951	-0.0051512	0.00192938	0.0127335	0.0170529	0.00576484	0.0025406	0.0123383	-0.00600048	0.00791811	0.0243958	0.0383099	0.0065671	0.00895048	0.00136582	0.016292	0.0062542	-0.00259065	-0.00450802	0.0313474	-0.00151338	-0.00273552	0.0106149	0.0271463	0.026068	-0.0033422	0.033442	-0.00311002	0.0213941	0.0248009	0.042272	0.0282823	0.0229962	-0.00201356
Cy81_Bulk_CD45_C09_S129_comb	Melanoma	CAF	CLS1	0.0322013	0.00104163	0.017604	0.0108183	-0.00579181	0.0378815	0.0149791	0.0245065	0.0221181	0.021452	-0.00218255	0.0487029	0.0254896	-0.0128357	0.0124341	0.027984	0.0342856	-0.0151949	0.00806132	0.0160138	-0.0230527	-0.000877381	0.0363544	0.0624651	-0.00838642	0.0184429	0.019274	0.0287654	0.00831703	-0.0275862	-0.00967727	0.0760797	0.0236583	-0.0143499	0.00795173	0.059981	0.0246191	-9.15639e-06	0.0800251	-0.0247391	0.0359161	0.0596102	0.0642958	0.0477481	0.0639906	-0.0125355
CY58_1_CD45_A07_S967_comb	T.cell	T.cell.CD8	CLS6	-0.000948186	0.0133885	-0.000116704	0.0359333	-0.0162503	-0.00261709	-0.0231603	0.013528	0.0112854	0.00460773	0.0171075	-0.00923974	-0.00140476	-0.00293883	0.0162299	-0.00116679	-0.0309959	0.0208038	0.0049525	-0.00106376	-0.00172905	0.0161557	0.00171526	-0.0167796	0.00594646	0.00590308	-0.0181201	-0.00944626	0.00410957	0.00214736	0.0175128	-0.0410893	-0.0274044	0.0126848	-0.00493884	-0.0262933	-0.000381884	0.00182699	-0.0408948	0.0318432	0.00323115	-0.0110339	-0.0242032	-0.0258741	-0.0366154	0.00544066
Cy72_CD45_B09_S693_comb	B.cell	B.cell	CLS2	-0.0400249	-0.046848	-0.0514204	-0.0432347	-0.0443026	-0.0350616	-0.0363202	-0.0385821	-0.0462476	-0.0438205	-0.038311	-0.0439534	-0.0438289	-0.0444442	-0.0408167	-0.0534235	-0.0333376	-0.0470256	-0.0494784	-0.0509438	-0.0291298	-0.0349116	-0.0361557	-0.0331108	-0.0423622	-0.0402187	-0.0477918	-0.033108	-0.0451807	-0.0453721	-0.03493	-0.0268275	-0.0387357	-0.0332864	-0.0391576	-0.0393558	-0.0420198	-0.043273	-0.036139	-0.0468296	-0.0439027	-0.0401991	-0.0404776	-0.0395319	-0.0401975	-0.0415624
CY58_1_CD45_F03_S1023_comb	T.cell	T.cell.CD4	CLS4	-0.0391517	-0.0437591	-0.0386927	-0.0429448	-0.0326612	-0.0271493	-0.0196997	-0.0404483	-0.0389014	-0.0387991	-0.0414536	-0.032018	-0.0306557	-0.0281086	-0.0387871	-0.0357819	-0.0184325	-0.04466	-0.0353688	-0.0386352	-0.0345105	-0.0380265	-0.0397015	-0.0290497	-0.0353066	-0.0258621	-0.035119	-0.0341052	-0.0327847	-0.0308179	-0.0400682	-0.0186213	-0.0205711	-0.0355849	-0.0340792	-0.0267465	-0.0399846	-0.0316651	-0.0295199	-0.0387506	-0.0289233	-0.0308881	-0.0332372	-0.0208466	-0.0229384	-0.0379611
Cy71_CD45_E02_S530_comb	Melanoma	Melanoma	CLS9	0.110852	0.0610152	0.0627475	0.106559	0.0564811	0.0720158	0.0796961	0.0864978	0.0544184	0.0308358	0.0890951	0.0875682	0.111848	0.0768398	0.0694624	0.0710079	0.0739901	0.0792921	0.0839858	0.0652336	0.0763287	0.0925554	0.0452021	0.0758119	0.0449329	0.0893566	0.103098	0.0870215	0.0932114	0.064734	0.0868911	0.0837292	0.0838114	0.085396	0.0552721	0.0851958	0.0418399	0.0845545	0.0903825	0.0302145	0.059756	0.115191	0.08458	0.0383604	0.0885448	0.0764219
Cy71_CD45_B03_S495_comb	Melanoma	Melanoma	CLS9	0.0888427	0.0456708	0.0451605	0.0785113	0.0413045	0.0585943	0.0683944	0.0668664	0.0416526	0.0166595	0.0721583	0.0712706	0.0936049	0.0627786	0.052067	0.0504886	0.0679557	0.0670248	0.0701927	0.0469854	0.0683224	0.0723162	0.0302889	0.0625016	0.0319715	0.0764436	0.0896203	0.0710473	0.0781285	0.0453261	0.0731091	0.0742835	0.075656	0.0758154	0.0439461	0.0741606	0.0344019	0.0716234	0.0783404	0.0246478	0.0468327	0.0962044	0.074035	0.0332743	0.0710697	0.0578002
Cy81_FNA_CD45_C08_S320_comb	Melanoma	CAF	CLS9	0.043446	0.0243103	0.0331499	0.0326552	0.0299095	0.0403484	0.0300112	0.0312754	0.0325211	0.0306736	0.0208039	0.0407102	0.0406939	0.0181549	0.0262617	0.0314197	0.0473209	0.0205234	0.0204904	0.0328409	0.00977201	0.0219122	0.0490283	0.0552475	0.0255423	0.0310372	0.0179967	0.0401647	0.0276498	0.0118273	0.020169	0.0646458	0.0284883	0.0126525	0.034454	0.05618	0.0438932	0.0199379	0.0676857	0.014686	0.0404023	0.0415323	0.0655127	0.0587076	0.0527362	0.0221566
Cy81_Bulk_CD45_G05_S173_comb	Melanoma	Melanoma	CLS15	-0.0987671	-0.100189	-0.104687	-0.116119	-0.0933589	-0.103965	-0.0886231	-0.108525	-0.103119	-0.0973146	-0.107891	-0.0891735	-0.0936171	-0.0996775	-0.103282	-0.0956661	-0.0739799	-0.111382	-0.0969579	-0.105086	-0.0850826	-0.108603	-0.105237	-0.0864871	-0.0898683	-0.104498	-0.0883338	-0.0909132	-0.101214	-0.0998772	-0.116317	-0.0588111	-0.0843745	-0.120501	-0.0965019	-0.0771214	-0.102407	-0.108204	-0.0629356	-0.103457	-0.110082	-0.0831835	-0.0882406	-0.0843581	-0.0592536	-0.108789
Cy74_CD45_G08_S464_comb	T.cell	T.cell.CD4	CLS6	0.00478664	0.0213015	0.0160523	0.0179927	0.00676402	0.0119195	0.00596308	0.0135829	0.022435	0.0193382	0.0218927	0.00381393	0.0156829	0.0175387	0.0228424	0.0159998	-0.00368582	0.0230154	0.0232234	0.015185	0.0137781	0.0227889	0.0150111	0.00246964	0.0236011	0.00555453	0.00142858	0.0135241	0.0195232	0.0248434	0.0203396	-0.0137877	0.00700545	0.0180791	0.0135488	0.00104125	0.012238	0.0140894	-0.00352491	0.0335636	0.011179	0.00300708	0.00100071	0.010825	-0.0048114	0.023389
Cy81_Bulk_CD45_G08_S176_comb	Melanoma	Melanoma	CLS15	-0.0828585	-0.0849392	-0.0885724	-0.0990872	-0.0787767	-0.0881298	-0.0763477	-0.092851	-0.0865962	-0.0826098	-0.0922703	-0.0742071	-0.0771323	-0.085692	-0.0870005	-0.0804131	-0.0602486	-0.0960563	-0.0818652	-0.0887785	-0.0725798	-0.091365	-0.0898658	-0.0713309	-0.0759387	-0.0881256	-0.0731853	-0.0761572	-0.0848814	-0.0845161	-0.0997036	-0.045581	-0.0702539	-0.102779	-0.0805505	-0.0617685	-0.0883461	-0.0915066	-0.0514117	-0.0879594	-0.0968582	-0.0690978	-0.0729362	-0.0701193	-0.0472214	-0.0918002
Cy81_Bulk_CD45_C05_S125_comb	Melanoma	endothelial	CLS15	-0.0777021	-0.0872332	-0.0919655	-0.10109	-0.0791322	-0.0830621	-0.069345	-0.0896895	-0.0888573	-0.0809765	-0.100392	-0.0790597	-0.0899971	-0.0917122	-0.0957303	-0.0874323	-0.0614902	-0.104263	-0.0868875	-0.093209	-0.0878432	-0.10316	-0.0855139	-0.0683885	-0.0773984	-0.0900456	-0.0763037	-0.072084	-0.089969	-0.0960498	-0.105275	-0.0501652	-0.0677537	-0.0996695	-0.0804894	-0.0652498	-0.0730196	-0.0953798	-0.0432452	-0.0950773	-0.0815695	-0.0629812	-0.0617932	-0.0581119	-0.0583377	-0.103419
Cy72_CD45_F02_S734_comb	T.cell	T.cell.CD4	CLS4	-0.029279	-0.0438557	-0.0293655	-0.038113	-0.0299182	-0.0224045	-0.0226868	-0.0316622	-0.0320954	-0.0349651	-0.0323416	-0.0273508	-0.0280934	-0.0293246	-0.0276	-0.0272819	-0.0166528	-0.0375262	-0.0320435	-0.0290803	-0.0380678	-0.0280184	-0.03369	-0.0244124	-0.0356507	-0.0254211	-0.0244571	-0.0243456	-0.0292694	-0.0276924	-0.0359461	-0.0141752	-0.0217448	-0.0241345	-0.031327	-0.0162189	-0.0251075	-0.0277032	-0.0202687	-0.0358934	-0.0228716	-0.02188	-0.0238354	-0.0199131	-0.0144109	-0.0297427
Cy74_CD45_E08_S440_comb	T.cell	T.cell.CD8	CLS11	0.0094617	0.0214959	0.00786842	0.0253457	-0.00636698	-0.00393547	-0.0117722	0.0221009	0.0147378	0.00838222	0.0139951	-0.00621025	0.00523135	-0.000344218	0.0161436	0.00922627	-0.0228558	0.0174424	0.011422	0.00729985	0.00503252	0.00930361	0.00780974	-0.00732661	0.0118476	0.00153478	-0.00787093	0.000132328	0.00456556	0.00661201	0.0141291	-0.0258239	-0.0152152	0.0113436	0.00533727	-0.0133907	0.00595602	0.00552442	-0.0204691	0.0265009	-0.00309942	-0.00466407	-0.0152544	-0.0111712	-0.0245138	0.00524725
Cy81_FNA_CD45_C02_S218_comb	T.cell	T.cell.CD4	CLS8	-0.0418195	-0.0445495	-0.0426059	-0.0407762	-0.0351028	-0.0299758	-0.0289551	-0.0365281	-0.0367873	-0.0378609	-0.0328756	-0.0331856	-0.0374218	-0.0301628	-0.0381266	-0.0408407	-0.0319718	-0.0338943	-0.0366726	-0.042082	-0.0326083	-0.0414157	-0.0401534	-0.0287169	-0.0395175	-0.0337569	-0.0308582	-0.0403097	-0.0343485	-0.0353001	-0.0340196	-0.0206366	-0.0278102	-0.0298175	-0.0373975	-0.0328048	-0.0364651	-0.0351975	-0.0305554	-0.0418664	-0.0294978	-0.0310296	-0.0364035	-0.0379901	-0.0318243	-0.0322941
CY58_1_CD45_A04_S964_comb	T.cell	T.cell.CD8	CLS11	-0.0388052	-0.0409387	-0.0516755	-0.0380217	-0.0485252	-0.0448299	-0.0450263	-0.0403627	-0.0374937	-0.0414525	-0.04072	-0.0438634	-0.0493117	-0.0431924	-0.0371631	-0.0405097	-0.0583527	-0.0387968	-0.0429815	-0.0519467	-0.0354269	-0.0483921	-0.0492109	-0.0514533	-0.0404992	-0.0432754	-0.0460348	-0.0484961	-0.0513863	-0.0494588	-0.0397107	-0.0582955	-0.0455857	-0.0450783	-0.0491193	-0.0493118	-0.046926	-0.0461983	-0.0463606	-0.0343494	-0.0388015	-0.0399576	-0.0534967	-0.052672	-0.0470861	-0.0431525
Cy72_CD45_C10_S706_comb	Melanoma	B.cell	CLS2	-0.0545618	-0.0663571	-0.066764	-0.0660777	-0.0616706	-0.0581148	-0.0569065	-0.0575907	-0.0684163	-0.0650865	-0.0571296	-0.0624323	-0.0622067	-0.0594141	-0.0677509	-0.067683	-0.0525547	-0.0679767	-0.061003	-0.0665418	-0.0541048	-0.0578139	-0.0613462	-0.0632957	-0.0595633	-0.0620377	-0.0555746	-0.0568765	-0.0653582	-0.0615117	-0.0687777	-0.0550872	-0.0559079	-0.0605001	-0.065753	-0.0544914	-0.05623	-0.0643861	-0.0522117	-0.0700039	-0.0605618	-0.0563689	-0.0612471	-0.0526197	-0.0484999	-0.0654301
Cy71_CD45_F01_S541_comb	Melanoma	Melanoma	CLS5	0.0880082	0.0424277	0.0419554	0.073414	0.037795	0.0582502	0.062094	0.06329	0.0381759	0.0168988	0.069371	0.0673939	0.0889859	0.0585439	0.0502749	0.0467446	0.0672517	0.0617794	0.0672618	0.043632	0.0652185	0.06805	0.0281963	0.0591718	0.030282	0.0747408	0.0865258	0.0694995	0.0750984	0.0403294	0.0735153	0.0724576	0.0742896	0.0743775	0.0418955	0.0725434	0.0333937	0.0705946	0.0758646	0.0218948	0.0450037	0.0932996	0.0719018	0.0312	0.0680031	0.0542216
Cy81_Bulk_CD45_B04_S112_comb	Melanoma	CAF	CLS1	0.0364155	0.0223704	0.0271165	0.023604	0.00573842	0.0395287	0.0216422	0.0342014	0.034641	0.0324771	0.0112565	0.0500139	0.030142	-0.00207067	0.0165293	0.0297666	0.0396086	0.0044679	0.0181408	0.02532	-0.00584523	0.0104558	0.0410373	0.0691799	0.0113785	0.0257368	0.026466	0.0362099	0.022941	-0.0149767	0.0115964	0.0678491	0.0275099	0.0012537	0.0210918	0.058489	0.0373259	0.011634	0.0786471	0.000866415	0.0352616	0.0612941	0.0728049	0.0498585	0.0558948	-0.00221645
Cy74_CD45_G07_S463_comb	T.cell	T.cell.CD8	CLS10	-0.0077431	0.000108116	-0.0118915	0.00887926	-0.0204133	-0.018259	-0.0256305	0.00545412	-0.00205777	-0.00291694	0.0014051	-0.0183756	-0.0167087	-0.013742	0.000359449	-0.00580757	-0.0434232	0.00188424	-0.00742381	-0.0125906	-0.00371063	-0.00485346	-0.0124845	-0.017947	-0.0084943	-0.0128556	-0.0214334	-0.0234277	-0.0148223	-0.0143396	-0.00209557	-0.0470415	-0.0282781	-0.00551678	-0.0123949	-0.0290961	-0.0118893	-0.0114517	-0.0406963	0.0094747	-0.017348	-0.0227496	-0.0309152	-0.0285947	-0.0413283	-0.00782772
Cy71_CD45_G05_S557_comb	Melanoma	Melanoma	CLS9	0.079715	0.0187277	0.0244978	0.0646996	0.0234726	0.048607	0.0558034	0.0488626	0.0212486	-0.00328886	0.0509907	0.0627989	0.0808917	0.0435832	0.0308953	0.0318292	0.0572624	0.0325456	0.0412504	0.0269171	0.050843	0.0535749	0.0111402	0.0550503	0.00866076	0.0646954	0.0692925	0.0502808	0.0581826	0.0236497	0.0533222	0.0811595	0.0580265	0.0529682	0.0206346	0.0715924	0.0120587	0.0528132	0.074795	-0.00710234	0.0515758	0.0913871	0.0644784	0.015641	0.0726744	0.0355788
Cy81_Bulk_CD45_B08_S116_comb	Melanoma	endothelial	CLS15	-0.0728762	-0.0815363	-0.0847744	-0.0965425	-0.0716061	-0.07707	-0.0651651	-0.0840931	-0.0809258	-0.075478	-0.0940404	-0.0730345	-0.0822053	-0.0866025	-0.0871613	-0.080672	-0.0551463	-0.0980792	-0.0792963	-0.0859429	-0.0802448	-0.0952374	-0.0796912	-0.0626038	-0.0693791	-0.0837583	-0.0704666	-0.0678783	-0.0829214	-0.0889804	-0.0976331	-0.0447207	-0.0622306	-0.0939048	-0.0735187	-0.0600267	-0.0687021	-0.0879936	-0.038714	-0.0879312	-0.0751662	-0.0577194	-0.0572065	-0.0510496	-0.0538211	-0.096048
Cy81_FNA_CD45_A05_S197_comb	T.cell	T.cell.CD4	CLS7	-0.0458751	-0.0564931	-0.0476642	-0.0548192	-0.0427947	-0.0478429	-0.0365101	-0.0488265	-0.0511451	-0.0540817	-0.0502451	-0.0423187	-0.0462889	-0.0448839	-0.054784	-0.0406294	-0.0334677	-0.0547588	-0.045072	-0.0475131	-0.0413575	-0.0534068	-0.051471	-0.03046	-0.0489459	-0.0448488	-0.0386527	-0.0481229	-0.0499508	-0.0468589	-0.0556234	-0.0282704	-0.035627	-0.0546524	-0.0451119	-0.0381281	-0.0553254	-0.0468773	-0.0281151	-0.0529934	-0.041989	-0.0381818	-0.0431067	-0.0418377	-0.0307364	-0.0515498
Cy81_FNA_CD45_H05_S281_comb	B.cell	B.cell	CLS2	-0.0412605	-0.0506623	-0.0526956	-0.0423878	-0.0533647	-0.056945	-0.0496323	-0.0490425	-0.0536374	-0.056769	-0.0411779	-0.0508456	-0.0524328	-0.0578684	-0.0651567	-0.0558706	-0.0501744	-0.0501717	-0.0545086	-0.0531586	-0.0425865	-0.054571	-0.0476728	-0.0498771	-0.0584127	-0.0496656	-0.0516138	-0.0507495	-0.0476781	-0.0497148	-0.0465324	-0.0436113	-0.0571718	-0.0481504	-0.0589723	-0.0553862	-0.0463289	-0.0561653	-0.0535139	-0.0592798	-0.0612398	-0.0557136	-0.0488154	-0.0509971	-0.0520966	-0.0513658
Cy81_FNA_CD45_A08_S200_comb	T.cell	T.cell.CD4	CLS7	-0.00950835	-0.0131005	-0.00577937	-0.00877117	-0.0117295	-0.0144774	-0.00820893	-0.00657351	-0.0121486	-0.0105948	-0.0125453	-0.0118654	-0.00871941	-0.00986793	-0.0158427	-0.00367879	-0.00554457	-0.0165914	-0.0077219	-0.00544789	-0.0148515	-0.01428	-0.0128845	-0.00619149	-0.0131024	-0.00442998	-0.00351374	-0.00479569	-0.00477399	-0.0172321	-0.0114461	-0.00854203	0.000263401	-0.00922802	-0.00796114	-0.00586842	-0.0125408	-0.0059897	-0.00117162	-0.0107926	-0.0129117	-0.00661062	-0.0142829	-0.00422145	-0.00852257	-0.0115813
Cy72_CD45_A06_S678_comb	Melanoma	B.cell	CLS3	-0.014761	-0.021511	-0.0193456	-0.0162753	-0.0255184	-0.00859192	-0.0173922	-0.010379	-0.0236827	-0.0107003	-0.0101237	-0.0216445	-0.0154208	-0.0171851	-0.0186715	-0.020103	-0.0237941	-0.0210471	-0.0241134	-0.0192407	-0.0225932	-0.00946121	-0.0104009	-0.0199403	-0.0214982	-0.0256107	-0.0261563	-0.0170823	-0.0159502	-0.0148293	-0.0153048	-0.0205163	-0.0223176	-0.0122351	-0.021074	-0.0167306	-0.0132837	-0.0177505	-0.0235601	-0.0249703	-0.0163051	-0.0133323	-0.0215704	-0.0213668	-0.0122969	-0.0152443
Cy72_CD45_F10_S742_comb	B.cell	B.cell	CLS7	-0.0395788	-0.0412039	-0.0434378	-0.0259454	-0.0442801	-0.032419	-0.0366117	-0.0322702	-0.0344071	-0.0388456	-0.0232877	-0.0413524	-0.0368835	-0.0408058	-0.0371955	-0.0461131	-0.0393237	-0.0350701	-0.0463299	-0.0430756	-0.0345047	-0.0300778	-0.0311678	-0.038946	-0.0385572	-0.0348456	-0.0402478	-0.0331818	-0.0352368	-0.0302053	-0.0290428	-0.0343498	-0.0453031	-0.0207577	-0.0388285	-0.0389961	-0.0315548	-0.0366895	-0.0489546	-0.0419147	-0.0350844	-0.0439418	-0.0308124	-0.0366916	-0.0462887	-0.0349433
Cy74_CD45_B06_S402_comb	T.cell	T.cell.CD4	CLS8	-0.0213121	-0.0146392	-0.01339	-0.0119977	-0.0171894	-0.0191224	-0.0186155	-0.0146904	-0.0141813	-0.0128099	-0.00965504	-0.0198495	-0.0138169	-0.0187773	-0.0227181	-0.0142828	-0.017321	-0.0170499	-0.0107241	-0.0136721	-0.0188695	-0.0175212	-0.0140395	-0.0137345	-0.0113522	-0.0123378	-0.0206415	-0.0210834	-0.013471	-0.0136078	-0.0167142	-0.0172448	-0.0145795	-0.0150194	-0.0167736	-0.0123935	-0.0207867	-0.0174597	-0.0156184	-0.0127251	-0.0151657	-0.0175732	-0.0191704	-0.0132805	-0.0194705	-0.0156965
Cy74_CD45_H02_S470_comb	T.cell	T.cell.CD8	CLS6	-0.000276587	-0.00309592	-0.0123493	0.0120351	-0.0168022	-0.0142399	-0.0198282	0.00757931	-0.000809378	-0.00289939	-0.000422152	-0.0204105	-0.0173114	-0.0037786	0.00430874	-0.00536502	-0.0307434	-0.00346376	-0.0033726	-0.0122598	0.00263234	-0.00194474	-0.00880722	-0.0231452	-0.00718724	-0.00685905	-0.0216636	-0.0143868	-0.00783321	-0.0118678	-0.0011073	-0.027574	-0.0234777	-0.00391604	-0.0107559	-0.0237103	-0.0118772	-0.00565757	-0.0278864	0.0103384	-0.00156886	-0.0155129	-0.0294065	-0.0302535	-0.0253887	-0.00921555
CY58_1_CD45_B08_S980_comb	T.cell	T.cell.CD8	CLS8	-0.0281774	-0.0246784	-0.0377318	-0.0227273	-0.0382914	-0.037152	-0.0328378	-0.0228953	-0.0243166	-0.026908	-0.0221861	-0.0373484	-0.0404271	-0.0308969	-0.0233569	-0.0319545	-0.0555419	-0.0268795	-0.0292315	-0.0382372	-0.0257176	-0.0331343	-0.0365493	-0.0398699	-0.0277154	-0.0312941	-0.035034	-0.0403626	-0.0382467	-0.0397357	-0.0249898	-0.0555523	-0.0375339	-0.0302458	-0.0354423	-0.0430171	-0.0346678	-0.0336282	-0.0447715	-0.0176763	-0.0299611	-0.0334762	-0.0441654	-0.0403251	-0.0450571	-0.0315156
Cy80_II_CD45_C12_S900_comb	endothelial	endothelial	CLS5	0.0152468	0.0119731	0.0180696	-0.0046511	0.0170587	0.00682793	0.0213229	0.00776955	0.00894685	0.00734649	0.00311797	0.0140817	0.00169528	0.00865756	0.00673523	0.0078816	0.0265362	-0.00186313	0.00906954	0.0187941	0.00392453	0.00149178	0.00527058	0.0212367	0.00241895	0.00547419	0.0152185	0.0143024	0.0107701	-0.00126602	-0.00232317	0.0301007	0.0299283	0.00372287	0.0145723	0.0177712	0.00894318	0.00664584	0.035066	0.0123232	0.0142145	0.0181329	0.0188508	0.0231067	0.028107	0.000722436
Cy74_CD45_A02_S386_comb	Melanoma	T.cell.CD8	CLS11	-0.0108297	-0.00325998	-0.0150912	0.0064457	-0.0228601	-0.0220458	-0.0288527	0.00353051	-0.00439125	-0.00290111	-0.00448308	-0.0203188	-0.0192854	-0.013547	0.00210311	-0.00838866	-0.0446961	-0.00340115	-0.0103189	-0.0157518	-0.00806957	-0.00767188	-0.0169193	-0.0232521	-0.0120101	-0.0171177	-0.0241115	-0.0241018	-0.0180957	-0.0196757	-0.00368993	-0.047763	-0.0291547	-0.00526355	-0.0152607	-0.0323312	-0.0134811	-0.0134542	-0.0408897	0.00725264	-0.0151189	-0.024657	-0.0348475	-0.028969	-0.0393299	-0.0123827
Cy72_CD45_F07_S739_comb	T.cell	T.cell	CLS2	-0.0795711	-0.0929971	-0.0882754	-0.101031	-0.073987	-0.0815661	-0.0585474	-0.0900186	-0.0883284	-0.0837783	-0.0920891	-0.0784123	-0.0816464	-0.0848896	-0.0886972	-0.0810757	-0.0581855	-0.101206	-0.0824412	-0.0878632	-0.079949	-0.0917177	-0.0922732	-0.0740207	-0.0837508	-0.0760086	-0.0726605	-0.0807052	-0.0895564	-0.0871685	-0.0987788	-0.0439123	-0.0604474	-0.0947741	-0.0803244	-0.0553913	-0.0873756	-0.084875	-0.0492651	-0.0974088	-0.076773	-0.0702556	-0.0780414	-0.0631791	-0.0556033	-0.0899094
Cy81_FNA_CD45_F03_S351_comb	Melanoma	CAF	CLS1	0.0515549	0.0415734	0.0523652	0.0469469	0.034036	0.0610705	0.0460766	0.0553826	0.0581565	0.057434	0.0443117	0.0690393	0.0576913	0.0300359	0.0419802	0.0580637	0.0524332	0.0358572	0.0426405	0.050699	0.0179949	0.0385296	0.0653841	0.0882247	0.0348606	0.046389	0.0437188	0.0574925	0.0494082	0.0159958	0.0380269	0.0779511	0.0451956	0.0327963	0.0503639	0.0765289	0.0622486	0.0346691	0.0869204	0.0276554	0.0585352	0.0778953	0.0929846	0.0686156	0.0762064	0.0258189
Cy71_CD45_C08_S512_comb	T.cell	T.cell	CLS4	-0.048802	-0.0614792	-0.0565761	-0.0531804	-0.0551026	-0.0463987	-0.0433869	-0.0482803	-0.0609292	-0.0539398	-0.0654315	-0.0504405	-0.0474202	-0.0561458	-0.0496221	-0.0491201	-0.0423336	-0.0673784	-0.0605269	-0.0564748	-0.0538332	-0.0562401	-0.0621453	-0.0518179	-0.0583351	-0.0495911	-0.0498558	-0.0444866	-0.0507818	-0.0555878	-0.056997	-0.0262262	-0.0373117	-0.0532651	-0.0535151	-0.0377462	-0.0516205	-0.0527279	-0.0305537	-0.0569094	-0.0439523	-0.0442026	-0.0489561	-0.0426852	-0.0389468	-0.0550354
CY58_1_CD45_H08_S1052_comb	Melanoma	T.cell.CD4	CLS8	-0.032968	-0.0420366	-0.0402251	-0.0401071	-0.0351824	-0.033745	-0.0270705	-0.0348955	-0.0408127	-0.0288062	-0.0452103	-0.034505	-0.0346804	-0.0336331	-0.0391013	-0.0390538	-0.026133	-0.0474888	-0.0386082	-0.040427	-0.0347977	-0.0382157	-0.0370187	-0.0342949	-0.0349958	-0.0418754	-0.0365452	-0.0254641	-0.0337187	-0.0380317	-0.0418769	-0.0237626	-0.0231976	-0.037788	-0.0300261	-0.0226132	-0.0412677	-0.0374193	-0.0139799	-0.0362735	-0.04246	-0.0309038	-0.0399711	-0.0253461	-0.029298	-0.0359548
Cy81_Bulk_CD45_B05_S113_comb	Melanoma	CAF	CLS1	0.0612955	0.0541719	0.0618133	0.0516005	0.0372462	0.0679409	0.0495955	0.0616888	0.0698446	0.0703953	0.0519717	0.0818479	0.0678874	0.0330795	0.0503441	0.0636257	0.0670009	0.0463601	0.05165	0.0593184	0.0254443	0.0438362	0.0802424	0.103036	0.0422685	0.0577601	0.0478317	0.065084	0.0545641	0.0200261	0.0426097	0.0929962	0.0511999	0.0329489	0.0557815	0.0862295	0.0759827	0.0399344	0.0975772	0.0327443	0.0653715	0.0877986	0.1073	0.081913	0.0834315	0.0322681
CY58_1_CD45_F08_S1028_comb	NK.cell	T.cell	CLS2	-0.0376874	-0.0421301	-0.0407206	-0.0401967	-0.0445502	-0.0419449	-0.0338409	-0.0420295	-0.0403971	-0.0398982	-0.0426062	-0.0405902	-0.0413707	-0.0405603	-0.0415139	-0.0426855	-0.0345418	-0.0433651	-0.0392555	-0.0412879	-0.0407865	-0.0473968	-0.0403116	-0.041299	-0.0424784	-0.0337585	-0.0423224	-0.0410626	-0.0430942	-0.0411562	-0.0480789	-0.0355107	-0.0371202	-0.043568	-0.0404694	-0.043547	-0.038758	-0.0434653	-0.0366355	-0.0414655	-0.0368666	-0.0376573	-0.0490153	-0.0373759	-0.0369323	-0.0497167
Cy74_CD45_C06_S414_comb	T.cell	T.cell	CLS4	-0.0462033	-0.0484923	-0.0507327	-0.0420573	-0.0457634	-0.0454474	-0.0425958	-0.0482099	-0.04504	-0.0491225	-0.0471829	-0.0478581	-0.0472316	-0.0448354	-0.0420522	-0.0469075	-0.0464705	-0.0455673	-0.0474624	-0.0507376	-0.0371369	-0.0477305	-0.0503579	-0.0555619	-0.045898	-0.0458985	-0.046936	-0.0455172	-0.0466805	-0.0401836	-0.0417035	-0.0473059	-0.0452987	-0.0479916	-0.0482493	-0.0486658	-0.0488116	-0.047565	-0.0427842	-0.0421393	-0.0441184	-0.044812	-0.0535258	-0.0507458	-0.0429441	-0.0480628
Cy71_CD45_F07_S547_comb	Melanoma	Melanoma	CLS9	0.0957542	0.0442921	0.0451008	0.0813308	0.0456049	0.0640303	0.0729239	0.071113	0.0413894	0.0163766	0.0736575	0.0732125	0.0970767	0.0701889	0.0549694	0.0532284	0.0719062	0.069051	0.0726368	0.0471097	0.0728398	0.0761604	0.0277127	0.0656921	0.0324175	0.0814896	0.0934706	0.0736813	0.082627	0.0498286	0.0781547	0.07932	0.0830158	0.0825108	0.0442122	0.0785236	0.0336259	0.0771902	0.0822151	0.0206603	0.0516825	0.100334	0.0766471	0.0324833	0.076332	0.0627473
Cy72_CD45_A03_S675_comb	B.cell	B.cell	CLS2	-0.0413312	-0.0463594	-0.0502883	-0.0437135	-0.0448285	-0.0462359	-0.0456266	-0.0439721	-0.0460424	-0.044722	-0.0436959	-0.0459357	-0.051388	-0.0519383	-0.0537357	-0.0527931	-0.0412204	-0.0520275	-0.0543402	-0.0505141	-0.0464826	-0.043026	-0.0460624	-0.0428892	-0.0468572	-0.0480165	-0.0491187	-0.0425407	-0.0471697	-0.0468365	-0.0457973	-0.0338127	-0.046712	-0.0377011	-0.0460944	-0.0425898	-0.0412985	-0.051294	-0.0423028	-0.0568529	-0.051602	-0.0499098	-0.0412814	-0.0392871	-0.0453539	-0.0479565
Cy81_FNA_CD45_F10_S262_comb	T.cell	T.cell.CD8	CLS11	-0.0320772	-0.0406161	-0.0434096	-0.0345985	-0.0421718	-0.038801	-0.0440366	-0.038069	-0.0378722	-0.0375318	-0.0382198	-0.0356822	-0.0410101	-0.0401078	-0.0354597	-0.0405989	-0.0422009	-0.0357496	-0.0388097	-0.0434492	-0.0353091	-0.0363202	-0.047759	-0.0443412	-0.04494	-0.036588	-0.0413545	-0.0421507	-0.0419232	-0.0401719	-0.0377548	-0.0445251	-0.041073	-0.0395791	-0.043753	-0.0450137	-0.0430082	-0.0412569	-0.0410755	-0.0335507	-0.0368836	-0.0402826	-0.0490735	-0.0481816	-0.0364692	-0.0419892
Cy74_CD45_E02_S434_comb	T.cell	T.cell.CD8	CLS11	-0.0196851	-0.0132556	-0.02089	-0.00406755	-0.0309887	-0.0149226	-0.0292821	-0.0106876	-0.0103196	-0.0195185	-0.0157798	-0.0236212	-0.0178198	-0.0213856	-0.00789311	-0.0198641	-0.0388414	-0.0098036	-0.0172641	-0.021487	-0.020096	-0.0156186	-0.018168	-0.0281176	-0.0186848	-0.0210847	-0.0296885	-0.0203402	-0.0192934	-0.0202085	-0.00737869	-0.0395545	-0.0324661	-0.0146762	-0.0254268	-0.0296967	-0.0169044	-0.0191932	-0.0366098	-0.00189701	-0.0162031	-0.0201955	-0.03319	-0.0342031	-0.0332093	-0.0179714
Cy72_CD45_C03_S699_comb	B.cell	B.cell	CLS2	-0.0410478	-0.0515866	-0.0529535	-0.0405485	-0.0416497	-0.0373939	-0.0383845	-0.0428028	-0.0464645	-0.0510167	-0.0407317	-0.0435202	-0.0478797	-0.0448075	-0.0493166	-0.0528018	-0.0361434	-0.0468261	-0.0550741	-0.0522889	-0.0338663	-0.0388996	-0.0422773	-0.0413626	-0.0480912	-0.0413719	-0.04544	-0.0386118	-0.0432151	-0.0440157	-0.0369944	-0.0302826	-0.0418405	-0.0334165	-0.0487808	-0.0336055	-0.042742	-0.0442811	-0.0387285	-0.0545589	-0.0435719	-0.0413369	-0.0410981	-0.0405628	-0.0426258	-0.0466842
Cy81_FNA_CD45_G11_S275_comb	B.cell	B.cell	CLS7	-0.0470702	-0.0525194	-0.0539612	-0.0468725	-0.0471851	-0.0429701	-0.0494571	-0.0490178	-0.0471522	-0.0551607	-0.039225	-0.0469888	-0.0526189	-0.0504593	-0.044432	-0.0524149	-0.042994	-0.0467977	-0.0603412	-0.0530912	-0.0368232	-0.0371618	-0.0452534	-0.0435268	-0.0476652	-0.0370666	-0.0510949	-0.0527846	-0.0500453	-0.0401353	-0.0385049	-0.0323903	-0.0496287	-0.0310586	-0.0544927	-0.0392448	-0.0465924	-0.0456858	-0.0454972	-0.0500487	-0.0342887	-0.0487984	-0.0422758	-0.0447153	-0.0415563	-0.0450681
Cy81_FNA_CD45_B01_S205_comb	T.cell	T.cell.CD8	CLS6	-0.0063213	0.0139006	0.00490875	0.01904	-0.00374268	-0.0050439	-0.0156609	0.00586664	0.0101475	0.00173482	0.0189756	-0.00705702	-0.00132907	0.00240523	0.0218445	0.00190688	-0.0223101	0.0192312	0.0109536	0.00486632	0.00828107	0.014187	0.00227356	-0.0138518	0.0114146	0.00533731	-0.0107124	-0.00397038	0.00276897	0.00568317	0.0172669	-0.0351732	-0.0224983	0.0123716	-0.00413122	-0.0232273	0.00244048	0.00558191	-0.0327681	0.0293214	0.00867443	-0.0137042	-0.0162071	-0.020413	-0.0275464	0.00239329
CY58_1_CD45_D06_S1002_comb	T.cell	T.cell	CLS2	-0.0970613	-0.107282	-0.106741	-0.114262	-0.0819856	-0.0965526	-0.0789978	-0.113991	-0.102352	-0.104461	-0.102227	-0.0920883	-0.0988579	-0.088888	-0.10762	-0.0966662	-0.0710443	-0.104706	-0.0983225	-0.105709	-0.0839016	-0.103367	-0.109514	-0.0903495	-0.0970443	-0.0933353	-0.0874732	-0.0900036	-0.103975	-0.0970194	-0.108878	-0.0736302	-0.0837576	-0.100247	-0.0947018	-0.0822028	-0.104102	-0.0995996	-0.0741919	-0.108424	-0.0949899	-0.0877641	-0.0904876	-0.079944	-0.0692571	-0.0999031
Cy72_CD45_D04_S712_comb	T.cell	T.cell	CLS4	-0.0373118	-0.0485707	-0.0432142	-0.0363558	-0.0448881	-0.0385389	-0.0386463	-0.0406481	-0.0410616	-0.0442456	-0.0428084	-0.0343161	-0.0392983	-0.0431665	-0.0436914	-0.0421117	-0.0359766	-0.0407287	-0.0437819	-0.043573	-0.0357203	-0.041114	-0.0423891	-0.0400659	-0.0444653	-0.0323767	-0.0399655	-0.0405213	-0.0436557	-0.0407353	-0.0445818	-0.0313717	-0.035348	-0.04234	-0.0417209	-0.0358287	-0.0424585	-0.0453341	-0.0300347	-0.0429743	-0.0349	-0.032423	-0.0427466	-0.0440675	-0.0311632	-0.0433122
Cy72_CD45_C06_S702_comb	B.cell	B.cell	CLS2	-0.0499839	-0.0642343	-0.0618171	-0.0636873	-0.0590358	-0.0516072	-0.0533026	-0.0559414	-0.0592756	-0.0563953	-0.0603827	-0.0532515	-0.0585981	-0.0663228	-0.065522	-0.0646465	-0.0496118	-0.0658263	-0.068056	-0.0622253	-0.0552856	-0.0589125	-0.0596643	-0.0518946	-0.0646397	-0.0598864	-0.0575511	-0.0504977	-0.0609636	-0.0594119	-0.0616616	-0.0332713	-0.0537925	-0.054906	-0.0624079	-0.0480333	-0.053927	-0.0628218	-0.0436805	-0.0698393	-0.0570859	-0.049392	-0.0493145	-0.0508748	-0.0480883	-0.0584574
Cy71_CD45_B04_S496_comb	Melanoma	Melanoma	CLS5	0.0897927	0.0422165	0.0419721	0.0761662	0.0379755	0.0588987	0.063332	0.0647303	0.0370206	0.0149812	0.0691624	0.0680645	0.0906016	0.0609158	0.0513931	0.0489037	0.0682897	0.0612362	0.0675111	0.0437281	0.0661658	0.068345	0.0280177	0.0596885	0.0299635	0.0767795	0.0872206	0.0707422	0.0768482	0.0419487	0.0755178	0.0751449	0.0766001	0.0757579	0.0421973	0.0735132	0.0337118	0.0715399	0.0753641	0.0207039	0.0451877	0.0939099	0.0725668	0.0316892	0.0687984	0.0555165
Cy74_CD45_F10_S454_comb	B.cell	B.cell	CLS2	-0.0363688	-0.0463324	-0.0496044	-0.048381	-0.0442503	-0.0502533	-0.0442506	-0.0445241	-0.0436511	-0.0507053	-0.0363445	-0.0480413	-0.0482652	-0.0458658	-0.0418259	-0.0394162	-0.038463	-0.047873	-0.0436207	-0.0495445	-0.0382966	-0.0472368	-0.0440012	-0.041871	-0.0442111	-0.0424055	-0.0427672	-0.0390308	-0.0470899	-0.0426825	-0.0425266	-0.0413942	-0.0383928	-0.0387938	-0.043695	-0.0437632	-0.0448958	-0.0433024	-0.0432524	-0.0469873	-0.0448426	-0.0527962	-0.0408339	-0.0416155	-0.0452753	-0.0457688
Cy72_CD45_C12_S708_comb	T.cell	T.cell	CLS2	-0.0858502	-0.0977193	-0.0960512	-0.114612	-0.0818618	-0.0964919	-0.071779	-0.108929	-0.100852	-0.0969404	-0.102316	-0.0937926	-0.0967248	-0.0817939	-0.10464	-0.0937843	-0.0653178	-0.101632	-0.0881567	-0.0954452	-0.0760353	-0.10623	-0.102745	-0.0836656	-0.0879404	-0.088262	-0.0732446	-0.0875008	-0.0971509	-0.0914646	-0.10775	-0.0642204	-0.0738918	-0.102694	-0.0883209	-0.0760195	-0.0983964	-0.091951	-0.0688041	-0.0998916	-0.0958918	-0.0856891	-0.0880787	-0.0732808	-0.0665518	-0.0927425
Cy72_CD45_E04_S724_comb	T.cell	T.cell.CD4	CLS7	-0.0292694	-0.0437262	-0.0316114	-0.0350954	-0.0264882	-0.0211768	-0.018183	-0.0316841	-0.0352931	-0.0357887	-0.031743	-0.0256755	-0.0273633	-0.024679	-0.0321973	-0.0257364	-0.0146527	-0.0349542	-0.0305757	-0.0311711	-0.0320494	-0.0285966	-0.0373812	-0.0198653	-0.0332498	-0.0238664	-0.0174806	-0.0225482	-0.0294945	-0.0300056	-0.0285017	-0.0165388	-0.0190754	-0.0294486	-0.0308171	-0.0116267	-0.0266697	-0.0250511	-0.0166693	-0.0394836	-0.0205219	-0.0179513	-0.0204566	-0.0200442	-0.0138195	-0.0294738
Cy81_Bulk_CD45_E11_S155_comb	Melanoma	endothelial	CLS15	-0.0809826	-0.0913386	-0.0995141	-0.10525	-0.0839369	-0.0910681	-0.069474	-0.091927	-0.0955928	-0.0879068	-0.103272	-0.0865095	-0.0921575	-0.0930797	-0.101207	-0.0928397	-0.0643973	-0.1052	-0.0873476	-0.100358	-0.0851069	-0.107876	-0.087402	-0.0738111	-0.0834778	-0.0976523	-0.076343	-0.0707031	-0.0873462	-0.10033	-0.101552	-0.055129	-0.0626983	-0.103756	-0.0873025	-0.0667182	-0.0877482	-0.0933465	-0.0454066	-0.098693	-0.0995519	-0.0670635	-0.0714266	-0.0666521	-0.0576005	-0.103614
Cy81_FNA_CD45_B02_S206_comb	T.cell	T.cell.CD8	CLS4	-0.0253382	-0.0309507	-0.0349386	-0.0217083	-0.0359439	-0.0350641	-0.0391683	-0.0317731	-0.0265541	-0.0334123	-0.019621	-0.0345003	-0.0310918	-0.0307672	-0.0299465	-0.0353163	-0.0435254	-0.0177546	-0.0246339	-0.0350837	-0.0240016	-0.036317	-0.0353928	-0.0383997	-0.0341408	-0.0250812	-0.0324675	-0.0378149	-0.0353648	-0.0308099	-0.0325481	-0.0480177	-0.0426359	-0.0309138	-0.0367073	-0.0409151	-0.035159	-0.0310477	-0.0468771	-0.0187386	-0.0287789	-0.0350371	-0.0422497	-0.0470944	-0.0418668	-0.0305682
Cy80_II_CD45_C02_S890_comb	Melanoma	Melanoma	CLS14	0.133456	0.129056	0.133546	0.113082	0.13217	0.14757	0.124347	0.135344	0.15624	0.119737	0.10956	0.156423	0.164136	0.117799	0.113549	0.173887	0.119459	0.130686	0.135074	0.130925	0.110469	0.117087	0.119183	0.139594	0.130139	0.117259	0.136713	0.125064	0.113795	0.129906	0.100724	0.130176	0.131865	0.115904	0.124269	0.145123	0.1124	0.128141	0.155981	0.0925515	0.127263	0.172866	0.149694	0.12887	0.155763	0.123591
Cy80_II_CD45_F01_S925_comb	Melanoma	Melanoma	CLS9	0.0452411	0.0445302	0.0508187	0.0366231	0.0606462	0.05879	0.0387915	0.0543466	0.0675785	0.0603012	0.0247434	0.0594141	0.0592156	0.0429934	0.0401019	0.0650398	0.0410511	0.0411114	0.0431999	0.049591	0.0373019	0.0394348	0.0473265	0.0526938	0.0476593	0.0492019	0.0396735	0.0492622	0.0422318	0.0457828	0.0241444	0.0620397	0.0501811	0.0335135	0.0474152	0.0610474	0.0454029	0.0432482	0.061969	0.0228446	0.0529548	0.0605422	0.0540936	0.0621596	0.0646339	0.0366905
Cy74_CD45_D10_S430_comb	T.cell	T.cell	CLS2	-0.0487329	-0.0671729	-0.0613919	-0.0650194	-0.0556422	-0.0554387	-0.0517125	-0.0611147	-0.0664158	-0.0636167	-0.0693592	-0.0517664	-0.0532659	-0.0557682	-0.0628819	-0.0557383	-0.04061	-0.0708367	-0.0606099	-0.0610385	-0.0602735	-0.0652596	-0.0635284	-0.0539285	-0.0607493	-0.0547574	-0.0479604	-0.0516268	-0.061794	-0.0610558	-0.0683125	-0.0269202	-0.0438127	-0.0706482	-0.0578565	-0.0428982	-0.0595306	-0.0626127	-0.0284473	-0.0723483	-0.0525448	-0.0431167	-0.0542422	-0.0474419	-0.0308923	-0.0590561
Cy72_CD45_D11_S719_comb	T.cell	T.cell	CLS4	-0.0382361	-0.0427778	-0.0443343	-0.0375671	-0.0437162	-0.0346762	-0.026959	-0.0436814	-0.0386387	-0.0410439	-0.0377256	-0.0389967	-0.0425816	-0.0371211	-0.0441388	-0.0470157	-0.0380746	-0.0405579	-0.0397925	-0.0442253	-0.0326564	-0.040414	-0.0457115	-0.0389366	-0.0381769	-0.039135	-0.0435828	-0.0409842	-0.0428644	-0.041816	-0.0423209	-0.0297995	-0.0372741	-0.0435511	-0.0427293	-0.0357892	-0.0403467	-0.0410112	-0.0366349	-0.042308	-0.0357961	-0.0340765	-0.0441321	-0.0433273	-0.0395552	-0.0405672
Cy72_CD45_H03_S759_comb	T.cell	T.cell	CLS4	-0.0445499	-0.0563594	-0.0540144	-0.0592372	-0.0516293	-0.0501536	-0.0433072	-0.054106	-0.0559777	-0.0493415	-0.0578866	-0.0520688	-0.0521383	-0.0513939	-0.0519303	-0.0489022	-0.0423502	-0.0620571	-0.0528081	-0.0540731	-0.0517299	-0.0611708	-0.0554612	-0.0507985	-0.0550824	-0.0478532	-0.0489047	-0.0500691	-0.0561857	-0.0537667	-0.0631082	-0.0384777	-0.0407326	-0.0577284	-0.0521228	-0.0452012	-0.0546467	-0.0552737	-0.039564	-0.0576672	-0.0486793	-0.0455914	-0.0556135	-0.0418209	-0.0379978	-0.0571277
Cy80_II_CD45_G10_S946_comb	endothelial	endothelial	CLS5	0.0312999	0.0292155	0.0388087	0.00949495	0.0347666	0.0248172	0.0395594	0.0212778	0.0291004	0.0295098	0.021634	0.027566	0.0181546	0.03187	0.0223865	0.0261044	0.0452352	0.0145894	0.0249817	0.0393855	0.0203877	0.0189046	0.0254192	0.0392635	0.0240561	0.0237472	0.0393616	0.0283316	0.0302338	0.0172483	0.0240576	0.0406975	0.0500096	0.0308579	0.0341921	0.0374641	0.0301225	0.0287126	0.0488347	0.0351782	0.0280137	0.0326955	0.0379298	0.0445867	0.0434404	0.0231442
Cy81_FNA_CD45_H02_S278_comb	T.cell	T.cell.CD4	CLS7	-0.0445585	-0.0511193	-0.0447117	-0.0497264	-0.0439177	-0.0441834	-0.0391402	-0.047238	-0.051132	-0.0468673	-0.0478128	-0.0406751	-0.0414622	-0.0419966	-0.044377	-0.0380796	-0.034515	-0.0547405	-0.0435183	-0.0448522	-0.0453589	-0.0514825	-0.0470952	-0.0396525	-0.043059	-0.0409502	-0.042224	-0.0423591	-0.0432074	-0.0464546	-0.0471541	-0.0345925	-0.0321894	-0.0457057	-0.0431863	-0.0370672	-0.0513541	-0.0427216	-0.0317113	-0.0446629	-0.0389513	-0.0426642	-0.0445899	-0.0330473	-0.0324456	-0.0480691
Cy80_II_CD45_F08_S932_comb	endothelial	endothelial	CLS5	0.0198772	0.0171295	0.0243954	0.00301419	0.0192689	0.013077	0.0252313	0.011318	0.0126198	0.012372	0.00620015	0.0198748	0.00829783	0.0148131	0.00769104	0.0113079	0.0256009	0.00401147	0.0108027	0.0251245	0.00475284	0.00440659	0.00526034	0.0253185	0.00410625	0.0103143	0.0225167	0.014584	0.0153402	0.00592683	0.0042012	0.0349125	0.0297993	0.0103726	0.0146833	0.0249983	0.0157064	0.0093422	0.0366337	0.0151102	0.0164601	0.0208999	0.0223913	0.0211896	0.0301928	0.0049926
Cy80_II_CD45_E01_S913_comb	Melanoma	Melanoma	CLS14	0.103402	0.0809219	0.0964056	0.0865405	0.0901403	0.117494	0.0946903	0.105962	0.110322	0.10158	0.0687378	0.125733	0.122394	0.079334	0.0926133	0.135753	0.0821929	0.0774336	0.0867723	0.0943099	0.0753998	0.0913444	0.0914708	0.10641	0.0888309	0.082544	0.0917893	0.0889095	0.0852214	0.0922515	0.063547	0.115262	0.102461	0.0716911	0.0779281	0.122963	0.0777751	0.0914226	0.125119	0.0619226	0.101732	0.14185	0.114433	0.102043	0.13639	0.0862326
Cy81_FNA_CD45_B02_S302_comb	Melanoma	CAF	CLS9	0.0565201	0.039361	0.0536513	0.0440649	0.0427858	0.0533706	0.0554314	0.054104	0.0551404	0.053735	0.0392137	0.0624923	0.0541519	0.0292007	0.0368481	0.0477593	0.0519814	0.0350198	0.0415913	0.0516374	0.022675	0.033141	0.0771624	0.0769559	0.0348001	0.0431551	0.0366795	0.0585156	0.042567	0.0210683	0.0364097	0.0789682	0.0400913	0.0291704	0.0504601	0.0670082	0.0622276	0.0354632	0.0852935	0.0339312	0.0578897	0.0582966	0.0904093	0.0709479	0.0655189	0.031621
Cy72_CD45_F04_S736_comb	B.cell	B.cell	CLS2	-0.0590669	-0.0759619	-0.0761124	-0.0714066	-0.0664268	-0.0725325	-0.0678771	-0.073196	-0.0717814	-0.0766048	-0.0749766	-0.0719907	-0.0751781	-0.0753535	-0.0738459	-0.0699543	-0.0610096	-0.076046	-0.0730843	-0.0761743	-0.0642472	-0.0788807	-0.0721653	-0.0682973	-0.0724062	-0.0720005	-0.0684176	-0.0676929	-0.0722532	-0.0720499	-0.0749284	-0.0477192	-0.0630166	-0.0710337	-0.0730791	-0.0609588	-0.069575	-0.0763224	-0.055206	-0.0790579	-0.0765116	-0.0676452	-0.0653185	-0.0622115	-0.058524	-0.0733562
CY58_1_CD45_H11_S1055_comb	T.cell	T.cell.CD8	CLS11	-0.03654	-0.0380918	-0.0482523	-0.0330675	-0.0462075	-0.0425269	-0.040658	-0.0339548	-0.0358046	-0.0372877	-0.0333843	-0.0417552	-0.047233	-0.0409093	-0.0319927	-0.0409287	-0.0543359	-0.0366107	-0.041112	-0.0485725	-0.0338533	-0.0418202	-0.0460863	-0.0474355	-0.0374753	-0.0379043	-0.0434448	-0.0467625	-0.0490994	-0.0472955	-0.0362978	-0.0555622	-0.0433008	-0.0393292	-0.0437039	-0.0461184	-0.0431367	-0.0423436	-0.0464079	-0.0328898	-0.0348502	-0.0383349	-0.0511085	-0.0485297	-0.0464066	-0.0402281
Cy71_CD45_D05_S521_comb	T.cell	T.cell.CD8	CLS11	-0.033319	-0.0338629	-0.0433205	-0.0330039	-0.0414398	-0.0367202	-0.0391427	-0.0368398	-0.0316632	-0.0371839	-0.0333658	-0.0342989	-0.0416849	-0.0372036	-0.0284133	-0.0361892	-0.0487371	-0.032106	-0.0354759	-0.0433075	-0.0263136	-0.0390018	-0.0428028	-0.041218	-0.0352736	-0.0384095	-0.0403493	-0.0410286	-0.0440998	-0.0413	-0.0327446	-0.0468388	-0.0417486	-0.0371021	-0.0412013	-0.0410755	-0.0400007	-0.0387375	-0.0410252	-0.0273832	-0.0337958	-0.0356597	-0.04797	-0.0474939	-0.0413466	-0.0373517
CY58_1_CD45_A03_S963_comb	T.cell	T.cell.CD8	CLS8	-0.0300251	-0.0405843	-0.0426523	-0.0338676	-0.040869	-0.0386865	-0.0437597	-0.0354052	-0.0372178	-0.0382336	-0.0416662	-0.0355413	-0.0411311	-0.0427687	-0.0359712	-0.038711	-0.0442128	-0.0387774	-0.0402306	-0.0427971	-0.0356104	-0.0386529	-0.0421857	-0.0421823	-0.0468086	-0.035338	-0.0393871	-0.0430192	-0.0419628	-0.0403387	-0.0382332	-0.0422053	-0.0407423	-0.0403374	-0.0443916	-0.0411116	-0.0416705	-0.0412797	-0.0367277	-0.0363533	-0.0334663	-0.036753	-0.0464077	-0.0472027	-0.0393373	-0.0392623
Cy74_CD45_E07_S439_comb	T.cell	T.cell.CD8	CLS6	0.00273566	0.0150056	0.00365748	0.0284466	-0.0129158	-0.00885979	-0.0215619	0.0214524	0.00912285	0.00577067	0.0124758	-0.0100145	0.000553051	-0.00597309	0.0127678	0.00944444	-0.0326767	0.0145965	0.00636954	0.00287053	0.00167283	0.006224	0.00233584	-0.011471	0.00241111	-0.00649609	-0.0151901	-0.0087045	0.000216102	0.00211715	0.0091897	-0.0368987	-0.0256292	0.00264238	-0.000268036	-0.0196022	0.00425853	-0.00141587	-0.0316218	0.0207845	-0.0103112	-0.0122974	-0.024015	-0.0226734	-0.0319494	0.00170407
Cy72_CD45_C02_S698_comb	T.cell	T.cell.CD4	CLS8	-0.0185476	-0.0114029	-0.00530473	-0.0168914	-0.0104797	-0.0113606	-0.00598474	-0.016973	-0.00774582	-0.00210199	-0.00941936	-0.0159738	-0.0157245	-0.000434383	-0.00732106	-0.00925353	-0.00646845	-0.0135824	-0.0059193	-0.00513031	-0.0181017	-0.0106221	-0.0117981	-0.016458	-0.00472971	-0.00512905	-0.00668381	-0.00452904	-0.00750648	-0.00463451	-0.00808633	-0.0209976	-0.000204407	-0.00605865	-0.00634456	-0.014549	-0.00550377	-0.0043406	-0.0136952	0.00348674	-0.00313389	-0.0202301	-0.0166814	0.00259264	-0.0195089	-0.00350447
Cy81_FNA_CD45_F07_S355_comb	Melanoma	CAF	CLS9	0.0318496	0.0125303	0.0274226	0.0251917	0.0240063	0.0326335	0.0244327	0.0232493	0.027287	0.0293732	0.0159133	0.0400579	0.0299137	0.0136049	0.0173615	0.0240131	0.0396648	0.0131432	0.013508	0.0270117	0.00457995	0.0149745	0.0481823	0.0474957	0.0117915	0.0286091	0.0100995	0.0351507	0.0269909	0.00332763	0.0173159	0.0602681	0.0258778	0.0097122	0.0278258	0.0517327	0.0425876	0.0147029	0.0582997	0.0105609	0.0379637	0.0311592	0.0555489	0.052187	0.0510078	0.0101882
Cy80_II_CD45_H11_S959_comb	Melanoma	Melanoma	CLS14	0.103598	0.102943	0.106468	0.0830963	0.108805	0.119628	0.094764	0.104665	0.13119	0.10574	0.0834149	0.12684	0.127537	0.096571	0.096107	0.135855	0.0978181	0.101778	0.110834	0.103969	0.0852949	0.092571	0.0974778	0.108911	0.10738	0.0983527	0.106059	0.101998	0.0896588	0.100133	0.078875	0.104979	0.109067	0.0920263	0.0987676	0.11674	0.0922251	0.103093	0.12056	0.0766217	0.104385	0.134205	0.118798	0.115754	0.124889	0.0991423
Cy81_FNA_CD45_E04_S340_comb	Melanoma	CAF	CLS1	0.0475143	0.0393842	0.0484293	0.0418192	0.0304212	0.0562161	0.0409519	0.0492206	0.0552287	0.0534802	0.0405589	0.0635767	0.0521388	0.0239363	0.041082	0.0545476	0.047489	0.0340435	0.0406767	0.0468073	0.0163983	0.0332968	0.0595906	0.0811495	0.0297343	0.0432939	0.0395924	0.051473	0.0457989	0.0148188	0.0331918	0.0704532	0.0429827	0.0285873	0.0450748	0.0677255	0.0575862	0.0307593	0.0790285	0.0244309	0.0519841	0.0703285	0.0848931	0.0618777	0.0697464	0.0235845
Cy81_FNA_CD45_F03_S255_comb	T.cell	T.cell	CLS8	-0.0327225	-0.03526	-0.0378943	-0.0325351	-0.0384828	-0.0326181	-0.0416674	-0.0344854	-0.0271387	-0.0382768	-0.0327925	-0.0263988	-0.0307717	-0.0388569	-0.0298054	-0.032375	-0.0311569	-0.0328453	-0.0360339	-0.0378226	-0.0318662	-0.0330174	-0.0334686	-0.0350816	-0.0376274	-0.0289494	-0.0348184	-0.0377288	-0.0358306	-0.0364309	-0.0297719	-0.0333107	-0.0380507	-0.0330625	-0.0383236	-0.035481	-0.0351303	-0.0347022	-0.0292911	-0.0282678	-0.0324365	-0.0263918	-0.0379666	-0.0392568	-0.030394	-0.0360155
CY58_1_CD45_C02_S986_comb	T.cell	T.cell.CD8	CLS6	-0.00690139	-0.00481438	-0.0122629	0.0145769	-0.0185985	-0.00822993	-0.0215056	0.00284887	0.00291159	-0.0100145	0.00891326	-0.0161547	-0.00924173	-0.00371629	0.00575739	-0.011952	-0.0256526	0.00712566	-4.14634e-05	-0.0120676	-0.000935504	-0.00482588	-0.00925359	-0.0145864	-0.000627917	-0.008638	-0.0132938	-0.0131731	-0.00550376	-0.00449042	0.00910516	-0.0261093	-0.0218415	0.00334261	-0.00917509	-0.0194677	-0.00869137	-0.00266226	-0.0318812	0.00727122	-0.00131491	-0.0175806	-0.0217977	-0.0336053	-0.0215713	-0.00251538
Cy74_CD45_F04_S448_comb	T.cell	T.cell.CD8	CLS6	0.00304544	0.0139537	0.00797182	0.0319601	-0.0128818	-0.00156765	-0.0164171	0.0209272	0.0121902	0.00369592	0.0177499	-0.00106247	0.0021727	-0.00267037	0.0185714	0.00638752	-0.0291665	0.0154587	0.00781002	0.00739265	-0.00382934	0.0135013	0.00909629	-0.00916895	-0.00106781	0.0025957	-0.0184407	-0.00436016	0.00733146	0.00244385	0.0143248	-0.0255731	-0.0298021	0.0044364	-0.00151653	-0.0179565	0.00970854	0.000322647	-0.0263956	0.0230943	0.00820669	-0.00787931	-0.0172036	-0.0200049	-0.0236931	0.00028337
Cy74_CD45_G10_S466_comb	T.cell	T.cell.CD8	CLS4	-0.0262852	-0.0203816	-0.0294907	-0.0109249	-0.0366027	-0.0243662	-0.0336648	-0.0201185	-0.0255506	-0.0296265	-0.0169026	-0.0296921	-0.0314686	-0.026146	-0.0213282	-0.0300235	-0.0417246	-0.0204886	-0.0232901	-0.0296858	-0.0259923	-0.0231415	-0.0304005	-0.034922	-0.0277529	-0.0230789	-0.0319512	-0.030514	-0.0311316	-0.0243711	-0.0213597	-0.04281	-0.0356593	-0.0198963	-0.0303004	-0.0399583	-0.0229839	-0.0272223	-0.040879	-0.0107155	-0.0239421	-0.0304196	-0.0399677	-0.0411326	-0.040633	-0.0278097
Cy81_FNA_CD45_H09_S381_comb	Melanoma	CAF	CLS9	0.0162125	0.0116964	0.0174479	0.0173531	0.00746091	0.0272716	0.00436454	0.0174875	0.0206744	0.0168994	0.0129596	0.032663	0.0173215	-0.00341315	0.00644595	0.0183825	0.0254899	0.0071764	0.00725386	0.0160935	-0.00762377	0.0131934	0.028222	0.0454706	0.00765841	0.0163063	0.00539479	0.0236461	0.0118647	-0.00441066	-0.00198749	0.0365217	0.0041231	0.000433997	0.0157926	0.0354321	0.0301066	0.00250397	0.0452193	-0.00133907	0.0286554	0.0343375	0.0471093	0.0339775	0.0348641	0.00063665
Cy81_FNA_CD45_C03_S219_comb	T.cell	T.cell.CD8	CLS11	-0.0160232	-0.0122009	-0.0210726	-0.00514413	-0.0281064	-0.022967	-0.0358156	-0.0185681	-0.0128745	-0.0173482	-0.011672	-0.0197811	-0.021955	-0.0231509	-0.0147486	-0.0216237	-0.031808	-0.0122191	-0.0180971	-0.021669	-0.0186144	-0.0165313	-0.0161263	-0.0250295	-0.0200942	-0.0199397	-0.0295111	-0.0208284	-0.0182696	-0.0212117	-0.0135099	-0.0384314	-0.0365419	-0.0171239	-0.0255446	-0.0359383	-0.0204849	-0.0227633	-0.0370305	-0.00402117	-0.0207449	-0.0249427	-0.0337681	-0.0383951	-0.0369723	-0.0181635
Cy71_CD45_F02_S542_comb	Melanoma	Melanoma	CLS5	0.0976763	0.0531388	0.0527977	0.0872647	0.0450168	0.0666877	0.0687114	0.0766759	0.0485327	0.0288818	0.0748275	0.076531	0.0993272	0.0666017	0.0612527	0.0567243	0.0717164	0.0706652	0.0795449	0.0544216	0.0708997	0.0757329	0.0412665	0.0669489	0.0430004	0.0800611	0.0951051	0.0828304	0.0841857	0.0498173	0.081194	0.0786258	0.0804131	0.0815839	0.0522653	0.0795089	0.0409791	0.0783215	0.0841351	0.031654	0.0520802	0.102612	0.0801969	0.0415194	0.0765508	0.0636961
Cy80_II_CD45_A01_S865_comb	Melanoma	Melanoma	CLS14	0.112472	0.0955117	0.10944	0.0897331	0.10521	0.126492	0.10474	0.111993	0.123031	0.10524	0.0776896	0.135151	0.130994	0.0925671	0.100307	0.148865	0.0945417	0.0939908	0.104123	0.107329	0.0826892	0.10038	0.0978412	0.114466	0.100864	0.0968557	0.109287	0.100667	0.0963361	0.101053	0.0747678	0.114894	0.116192	0.0883788	0.0932604	0.131393	0.0875419	0.10528	0.137778	0.0756123	0.11533	0.152619	0.125045	0.113527	0.141904	0.0980023
Cy72_CD45_F03_S735_comb	T.cell	T.cell.CD4	CLS7	-0.0260966	-0.0355318	-0.0325952	-0.0337453	-0.0307513	-0.0265084	-0.0276114	-0.0276297	-0.0295959	-0.0286279	-0.0325878	-0.0263041	-0.0252457	-0.028715	-0.0331296	-0.025506	-0.0275704	-0.0323862	-0.0327741	-0.032984	-0.0330618	-0.0286391	-0.0338429	-0.0261709	-0.035204	-0.0240919	-0.0307275	-0.0280229	-0.0260739	-0.0318811	-0.031759	-0.0177383	-0.0232689	-0.0319141	-0.0348575	-0.0240925	-0.0311165	-0.0318889	-0.0186385	-0.0330138	-0.0319975	-0.0227567	-0.0278131	-0.0289191	-0.0208811	-0.0279752
CY58_1_CD45_C05_S989_comb	Melanoma	T.cell.CD4	CLS4	-0.0381598	-0.0463431	-0.0404647	-0.0386895	-0.0381956	-0.0354133	-0.0322897	-0.0351617	-0.0342818	-0.0421844	-0.0386749	-0.0295219	-0.034867	-0.0384462	-0.0460297	-0.0381694	-0.0306891	-0.0395208	-0.0414482	-0.0405028	-0.0355705	-0.0429793	-0.0416204	-0.0287932	-0.0438424	-0.0361547	-0.0346652	-0.0409492	-0.0396171	-0.0370871	-0.0399604	-0.0196586	-0.0307871	-0.0410124	-0.0404495	-0.0276822	-0.0403039	-0.039751	-0.0274339	-0.043724	-0.0357382	-0.0310975	-0.0326494	-0.0332639	-0.0310884	-0.0352704
Cy81_Bulk_CD45_F12_S168_comb	Melanoma	CAF	CLS9	0.0583013	0.0375999	0.0522565	0.0496526	0.0423542	0.061989	0.0505186	0.0578221	0.0575619	0.0505777	0.0434326	0.0659957	0.062192	0.0299901	0.0458304	0.048151	0.0635228	0.0418615	0.0436865	0.0513497	0.024968	0.0360243	0.0693306	0.0875459	0.0367052	0.0557974	0.0399364	0.0607718	0.0404985	0.0231458	0.0348248	0.0966575	0.0420731	0.0254692	0.0546758	0.0746762	0.059939	0.0366959	0.0900958	0.0212192	0.0648515	0.0674492	0.095614	0.0714354	0.0733855	0.0390873
Cy72_CD45_G11_S755_comb	B.cell	B.cell	CLS3	-0.047206	-0.0535506	-0.0579311	-0.043401	-0.0517656	-0.0468698	-0.0491436	-0.04325	-0.0506581	-0.0537336	-0.0359188	-0.0462819	-0.0509643	-0.0506055	-0.0479956	-0.0524892	-0.046634	-0.0463568	-0.0626745	-0.0570357	-0.039392	-0.0347577	-0.0408225	-0.043442	-0.0505453	-0.0405931	-0.0543479	-0.0539272	-0.0529354	-0.036212	-0.0399064	-0.0348942	-0.0536264	-0.0357203	-0.0547175	-0.0436551	-0.0515537	-0.0477514	-0.0487216	-0.0497124	-0.0364467	-0.0460501	-0.0447637	-0.0507697	-0.0425392	-0.0484864
CY58_1_CD45_B11_S983_comb	T.cell	T.cell.CD8	CLS11	-0.0376153	-0.0376072	-0.0482334	-0.0367526	-0.0445944	-0.0416	-0.0407414	-0.0372692	-0.0361579	-0.0385985	-0.0367638	-0.0409057	-0.0461137	-0.0395178	-0.0328219	-0.0389658	-0.0536605	-0.037958	-0.0399034	-0.0485985	-0.0327845	-0.0431432	-0.0462811	-0.0479984	-0.0369325	-0.0408579	-0.04507	-0.0455141	-0.0485867	-0.0452985	-0.0375039	-0.0546285	-0.0429815	-0.042182	-0.0453865	-0.0449848	-0.0431331	-0.0429874	-0.0441622	-0.0316001	-0.0361022	-0.0391015	-0.0505484	-0.0473951	-0.0447751	-0.0412479
Cy81_FNA_CD45_E05_S245_comb	T.cell	T.cell.CD8	CLS6	0.00764616	0.0240196	0.0154493	0.0299464	-0.000316555	0.00975715	-0.00774006	0.0149114	0.0160771	0.014991	0.0250566	0.00655891	0.0106315	0.0113548	0.027436	0.00889071	-0.00717562	0.0208485	0.0196091	0.0151009	0.0134165	0.0228773	0.016859	0.00483274	0.0173319	0.0187646	0.00416095	0.00254588	0.0167079	0.0115493	0.0274749	-0.0130329	-0.00416967	0.0257422	0.00936347	-0.0029888	0.0104203	0.0161598	-0.0147328	0.0397523	0.0194428	0.000794324	-0.00656996	-0.00410062	-0.0163587	0.0168008
Cy72_CD45_G06_S750_comb	T.cell	T.cell	CLS2	-0.0436085	-0.0534627	-0.0469938	-0.0554578	-0.038806	-0.0401791	-0.0312997	-0.046992	-0.0521897	-0.038016	-0.0591069	-0.0421006	-0.0465919	-0.0406817	-0.0483547	-0.0408048	-0.026633	-0.0581524	-0.0498695	-0.0468963	-0.0473077	-0.0504147	-0.0508848	-0.0438173	-0.0459822	-0.0366123	-0.0389012	-0.0413268	-0.0484022	-0.046493	-0.0499422	-0.0220461	-0.0239653	-0.0471364	-0.0413233	-0.0298714	-0.0438592	-0.0408438	-0.0236167	-0.048264	-0.0292329	-0.0367175	-0.0402988	-0.0253431	-0.0299259	-0.050233
Cy71_CD45_E06_S534_comb	Melanoma	Melanoma	CLS9	0.0828623	0.0162064	0.0220126	0.066943	0.0249098	0.0504816	0.0584387	0.0465998	0.016155	-0.00276586	0.0489425	0.0611159	0.0800728	0.0491908	0.032653	0.0339143	0.055443	0.0311409	0.0389659	0.0245942	0.0525194	0.0605647	0.0118073	0.0516995	0.0130898	0.0661748	0.0700459	0.0544101	0.0583958	0.0286822	0.0504998	0.081911	0.0608551	0.0533286	0.0185202	0.0743103	0.00579597	0.0549747	0.0756424	-0.002478	0.0596565	0.0970172	0.0639841	0.0160342	0.0754367	0.0403589
Cy71_CD45_F04_S544_comb	T.cell	T.cell.CD8	CLS10	-0.000978209	0.00422679	-0.0014921	0.0187752	-0.0121754	-0.00401262	-0.0130058	0.00581658	0.00596927	0.00278612	0.00969751	-0.00564638	-0.00288252	0.000794163	0.0148285	-0.00419433	-0.0288014	0.0137604	0.00277032	-0.00116894	-0.00314761	0.00348015	-0.00949176	-0.00508783	-0.00375709	-0.00609738	-0.00891584	-0.00988178	-0.00395185	-0.0035492	0.00927416	-0.0244996	-0.0185791	0.00345767	-0.00599208	-0.0219176	-0.00224457	-0.000372603	-0.0314621	0.0135715	0.00486916	-0.0109827	-0.0167952	-0.027772	-0.0249297	0.000136456
CY58_1_CD45_D07_S1003_comb	T.cell	T.cell.CD8	CLS11	0.00341389	0.0121979	0.00325927	0.021464	-0.00679835	-0.000745799	-0.0119766	0.00965438	0.00797237	0.00485451	0.00852016	-0.00324022	0.00162148	0.00274764	0.0182825	0.00416179	-0.0243077	0.015442	0.00520931	0.00354109	-0.00315789	0.00653136	-0.00235507	-0.00397551	-2.67624e-05	-0.00172859	-0.00442497	-0.00295283	0.00124399	2.83468e-05	0.0108841	-0.0216327	-0.0133369	0.00709752	-0.00226845	-0.0155907	0.00353915	0.00601426	-0.0263159	0.019295	0.0101985	-0.00537995	-0.0135148	-0.0200795	-0.0204113	0.00384149
Cy71_CD45_E07_S535_comb	T.cell	T.cell.CD4	CLS8	-0.0158521	-0.0133748	-0.0130495	-0.00985425	-0.00895161	-0.0121073	-0.00836792	-0.00915141	-0.0096587	-0.00902513	-0.0051458	-0.0115993	-0.0109269	-0.00592902	-0.0120536	-0.0144392	-0.0130466	-0.0113819	-0.0112009	-0.0130217	-0.00925182	-0.0135138	-0.0137464	-0.0124306	-0.00746535	-0.0108526	-0.0141679	-0.0112676	-0.0075695	-0.00544445	-0.0105757	-0.00816509	-0.00787645	-0.00537127	-0.00982611	-0.0102758	-0.0178066	-0.00933071	-0.0107129	-0.0106514	-0.00788592	-0.0133698	-0.013106	-0.0133359	-0.0119269	-0.00243713
CY58_1_CD45_F06_S1026_comb	T.cell	T.cell.CD4	CLS3	0.00135751	-0.00819382	0.00199128	0.0132078	-0.00308465	0.00497835	0.000293826	0.0140199	0.00116302	0.0089374	0.0130879	-0.000426173	0.00560611	0.00832672	0.00401796	0.0122671	-0.00973763	-0.00163721	-0.00368165	0.00241611	-0.00479624	0.0110871	0.00262975	-0.000968831	0.005578	0.00328428	-0.00635644	-0.00455506	0.00711385	0.0135088	0.00367281	0.00270188	0.00292655	0.0026451	-0.00468321	0.0127041	-0.0031261	0.00366259	0.000872669	0.00453835	0.0157586	0.00341708	-0.00253697	-0.000874496	0.00709885	0.00844877
Cy71_CD45_C12_S516_comb	Melanoma	Melanoma	CLS1	0.0912099	0.0278618	0.0355765	0.0812067	0.033865	0.0612465	0.0615549	0.0597855	0.0280029	0.0132707	0.0512465	0.0685929	0.0895954	0.0596463	0.0482489	0.0502539	0.0584872	0.0422214	0.0479177	0.0380248	0.060495	0.0711383	0.0219671	0.0589851	0.0224675	0.0731139	0.0725214	0.0601728	0.0688886	0.041486	0.0582521	0.0867727	0.0698498	0.0624375	0.0277039	0.0837771	0.0151635	0.0649151	0.0796277	0.0103891	0.0649919	0.104311	0.0641259	0.0289356	0.0840792	0.0523641
Cy81_FNA_CD45_B06_S210_comb	T.cell	T.cell	CLS7	-0.0475677	-0.0561116	-0.0563626	-0.056635	-0.0509298	-0.0503058	-0.0472488	-0.0590763	-0.0556364	-0.0523007	-0.0601415	-0.0479431	-0.0525611	-0.0540647	-0.0509857	-0.0488492	-0.0459589	-0.0580582	-0.0507576	-0.0562957	-0.0464985	-0.0572536	-0.0571092	-0.0508547	-0.056118	-0.0506866	-0.041746	-0.0473927	-0.0532042	-0.0617956	-0.0540068	-0.0383348	-0.0463485	-0.0609774	-0.0552247	-0.0513759	-0.0552929	-0.0556579	-0.0369948	-0.0557976	-0.0572236	-0.0430321	-0.0575258	-0.0494283	-0.0380761	-0.0608599
CY58_1_CD45_B10_S982_comb	Melanoma	T.cell.CD4	CLS8	-0.0158685	-0.0259059	-0.0246154	-0.0279172	-0.0216094	-0.0201322	-0.0185329	-0.0185668	-0.0203644	-0.0210951	-0.0231598	-0.02087	-0.0246561	-0.0190055	-0.019484	-0.0253693	-0.0145853	-0.0290147	-0.0224927	-0.0242086	-0.0214217	-0.0189092	-0.0238201	-0.0235644	-0.0208433	-0.0199921	-0.0251103	-0.0139122	-0.02059	-0.0219924	-0.0202012	-0.0152957	-0.0121564	-0.0198147	-0.0178211	-0.0161403	-0.0247122	-0.0200865	-0.00899466	-0.0180372	-0.0198225	-0.0201771	-0.0281695	-0.0148977	-0.0169459	-0.0233542
Cy81_FNA_CD45_A10_S202_comb	T.cell	T.cell.CD4	CLS3	-0.00216784	-0.00960946	-0.00642898	-0.00216184	-0.0129142	-0.00713002	-0.0111671	-0.00363738	-0.00613505	-0.00123298	0.000797213	-0.0042689	-0.0130622	-0.00556677	-0.00670792	-0.00638846	-0.0112777	-0.00552974	-0.00538657	-0.00632607	-0.0238128	-0.0028703	-0.00596299	-0.00299759	-0.0107841	-0.00264496	-0.00805917	-0.00325736	-0.00270677	-0.0092357	-0.00541816	-0.0149229	-0.00474758	-0.0029919	-0.00857174	-0.000399969	-0.00653508	-0.00760995	-0.0106186	-0.00613024	0.00205092	-0.00573852	-0.0105177	-0.00261115	-0.0109505	-0.000895048
Cy72_CD45_A10_S682_comb	T.cell	T.cell	CLS4	-0.0379254	-0.0507819	-0.048408	-0.0520244	-0.0416879	-0.0452042	-0.0441369	-0.0449482	-0.0475567	-0.040251	-0.050784	-0.0436854	-0.044131	-0.0486301	-0.0475211	-0.0429636	-0.0416869	-0.0567236	-0.047612	-0.0485542	-0.0529649	-0.0488855	-0.0497728	-0.0441329	-0.0463642	-0.0453521	-0.0466701	-0.042704	-0.046072	-0.0514322	-0.0505688	-0.034246	-0.0342514	-0.0502138	-0.048982	-0.0360403	-0.0473541	-0.0502	-0.0310616	-0.0477638	-0.0452075	-0.0333764	-0.0467537	-0.037937	-0.0321287	-0.0477203
Cy72_CD45_A12_S684_comb	T.cell	T.cell	CLS2	-0.0845944	-0.0984036	-0.0952856	-0.110347	-0.0783851	-0.0889413	-0.0624978	-0.0961803	-0.0921668	-0.0906154	-0.0976667	-0.0809086	-0.0858687	-0.0883335	-0.0979495	-0.085306	-0.0606161	-0.107459	-0.085069	-0.0952181	-0.0796258	-0.100645	-0.0996327	-0.0725754	-0.0878799	-0.0828632	-0.0769951	-0.0850042	-0.0935176	-0.095365	-0.105818	-0.0448276	-0.064548	-0.103332	-0.0852803	-0.0577751	-0.0927405	-0.0917992	-0.0506274	-0.102893	-0.0888156	-0.0726796	-0.0787115	-0.0669607	-0.0565472	-0.0980517
Cy71_CD45_A06_S486_comb	Melanoma	Melanoma	CLS1	0.0924208	0.0286993	0.0377098	0.07791	0.0364838	0.0630094	0.0672886	0.0590595	0.0308737	0.0113687	0.0588789	0.0696025	0.0920996	0.0621596	0.0474243	0.0505121	0.0607894	0.0476362	0.0532807	0.0401362	0.0641539	0.0755838	0.0212603	0.0603874	0.0247078	0.0765035	0.0784714	0.0648239	0.0725295	0.0448148	0.0637435	0.0875007	0.0729686	0.0659904	0.0315359	0.0846786	0.0189386	0.0674803	0.0798175	0.00990125	0.0640027	0.107623	0.0697666	0.0293095	0.0805291	0.0578784
CY58_1_CD45_G02_S1034_comb	T.cell	T.cell	CLS2	-0.0357307	-0.0459709	-0.044822	-0.0468126	-0.0421382	-0.0433049	-0.0368689	-0.0436983	-0.040343	-0.0456587	-0.0455022	-0.034743	-0.0413257	-0.0431335	-0.0465346	-0.0399197	-0.0312896	-0.0428909	-0.0425566	-0.0445476	-0.0320916	-0.0438239	-0.0444811	-0.0424763	-0.0464427	-0.0353334	-0.0358425	-0.0454168	-0.0436111	-0.0443235	-0.0415225	-0.0316345	-0.0382321	-0.0429479	-0.044687	-0.0397609	-0.0440924	-0.0414199	-0.0291531	-0.0413319	-0.0402989	-0.0368471	-0.0402584	-0.0445297	-0.0368422	-0.0460513
CY58_1_CD45_A05_S965_comb	NK.cell	T.cell.CD8	CLS6	0.00619397	0.0125161	0.00451503	0.016448	-0.00679891	0.00171142	-0.00806478	0.00395005	0.00584313	0.00331381	0.00750247	-0.00465557	-0.00381055	0.00279545	0.0146444	0.000355438	-0.0116304	0.0144449	0.00743932	0.00469626	-0.000283221	0.0072547	-0.00123995	-0.00267561	-0.00056394	0.00626446	0.00095239	-0.00559284	0.00174117	0.00555552	0.0147812	-0.0154508	-0.00727494	0.00793117	3.81301e-05	-0.0174711	0.00426329	0.00540295	-0.0238769	0.0212481	0.0069439	-0.0163811	-0.0126582	-0.0117643	-0.0250335	0.00481597
Cy80_II_CD45_E11_S923_comb	Melanoma	Melanoma	CLS1	0.0887872	0.0889006	0.0953355	0.0743254	0.10068	0.109296	0.0852657	0.0950838	0.116407	0.0917972	0.0742606	0.110436	0.117358	0.0872934	0.0858505	0.117263	0.0866279	0.0964376	0.0989624	0.0934397	0.0767461	0.0829271	0.0824149	0.0996723	0.095035	0.0922173	0.0916893	0.0879955	0.0828989	0.0942672	0.0694815	0.0972785	0.0964927	0.0857991	0.0910699	0.109039	0.0885358	0.0921652	0.102346	0.0657972	0.0921972	0.113082	0.107199	0.104198	0.108687	0.0860785
CY58_1_CD45_G03_S1035_comb	T.cell	T.cell	CLS4	-0.0335928	-0.0443113	-0.0422414	-0.0462539	-0.0409352	-0.0343528	-0.0397208	-0.0381395	-0.0386634	-0.0336668	-0.0456214	-0.0374604	-0.0386854	-0.0433315	-0.0401439	-0.0332235	-0.0366808	-0.0469047	-0.0444651	-0.0426264	-0.045683	-0.0439156	-0.0462963	-0.0353989	-0.0471408	-0.0343267	-0.0418054	-0.0362473	-0.0425136	-0.0430143	-0.0437197	-0.0310778	-0.0315091	-0.0412668	-0.0413399	-0.0317237	-0.0416316	-0.0441063	-0.028487	-0.0429033	-0.0338067	-0.0299614	-0.0426391	-0.0365909	-0.0274114	-0.0429242
Cy72_CD45_D10_S718_comb	T.cell	T.cell.CD4	CLS7	-0.0454307	-0.0459636	-0.0437319	-0.0515434	-0.0382916	-0.0349358	-0.0245627	-0.0388262	-0.0464956	-0.0366078	-0.046602	-0.0416686	-0.0396247	-0.0326231	-0.0429338	-0.0438599	-0.026463	-0.0558537	-0.0403677	-0.043558	-0.0448214	-0.0496855	-0.0471142	-0.0397228	-0.0380087	-0.0411696	-0.0419025	-0.0387208	-0.0393844	-0.035268	-0.0478202	-0.0256615	-0.0247938	-0.0409591	-0.0331802	-0.0356438	-0.042855	-0.0397512	-0.0272894	-0.0406172	-0.0373143	-0.0313543	-0.0424318	-0.0278724	-0.0330965	-0.041945
Cy81_FNA_CD45_C01_S217_comb	Melanoma	B.cell	CLS3	-0.0273006	-0.0288415	-0.0305088	-0.0250763	-0.0342643	-0.0177129	-0.0296695	-0.0183297	-0.0300813	-0.0214401	-0.0135214	-0.0322631	-0.0290286	-0.0237005	-0.027641	-0.0341932	-0.0337716	-0.0284859	-0.0316441	-0.030055	-0.028181	-0.0127014	-0.0238692	-0.0308531	-0.0269557	-0.0324908	-0.0344275	-0.0263187	-0.0261354	-0.0246181	-0.0246184	-0.0366184	-0.0317401	-0.0161586	-0.0311248	-0.0308654	-0.017604	-0.0269439	-0.0340427	-0.0301373	-0.0232353	-0.0249284	-0.0304406	-0.0268621	-0.0254261	-0.0265499
Cy81_FNA_CD45_D01_S229_comb	Melanoma	endothelial	CLS3	-0.0431983	-0.0304631	-0.0286914	-0.0358775	-0.039314	-0.0301382	-0.0323147	-0.0129772	-0.0362329	-0.032458	-0.0141714	-0.0339369	-0.0275213	-0.0324866	-0.0376244	-0.0417909	-0.0375642	-0.0374923	-0.0288578	-0.0285097	-0.0316804	-0.0183549	-0.0315442	-0.0390708	-0.0326243	-0.0473585	-0.0349601	-0.026433	-0.024408	-0.032271	-0.0348108	-0.0374649	-0.0343287	-0.0270536	-0.0344769	-0.0351228	-0.0172751	-0.0318437	-0.0299914	-0.0260469	-0.0333377	-0.0279087	-0.0305254	-0.025191	-0.0323716	-0.030827
Cy71_CD45_C09_S513_comb	Melanoma	Melanoma	CLS9	0.113923	0.059279	0.0585026	0.108573	0.052914	0.0698579	0.077986	0.090444	0.0491641	0.0231942	0.0858896	0.084839	0.112893	0.0772554	0.0645282	0.0653554	0.0773578	0.0767535	0.0832763	0.0614789	0.0802403	0.0905561	0.0392708	0.0806809	0.0429003	0.0907271	0.102826	0.0865799	0.0906948	0.0641318	0.0858128	0.0949227	0.0881426	0.0849082	0.0539761	0.0891642	0.0332891	0.0861532	0.0925167	0.0240965	0.0600062	0.117492	0.0833464	0.0335304	0.0921473	0.0736356
Cy71_CD45_E05_S533_comb	Melanoma	Melanoma	CLS12	0.108227	0.0671593	0.0667609	0.102168	0.0574961	0.076135	0.0800019	0.0882974	0.0631684	0.0426897	0.0871921	0.0886408	0.110592	0.0780897	0.0748103	0.0733112	0.0766133	0.0804138	0.0903321	0.0683265	0.0766078	0.0885481	0.0551473	0.0723732	0.051455	0.0891692	0.105195	0.0919253	0.096154	0.0646677	0.0899652	0.0828288	0.086142	0.0918478	0.062301	0.0850788	0.0531298	0.0866061	0.0931949	0.0417022	0.0616357	0.113445	0.086301	0.0511448	0.0876276	0.0792201
Cy72_CD45_E01_S721_comb	T.cell	T.cell	CLS2	-0.0845535	-0.10004	-0.0957788	-0.106826	-0.0788866	-0.0846777	-0.0607176	-0.0967735	-0.0939561	-0.0920314	-0.0963725	-0.0823445	-0.0856024	-0.0880537	-0.0954485	-0.08783	-0.0612264	-0.107728	-0.0892958	-0.0953575	-0.081445	-0.0978742	-0.100113	-0.0772923	-0.0881691	-0.0798536	-0.078183	-0.0852225	-0.0949979	-0.0919937	-0.10535	-0.044834	-0.0656679	-0.10036	-0.0863546	-0.0580736	-0.0918464	-0.0903913	-0.0526545	-0.105005	-0.0824655	-0.0741967	-0.0816816	-0.0696661	-0.0590642	-0.095063
Cy81_Bulk_CD45_A08_S104_comb	Melanoma	CAF	CLS9	0.00505066	0.000242285	0.00459227	0.00358063	-0.00237021	0.0135781	-0.00173814	0.00598475	0.00928939	0.00496596	-6.84574e-05	0.0224221	0.00788448	-0.0113869	-0.00597671	0.00547619	0.0201454	-0.00247169	-0.00443401	0.00334193	-0.0130291	0.0040962	0.0208048	0.0341574	0.0016665	0.00877714	-0.00381715	0.0151757	0.000153976	-0.00759572	-0.0155032	0.0318141	-0.00174794	-0.0136468	0.00558502	0.0269047	0.0180188	-0.00569806	0.0378202	-0.0159421	0.0209285	0.0232382	0.0377378	0.0269867	0.0259816	-0.0149034
Cy74_CD45_A06_S390_comb	macrophage	macrophage	CLS3	0.0663562	0.0832199	0.0812239	0.0892544	0.0639457	0.0721276	0.0601597	0.0715758	0.0708354	0.104463	0.059121	0.0525905	0.063529	0.0554119	0.0718733	0.0689938	0.0430196	0.0765554	0.0570913	0.0799338	0.0543037	0.0823747	0.0990358	0.0573616	0.0712471	0.0528595	0.0437957	0.0602779	0.0641177	0.0633033	0.0854447	0.0256641	0.0446623	0.0695611	0.0739372	0.0473566	0.0809595	0.060978	0.0460072	0.0826801	0.0603117	0.0450561	0.0560439	0.0691442	0.027393	0.0855781
Cy81_FNA_CD45_F07_S259_comb	T.cell	T.cell.CD4	CLS8	-0.016696	-0.0162978	-0.0132384	-0.00996239	-0.0115786	-0.0101502	-0.0142789	-0.00696084	-0.0069752	-0.0139517	-0.0109482	-0.00905115	-0.00659861	-0.0101816	-0.0067146	-0.00987807	-0.0150466	-0.0132702	-0.0165056	-0.013034	-0.0194717	-0.0114425	-0.0165826	-0.015985	-0.0179964	-0.0120752	-0.0189047	-0.0107923	-0.00995635	-0.0112231	-0.00674709	-0.00974533	-0.010674	-0.0130621	-0.0160956	-0.0116446	-0.0132187	-0.0107592	-0.0147325	-0.0120919	-0.00558698	-0.00684544	-0.0188492	-0.0214421	-0.01061	-0.0107461
Cy72_CD45_B12_S696_comb	T.cell	T.cell	CLS4	-0.0232066	-0.0369437	-0.0305958	-0.0257932	-0.03482	-0.0284363	-0.028588	-0.0324298	-0.0311471	-0.0328654	-0.0327531	-0.0238413	-0.0280219	-0.0311132	-0.0363626	-0.033656	-0.0254291	-0.0281946	-0.0340739	-0.0310299	-0.0252641	-0.0304486	-0.0303477	-0.028798	-0.0338535	-0.021938	-0.0285274	-0.0300021	-0.0322893	-0.0324623	-0.0332043	-0.0208545	-0.0281422	-0.0314203	-0.0338701	-0.02807	-0.0303885	-0.0341942	-0.0242302	-0.0337721	-0.0247652	-0.023072	-0.0298711	-0.0351898	-0.0262589	-0.0335261
Cy71_CD45_H12_S672_comb	Melanoma	Melanoma	CLS9	0.0648338	0.018702	0.0204279	0.0598143	0.0208541	0.0413965	0.0429714	0.0412663	0.0147693	-0.00423547	0.0435452	0.0563111	0.0713399	0.0389671	0.0281539	0.0271778	0.0498528	0.0361945	0.0354634	0.0225158	0.0519767	0.0522408	0.0119156	0.0456676	0.0101011	0.0576117	0.0595465	0.0416949	0.0478297	0.0266698	0.0425271	0.0712544	0.0444116	0.0450031	0.0173097	0.0608579	0.00316076	0.0456465	0.0606142	-0.00300882	0.0497477	0.0767501	0.0516295	0.00936342	0.0628553	0.0316385
Cy71_CD45_H12_S576_comb	Melanoma	Melanoma	CLS5	0.100966	0.0529755	0.0549552	0.0920842	0.0436617	0.0658305	0.0732497	0.076563	0.0452786	0.0231052	0.0781414	0.0775518	0.101605	0.0704804	0.0605417	0.0581994	0.0742307	0.0711684	0.0813081	0.0566976	0.0744028	0.0787879	0.0393394	0.068293	0.0393691	0.0854375	0.100474	0.0827122	0.0857973	0.0540865	0.0806192	0.0818737	0.0829957	0.0820839	0.0523414	0.0800996	0.0412831	0.0796152	0.0826215	0.030484	0.0523216	0.101805	0.0795523	0.0394555	0.0760418	0.0659423
Cy81_Bulk_CD45_E07_S151_comb	Melanoma	endothelial	CLS15	-0.0777021	-0.0872332	-0.0919655	-0.10109	-0.0791322	-0.0830621	-0.069345	-0.0896895	-0.0888573	-0.0809765	-0.100392	-0.0790597	-0.0899971	-0.0917122	-0.0957303	-0.0874323	-0.0614902	-0.104263	-0.0868875	-0.093209	-0.0878432	-0.10316	-0.0855139	-0.0683885	-0.0773984	-0.0900456	-0.0763037	-0.072084	-0.089969	-0.0960498	-0.105275	-0.0501652	-0.0677537	-0.0996695	-0.0804894	-0.0652498	-0.0730196	-0.0953798	-0.0432452	-0.0950773	-0.0815695	-0.0629812	-0.0617932	-0.0581119	-0.0583377	-0.103419
Cy81_Bulk_CD45_F07_S163_comb	Melanoma	CAF	CLS5	-0.00552809	-0.00513072	-0.0060838	-0.00755678	-0.0112673	-0.00349606	-0.0129284	-0.0101121	-0.000954004	-0.00186612	-0.00961127	0.00738866	-0.00388274	-0.0165993	-0.0160826	-0.00561553	-0.000979384	-0.0136014	-0.00857264	-0.00743276	-0.0169757	-0.00847751	0.0054148	0.0099652	-0.00457149	-0.00895404	-0.00506933	-5.8263e-05	-0.00404022	-0.0183779	-0.0197115	0.0131183	-0.010921	-0.0170973	-0.00817178	0.0116234	0.00729331	-0.0170711	0.017714	-0.013585	0.00098272	0.00239162	0.0199439	0.00852854	0.0058177	-0.0236249
Cy72_CD45_D06_S714_comb	Melanoma	T.cell	CLS2	-0.0583511	-0.0770121	-0.0696803	-0.0770475	-0.0609223	-0.0611543	-0.0572359	-0.0616315	-0.0693948	-0.0624747	-0.0744669	-0.0579512	-0.0631613	-0.066416	-0.0680602	-0.0649028	-0.0472082	-0.0758614	-0.0681846	-0.0697112	-0.0676865	-0.0709042	-0.0699701	-0.0568831	-0.0693	-0.0600663	-0.0595798	-0.0592979	-0.0672015	-0.0682865	-0.0698574	-0.0353132	-0.0500747	-0.0690033	-0.0639651	-0.0493779	-0.0645536	-0.0708823	-0.0406061	-0.07546	-0.0588146	-0.0524671	-0.0560169	-0.053029	-0.0371224	-0.0686389
Cy80_II_CD45_E08_S920_comb	Melanoma	Melanoma	CLS12	0.0637827	0.0557045	0.0655526	0.0508822	0.0712714	0.076385	0.0537989	0.072612	0.0824904	0.0696337	0.0383935	0.0759424	0.0815495	0.0571749	0.0561324	0.0858729	0.0538674	0.0576605	0.0602648	0.0644001	0.0499281	0.0531189	0.0607409	0.0682641	0.0604203	0.0671639	0.0585092	0.0685046	0.059247	0.0610514	0.0370566	0.0770632	0.0638249	0.0476298	0.0606789	0.0775926	0.0574463	0.0590136	0.0795616	0.0333258	0.0673302	0.0777743	0.0746256	0.0733724	0.0805592	0.0558339
CY58_1_CD45_G12_S1044_comb	Melanoma	T.cell	CLS2	-0.0590719	-0.0699179	-0.0683923	-0.0737015	-0.0611682	-0.0633584	-0.0577008	-0.0707072	-0.0638523	-0.0656805	-0.0689763	-0.0601618	-0.0646551	-0.0660341	-0.0665665	-0.0608895	-0.056121	-0.0671985	-0.0599265	-0.0684262	-0.0550817	-0.0771651	-0.0700613	-0.0630735	-0.0678842	-0.0632781	-0.0552453	-0.0600021	-0.066852	-0.0755507	-0.0685083	-0.0459706	-0.0583467	-0.0717172	-0.0642466	-0.0634383	-0.0669192	-0.0687307	-0.0478332	-0.0688982	-0.0672475	-0.0564047	-0.0655378	-0.0643196	-0.0502283	-0.0728212
CY58_1_CD45_A08_S968_comb	T.cell	T.cell.CD8	CLS6	-0.00655041	0.00049907	-0.0109869	0.00659033	-0.0193568	-0.00942	-0.0242806	0.00348651	0.00172512	0.000301395	-0.00481926	-0.0136002	-0.0155563	-0.00866078	0.00904517	-0.00763364	-0.0288338	-0.000937417	-0.00212859	-0.0111584	-0.00545323	-0.000757205	-0.0085017	-0.0255945	-0.00598229	-0.0117157	-0.0131859	-0.0055933	-0.00947238	-0.0152965	0.00339276	-0.0376664	-0.0171899	0.00390724	-0.0134814	-0.0225872	-0.00643742	-0.0024192	-0.0278679	0.0105289	-0.00388966	-0.0106885	-0.0292576	-0.0187132	-0.0276441	-0.0099287
Cy72_CD45_H08_S764_comb	T.cell	T.cell	CLS2	-0.0485878	-0.0577932	-0.0542342	-0.0569779	-0.0537949	-0.0456835	-0.0478766	-0.0575949	-0.0551502	-0.046715	-0.0556558	-0.0463505	-0.0486053	-0.0561142	-0.052512	-0.049277	-0.0408918	-0.0603262	-0.0534008	-0.0544424	-0.0584382	-0.0540679	-0.0491252	-0.048445	-0.053101	-0.0494604	-0.0481443	-0.0457126	-0.0520378	-0.0546989	-0.0593253	-0.0339628	-0.0455401	-0.0539486	-0.0539398	-0.0387414	-0.0479252	-0.0548872	-0.0326274	-0.0567995	-0.0440378	-0.0425761	-0.0488418	-0.0398943	-0.0386498	-0.0526183
Cy74_CD45_C07_S415_comb	macrophage	macrophage	CLS3	0.0484249	0.0687745	0.0623199	0.0687071	0.043879	0.0587518	0.0452239	0.0543017	0.0506041	0.0831928	0.0355098	0.0325257	0.0451022	0.0462876	0.0592227	0.0559712	0.031863	0.0530992	0.0420864	0.0607572	0.0360314	0.061563	0.0773776	0.0373548	0.0579598	0.0362188	0.0280709	0.0473966	0.0513943	0.0474891	0.0634306	0.00991705	0.0393987	0.0522652	0.0575479	0.0346888	0.0594373	0.0432181	0.0375227	0.0697374	0.0339598	0.0306003	0.0366002	0.063564	0.0202881	0.0660689
Cy81_FNA_CD45_H05_S377_comb	Melanoma	CAF	CLS9	0.0308149	0.0231788	0.0324768	0.031316	0.0212218	0.0359382	0.0208665	0.0341375	0.0360295	0.0342807	0.0285027	0.0461851	0.037252	0.0137686	0.0214843	0.0310828	0.0371009	0.0214514	0.0246196	0.0310356	0.0107752	0.0211496	0.0497732	0.0595162	0.0166062	0.0354083	0.020118	0.0386317	0.0297293	0.00563896	0.0201859	0.0566827	0.0211048	0.0182988	0.0293483	0.0489241	0.0412425	0.0187652	0.057229	0.0152894	0.0411225	0.0416961	0.0624721	0.0472573	0.0491663	0.00983442
Cy72_CD45_G08_S752_comb	B.cell	B.cell	CLS2	-0.0498435	-0.0552065	-0.0560031	-0.052871	-0.0557355	-0.0455959	-0.0471053	-0.0474792	-0.0537778	-0.0504418	-0.0558142	-0.0509902	-0.0527142	-0.0558305	-0.0542736	-0.0559647	-0.0460767	-0.0586215	-0.0621165	-0.0562635	-0.0534919	-0.0562262	-0.0511551	-0.0493542	-0.0580411	-0.0501847	-0.0544409	-0.0504903	-0.055027	-0.055429	-0.0544306	-0.0353961	-0.0482296	-0.0532658	-0.0525911	-0.043647	-0.0452973	-0.0578967	-0.0380056	-0.0581064	-0.053455	-0.0464228	-0.0456331	-0.0416324	-0.0434666	-0.0569924
Cy81_FNA_CD45_D12_S336_comb	Melanoma	CAF	CLS1	0.0609993	0.0507234	0.06185	0.0549072	0.0360279	0.0676583	0.0474834	0.0628648	0.0683008	0.0689552	0.0484973	0.0797908	0.0651928	0.029228	0.0462767	0.0658793	0.0620927	0.0414225	0.0466904	0.0597912	0.0273692	0.0429781	0.0790152	0.0989146	0.0361059	0.0563917	0.0493497	0.0666389	0.0567533	0.0182227	0.0434793	0.0921889	0.0523304	0.0362948	0.0549522	0.0838371	0.0710515	0.0396342	0.0940671	0.0292104	0.0654226	0.0862732	0.104729	0.078613	0.0819821	0.0327751
CY58_1_CD45_C07_S991_comb	T.cell	T.cell.CD8	CLS6	-0.00972414	-0.00630504	-0.0167791	-0.00342556	-0.0224416	-0.0169967	-0.0250995	-0.00498639	-0.00482021	-0.00622112	-0.0110112	-0.0192218	-0.0206405	-0.0137082	0.00394734	-0.0129693	-0.0321326	-0.00766074	-0.00562364	-0.0168618	-0.00646403	-0.00962392	-0.0155161	-0.0260723	-0.00797708	-0.016252	-0.0157947	-0.0119462	-0.0147134	-0.0214993	-0.00243824	-0.0391962	-0.0202055	-0.00318474	-0.0188	-0.0264545	-0.0111237	-0.00840509	-0.0282956	0.00461235	-0.0102036	-0.0155896	-0.0321699	-0.0221857	-0.033022	-0.0144237
Cy81_Bulk_CD45_C07_S127_comb	Melanoma	endothelial	CLS5	-0.0135152	-0.0305733	-0.0250281	-0.0295767	-0.0139803	-0.0184675	-0.014859	-0.0220206	-0.026819	-0.0176141	-0.0409459	-0.0132694	-0.031157	-0.0233251	-0.0222132	-0.027981	-0.00971662	-0.0402998	-0.0317975	-0.0242974	-0.0327256	-0.0319713	-0.0284385	-0.0125577	-0.020274	-0.0256689	-0.0197011	-0.0117221	-0.0290591	-0.0318234	-0.0400195	0.0126942	-0.00473023	-0.0316432	-0.0178337	-0.00613616	-0.017819	-0.0253207	0.00776721	-0.0362389	-0.0137281	-0.0156948	-0.0106854	-0.00255277	-0.00289166	-0.0363733
CY58_1_CD45_G01_S1033_comb	T.cell	T.cell.CD4	CLS11	-0.0220202	-0.0239058	-0.0190119	-0.0121953	-0.0213645	-0.0171572	-0.0186561	-0.016129	-0.0175402	-0.0206469	-0.0184153	-0.0218762	-0.0195789	-0.0205473	-0.0158262	-0.0145744	-0.0256315	-0.0180226	-0.0178509	-0.0188769	-0.0229407	-0.016385	-0.0214266	-0.021456	-0.0247667	-0.0184953	-0.0212438	-0.0213657	-0.020516	-0.0180876	-0.0110143	-0.0234605	-0.0162629	-0.0164944	-0.0224271	-0.0162843	-0.0235162	-0.0202915	-0.0213099	-0.0138583	-0.0168606	-0.0202914	-0.021464	-0.0259372	-0.0237232	-0.0169867
Cy72_CD45_D02_S710_comb	B.cell	B.cell	CLS3	-0.0503663	-0.0500435	-0.0535195	-0.045554	-0.0477331	-0.0400791	-0.051896	-0.0486723	-0.0446077	-0.0537875	-0.038574	-0.0480476	-0.0514474	-0.051702	-0.0456854	-0.0515218	-0.0459859	-0.0433354	-0.0585077	-0.053085	-0.0341679	-0.0389621	-0.0442126	-0.045821	-0.0469278	-0.0406222	-0.0552094	-0.053954	-0.0492116	-0.0422589	-0.0345029	-0.0381526	-0.0496174	-0.0313626	-0.0530755	-0.0407975	-0.0449191	-0.0473923	-0.0482197	-0.0494677	-0.0417455	-0.0500363	-0.0435568	-0.0460884	-0.0466259	-0.0439987
Cy81_FNA_CD45_G06_S270_comb	T.cell	T.cell	CLS2	-0.0770207	-0.0886756	-0.081207	-0.0907278	-0.0781977	-0.0784021	-0.0631614	-0.0853493	-0.0876127	-0.0816975	-0.0899729	-0.069228	-0.0743923	-0.079663	-0.0930524	-0.0769275	-0.0606254	-0.0977976	-0.0764815	-0.0816836	-0.0840288	-0.0930994	-0.0825261	-0.0694436	-0.0816712	-0.0727183	-0.0680083	-0.0759013	-0.0817287	-0.0881613	-0.094232	-0.0476644	-0.0585132	-0.090478	-0.0801807	-0.0637394	-0.0837949	-0.0843873	-0.0494156	-0.0874962	-0.0753755	-0.0622878	-0.0757743	-0.0609727	-0.0530352	-0.0886069
Cy81_FNA_CD45_A11_S203_comb	T.cell	T.cell	CLS7	-0.083987	-0.0895383	-0.0884745	-0.0971161	-0.0690286	-0.0774021	-0.0671847	-0.0964911	-0.083184	-0.0841491	-0.0863766	-0.0716097	-0.0799642	-0.0758091	-0.0859	-0.0814256	-0.0579099	-0.0841111	-0.0832925	-0.0878033	-0.0709755	-0.0858428	-0.0920871	-0.0738069	-0.0804102	-0.0753315	-0.0756796	-0.0770113	-0.0876476	-0.0806679	-0.0893776	-0.0561598	-0.0698645	-0.0845867	-0.0797565	-0.0697197	-0.0857379	-0.0839755	-0.0607882	-0.0906221	-0.0770937	-0.0740135	-0.0753893	-0.0654806	-0.0575191	-0.0851762
Cy71_CD45_H09_S573_comb	T.cell	T.cell	CLS7	-0.0496571	-0.0641822	-0.0606322	-0.0569203	-0.0605491	-0.0567422	-0.0519843	-0.0530832	-0.063423	-0.055546	-0.0577307	-0.0533187	-0.0503371	-0.0606271	-0.057579	-0.0552033	-0.0478516	-0.0723443	-0.0577695	-0.0606337	-0.0632987	-0.0600691	-0.0621711	-0.0539584	-0.0607397	-0.0562494	-0.0528184	-0.0484454	-0.0561514	-0.0646615	-0.0617305	-0.0396279	-0.0451984	-0.0591066	-0.0571359	-0.0472179	-0.0601275	-0.0620135	-0.0369378	-0.0612502	-0.0556316	-0.0463569	-0.0542504	-0.0463345	-0.0418401	-0.059068
Cy72_CD45_G10_S754_comb	T.cell	T.cell	CLS2	-0.0504841	-0.0711403	-0.0612974	-0.0748046	-0.0492293	-0.050669	-0.0496527	-0.0627896	-0.0654518	-0.0570067	-0.0692258	-0.0529854	-0.0542186	-0.054367	-0.0627613	-0.0541824	-0.0400761	-0.0762228	-0.059756	-0.0611874	-0.0682233	-0.0690833	-0.0568111	-0.0542885	-0.0644407	-0.0521808	-0.0452013	-0.0461317	-0.0591997	-0.0658001	-0.0667716	-0.0365462	-0.036113	-0.0646001	-0.0580401	-0.0381961	-0.0598129	-0.0572664	-0.0300515	-0.0692829	-0.0468442	-0.042152	-0.0512086	-0.0356526	-0.0322361	-0.0620876
Cy74_CD45_G09_S465_comb	T.cell	T.cell	CLS2	-0.0339524	-0.0438461	-0.0413514	-0.0390622	-0.0393989	-0.0359733	-0.0335652	-0.0423013	-0.0386322	-0.0417627	-0.0394982	-0.0310284	-0.0387848	-0.0366906	-0.0428043	-0.0395492	-0.0311206	-0.0363388	-0.0396413	-0.0413953	-0.028643	-0.0374208	-0.0422656	-0.0403723	-0.0388516	-0.0345766	-0.0360476	-0.0361087	-0.0386565	-0.0388462	-0.0389648	-0.0315011	-0.0340867	-0.0403546	-0.0419988	-0.0346717	-0.0367402	-0.0393157	-0.0253218	-0.0389245	-0.0367466	-0.0339149	-0.0378895	-0.0420341	-0.0322748	-0.0373895
Cy74_CD45_F11_S455_comb	T.cell	T.cell	CLS2	-0.049527	-0.0600346	-0.0584432	-0.060455	-0.0560519	-0.0519274	-0.0498339	-0.0601476	-0.0564157	-0.0565652	-0.0641173	-0.0489208	-0.053865	-0.0569914	-0.0563029	-0.0535786	-0.0475337	-0.064104	-0.0566132	-0.0583769	-0.0487371	-0.0633591	-0.0626018	-0.0504128	-0.0605042	-0.0532742	-0.044555	-0.0517625	-0.0567934	-0.0641448	-0.0596383	-0.0323491	-0.0465128	-0.065471	-0.059337	-0.0477184	-0.0583514	-0.0598651	-0.0355204	-0.0639514	-0.0562661	-0.045205	-0.0570827	-0.0501416	-0.0371066	-0.0597164
Cy71_CD45_A07_S487_comb	Melanoma	Melanoma	CLS1	0.107025	0.0607593	0.0633074	0.103044	0.0551567	0.0728007	0.0770353	0.0817745	0.0530974	0.0324526	0.0872191	0.0855824	0.108875	0.0759588	0.069777	0.0689294	0.0732914	0.0768823	0.0836993	0.0655313	0.0744028	0.0904483	0.0460759	0.07304	0.0453211	0.0890253	0.099984	0.0867189	0.0917151	0.0617335	0.085817	0.0817952	0.0818169	0.0845404	0.0542729	0.084094	0.0422712	0.0830884	0.090531	0.0309168	0.0598864	0.111423	0.0821574	0.0414388	0.0864659	0.0751555
Cy71_CD45_G11_S563_comb	Melanoma	Melanoma	CLS9	0.0724825	0.00777436	0.0137199	0.0555681	0.0156013	0.0443637	0.0434048	0.0360854	0.0109753	-0.00415124	0.0345106	0.0567166	0.0725502	0.0372009	0.0218542	0.0259036	0.0464034	0.0224792	0.0244782	0.0159204	0.042309	0.0436924	0.00720655	0.0446009	0.00270368	0.0528541	0.0520299	0.0398931	0.0501664	0.0163905	0.0395367	0.0802181	0.0505093	0.040627	0.00633848	0.067702	-0.000215895	0.0408983	0.06699	-0.0118044	0.0481255	0.0852173	0.0517055	0.00901413	0.0690605	0.0272719
CY58_1_CD45_H10_S1054_comb	T.cell	T.cell	CLS4	-0.0372862	-0.0409165	-0.0459251	-0.0374373	-0.0452667	-0.0385092	-0.0501701	-0.0417755	-0.0360998	-0.0411084	-0.0421531	-0.040164	-0.0433736	-0.0449875	-0.0313914	-0.0400028	-0.044084	-0.0425259	-0.0403167	-0.0459927	-0.0404825	-0.0413043	-0.043872	-0.0456498	-0.0436486	-0.0377298	-0.0436633	-0.0434661	-0.0465097	-0.0473694	-0.0360875	-0.0463271	-0.0445232	-0.043449	-0.0440981	-0.0460654	-0.0399019	-0.0411306	-0.0414684	-0.0336043	-0.0353896	-0.0406331	-0.0490361	-0.0438998	-0.0431687	-0.0442858
CY58_1_CD45_A11_S971_comb	Melanoma	T.cell.CD8	CLS4	-0.0316112	-0.0392008	-0.0412249	-0.0355661	-0.0364485	-0.0348432	-0.0376517	-0.0365052	-0.0391663	-0.0362436	-0.0402267	-0.0379278	-0.0355617	-0.0353737	-0.0324973	-0.036834	-0.0357465	-0.0386747	-0.0396818	-0.0408943	-0.0301395	-0.0352803	-0.0423118	-0.0390719	-0.0330335	-0.0350297	-0.0384839	-0.0379325	-0.0375687	-0.0375067	-0.03652	-0.0356188	-0.0324071	-0.0393441	-0.0376398	-0.0348766	-0.0398351	-0.037356	-0.0361979	-0.0353172	-0.0395429	-0.0280349	-0.0446152	-0.0422578	-0.0349679	-0.0366818
Cy81_Bulk_CD45_F08_S164_comb	Melanoma	endothelial	CLS5	-0.0728762	-0.0815363	-0.0847744	-0.0965425	-0.0716061	-0.07707	-0.0651651	-0.0840931	-0.0809258	-0.075478	-0.0940404	-0.0730345	-0.0822053	-0.0866025	-0.0871613	-0.080672	-0.0551463	-0.0980792	-0.0792963	-0.0859429	-0.0802448	-0.0952374	-0.0796912	-0.0626038	-0.0693791	-0.0837583	-0.0704666	-0.0678783	-0.0829214	-0.0889804	-0.0976331	-0.0447207	-0.0622306	-0.0939048	-0.0735187	-0.0600267	-0.0687021	-0.0879936	-0.038714	-0.0879312	-0.0751662	-0.0577194	-0.0572065	-0.0510496	-0.0538211	-0.096048
Cy80_II_CD45_C03_S891_comb	endothelial	endothelial	CLS5	0.00643167	0.00671227	0.0105215	-0.0122246	0.0118558	0.000449142	0.0193549	0.00229918	0.00318351	0.00339328	-0.00263819	0.007389	-0.0082307	0.00500017	0.000146168	0.00141844	0.0205339	-0.00755003	0.00225152	0.0112735	0.00176165	-0.00656065	-0.00224256	0.0147055	-0.0042322	-0.00243022	0.0140758	0.00595483	0.00438241	-0.00853239	-0.00555015	0.0237713	0.0279381	-0.00212981	0.0106753	0.0116472	0.00550752	0.00182543	0.0320884	0.00496261	0.00634382	0.0138577	0.0139266	0.0170244	0.0234396	-0.00506944
Cy72_CD45_E03_S723_comb	T.cell	T.cell	CLS2	-0.0480316	-0.0616329	-0.0564781	-0.0597426	-0.0534825	-0.0511804	-0.0530852	-0.0612005	-0.0606405	-0.0542735	-0.0662372	-0.0520249	-0.0545264	-0.0554454	-0.0579686	-0.051547	-0.0445008	-0.0662332	-0.0562756	-0.0565585	-0.0595245	-0.0621707	-0.0577944	-0.0527527	-0.0557985	-0.0552356	-0.046257	-0.0483638	-0.0583777	-0.0611814	-0.0639014	-0.0346543	-0.0423271	-0.064153	-0.0567538	-0.041829	-0.0524654	-0.0584971	-0.0323569	-0.0629915	-0.0539831	-0.0440906	-0.0556898	-0.0444633	-0.0363733	-0.0541032
Cy72_CD45_B11_S695_comb	T.cell	T.cell	CLS7	-0.0339537	-0.0446249	-0.0363749	-0.0397119	-0.0279854	-0.0291444	-0.0273418	-0.0327401	-0.0374527	-0.0304176	-0.0425736	-0.028351	-0.0287677	-0.0262742	-0.0329532	-0.0250048	-0.0177031	-0.0455086	-0.0372572	-0.0359424	-0.0437716	-0.0375736	-0.0372095	-0.0263034	-0.0421818	-0.0284994	-0.0284558	-0.0316091	-0.0351994	-0.0347913	-0.036499	-0.0116317	-0.0165636	-0.0310207	-0.0318114	-0.0141961	-0.0366912	-0.0294317	-0.0162172	-0.0419649	-0.0221166	-0.0219615	-0.031062	-0.021001	-0.00879018	-0.0368873
Cy74_CD45_D09_S429_comb	T.cell	T.cell	CLS8	-0.0147694	-0.00787566	-0.0108318	0.00184464	-0.0241733	-0.0190705	-0.0237734	-0.00240827	-0.0158559	-0.00744205	-0.00903553	-0.0178911	-0.0068041	-0.0157622	-0.00908101	-0.0147186	-0.0146214	-0.0142989	-0.0107067	-0.011599	-0.0194945	-0.0124114	-0.00827585	-0.0134202	-0.0115073	-0.0143187	-0.0241798	-0.0119542	-0.00839839	-0.0148448	-0.0163212	-0.0145863	-0.0171442	-0.0162319	-0.00962425	-0.0163755	-0.0138017	-0.0159427	-0.0144198	-0.00409513	-0.0177256	-0.0121656	-0.0230837	-0.0139732	-0.00947138	-0.0160488
Cy72_CD45_H09_S765_comb	T.cell	T.cell	CLS2	-0.0779065	-0.0991259	-0.0936405	-0.106724	-0.0800135	-0.086129	-0.0667101	-0.0932183	-0.0925122	-0.0901765	-0.0975458	-0.0809993	-0.0868719	-0.085054	-0.0983333	-0.0826326	-0.0607664	-0.109354	-0.0859259	-0.0933004	-0.0788044	-0.101987	-0.0991205	-0.0730856	-0.0900069	-0.0832957	-0.0739555	-0.0845252	-0.0927254	-0.0951507	-0.10315	-0.0463738	-0.0663377	-0.101261	-0.0851371	-0.0558853	-0.0914654	-0.090859	-0.0519602	-0.105902	-0.0878071	-0.0713944	-0.0758406	-0.0659174	-0.0555186	-0.0971642
Cy81_Bulk_CD45_F05_S161_comb	Melanoma	CAF	CLS9	0.0382229	0.0246635	0.0336651	0.0296156	0.0181421	0.0454408	0.0288328	0.0404253	0.0378141	0.0448785	0.0264119	0.0533195	0.0342859	0.0101802	0.0279746	0.0364273	0.0391228	0.0187132	0.0268038	0.0316311	0.0061001	0.0207867	0.0460715	0.0657173	0.0193607	0.0356904	0.031423	0.0416564	0.0270646	0.00230651	0.0155953	0.0578442	0.0293172	0.0178367	0.0315657	0.053748	0.0491212	0.0189246	0.0704991	0.0101435	0.0375118	0.0581693	0.0700373	0.0523018	0.0562067	0.0108332
Cy72_CD45_G07_S751_comb	T.cell	T.cell	CLS2	-0.0506922	-0.0746459	-0.0645173	-0.0734508	-0.0540205	-0.0540157	-0.051786	-0.0603343	-0.0678735	-0.0609894	-0.0698732	-0.0548561	-0.0548635	-0.0600983	-0.0653431	-0.0578068	-0.0459943	-0.0785628	-0.0618442	-0.0642936	-0.0686121	-0.0712737	-0.0609742	-0.0552493	-0.0665786	-0.0558046	-0.0479793	-0.0478311	-0.0630196	-0.0680632	-0.0685894	-0.0377211	-0.0391542	-0.0698549	-0.0617689	-0.0406009	-0.0633342	-0.0608172	-0.0322898	-0.0741929	-0.0503261	-0.0441573	-0.0528266	-0.0410519	-0.0340984	-0.0632652
Cy72_CD45_G05_S749_comb	T.cell	T.cell	CLS2	-0.037357	-0.0484028	-0.0418837	-0.0485152	-0.0335818	-0.0346063	-0.0295152	-0.044069	-0.0429923	-0.0368601	-0.048134	-0.0313005	-0.0339956	-0.0363627	-0.0419387	-0.0364624	-0.0170404	-0.0492987	-0.043901	-0.041813	-0.042548	-0.0392931	-0.0410748	-0.0304399	-0.0409045	-0.0302233	-0.0372305	-0.034942	-0.0398965	-0.0418888	-0.0439697	-0.0142677	-0.0234058	-0.0406103	-0.0369984	-0.0259376	-0.0396363	-0.0386848	-0.0183403	-0.0458172	-0.0294834	-0.0279184	-0.0360866	-0.0262716	-0.0186978	-0.0441283
Cy72_CD45_E09_S729_comb	B.cell	B.cell	CLS2	-0.0360343	-0.0476051	-0.0481357	-0.0484247	-0.0440077	-0.0437957	-0.045218	-0.0432298	-0.0468164	-0.0483498	-0.0396012	-0.0483131	-0.0465855	-0.0452343	-0.04252	-0.0379996	-0.0367382	-0.0499773	-0.0453406	-0.0483999	-0.0451032	-0.0490592	-0.0414544	-0.0350757	-0.043486	-0.0446364	-0.0412135	-0.0348757	-0.0484987	-0.0462397	-0.0416984	-0.0383611	-0.0369154	-0.0404451	-0.0420575	-0.039408	-0.0419006	-0.0442241	-0.0380733	-0.0465873	-0.0447421	-0.0485111	-0.038615	-0.035925	-0.0408633	-0.0475779
Cy71_CD45_D03_S519_comb	T.cell	T.cell.CD8	CLS4	-0.0211967	-0.0156832	-0.0274762	-0.00970748	-0.0343946	-0.0243403	-0.0262553	-0.0192793	-0.020285	-0.0275717	-0.0134102	-0.023977	-0.0259263	-0.0205238	-0.0184123	-0.0283932	-0.0395371	-0.0142604	-0.020575	-0.0276738	-0.0187703	-0.0238396	-0.0265285	-0.0278384	-0.0239017	-0.0192972	-0.0284621	-0.0307856	-0.0289073	-0.0231551	-0.01833	-0.0407142	-0.0361156	-0.0175969	-0.0269361	-0.0362551	-0.0212491	-0.0259189	-0.0374326	-0.00738332	-0.0199365	-0.0251076	-0.0334879	-0.0390964	-0.0381458	-0.0283046
Cy81_FNA_CD45_F05_S257_comb	T.cell	T.cell	CLS4	-0.0398932	-0.0533758	-0.0516281	-0.0467782	-0.0422419	-0.0384101	-0.0296756	-0.0433868	-0.0513162	-0.0513533	-0.054161	-0.0439504	-0.0377586	-0.0394086	-0.0513313	-0.0453582	-0.0328337	-0.0534296	-0.0522166	-0.0516465	-0.0401682	-0.0475182	-0.0547698	-0.0356904	-0.0460266	-0.0364717	-0.0439711	-0.0412623	-0.0491458	-0.0430928	-0.0450904	-0.027668	-0.0309433	-0.045579	-0.044064	-0.0301198	-0.0482022	-0.0433048	-0.0283448	-0.0494993	-0.0419975	-0.0356295	-0.0392243	-0.0342176	-0.0308076	-0.0483209
Cy72_CD45_B03_S687_comb	Melanoma	T.cell	CLS2	-0.0549102	-0.0685407	-0.0635671	-0.0734882	-0.062568	-0.0591084	-0.0572603	-0.0664945	-0.0659728	-0.0552779	-0.0633196	-0.0516898	-0.0588067	-0.0666369	-0.0643392	-0.0596376	-0.0437901	-0.0733381	-0.0591387	-0.0642158	-0.0659951	-0.0674967	-0.0608326	-0.0572474	-0.0613659	-0.0590393	-0.0555156	-0.0514713	-0.0609597	-0.070842	-0.0690282	-0.041726	-0.0486933	-0.0633451	-0.0615642	-0.0450836	-0.058562	-0.066244	-0.0375363	-0.0661054	-0.0538982	-0.0493088	-0.0552224	-0.0472852	-0.0414412	-0.066057
Cy72_CD45_C11_S707_comb	T.cell	T.cell	CLS2	-0.0552618	-0.0772066	-0.0664312	-0.0725185	-0.0546817	-0.0550127	-0.0534935	-0.059383	-0.0655577	-0.0633073	-0.0694177	-0.054123	-0.0569908	-0.0595581	-0.0628679	-0.0611233	-0.0493753	-0.0757123	-0.067591	-0.0661772	-0.0704752	-0.0695261	-0.0655392	-0.0543254	-0.0712144	-0.0558775	-0.0545011	-0.0553611	-0.065085	-0.0655725	-0.0662661	-0.0362854	-0.0457713	-0.0679899	-0.0636378	-0.0443006	-0.0639663	-0.0639487	-0.0379042	-0.0742158	-0.0510358	-0.0455709	-0.0529175	-0.0485835	-0.033875	-0.0658272
Cy81_Bulk_CD45_E09_S153_comb	Melanoma	endothelial	CLS15	-0.0777021	-0.0872332	-0.0919655	-0.10109	-0.0791322	-0.0830621	-0.069345	-0.0896895	-0.0888573	-0.0809765	-0.100392	-0.0790597	-0.0899971	-0.0917122	-0.0957303	-0.0874323	-0.0614902	-0.104263	-0.0868875	-0.093209	-0.0878432	-0.10316	-0.0855139	-0.0683885	-0.0773984	-0.0900456	-0.0763037	-0.072084	-0.089969	-0.0960498	-0.105275	-0.0501652	-0.0677537	-0.0996695	-0.0804894	-0.0652498	-0.0730196	-0.0953798	-0.0432452	-0.0950773	-0.0815695	-0.0629812	-0.0617932	-0.0581119	-0.0583377	-0.103419
Cy81_FNA_CD45_F12_S264_comb	B.cell	B.cell	CLS2	-0.0658363	-0.0794902	-0.0848556	-0.0793837	-0.0764992	-0.0794436	-0.0802731	-0.0821894	-0.0820622	-0.0803219	-0.0793317	-0.0814315	-0.086448	-0.0843958	-0.0852068	-0.0788487	-0.0726499	-0.082187	-0.0812362	-0.0850876	-0.0765941	-0.0825319	-0.0741238	-0.0787418	-0.0766708	-0.0776365	-0.0746758	-0.0718628	-0.0821463	-0.0810308	-0.0808001	-0.073981	-0.0739292	-0.0749555	-0.079548	-0.0807684	-0.0743804	-0.0848816	-0.070469	-0.081305	-0.0840925	-0.078035	-0.0735487	-0.0708881	-0.0723415	-0.0828633
Cy81_Bulk_CD45_D08_S140_comb	Melanoma	CAF	CLS9	0.0413631	0.0350821	0.0395621	0.0335138	0.023606	0.0533756	0.0317787	0.0416049	0.0455263	0.050194	0.0229401	0.0583768	0.0379058	0.0145283	0.0365166	0.0410339	0.04511	0.0245134	0.0306992	0.0376299	0.00673841	0.0279073	0.0507094	0.0641164	0.0272706	0.0403949	0.0356997	0.043499	0.0297336	0.00651686	0.0200302	0.062573	0.0342817	0.0194534	0.0360892	0.0575716	0.0550719	0.0250211	0.0752096	0.0190723	0.0502594	0.0620414	0.0717764	0.0620083	0.0598288	0.017661
Cy80_II_CD45_A04_S868_comb	endothelial	endothelial	CLS5	0.0352454	0.0363629	0.0437844	0.0143634	0.042091	0.0282292	0.0456189	0.0252031	0.0325565	0.0334384	0.0262487	0.0324396	0.0217709	0.0378075	0.0255645	0.0338627	0.050608	0.0199984	0.0294848	0.0446589	0.0227404	0.023252	0.0301098	0.0416369	0.0267814	0.0300741	0.0433652	0.0353589	0.0362838	0.0211336	0.0298283	0.040404	0.0558939	0.037099	0.0388394	0.0412912	0.0317147	0.0337678	0.052493	0.0413616	0.0362884	0.0405945	0.0391798	0.0488612	0.0481392	0.0298292
CY58_1_CD45_G06_S1038_comb	T.cell	T.cell	CLS2	-0.0552618	-0.0772066	-0.0664312	-0.0725185	-0.0546817	-0.0550127	-0.0534935	-0.059383	-0.0655577	-0.0633073	-0.0694177	-0.054123	-0.0569908	-0.0595581	-0.0628679	-0.0611233	-0.0493753	-0.0757123	-0.067591	-0.0661772	-0.0704752	-0.0695261	-0.0655392	-0.0543254	-0.0712144	-0.0558775	-0.0545011	-0.0553611	-0.065085	-0.0655725	-0.0662661	-0.0362854	-0.0457713	-0.0679899	-0.0636378	-0.0443006	-0.0639663	-0.0639487	-0.0379042	-0.0742158	-0.0510358	-0.0455709	-0.0529175	-0.0485835	-0.033875	-0.0658272
Cy81_FNA_CD45_B04_S304_comb	Melanoma	CAF	CLS1	0.062875	0.0499298	0.0633895	0.0577661	0.0388806	0.0687556	0.0499534	0.0654371	0.0697402	0.0689685	0.0512602	0.0812795	0.0688486	0.0324673	0.047753	0.067316	0.0633718	0.0451186	0.0499809	0.0616393	0.0287947	0.0445132	0.0770037	0.101177	0.0356941	0.0598148	0.0530932	0.0693598	0.0614601	0.0214537	0.0456432	0.0909436	0.0553714	0.0407435	0.0579332	0.0849161	0.0704948	0.0424455	0.0939548	0.0299056	0.0659086	0.0852986	0.105903	0.0789264	0.0824366	0.0358725
Cy80_II_CD45_H12_S960_comb	Melanoma	Melanoma	CLS1	0.0740383	0.0577573	0.064998	0.0612691	0.0669202	0.0877201	0.0606316	0.080875	0.086022	0.07704	0.0433061	0.0929674	0.0952542	0.051337	0.0631741	0.103556	0.0519744	0.0518716	0.0593324	0.0629727	0.043114	0.0616527	0.0616865	0.0779853	0.0624629	0.051895	0.059556	0.0629175	0.0513979	0.0626081	0.0375729	0.0903299	0.0710755	0.0459299	0.0568805	0.0898362	0.0576048	0.0595051	0.0931253	0.0292062	0.0690941	0.107517	0.0835363	0.0727928	0.0997056	0.0541785
Cy81_FNA_CD45_H01_S373_comb	Melanoma	CAF	CLS1	0.0555697	0.0405603	0.0551684	0.0441583	0.0440201	0.0581175	0.0596405	0.0552708	0.0608683	0.0612923	0.0459069	0.0706156	0.0599393	0.0323279	0.0386579	0.0523329	0.058665	0.0389694	0.0428784	0.0531524	0.0223229	0.0360995	0.0784279	0.0891816	0.0365998	0.0465129	0.0371408	0.0583249	0.0511531	0.0204345	0.0386475	0.0885665	0.0424399	0.0261072	0.0561333	0.077795	0.0680967	0.0345297	0.0899052	0.0321669	0.0597781	0.0662287	0.103557	0.0766111	0.0760309	0.0279074
Cy72_CD45_F01_S733_comb	Melanoma	T.cell	CLS2	-0.053028	-0.0741958	-0.065599	-0.0710075	-0.0538712	-0.054524	-0.0528349	-0.0576404	-0.0641492	-0.0621152	-0.0679591	-0.0529616	-0.0552788	-0.0582742	-0.0613662	-0.0618368	-0.0444979	-0.0731044	-0.0672759	-0.0654462	-0.0629913	-0.0647323	-0.0669993	-0.0501549	-0.0657361	-0.0528399	-0.0573525	-0.0554139	-0.0614537	-0.0619299	-0.0628908	-0.0286004	-0.0439269	-0.0644256	-0.0608526	-0.0441316	-0.0638176	-0.0626943	-0.0366007	-0.0731036	-0.0484455	-0.0435498	-0.0522597	-0.0483772	-0.032385	-0.0646618
CY58_1_CD45_G07_S1039_comb	T.cell	T.cell.CD8	CLS6	0.0119072	0.0222707	0.0133261	0.0344157	0.00218907	0.0165126	-0.00622563	0.0241469	0.0238969	0.014127	0.0250321	0.00467705	0.00906323	0.0131759	0.0330584	0.0128902	-0.0108381	0.0271299	0.0198703	0.0132512	0.0156093	0.0210366	0.0134924	-0.00371365	0.0197321	0.0152496	0.00197682	0.00962765	0.0165996	0.0134341	0.0289117	-0.0209399	-0.00320617	0.0255851	0.0101846	-0.0057493	0.0189752	0.0195522	-0.0190986	0.0377089	0.0254371	0.00205163	-0.00749958	-0.00594635	-0.0143881	0.0140766
Cy71_CD45_C07_S511_comb	Melanoma	Melanoma	CLS9	0.113923	0.059279	0.0585026	0.108573	0.052914	0.0698579	0.077986	0.090444	0.0491641	0.0231942	0.0858896	0.084839	0.112893	0.0772554	0.0645282	0.0653554	0.0773578	0.0767535	0.0832763	0.0614789	0.0802403	0.0905561	0.0392708	0.0806809	0.0429003	0.0907271	0.102826	0.0865799	0.0906948	0.0641318	0.0858128	0.0949227	0.0881426	0.0849082	0.0539761	0.0891642	0.0332891	0.0861532	0.0925167	0.0240965	0.0600062	0.117492	0.0833464	0.0335304	0.0921473	0.0736356
Cy81_Bulk_CD45_A12_S108_comb	Melanoma	CAF	CLS1	0.0545118	0.0358599	0.0515994	0.0404187	0.0244293	0.0621114	0.0447832	0.0515855	0.0589357	0.0588195	0.0356628	0.0767619	0.05607	0.023259	0.0460517	0.0536796	0.0568454	0.0313334	0.0382731	0.049239	0.0128985	0.0345433	0.0669895	0.0948716	0.0265953	0.0489022	0.0373664	0.053243	0.0429405	0.00748195	0.0273267	0.0948884	0.0426399	0.0207131	0.041403	0.0818818	0.0633878	0.0305165	0.0964119	0.0166346	0.0651797	0.0800776	0.0985498	0.0720345	0.0828329	0.021802
Cy80_II_CD45_A06_S870_comb	Melanoma	Melanoma	CLS14	0.0939737	0.0810834	0.0910631	0.0745822	0.0960606	0.103851	0.0815626	0.0956147	0.10621	0.0907211	0.0694722	0.104793	0.107808	0.084071	0.0801405	0.109887	0.0849576	0.0844482	0.0859312	0.0896944	0.0716495	0.081027	0.0820853	0.0978267	0.0843876	0.0874187	0.0878428	0.0888032	0.085484	0.0834566	0.0680962	0.100768	0.0918877	0.0819611	0.0869944	0.113843	0.0868711	0.088972	0.106877	0.0545095	0.0962407	0.109357	0.10725	0.103633	0.105286	0.0817314
Cy74_CD45_B02_S398_comb	B.cell	B.cell	CLS2	-0.0445683	-0.0452884	-0.0506335	-0.0343963	-0.0481893	-0.0336277	-0.0439732	-0.037799	-0.0443381	-0.0453549	-0.0321968	-0.0424393	-0.0480997	-0.0494311	-0.0485402	-0.0521391	-0.0395885	-0.0461342	-0.0506547	-0.0505054	-0.0388164	-0.0368922	-0.0406638	-0.0411831	-0.0415728	-0.0427826	-0.0461974	-0.0365359	-0.0442706	-0.0423621	-0.0372057	-0.0432403	-0.0447661	-0.0325155	-0.0444877	-0.0425696	-0.0356227	-0.0447246	-0.0458023	-0.0488447	-0.0478074	-0.0423628	-0.0422522	-0.043685	-0.0492417	-0.0436059
Cy71_CD45_H03_S567_comb	T.cell	T.cell	CLS2	-0.043157	-0.0520553	-0.0482783	-0.054166	-0.0414503	-0.0435501	-0.035094	-0.0476058	-0.0536549	-0.0420065	-0.0582996	-0.0457721	-0.0471613	-0.0453148	-0.0460576	-0.0426901	-0.0266213	-0.0597791	-0.0496103	-0.0480137	-0.0437199	-0.0518621	-0.0519104	-0.0446163	-0.0454625	-0.0370807	-0.0396802	-0.0410175	-0.0456025	-0.0487211	-0.0493826	-0.0252962	-0.025325	-0.044505	-0.0433652	-0.0346286	-0.0476026	-0.0422577	-0.023438	-0.0467186	-0.0355077	-0.0370621	-0.044731	-0.0304082	-0.0322381	-0.0492629
CY58_1_CD45_A02_S962_comb	T.cell	T.cell	CLS7	-0.0340321	-0.045595	-0.0382187	-0.0451499	-0.0340584	-0.0321255	-0.0282066	-0.0422381	-0.0440666	-0.034356	-0.0498098	-0.0317159	-0.0331479	-0.0383308	-0.0408545	-0.0307151	-0.0190283	-0.0501544	-0.0421755	-0.0380603	-0.042278	-0.0411841	-0.0405335	-0.0333574	-0.0422313	-0.0323766	-0.0329405	-0.0331415	-0.0386461	-0.0404694	-0.0460879	-0.0141572	-0.0196784	-0.0397661	-0.0382296	-0.0208753	-0.0387994	-0.0347602	-0.0151653	-0.0447912	-0.0256403	-0.0294265	-0.0339714	-0.0229626	-0.0191053	-0.0421551
Cy71_CD45_F12_S552_comb	T.cell	T.cell.CD8	CLS4	-0.0256057	-0.0286351	-0.0340034	-0.0149167	-0.038865	-0.0320104	-0.0446362	-0.0264124	-0.0247342	-0.0263646	-0.0231808	-0.03089	-0.0305237	-0.03556	-0.0241362	-0.0274965	-0.0450888	-0.0245957	-0.0290522	-0.0342754	-0.0285937	-0.0268177	-0.03099	-0.02793	-0.0313362	-0.0272568	-0.0400762	-0.0325195	-0.0324835	-0.0304555	-0.0267508	-0.0383857	-0.0413671	-0.0307702	-0.0347344	-0.0415709	-0.0345007	-0.0323919	-0.0375214	-0.0155432	-0.0276559	-0.0246021	-0.0439339	-0.0480128	-0.035838	-0.0313269
Cy81_Bulk_CD45_E06_S150_comb	Melanoma	CAF	CLS1	0.0395558	0.00775508	0.0275164	0.0154836	0.00233027	0.046397	0.0269744	0.0296058	0.0317054	0.0342285	0.00609045	0.0586589	0.0332899	-0.00465933	0.0212265	0.0337839	0.0433387	-0.00334816	0.015308	0.0253784	-0.0150741	0.00578873	0.0490143	0.0725568	-0.000340826	0.0285829	0.0235436	0.0366871	0.0181972	-0.0223918	-0.00117067	0.0858645	0.0300802	-0.00619457	0.0167588	0.0680758	0.0380881	0.00732707	0.0902497	-0.0149942	0.0470209	0.0647481	0.0774473	0.0591809	0.0716427	-0.00385618
Cy81_Bulk_CD45_A02_S98_comb	Melanoma	endothelial	CLS5	-0.0121616	-0.0292751	-0.0215318	-0.02553	-0.00797672	-0.016906	-0.0121498	-0.0199162	-0.0218783	-0.0183802	-0.0330097	-0.0105515	-0.0287326	-0.0177613	-0.0179482	-0.0285674	-0.00822369	-0.0352367	-0.0313748	-0.0200486	-0.027034	-0.0292818	-0.0262046	-0.0104769	-0.0204194	-0.0201943	-0.0159976	-0.0133483	-0.0251546	-0.0261483	-0.032828	0.0178873	-0.00470197	-0.0230152	-0.0159464	-0.00218731	-0.015244	-0.020572	0.00586491	-0.0346939	-0.00904714	-0.01799	-0.0119348	-0.00870029	-0.00323645	-0.0264129
Cy74_CD45_A11_S395_comb	T.cell	T.cell.CD8	CLS6	0.00682139	0.0108785	-0.000477188	0.023697	-0.00601547	-0.00146802	-0.020154	0.014125	0.013494	0.00828492	0.0130827	-0.010068	-0.00891875	0.00477167	0.0189352	0.0012944	-0.0242425	0.0139117	0.00786421	-0.000475914	0.00678587	0.00871512	0.00261535	-0.0125308	0.002328	0.00191054	-0.012999	-0.00637281	0.0037645	0.000269124	0.0131084	-0.0286205	-0.0165733	0.0140666	0.000666217	-0.0188664	0.00228714	0.0037587	-0.0301779	0.0226739	-0.0024369	-0.011965	-0.0215106	-0.020513	-0.0262453	0.0043813
Cy81_FNA_CD45_D06_S234_comb	T.cell	T.cell	CLS4	-0.0328587	-0.038994	-0.0402749	-0.0351197	-0.0400025	-0.0372331	-0.0376675	-0.0412464	-0.0375154	-0.0441908	-0.0404013	-0.0318751	-0.0398458	-0.0344517	-0.0402637	-0.0381515	-0.0356487	-0.031543	-0.0390269	-0.0401297	-0.0324357	-0.0392857	-0.0409554	-0.0406729	-0.0394836	-0.0367754	-0.0319057	-0.0352541	-0.0342804	-0.0402155	-0.0302406	-0.0350267	-0.0380186	-0.0357583	-0.0438592	-0.0353659	-0.03814	-0.0347949	-0.0366807	-0.0375068	-0.0330933	-0.0358595	-0.0380354	-0.0426462	-0.0396003	-0.0369281
Cy71_CD45_C10_S514_comb	Melanoma	Melanoma	CLS9	0.0834885	0.0157855	0.023082	0.06726	0.0252101	0.05203	0.0576588	0.0472147	0.0149521	-0.00207338	0.0479582	0.0631472	0.0812457	0.0495098	0.0346298	0.0355841	0.0563328	0.0329986	0.0395847	0.025652	0.0518278	0.0611766	0.0116928	0.0514867	0.0119719	0.0651995	0.0703937	0.054954	0.0599302	0.029991	0.0500275	0.0832968	0.0623197	0.0541582	0.0189578	0.0760508	0.00680593	0.0547749	0.0767444	-0.0021959	0.0575514	0.0980923	0.0630727	0.015204	0.0777914	0.0420972
Cy81_Bulk_CD45_D06_S138_comb	Melanoma	CAF	CLS9	0.033223	0.0187194	0.026221	0.0215738	0.00796599	0.0381409	0.0250392	0.0335683	0.0321318	0.0321022	0.0114037	0.0472834	0.0292573	-0.00201588	0.0173345	0.0275367	0.0372799	0.00577744	0.0169419	0.0246025	-0.0054258	0.0118211	0.0407443	0.0645579	0.0118433	0.0286019	0.0245138	0.0353701	0.0231123	-0.0111139	0.0119455	0.0610943	0.0282545	0.00238964	0.0231562	0.0563992	0.037185	0.0119494	0.0747481	0.000811365	0.0358117	0.0589271	0.0673544	0.0502475	0.0540229	3.7757e-05
CY58_1_CD45_C12_S996_comb	Melanoma	T.cell	CLS7	-0.0367855	-0.0386397	-0.037507	-0.0399784	-0.0348687	-0.0265676	-0.0266952	-0.0287175	-0.0319294	-0.0274248	-0.041022	-0.0352382	-0.030247	-0.0261875	-0.0303792	-0.033435	-0.0270673	-0.0414027	-0.0365951	-0.0380924	-0.0338943	-0.0329151	-0.0340954	-0.0310669	-0.0312111	-0.0300031	-0.0385252	-0.0279389	-0.0303922	-0.0391718	-0.0294741	-0.0254872	-0.0232203	-0.0330163	-0.0292525	-0.0256303	-0.0314323	-0.0327832	-0.0207564	-0.0328445	-0.0337527	-0.0222807	-0.0330476	-0.0249563	-0.020993	-0.0350769
Cy71_CD45_D10_S526_comb	T.cell	T.cell.CD8	CLS6	0.0197935	0.0412366	0.0267559	0.0404087	0.013624	0.0141242	0.0064845	0.0266106	0.0270865	0.0225539	0.0339862	0.0123202	0.0195435	0.023726	0.0403105	0.0281177	-0.00016578	0.0393753	0.0374714	0.0265107	0.0312405	0.0353919	0.0234613	0.00988423	0.0281167	0.0273242	0.0139686	0.0121016	0.0266883	0.0280916	0.0367521	-0.0168413	0.0048775	0.0296502	0.0204957	-0.0024622	0.0174313	0.0316056	-0.0143428	0.0533272	0.0226327	0.00593451	-0.00231708	-0.0017127	-0.00822074	0.0228818
Cy71_CD45_C02_S506_comb	Melanoma	Melanoma	CLS9	0.079715	0.0187277	0.0244978	0.0646996	0.0234726	0.048607	0.0558034	0.0488626	0.0212486	-0.00328886	0.0509907	0.0627989	0.0808917	0.0435832	0.0308953	0.0318292	0.0572624	0.0325456	0.0412504	0.0269171	0.050843	0.0535749	0.0111402	0.0550503	0.00866076	0.0646954	0.0692925	0.0502808	0.0581826	0.0236497	0.0533222	0.0811595	0.0580265	0.0529682	0.0206346	0.0715924	0.0120587	0.0528132	0.074795	-0.00710234	0.0515758	0.0913871	0.0644784	0.015641	0.0726744	0.0355788
Cy72_CD45_H01_S757_comb	Melanoma	T.cell	CLS2	-0.0785495	-0.100355	-0.0936695	-0.108538	-0.0791444	-0.0827948	-0.0686386	-0.094864	-0.0940619	-0.0913455	-0.0998193	-0.0809395	-0.0875427	-0.083523	-0.0978183	-0.0853763	-0.0561197	-0.110032	-0.0849881	-0.0932569	-0.0776211	-0.101439	-0.0993725	-0.0743953	-0.0904922	-0.079549	-0.0718081	-0.0832618	-0.0926523	-0.0940428	-0.100979	-0.0425326	-0.0615854	-0.0989073	-0.0842877	-0.0545802	-0.0892713	-0.0889548	-0.0491477	-0.105272	-0.0860429	-0.0715379	-0.0768747	-0.0672281	-0.0532701	-0.0973044
Cy72_CD45_A09_S681_comb	T.cell	T.cell	CLS2	-0.0838946	-0.103974	-0.0985592	-0.111615	-0.0845925	-0.0910907	-0.06883	-0.0984499	-0.0963829	-0.0942328	-0.101416	-0.0828918	-0.0904914	-0.092078	-0.102936	-0.0861951	-0.0632395	-0.114325	-0.0895674	-0.0983232	-0.0846869	-0.105769	-0.102021	-0.0754219	-0.0940924	-0.0886257	-0.0770761	-0.0870753	-0.0968771	-0.101079	-0.10897	-0.0490301	-0.0677813	-0.106788	-0.0903434	-0.0582625	-0.0949606	-0.0959524	-0.0526422	-0.109669	-0.0926337	-0.0733921	-0.0794776	-0.0698377	-0.0574518	-0.102085
Cy71_CD45_F08_S548_comb	Melanoma	Melanoma	CLS9	0.0833539	0.0310838	0.03076	0.0788429	0.0256895	0.0492688	0.0602442	0.0591779	0.027042	-0.00445894	0.0612663	0.0678077	0.0866249	0.0520755	0.0365652	0.0356054	0.0619233	0.0473287	0.0535004	0.0333395	0.0601472	0.0626612	0.014586	0.0654693	0.0146685	0.071678	0.081388	0.0573174	0.0634594	0.0335299	0.0588661	0.0829162	0.0620444	0.0615078	0.028586	0.0726174	0.0117609	0.0605819	0.0777161	-0.00149621	0.0496178	0.0964752	0.0678195	0.013666	0.0755965	0.0430871
Cy71_CD45_C04_S508_comb	Melanoma	Melanoma	CLS9	0.0851106	0.0282608	0.029356	0.0788817	0.024307	0.0496409	0.0616214	0.0586081	0.0249776	-0.00566221	0.0590437	0.0679786	0.0873695	0.0507141	0.0350552	0.0362155	0.0617633	0.0448995	0.050789	0.0321287	0.0592741	0.0628767	0.0136915	0.0659285	0.0118978	0.0731066	0.0800035	0.0569005	0.0631906	0.0324853	0.0591526	0.0860332	0.0633865	0.0593374	0.0260883	0.0760454	0.0096108	0.0598238	0.0783737	-0.00447205	0.0517765	0.0970193	0.0691326	0.0137851	0.0786575	0.0420163
Cy81_FNA_CD45_D11_S335_comb	Melanoma	CAF	CLS1	0.062875	0.0499298	0.0633895	0.0577661	0.0388806	0.0687556	0.0499534	0.0654371	0.0697402	0.0689685	0.0512602	0.0812795	0.0688486	0.0324673	0.047753	0.067316	0.0633718	0.0451186	0.0499809	0.0616393	0.0287947	0.0445132	0.0770037	0.101177	0.0356941	0.0598148	0.0530932	0.0693598	0.0614601	0.0214537	0.0456432	0.0909436	0.0553714	0.0407435	0.0579332	0.0849161	0.0704948	0.0424455	0.0939548	0.0299056	0.0659086	0.0852986	0.105903	0.0789264	0.0824366	0.0358725
Cy71_CD45_F09_S549_comb	Melanoma	T.cell	CLS7	-0.0461216	-0.0593606	-0.0547994	-0.0540728	-0.0543239	-0.0481576	-0.0481423	-0.0550964	-0.0542149	-0.0520931	-0.0602383	-0.0470597	-0.0507432	-0.05178	-0.0556629	-0.0503957	-0.044156	-0.0612773	-0.0553153	-0.0547082	-0.0540707	-0.0602856	-0.0591064	-0.0489591	-0.0571677	-0.0522159	-0.0416887	-0.0466899	-0.0542578	-0.0593216	-0.0582206	-0.0276781	-0.0398764	-0.0595259	-0.0561097	-0.0411921	-0.0501341	-0.0561851	-0.0298513	-0.063345	-0.0500008	-0.041688	-0.0491149	-0.047433	-0.0348895	-0.0522794
Cy74_CD45_H09_S477_comb	T.cell	T.cell	CLS7	-0.0536473	-0.0659821	-0.061183	-0.0559552	-0.0566175	-0.0544856	-0.0466546	-0.0490209	-0.0636528	-0.0565264	-0.0555489	-0.0532589	-0.0464071	-0.058128	-0.0549657	-0.054479	-0.045304	-0.0700184	-0.0583573	-0.0613238	-0.0575084	-0.0588522	-0.0598577	-0.0558113	-0.0575781	-0.049111	-0.0533381	-0.0446906	-0.0517687	-0.0586506	-0.0566274	-0.0352145	-0.0396062	-0.0575764	-0.0551241	-0.0398417	-0.0583008	-0.0560143	-0.0376228	-0.0615243	-0.0478577	-0.0445108	-0.053476	-0.0481279	-0.0375461	-0.0582293
Cy71_CD45_H04_S568_comb	Melanoma	Melanoma	CLS1	0.0875281	0.0198991	0.0276337	0.0719849	0.0286677	0.0561972	0.0589157	0.0507652	0.0217759	0.00540254	0.0477911	0.0640038	0.0846401	0.0555013	0.0396737	0.0428177	0.0559289	0.0371024	0.0418624	0.0301059	0.0566209	0.0648464	0.0141676	0.054953	0.0171674	0.0692959	0.0688011	0.0553961	0.0630982	0.0343488	0.0529216	0.0848471	0.06508	0.0572459	0.0210908	0.0782219	0.00971154	0.0588014	0.0756473	0.00264572	0.0605857	0.100609	0.0619153	0.0204503	0.0791635	0.0470322
Cy81_FNA_CD45_C10_S322_comb	Melanoma	CAF	CLS9	0.0275559	0.0194446	0.0286995	0.0271901	0.0224634	0.0333216	0.0219873	0.0271482	0.0310844	0.030165	0.0207583	0.0428379	0.0334422	0.0143494	0.0187105	0.0255748	0.0386025	0.0206355	0.0209492	0.0278422	0.00799463	0.0184243	0.0464446	0.0540581	0.0160325	0.0324532	0.0143446	0.0336751	0.027169	0.00532235	0.0165511	0.0572926	0.0210483	0.013675	0.0293298	0.0475097	0.0422622	0.0151898	0.056316	0.0158035	0.0383442	0.0351754	0.0580059	0.0450153	0.0468804	0.0097717
CY58_1_CD45_C10_S994_comb	T.cell	T.cell.CD8	CLS8	-0.0214746	-0.0144986	-0.0242971	-0.00978628	-0.0236995	-0.0232166	-0.0276454	-0.0185155	-0.0124287	-0.02299	-0.0186735	-0.0280127	-0.0241085	-0.0147072	-0.0080798	-0.0197036	-0.0336492	-0.00839922	-0.0184411	-0.0239485	-0.00992205	-0.0216181	-0.0271349	-0.0318185	-0.0126182	-0.0192496	-0.029902	-0.0266814	-0.0218417	-0.0139355	-0.0162367	-0.0376557	-0.0322386	-0.0195222	-0.0223618	-0.0372014	-0.0224216	-0.0203153	-0.040117	-0.00549961	-0.0184206	-0.0293244	-0.035978	-0.0380469	-0.0341826	-0.0204032
CY58_1_CD45_G04_S1036_comb	T.cell	T.cell.CD8	CLS4	-0.0317985	-0.0271246	-0.0368462	-0.0184043	-0.045178	-0.0309395	-0.0385671	-0.0279115	-0.0304728	-0.0373397	-0.0225147	-0.033957	-0.034572	-0.0331826	-0.0283776	-0.038023	-0.0458272	-0.0269061	-0.029322	-0.0370861	-0.0284081	-0.0305177	-0.0380412	-0.0372444	-0.0329842	-0.0304363	-0.0392328	-0.0382996	-0.0355176	-0.0313577	-0.0259953	-0.0454733	-0.0428165	-0.0256649	-0.0360071	-0.0433003	-0.0279826	-0.0336596	-0.0430421	-0.0160261	-0.0296757	-0.0344797	-0.0429186	-0.0476124	-0.0489675	-0.0353604
Cy71_CD45_D01_S517_comb	Melanoma	Melanoma	CLS9	0.110881	0.0572683	0.0560546	0.104728	0.0551093	0.0652159	0.0810962	0.0906588	0.0478431	0.0185615	0.0846379	0.0823125	0.108253	0.0770477	0.0604318	0.0624602	0.0781646	0.0770842	0.0835651	0.0590655	0.08369	0.0877255	0.0352047	0.0822059	0.0399251	0.085456	0.105726	0.0816809	0.0897553	0.0617532	0.0831038	0.0921625	0.0861714	0.0853764	0.0542697	0.0849728	0.033263	0.084753	0.0926452	0.021491	0.0566433	0.116672	0.0822442	0.0308913	0.0912898	0.0720851
Cy81_FNA_CD45_H10_S286_comb	Melanoma	T.cell	CLS2	-0.0862658	-0.0941218	-0.0951753	-0.103083	-0.0735646	-0.0846234	-0.071744	-0.100947	-0.0881821	-0.0912609	-0.092897	-0.0811928	-0.0885267	-0.0793836	-0.0960553	-0.0884749	-0.065439	-0.0901864	-0.0896108	-0.0943676	-0.071813	-0.0929739	-0.0990434	-0.0793349	-0.0854298	-0.0836575	-0.0803635	-0.0832966	-0.0931854	-0.0861527	-0.0946015	-0.0618481	-0.0768005	-0.0919071	-0.0845014	-0.0752129	-0.0905209	-0.0896014	-0.0692895	-0.0970424	-0.0851682	-0.0782971	-0.0827017	-0.0740871	-0.0653193	-0.0883014
Cy71_CD45_E01_S529_comb	T.cell	T.cell	CLS7	-0.044528	-0.0457706	-0.0477626	-0.0396118	-0.0436066	-0.0436862	-0.0436882	-0.0490095	-0.040448	-0.0471188	-0.0438702	-0.0444744	-0.0453519	-0.0437244	-0.0352747	-0.0421248	-0.0445235	-0.0426144	-0.0440658	-0.0478322	-0.0387855	-0.0434839	-0.0476474	-0.051574	-0.0442473	-0.0407514	-0.0446876	-0.045888	-0.0458543	-0.0421865	-0.038677	-0.0495961	-0.0447359	-0.046539	-0.0461471	-0.0478085	-0.0446284	-0.0443351	-0.0425899	-0.0389413	-0.038584	-0.0432661	-0.0518887	-0.0467492	-0.0411559	-0.046795
Cy71_CD45_A09_S489_comb	macrophage	macrophage	CLS3	0.0778668	0.101832	0.0945097	0.10212	0.067114	0.0733626	0.0571206	0.0729271	0.0840704	0.121038	0.0695829	0.0580632	0.0658785	0.0688661	0.0899118	0.0828275	0.043433	0.0936116	0.0672843	0.0927725	0.0570208	0.0965466	0.11506	0.0643366	0.0803641	0.0597127	0.0497182	0.061858	0.072351	0.0718711	0.102904	0.0226997	0.0490875	0.0812606	0.0821525	0.042236	0.0959228	0.0702894	0.0307881	0.105329	0.0658456	0.0413245	0.060762	0.0734998	0.0176729	0.0995298
Cy71_CD45_C06_S510_comb	T.cell	T.cell.CD8	CLS10	-0.00892967	-0.00557995	-0.0143739	-0.00111473	-0.0189495	-0.0147677	-0.0227152	-0.00464669	-0.00204805	-0.00607646	-0.00661287	-0.0174927	-0.0198443	-0.0122352	0.00597519	-0.0126218	-0.0288007	-0.00159926	-0.0022353	-0.0145792	-0.00320328	-0.00914982	-0.0149524	-0.0230715	-0.00656009	-0.0133905	-0.0147964	-0.0133383	-0.0125633	-0.0196413	0.000653841	-0.0395069	-0.0214908	-0.00135193	-0.0166999	-0.0260864	-0.00991714	-0.00714261	-0.0286826	0.00457662	-0.00962662	-0.0146719	-0.0314481	-0.0223456	-0.0302613	-0.0127183
Cy71_CD45_B09_S501_comb	Melanoma	Melanoma	CLS9	0.112459	0.0681787	0.0710036	0.109215	0.059073	0.0770057	0.0788625	0.0868516	0.060082	0.0396077	0.091641	0.0896787	0.113925	0.0798017	0.0764003	0.0758102	0.0780548	0.080748	0.0907215	0.0729787	0.0785081	0.0946249	0.0542853	0.0752068	0.053875	0.0938787	0.10409	0.0933559	0.0972844	0.0691137	0.091511	0.0846318	0.0855977	0.0903484	0.0606361	0.0874493	0.0499548	0.0884172	0.094924	0.039955	0.0623263	0.115443	0.0854256	0.0477457	0.0908217	0.0816603
Cy81_FNA_CD45_D04_S232_comb	T.cell	T.cell	CLS4	-0.0354179	-0.0380494	-0.0446858	-0.035936	-0.0429831	-0.0359522	-0.0444765	-0.0390232	-0.0358867	-0.040154	-0.0421214	-0.0382116	-0.038785	-0.0441497	-0.031768	-0.0402859	-0.0412442	-0.0417911	-0.0399861	-0.0447089	-0.0369826	-0.0402804	-0.0411457	-0.043581	-0.0403393	-0.0348018	-0.0422939	-0.0395912	-0.0434171	-0.0449693	-0.0329825	-0.0409605	-0.0409603	-0.0408515	-0.0428275	-0.0432061	-0.0414042	-0.0395439	-0.0393941	-0.0322047	-0.0321184	-0.0363013	-0.0473358	-0.0437769	-0.0412401	-0.0430581
Cy81_FNA_CD45_G12_S276_comb	T.cell	T.cell.CD4	CLS2	-0.070925	-0.0825161	-0.0745506	-0.0729145	-0.059334	-0.0691812	-0.0573607	-0.0665674	-0.0775068	-0.0746724	-0.0759373	-0.0642587	-0.0680435	-0.0728946	-0.0817552	-0.0609597	-0.0552911	-0.0859566	-0.0698624	-0.0741988	-0.0735095	-0.0804821	-0.0793729	-0.0533264	-0.0736494	-0.0642315	-0.0610553	-0.0699413	-0.0743712	-0.0734578	-0.0795713	-0.0403567	-0.0502248	-0.0780568	-0.0658067	-0.0513786	-0.076342	-0.0695102	-0.0442126	-0.0820284	-0.0669209	-0.057989	-0.0638008	-0.0594975	-0.039495	-0.0781312
Cy71_CD45_H03_S663_comb	Melanoma	Melanoma	CLS5	0.0373205	0.00305786	0.00237067	0.0127326	0.0128185	0.0128811	0.0385873	0.0217223	-0.0239289	-0.00542432	0.01167	0.0207491	0.0276609	0.0333116	-0.00195608	-0.00375376	0.0417778	0.00582229	0.0176461	0.00390233	0.0346594	0.0100334	-0.020137	0.0157874	-0.00379053	0.0323859	0.0432962	0.0160794	0.0225381	0.0160571	0.0220929	0.0502851	0.0441218	0.030461	0.0141212	0.028903	-0.0049721	0.0269417	0.0204684	-0.0181339	0.00307092	0.0294932	0.0219152	0.00480433	0.0287613	0.0164358
Cy74_CD45_H11_S479_comb	T.cell	T.cell.CD8	CLS11	0.00392054	0.0177166	0.00316201	0.0211281	-0.0102785	-0.00941812	-0.0159944	0.017911	0.0109677	0.00440134	0.010274	-0.011983	-0.000871503	-0.00406629	0.0109679	0.00584223	-0.0298626	0.0130964	0.00759996	0.00239615	0.00169126	0.00475993	0.00326902	-0.0115906	0.0100512	-0.00381547	-0.0121385	-0.00676948	8.95574e-05	0.000156967	0.0090186	-0.0351911	-0.0197252	0.00558814	0.00124609	-0.0174595	0.00105105	-5.5511e-05	-0.0264725	0.0238177	-0.00897693	-0.0120795	-0.0198018	-0.0151462	-0.0302408	-0.000166303
Cy74_CD45_D02_S422_comb	T.cell	T.cell	CLS4	-0.0333407	-0.0450502	-0.0417368	-0.0423596	-0.0388446	-0.0402386	-0.0335159	-0.0396832	-0.0384916	-0.0409206	-0.0394017	-0.0314921	-0.0385117	-0.0380684	-0.044621	-0.0393656	-0.030098	-0.0381987	-0.039573	-0.0415789	-0.0279857	-0.0388634	-0.0427942	-0.0407018	-0.0428975	-0.0332579	-0.0339495	-0.0409855	-0.040336	-0.0399018	-0.0382081	-0.0298877	-0.0359698	-0.0391038	-0.04187	-0.0342788	-0.0415028	-0.038659	-0.026771	-0.0382272	-0.0377353	-0.0323238	-0.0359967	-0.0422349	-0.0330013	-0.0407118
Cy81_FNA_CD45_A04_S196_comb	T.cell	T.cell	CLS11	-0.0178129	-0.0146259	-0.0142711	-0.0105255	-0.0161593	-0.0176744	-0.0177492	-0.00850926	-0.0158312	-0.0127458	-0.0146435	-0.0197404	-0.0153937	-0.015498	-0.011017	-0.0120434	-0.0170812	-0.0153309	-0.0108243	-0.0144768	-0.0193168	-0.0148009	-0.015487	-0.0184318	-0.0159382	-0.00783701	-0.0189517	-0.0137188	-0.0164646	-0.0142985	-0.0108244	-0.0188223	-0.0135853	-0.0144265	-0.0118374	-0.0216243	-0.0143535	-0.0135815	-0.0220959	-0.0068997	-0.00667074	-0.0151426	-0.0226015	-0.0161254	-0.0169331	-0.0165877
Cy81_Bulk_CD45_G06_S174_comb	Melanoma	CAF	CLS9	0.0268856	0.00616015	0.0169718	0.0131337	-0.00497449	0.0336524	0.0154276	0.0256167	0.0209458	0.0230459	-0.0026657	0.0423542	0.0216221	-0.011833	0.00976349	0.022611	0.0348891	-0.01172	0.00575929	0.0151608	-0.0184245	-0.00215481	0.034495	0.0593301	-0.00160575	0.0183021	0.0177429	0.0276628	0.0131073	-0.0266994	-0.00234457	0.0678474	0.0224454	-0.0128302	0.0101661	0.0546495	0.0288445	0.00289191	0.0768468	-0.0147013	0.0254766	0.0545633	0.0628213	0.0450834	0.055408	-0.0124991
Cy71_CD45_H11_S575_comb	Melanoma	Melanoma	CLS9	0.0687754	0.00837315	0.01328	0.0562341	0.0124756	0.0425588	0.0445142	0.0386974	0.0104096	-0.0100309	0.0361697	0.0547866	0.0718284	0.0346693	0.0215508	0.0235179	0.0474119	0.0224002	0.0270081	0.0154932	0.0384703	0.0424277	0.00388641	0.0458663	0.00180322	0.0575895	0.0557554	0.0397784	0.0462052	0.0140594	0.0403687	0.0766989	0.0491008	0.0407323	0.00967741	0.0680318	0.000486089	0.0416538	0.0680459	-0.0148696	0.0481265	0.0825851	0.0562431	0.0108016	0.0676637	0.0214204
Cy81_FNA_CD45_B05_S209_comb	T.cell	T.cell	CLS2	-0.0594602	-0.0698079	-0.0650117	-0.0760722	-0.053809	-0.0692074	-0.0548952	-0.071581	-0.0669977	-0.0600112	-0.0674517	-0.0621187	-0.0662362	-0.0579879	-0.0674537	-0.0617676	-0.053177	-0.0678637	-0.0601756	-0.0649747	-0.0526424	-0.0801875	-0.0655165	-0.0642718	-0.0627708	-0.0621384	-0.0549923	-0.0593883	-0.0655972	-0.0713638	-0.0700619	-0.046912	-0.0549968	-0.0718019	-0.0596617	-0.0582687	-0.0660647	-0.0651888	-0.0495318	-0.0643428	-0.0682755	-0.0560412	-0.0647619	-0.0601831	-0.0480191	-0.0648162
Cy71_CD45_D06_S522_comb	Melanoma	Melanoma	CLS1	0.102632	0.044047	0.0499292	0.0941236	0.0451022	0.0685795	0.0768298	0.0761946	0.0427547	0.0224358	0.0707681	0.077354	0.10449	0.071665	0.0599286	0.0615263	0.0680927	0.063114	0.0703482	0.052466	0.0709	0.0865954	0.0326611	0.0712264	0.0376633	0.085375	0.0907795	0.0776071	0.0806555	0.0587732	0.0744888	0.0914937	0.081919	0.0759748	0.044664	0.0902804	0.0254093	0.0785918	0.0875802	0.0205059	0.0671852	0.112782	0.0776354	0.035979	0.0865118	0.0676562
Cy74_CD45_H10_S478_comb	Melanoma	T.cell.CD4	CLS3	-0.0228653	-0.0245944	-0.0224851	-0.0258108	-0.0185604	-0.0185563	-0.0147485	-0.0171368	-0.0174445	-0.0181161	-0.0253543	-0.0210246	-0.019438	-0.0114907	-0.0172747	-0.0209353	-0.0157679	-0.0229159	-0.0197805	-0.02181	-0.0200029	-0.0198164	-0.0265975	-0.0278389	-0.0211145	-0.0180801	-0.0233089	-0.0165364	-0.0165092	-0.0140025	-0.0200393	-0.0198704	-0.0153458	-0.0223428	-0.018793	-0.0188107	-0.0193146	-0.015225	-0.0180575	-0.0145202	-0.0154214	-0.0216	-0.0257214	-0.0144633	-0.0196251	-0.0134725
Cy80_II_CD45_C08_S896_comb	Melanoma	Melanoma	CLS14	0.0933049	0.0764493	0.0861133	0.0766136	0.0924622	0.0980467	0.0788212	0.094038	0.101762	0.0834477	0.0667184	0.102305	0.103079	0.0773615	0.0753403	0.109617	0.0805638	0.0804763	0.0818316	0.0853135	0.0674204	0.0832267	0.0771724	0.0951452	0.0807755	0.0860471	0.0884743	0.0868615	0.0800198	0.0772561	0.0626263	0.0973354	0.0894477	0.0790855	0.082111	0.108878	0.0791047	0.0835737	0.109118	0.0485755	0.0958907	0.115128	0.1056	0.0949665	0.103902	0.0770305
Cy72_CD45_G02_S746_comb	T.cell	T.cell	CLS2	-0.0325379	-0.0430832	-0.0352265	-0.0436577	-0.0266245	-0.0288462	-0.0246208	-0.0350852	-0.0397112	-0.0285838	-0.0448825	-0.0265728	-0.0325827	-0.0269122	-0.0358581	-0.0254163	-0.0148984	-0.0475609	-0.0374348	-0.0350619	-0.0404186	-0.0357199	-0.035183	-0.0282029	-0.0405363	-0.0278083	-0.0282012	-0.0302947	-0.0348765	-0.0351025	-0.037325	-0.00965764	-0.0140401	-0.0318056	-0.0321479	-0.0143606	-0.0336052	-0.0287483	-0.0154197	-0.0419856	-0.0190641	-0.0225594	-0.0270878	-0.0173332	-0.0115961	-0.0370939
Cy71_CD45_H01_S565_comb	Melanoma	Melanoma	CLS9	0.106176	0.0655372	0.0671563	0.103375	0.0575284	0.0761175	0.0798851	0.08399	0.0613207	0.0422172	0.0881976	0.0876486	0.110251	0.0782985	0.0754623	0.0740822	0.0736323	0.0799503	0.0887282	0.0689648	0.0741983	0.0893584	0.0522163	0.0704329	0.0501861	0.0860442	0.102468	0.0904796	0.0940074	0.063965	0.0884612	0.0790878	0.0829982	0.0907581	0.0595072	0.0839745	0.051045	0.0856523	0.0939877	0.0394446	0.0628342	0.113673	0.0832622	0.0486763	0.0877002	0.0803309
CY58_1_CD45_H01_S1045_comb	T.cell	T.cell	CLS4	-0.0262381	-0.0241986	-0.0334704	-0.0228023	-0.0354163	-0.0249827	-0.0324281	-0.0302163	-0.0254366	-0.0264607	-0.0320696	-0.0297038	-0.0296383	-0.0304969	-0.0208289	-0.0324512	-0.0318915	-0.0280315	-0.0301336	-0.0332466	-0.0223321	-0.02873	-0.031624	-0.0325635	-0.0291559	-0.0251127	-0.0305847	-0.0295259	-0.028806	-0.0325507	-0.0194898	-0.0336763	-0.0307309	-0.0274716	-0.0343392	-0.0391321	-0.0313296	-0.0289067	-0.0358517	-0.0196624	-0.022975	-0.0279702	-0.0375681	-0.0343794	-0.036157	-0.0333879
Cy81_FNA_CD45_E01_S337_comb	Melanoma	CAF	CLS9	0.0519067	0.046503	0.0531154	0.0408725	0.0401461	0.0583945	0.0493872	0.0514248	0.0574411	0.0582291	0.0413628	0.0642438	0.0533822	0.0285962	0.0441801	0.0563196	0.0510479	0.0383463	0.0463465	0.0511519	0.0197233	0.0342872	0.0697193	0.0816707	0.0395858	0.0422799	0.0417457	0.053738	0.0455247	0.0207262	0.0365393	0.0731292	0.0473513	0.0298213	0.050322	0.0710172	0.0636621	0.0352679	0.0845782	0.0354792	0.0555821	0.0704549	0.0890623	0.0693463	0.0702985	0.0302708
Cy71_CD45_B10_S502_comb	Melanoma	Melanoma	CLS9	0.111876	0.0615488	0.0607648	0.107626	0.0587254	0.0736054	0.0785621	0.090337	0.0547838	0.0260008	0.0865229	0.0879418	0.113612	0.079322	0.0693864	0.0671969	0.0790183	0.0793756	0.0860784	0.0635396	0.0792561	0.0905349	0.0435942	0.082162	0.047522	0.0903386	0.106091	0.0876883	0.0923233	0.0650228	0.0867203	0.0920414	0.0872598	0.0870284	0.0569692	0.0895445	0.0388067	0.0876019	0.0950573	0.0277171	0.061385	0.118098	0.0860818	0.0393837	0.0933788	0.0740036
Cy81_Bulk_CD45_D12_S144_comb	Melanoma	CAF	CLS9	0.0293491	0.0147374	0.0243625	0.0207528	0.00894335	0.0384679	0.0249321	0.0323305	0.0309856	0.0320924	0.0155092	0.0461741	0.0294685	-0.000388413	0.0162283	0.0301881	0.0348427	0.00851464	0.01541	0.0224318	-0.00454003	0.0126396	0.0389356	0.0647074	0.0120443	0.0291381	0.0235951	0.0339294	0.0216145	-0.00834946	0.00908799	0.0577225	0.0226099	0.00179828	0.0204174	0.0539277	0.0366471	0.0105015	0.0733087	-0.00216665	0.0311067	0.0559918	0.0682039	0.0465405	0.0583201	-0.0019069
Cy71_CD45_F05_S545_comb	Melanoma	Melanoma	CLS5	0.0685325	0.00929918	0.013579	0.0550658	0.0119619	0.042968	0.0473312	0.0361526	0.0124566	-0.0134558	0.0378741	0.056331	0.0729623	0.0355868	0.0210377	0.0230029	0.0491095	0.025845	0.0303416	0.0157849	0.0394231	0.0446381	0.00327947	0.0474923	0.00239005	0.0592686	0.0592239	0.0418152	0.0460333	0.0149735	0.0412459	0.0759581	0.0494089	0.0414621	0.0103428	0.0678895	0.00130874	0.0432639	0.067754	-0.0144106	0.0467604	0.0835381	0.0586057	0.0109738	0.0656395	0.0222408
CY58_1_CD45_B12_S984_comb	T.cell	T.cell.CD4	CLS4	-0.0294271	-0.0389966	-0.0364684	-0.0367709	-0.0366329	-0.0299386	-0.034194	-0.0315825	-0.0337036	-0.0319731	-0.0353943	-0.030387	-0.0294532	-0.0361183	-0.0376308	-0.0299694	-0.0340241	-0.0381565	-0.0351252	-0.0370921	-0.0386433	-0.0359253	-0.0361704	-0.0298016	-0.0394546	-0.029415	-0.0360003	-0.0332691	-0.0300606	-0.0401042	-0.0357409	-0.0236487	-0.027052	-0.0363232	-0.0383148	-0.0261128	-0.0371393	-0.0366277	-0.020344	-0.0335401	-0.0349799	-0.0257665	-0.0340704	-0.0313124	-0.0271405	-0.0332846
Cy74_CD45_C01_S409_comb	T.cell	T.cell.CD8	CLS11	0.00392054	0.0177166	0.00316201	0.0211281	-0.0102785	-0.00941812	-0.0159944	0.017911	0.0109677	0.00440134	0.010274	-0.011983	-0.000871503	-0.00406629	0.0109679	0.00584223	-0.0298626	0.0130964	0.00759996	0.00239615	0.00169126	0.00475993	0.00326902	-0.0115906	0.0100512	-0.00381547	-0.0121385	-0.00676948	8.95574e-05	0.000156967	0.0090186	-0.0351911	-0.0197252	0.00558814	0.00124609	-0.0174595	0.00105105	-5.5511e-05	-0.0264725	0.0238177	-0.00897693	-0.0120795	-0.0198018	-0.0151462	-0.0302408	-0.000166303
CY58_1_CD45_B03_S975_comb	T.cell	T.cell	CLS4	-0.0381757	-0.0479305	-0.0479139	-0.0390721	-0.0406876	-0.0367061	-0.0250078	-0.0361138	-0.0442222	-0.0475001	-0.0470286	-0.040025	-0.032837	-0.0344541	-0.0443183	-0.043505	-0.0295164	-0.0453477	-0.0442815	-0.0478395	-0.0333933	-0.0392587	-0.0512563	-0.0308609	-0.0402672	-0.031626	-0.0404034	-0.0350432	-0.0413955	-0.0362802	-0.0371882	-0.0254364	-0.0281915	-0.0375175	-0.0398177	-0.03118	-0.0444048	-0.0377234	-0.0294873	-0.043564	-0.0433369	-0.0325313	-0.0357155	-0.0333758	-0.0295148	-0.0403484
Cy81_Bulk_CD45_G03_S171_comb	Melanoma	CAF	CLS1	0.0307444	0.0142529	0.0211334	0.0195167	0.00142731	0.0347274	0.0177743	0.029666	0.0274659	0.0263954	0.00700843	0.0441257	0.0247208	-0.00772913	0.0126679	0.0235777	0.0349107	-0.0010102	0.0122678	0.0195563	-0.0105414	0.0074434	0.0363622	0.0625222	0.00543626	0.0222476	0.0212598	0.0303752	0.017951	-0.0183278	0.00639532	0.0616576	0.0217763	-0.00294813	0.0165537	0.0538333	0.0322036	0.00680218	0.0727417	-0.00507871	0.0311756	0.0564958	0.0654095	0.0436152	0.0509904	-0.00666439
Cy72_CD45_D08_S716_comb	Melanoma	T.cell	CLS2	-0.0785272	-0.100052	-0.0946662	-0.108115	-0.079168	-0.0835003	-0.067481	-0.0960406	-0.0956849	-0.0932024	-0.0999204	-0.079008	-0.0854234	-0.0837278	-0.0974444	-0.0853194	-0.0540325	-0.108314	-0.0846172	-0.094219	-0.0779216	-0.0989966	-0.0988136	-0.074561	-0.0885674	-0.0789556	-0.0709582	-0.0841743	-0.0934703	-0.0934443	-0.102174	-0.0405299	-0.0621101	-0.100953	-0.0837184	-0.0554759	-0.0899568	-0.0893924	-0.0461146	-0.105703	-0.0884233	-0.0699938	-0.0772182	-0.0683146	-0.0510353	-0.097472
Cy72_CD45_A04_S676_comb	B.cell	B.cell	CLS2	-0.0443088	-0.0612533	-0.0559842	-0.0562735	-0.0561628	-0.0461102	-0.0543533	-0.0530696	-0.0554603	-0.0531651	-0.0545322	-0.050527	-0.0544653	-0.0625014	-0.0584183	-0.0571663	-0.0484465	-0.0621653	-0.0676371	-0.0562848	-0.0544908	-0.055144	-0.0563167	-0.0475754	-0.0631487	-0.0525218	-0.0544922	-0.0461324	-0.0561184	-0.0551038	-0.055248	-0.0321512	-0.05088	-0.0503109	-0.0604316	-0.0425185	-0.0494811	-0.0596042	-0.0423108	-0.0675977	-0.0524324	-0.0488719	-0.042824	-0.0444486	-0.0438376	-0.0537651
Cy74_CD45_D06_S426_comb	T.cell	T.cell.CD8	CLS8	-0.00444111	0.00458439	-0.00773599	0.0138554	-0.0187136	-0.0144408	-0.0267646	0.0105399	0.00208348	0.00211644	-0.00142291	-0.0136694	-0.0133605	-0.00533173	0.0124514	-0.000149445	-0.0381599	0.00432597	-0.0024959	-0.00852265	-0.00219428	0.000113277	-0.0100484	-0.0190091	-0.00398494	-0.0135154	-0.0168197	-0.0149095	-0.00993754	-0.0123656	0.00248356	-0.0467969	-0.0224634	0.00209074	-0.0114878	-0.0270357	-0.00518377	-0.00461963	-0.0348408	0.0151101	-0.00895909	-0.0169322	-0.030067	-0.023709	-0.0331464	-0.00588111
Cy72_CD45_C05_S701_comb	T.cell	T.cell	CLS7	-0.0367011	-0.0475714	-0.0391402	-0.047146	-0.0307573	-0.0357409	-0.0293771	-0.0392327	-0.0429136	-0.0316399	-0.0483835	-0.0335871	-0.0349319	-0.0317343	-0.0410431	-0.029422	-0.0180307	-0.0514898	-0.0404749	-0.038806	-0.0470788	-0.0428072	-0.0394171	-0.0286034	-0.0437189	-0.0306048	-0.031571	-0.0341611	-0.0396459	-0.0403021	-0.0426054	-0.0154528	-0.0178057	-0.0385859	-0.0348927	-0.0179989	-0.041245	-0.0346001	-0.0167221	-0.0450851	-0.0260869	-0.0262534	-0.0350169	-0.0208317	-0.0133128	-0.0427659
Cy81_Bulk_CD45_D11_S143_comb	Melanoma	CAF	CLS1	0.0502599	0.0304013	0.0473486	0.0370673	0.0213982	0.0592071	0.0421961	0.0497685	0.0529175	0.0545672	0.0308736	0.0729977	0.0534698	0.0195225	0.0430848	0.0519633	0.0538136	0.0267894	0.0343407	0.0451947	0.00735002	0.0317736	0.0630319	0.0892858	0.0217202	0.045267	0.0343212	0.0497808	0.0385952	0.00460338	0.0241039	0.0916499	0.040995	0.0163955	0.0389112	0.079278	0.0597526	0.0277631	0.0924376	0.0101184	0.0614273	0.0771048	0.0932081	0.0684498	0.0804335	0.0165242
Cy74_CD45_C04_S412_comb	T.cell	T.cell.CD8	CLS10	0.0065002	0.0153865	0.00555016	0.0316373	-0.00889988	0.00592464	-0.0198227	0.0123735	0.0181391	0.00712701	0.0168	-0.00652524	-0.00130323	-0.00149666	0.0213193	0.000490908	-0.028698	0.0206423	0.0103076	0.00519174	0.00207105	0.010111	0.00705454	-0.0141483	0.00812197	0.00376843	-0.00682518	-0.00443192	0.00404747	-0.00242267	0.0176453	-0.0311692	-0.0178861	0.0129812	-0.00504134	-0.0157993	0.00458246	0.00134271	-0.0283952	0.0252804	0.00874741	-0.00681304	-0.0173681	-0.0190135	-0.0340328	0.00544207
Cy80_II_CD45_A08_S872_comb	endothelial	endothelial	CLS5	0.0152468	0.0119731	0.0180696	-0.0046511	0.0170587	0.00682793	0.0213229	0.00776955	0.00894685	0.00734649	0.00311797	0.0140817	0.00169528	0.00865756	0.00673523	0.0078816	0.0265362	-0.00186313	0.00906954	0.0187941	0.00392453	0.00149178	0.00527058	0.0212367	0.00241895	0.00547419	0.0152185	0.0143024	0.0107701	-0.00126602	-0.00232317	0.0301007	0.0299283	0.00372287	0.0145723	0.0177712	0.00894318	0.00664584	0.035066	0.0123232	0.0142145	0.0181329	0.0188508	0.0231067	0.028107	0.000722436
Cy80_II_CD45_G03_S939_comb	Melanoma	Melanoma	CLS1	0.0921125	0.0938598	0.0983113	0.0738994	0.103114	0.113737	0.0867434	0.0987658	0.123681	0.100292	0.073675	0.11517	0.119153	0.0901436	0.0900318	0.125695	0.089066	0.096656	0.103736	0.0961177	0.0784059	0.0845507	0.087698	0.0996951	0.100444	0.0904715	0.0946935	0.0937873	0.0810629	0.096191	0.0690712	0.098707	0.101507	0.0846747	0.0949973	0.10723	0.0874423	0.0944365	0.109564	0.0717278	0.0947863	0.122555	0.108055	0.10863	0.116037	0.0906205
Cy74_CD45_G06_S462_comb	T.cell	T.cell.CD4	CLS3	0.00247644	0.0118455	0.013572	0.0148731	0.00885129	0.0088306	0.0123964	0.0182273	0.0157291	0.0119394	0.0164938	0.00381483	0.0119219	0.0136085	0.0160434	0.014287	0.00338309	0.0168542	0.0158671	0.0134576	0.0126929	0.0143255	0.0116628	0.0063747	0.0186433	0.0109516	0.00901398	0.0082608	0.0172883	0.0145856	0.0211885	-0.00386802	0.0127235	0.0139462	0.0100359	0.00654203	0.00953497	0.0149577	0.00321167	0.0214757	0.00797483	0.00558989	0.00540763	0.0126991	-0.0017829	0.0185898
CY58_1_CD45_B04_S976_comb	T.cell	T.cell.CD8	CLS6	0.000738304	0.0129668	7.0711e-05	0.0328295	-0.0142256	-0.00211691	-0.0198213	0.0125444	0.00873091	0.00134237	0.0155629	-0.00863759	-0.00212849	-0.00282085	0.0136793	-0.000586098	-0.028085	0.0163121	0.00476514	-0.000778116	-0.00160828	0.0132912	0.00192791	-0.0148086	0.00470227	0.00761148	-0.0151128	-0.0088171	0.00164749	0.000872433	0.0158123	-0.0355011	-0.0244625	0.0118363	-0.0047495	-0.0244076	-0.00115182	0.00108332	-0.0365924	0.029112	0.0051852	-0.0101223	-0.0219866	-0.0229562	-0.0326317	0.000984454
CY58_1_CD45_F07_S1027_comb	T.cell	T.cell.CD8	CLS11	-0.00972414	-0.00630504	-0.0167791	-0.00342556	-0.0224416	-0.0169967	-0.0250995	-0.00498639	-0.00482021	-0.00622112	-0.0110112	-0.0192218	-0.0206405	-0.0137082	0.00394734	-0.0129693	-0.0321326	-0.00766074	-0.00562364	-0.0168618	-0.00646403	-0.00962392	-0.0155161	-0.0260723	-0.00797708	-0.016252	-0.0157947	-0.0119462	-0.0147134	-0.0214993	-0.00243824	-0.0391962	-0.0202055	-0.00318474	-0.0188	-0.0264545	-0.0111237	-0.00840509	-0.0282956	0.00461235	-0.0102036	-0.0155896	-0.0321699	-0.0221857	-0.033022	-0.0144237
Cy74_CD45_E09_S441_comb	T.cell	T.cell.CD8	CLS10	-0.020424	-0.0182008	-0.0303846	-0.0123281	-0.0329058	-0.0292141	-0.0336786	-0.0158368	-0.018288	-0.0192465	-0.0143548	-0.0314006	-0.031681	-0.025237	-0.0147642	-0.0258378	-0.0449669	-0.0194507	-0.0249402	-0.0306757	-0.0207988	-0.0232166	-0.0267276	-0.0322285	-0.0201245	-0.0222469	-0.0310702	-0.0330978	-0.0308396	-0.0332065	-0.0174756	-0.0481294	-0.0323394	-0.0204376	-0.027778	-0.0350983	-0.0294246	-0.0262985	-0.0377884	-0.0117644	-0.0225606	-0.0275118	-0.0381223	-0.0331296	-0.0386121	-0.0239522
Cy71_CD45_G01_S553_comb	Melanoma	Melanoma	CLS15	-0.0634692	-0.0731441	-0.0779701	-0.08158	-0.0636848	-0.0683161	-0.0568839	-0.0746123	-0.0824702	-0.086584	-0.0719419	-0.0588214	-0.0587531	-0.0558664	-0.0708598	-0.0667909	-0.0438786	-0.0738374	-0.0637675	-0.0778136	-0.0503339	-0.0741136	-0.0883762	-0.0597111	-0.0681884	-0.0592912	-0.0508082	-0.0687662	-0.0663357	-0.0667484	-0.0762137	-0.0397609	-0.0553268	-0.0791862	-0.0700995	-0.0513487	-0.0817042	-0.0684143	-0.0424651	-0.0814257	-0.0719831	-0.0546769	-0.0609192	-0.0649192	-0.0398953	-0.0715734
Cy71_CD45_C03_S507_comb	Melanoma	Melanoma	CLS9	0.0789889	0.0118411	0.0189649	0.0611105	0.0217073	0.0502037	0.0505602	0.0407967	0.0150195	-0.00116288	0.0411789	0.0607626	0.0787526	0.0448867	0.0295937	0.0332097	0.0523088	0.028642	0.0320883	0.0213094	0.0476503	0.0526513	0.0114387	0.0502074	0.00837067	0.060877	0.0613575	0.0482812	0.0580827	0.0230916	0.0456736	0.0839237	0.0585922	0.0489284	0.0126647	0.0728826	0.00352737	0.0490297	0.0732864	-0.0066957	0.0542201	0.0945275	0.0586701	0.0136505	0.0751984	0.036192
Cy71_CD45_H08_S572_comb	Melanoma	Melanoma	CLS1	0.105332	0.0452606	0.0521277	0.0975546	0.044101	0.0705723	0.0736299	0.0760785	0.0449904	0.0269127	0.0720696	0.0798066	0.105323	0.0708169	0.0614443	0.0641809	0.0678278	0.061097	0.0671377	0.0546104	0.0720236	0.088438	0.0358521	0.0710623	0.0348843	0.0845455	0.0862223	0.0765834	0.083231	0.0569031	0.0750069	0.0920092	0.08074	0.0768477	0.042358	0.0895399	0.027445	0.0782883	0.0880758	0.0244741	0.066947	0.115042	0.0770614	0.0368328	0.0896001	0.0691337
Cy72_CD45_F08_S740_comb	Melanoma	T.cell	CLS2	-0.0442452	-0.0536216	-0.0492765	-0.0411721	-0.0417498	-0.0380479	-0.0328971	-0.040368	-0.0510755	-0.0474249	-0.0507935	-0.0412624	-0.0371438	-0.0427115	-0.0496335	-0.0448327	-0.0320035	-0.0497493	-0.0501614	-0.0494475	-0.0475987	-0.0440479	-0.0499366	-0.0323327	-0.0443844	-0.0333913	-0.0438274	-0.0439128	-0.0461889	-0.0398159	-0.0476567	-0.0263199	-0.0336511	-0.0440402	-0.0456351	-0.0328146	-0.0455167	-0.0457329	-0.0286729	-0.0510071	-0.043997	-0.0340557	-0.0376791	-0.0362414	-0.0336864	-0.050547
Cy81_FNA_CD45_B12_S312_comb	Melanoma	CAF	CLS9	0.0580568	0.045008	0.0566937	0.0435278	0.0479297	0.0566221	0.058735	0.0551944	0.0595876	0.0592132	0.0424872	0.0678199	0.0570151	0.030596	0.0389632	0.0510453	0.0570757	0.0387253	0.0456107	0.0546444	0.0248172	0.0372076	0.0800189	0.08495	0.0397566	0.0461208	0.038262	0.0598942	0.0464649	0.0226747	0.0387161	0.0864805	0.0434608	0.0280679	0.0548057	0.0720863	0.0655241	0.0371439	0.0912339	0.0374314	0.06027	0.0633855	0.0997941	0.0771087	0.0738938	0.0313656
Cy74_CD45_H07_S475_comb	B.cell	B.cell	CLS2	-0.0400859	-0.0480013	-0.051947	-0.0482468	-0.0425613	-0.0413886	-0.0447125	-0.0444633	-0.0445612	-0.043061	-0.0444407	-0.04345	-0.0512967	-0.0499241	-0.0487121	-0.050581	-0.036847	-0.0524241	-0.0524463	-0.0521426	-0.0427299	-0.0455654	-0.0450018	-0.0388024	-0.0464151	-0.0493709	-0.0471741	-0.0387687	-0.046562	-0.0483404	-0.0447363	-0.0322519	-0.0417454	-0.0376045	-0.0445203	-0.0400261	-0.0396149	-0.0484094	-0.0366295	-0.0559516	-0.0500678	-0.0440546	-0.037972	-0.0348629	-0.0405956	-0.0509081
Cy81_FNA_CD45_H04_S376_comb	Melanoma	CAF	CLS9	0.0293772	0.0175774	0.0305438	0.0285692	0.0241374	0.0359082	0.0261463	0.0281114	0.0315233	0.0319113	0.0208321	0.0450006	0.0349804	0.0158454	0.0189923	0.0265979	0.0399696	0.0208765	0.0186203	0.0298803	0.00925417	0.0202808	0.0495079	0.0532793	0.0153752	0.0347442	0.0138327	0.0362416	0.0297942	0.00734094	0.0188341	0.0615372	0.0257013	0.0133353	0.0304785	0.051724	0.0450845	0.017912	0.0582676	0.0129475	0.0430626	0.0349028	0.0593531	0.0499914	0.0509244	0.0117917
Cy81_FNA_CD45_C04_S220_comb	T.cell	T.cell.CD8	CLS4	-0.0192306	-0.0259619	-0.0317978	-0.0232446	-0.0322311	-0.032512	-0.0294159	-0.0314023	-0.0271334	-0.0271518	-0.0209338	-0.0294061	-0.0293413	-0.0262461	-0.0254957	-0.0323012	-0.0380828	-0.0164803	-0.0218972	-0.0320466	-0.015661	-0.0318537	-0.0296118	-0.0359796	-0.0276119	-0.0228365	-0.0261579	-0.0345921	-0.0327897	-0.027658	-0.0282656	-0.0424516	-0.0366008	-0.0294294	-0.0328947	-0.0405203	-0.0295332	-0.0269795	-0.042166	-0.0143488	-0.0266222	-0.0314078	-0.0361534	-0.042504	-0.0393829	-0.0287008
Cy72_CD45_D05_S713_comb	B.cell	B.cell	CLS7	-0.0503663	-0.0500435	-0.0535195	-0.045554	-0.0477331	-0.0400791	-0.051896	-0.0486723	-0.0446077	-0.0537875	-0.038574	-0.0480476	-0.0514474	-0.051702	-0.0456854	-0.0515218	-0.0459859	-0.0433354	-0.0585077	-0.053085	-0.0341679	-0.0389621	-0.0442126	-0.045821	-0.0469278	-0.0406222	-0.0552094	-0.053954	-0.0492116	-0.0422589	-0.0345029	-0.0381526	-0.0496174	-0.0313626	-0.0530755	-0.0407975	-0.0449191	-0.0473923	-0.0482197	-0.0494677	-0.0417455	-0.0500363	-0.0435568	-0.0460884	-0.0466259	-0.0439987
Cy81_Bulk_CD45_D04_S136_comb	Melanoma	CAF	CLS5	-0.010731	-0.00873838	-0.0135946	-0.0141535	-0.0183595	-0.00778323	-0.0194961	-0.0164984	-0.00583022	-0.00688308	-0.0162864	-0.000286291	-0.0111794	-0.0224016	-0.0208219	-0.0119905	-0.00707484	-0.0165147	-0.012919	-0.0147817	-0.0186167	-0.0148497	-0.00203898	0.00140228	-0.00938212	-0.0131273	-0.00946766	-0.00487981	-0.0120396	-0.0234446	-0.0257859	0.00337379	-0.0155978	-0.022635	-0.0149176	0.00332485	0.000763809	-0.0223444	0.00799987	-0.0177155	-0.00354739	-0.00524811	0.0102138	0.00368112	-0.00412911	-0.0271987
Cy81_FNA_CD45_H08_S380_comb	Melanoma	Melanoma	CLS5	-0.0186892	-0.0130458	-0.0105564	-0.0103931	-0.00861056	-0.00309429	-0.018981	-0.00588996	0.0034006	0.00212115	-0.0124846	0.00479932	-0.0112787	-0.0195051	-0.0101872	-0.0135286	0.000912667	-0.0182894	-0.0177646	-0.0110911	-0.0224015	-0.00927071	-0.0117634	0.0133609	-0.0179574	-0.00786994	-0.0129994	-0.00851573	-0.0157367	-0.0195697	-0.0192261	0.00858253	-0.0119415	-0.0116385	-0.000252438	0.00148705	0.000589009	-0.0171516	0.00562552	-0.0210565	-0.000619177	0.000390453	0.00998926	0.00536309	0.00574329	-0.0244307
Cy71_CD45_B11_S503_comb	Melanoma	Melanoma	CLS9	0.0778107	0.0190714	0.0216638	0.0648132	0.0179342	0.046569	0.0533616	0.0449167	0.0182762	-0.00914056	0.048505	0.062527	0.0790356	0.0401279	0.0279918	0.0288814	0.0555317	0.0323732	0.0389304	0.0241536	0.0506155	0.0532847	0.00949496	0.0541361	0.00536134	0.0632499	0.0688859	0.04889	0.0544218	0.0214894	0.0505896	0.0810975	0.0538784	0.0508034	0.016223	0.0697973	0.00814607	0.0504598	0.071482	-0.00961781	0.0472954	0.0893356	0.0630245	0.01092	0.0692577	0.0322213
Cy71_CD45_H02_S566_comb	Melanoma	Melanoma	CLS9	0.107498	0.0611279	0.0610526	0.09799	0.0614591	0.0728907	0.0827069	0.0842576	0.055312	0.0290549	0.0852718	0.086018	0.108154	0.0779103	0.0688321	0.0677748	0.0793557	0.0788356	0.0861659	0.0635465	0.0773372	0.0878014	0.0436483	0.076029	0.0471484	0.088272	0.106029	0.0869988	0.0908122	0.0611695	0.0849328	0.0846319	0.0872643	0.0882061	0.0588385	0.0855852	0.0459982	0.0864622	0.0940359	0.0301004	0.0622857	0.114147	0.0856547	0.0451679	0.0863263	0.0744887
Cy74_CD45_F06_S450_comb	T.cell	T.cell.CD8	CLS6	-0.00148771	0.0177721	0.00185331	0.0335898	-0.0186404	-0.00563649	-0.0237408	0.0165666	0.0124501	0.00836459	0.0130319	-0.00930807	0.000722881	-0.00344501	0.0167477	0.00451819	-0.0354831	0.0200461	0.0099638	0.000345601	-0.000359523	0.00907682	0.0038684	-0.0169119	0.00674498	0.00386548	-0.0196538	-0.0118886	0.00430926	-0.00325696	0.0150676	-0.0376044	-0.0269617	0.00700566	-0.00481127	-0.0258156	0.00244156	-0.00109745	-0.0356612	0.0309748	0.000381705	-0.0122815	-0.0267129	-0.0251555	-0.0342229	0.00502339
Cy71_CD45_G07_S559_comb	T.cell	T.cell.CD4	CLS2	-0.0528197	-0.0617248	-0.0506973	-0.0595259	-0.0448888	-0.0524121	-0.0394242	-0.0571076	-0.0560822	-0.0617282	-0.0548331	-0.0465915	-0.0511829	-0.0522951	-0.0624053	-0.0505024	-0.0379193	-0.0578607	-0.0549164	-0.050441	-0.0549863	-0.05551	-0.0628063	-0.0441867	-0.060719	-0.0427254	-0.0492768	-0.0585859	-0.0549998	-0.0474983	-0.0564387	-0.0324892	-0.0490226	-0.0588696	-0.0521977	-0.0415765	-0.053871	-0.0538508	-0.0465048	-0.0610643	-0.0433542	-0.0451927	-0.0478319	-0.045265	-0.0391269	-0.0582775
Cy71_CD45_D02_S518_comb	macrophage	macrophage	CLS3	0.0450055	0.067735	0.0590651	0.053493	0.0575042	0.0505766	0.0584511	0.0309481	0.04566	0.0853851	0.0323175	0.0271456	0.0346708	0.0493487	0.0559912	0.053708	0.035792	0.058942	0.0430399	0.0585722	0.0399764	0.0607866	0.0788928	0.0379429	0.0675834	0.0308666	0.0368597	0.0419351	0.0374175	0.0451821	0.0726834	0.00287438	0.0382901	0.0475417	0.0572839	0.0254901	0.0635264	0.0460881	0.0208955	0.0694237	0.0430014	0.0155277	0.0455536	0.0595193	0.000847616	0.0670776
Cy80_II_CD45_C01_S889_comb	Melanoma	Melanoma	CLS5	0.0452411	0.0445302	0.0508187	0.0366231	0.0606462	0.05879	0.0387915	0.0543466	0.0675785	0.0603012	0.0247434	0.0594141	0.0592156	0.0429934	0.0401019	0.0650398	0.0410511	0.0411114	0.0431999	0.049591	0.0373019	0.0394348	0.0473265	0.0526938	0.0476593	0.0492019	0.0396735	0.0492622	0.0422318	0.0457828	0.0241444	0.0620397	0.0501811	0.0335135	0.0474152	0.0610474	0.0454029	0.0432482	0.061969	0.0228446	0.0529548	0.0605422	0.0540936	0.0621596	0.0646339	0.0366905
Cy71_CD45_G03_S555_comb	Melanoma	Melanoma	CLS9	0.106994	0.0512315	0.0507465	0.100573	0.0505979	0.0634718	0.0794534	0.0866089	0.0445483	0.0160017	0.0805961	0.0789075	0.10515	0.0749238	0.0573532	0.0582793	0.075492	0.0718637	0.0792825	0.0536028	0.0794887	0.0819274	0.0308861	0.0805448	0.035593	0.0811073	0.100694	0.0775262	0.0851266	0.0564845	0.0794485	0.0921494	0.0840793	0.0821566	0.0505102	0.0837604	0.0299819	0.0804569	0.0902969	0.0174066	0.05549	0.112927	0.0798054	0.0287793	0.0887856	0.0679469
Cy72_CD45_F06_S738_comb	Melanoma	B.cell	CLS8	-0.0246494	-0.0282784	-0.0321126	-0.0187492	-0.0302451	-0.0234728	-0.029616	-0.0251689	-0.0233417	-0.0274933	-0.0148891	-0.032244	-0.0265756	-0.0343175	-0.0292527	-0.0312574	-0.0283394	-0.0244668	-0.033031	-0.0320038	-0.0241543	-0.0275817	-0.0171677	-0.0266625	-0.0255968	-0.0274558	-0.0287047	-0.0212917	-0.0263187	-0.0215782	-0.0151044	-0.0280329	-0.0322875	-0.0112225	-0.0310578	-0.027093	-0.0242594	-0.0262075	-0.0363751	-0.029772	-0.0253464	-0.0326426	-0.0195147	-0.0240517	-0.0372792	-0.0237732
Cy80_II_CD45_E12_S924_comb	Melanoma	Melanoma	CLS14	0.111198	0.104344	0.108991	0.0923674	0.107462	0.127521	0.104488	0.113136	0.129794	0.101693	0.0872427	0.134795	0.140569	0.0974983	0.097951	0.148357	0.0957703	0.105381	0.114954	0.106408	0.0853086	0.0983436	0.100823	0.109942	0.101959	0.0956063	0.114707	0.104899	0.0918154	0.103514	0.0778631	0.110246	0.114894	0.0948536	0.0984727	0.122758	0.0911143	0.105602	0.135958	0.0746179	0.107768	0.148559	0.126738	0.113518	0.132648	0.101157
Cy74_CD45_E10_S442_comb	Melanoma	T.cell.CD8	CLS4	-0.0230971	-0.0164001	-0.0282729	-0.0139711	-0.0338237	-0.0259174	-0.0268709	-0.0230399	-0.0232874	-0.0274965	-0.0144381	-0.0240525	-0.0254945	-0.0222175	-0.0187349	-0.0293706	-0.036484	-0.0161787	-0.0188303	-0.0285769	-0.0164078	-0.0241324	-0.0259812	-0.0272286	-0.0205747	-0.0213876	-0.0277493	-0.0323556	-0.0288527	-0.0239603	-0.0187501	-0.0402913	-0.0345913	-0.0193692	-0.0272839	-0.0366563	-0.0228281	-0.0262699	-0.0351035	-0.00633174	-0.0211869	-0.0268664	-0.0320409	-0.0386031	-0.0402216	-0.0279724
Cy80_II_CD45_B08_S884_comb	Melanoma	Melanoma	CLS14	0.0965624	0.0908446	0.101365	0.0738423	0.111273	0.123859	0.0957879	0.104467	0.128832	0.110044	0.0738306	0.119635	0.129483	0.097172	0.096766	0.133957	0.0918313	0.0974661	0.101267	0.0992734	0.0785909	0.0875178	0.0924616	0.103263	0.101389	0.0951737	0.0974084	0.0943418	0.0846904	0.10387	0.0697325	0.103649	0.108518	0.0848198	0.0991287	0.116232	0.0917866	0.0983205	0.113474	0.0688395	0.103128	0.129885	0.110994	0.116175	0.127756	0.0969956
Cy80_II_CD45_E06_S918_comb	Melanoma	CAF	CLS1	0.0459175	0.0837823	0.0836778	0.0399844	0.078418	0.0882153	0.0665944	0.0697993	0.118059	0.110176	0.0577153	0.0874596	0.0622035	0.0633067	0.0711226	0.0771281	0.0694445	0.0732667	0.0752916	0.0811678	0.0605045	0.0586909	0.0693551	0.101531	0.0776353	0.0723177	0.0464317	0.0580682	0.0543032	0.0540108	0.0524633	0.0923711	0.0688132	0.03886	0.0854405	0.0802607	0.10112	0.0568753	0.0781082	0.0601817	0.0720913	0.0816252	0.0825763	0.0886513	0.0746568	0.0539168
Cy81_Bulk_CD45_C12_S132_comb	Melanoma	endothelial	CLS15	-0.0788104	-0.0924383	-0.0962882	-0.101924	-0.0816951	-0.0844895	-0.0733078	-0.0927331	-0.0908879	-0.0844626	-0.104419	-0.0825888	-0.093519	-0.0952395	-0.0963517	-0.0890777	-0.0645652	-0.107955	-0.089708	-0.0972306	-0.093346	-0.106404	-0.0858712	-0.0712991	-0.081413	-0.0945266	-0.0783417	-0.0716541	-0.0924631	-0.0992787	-0.106767	-0.0540362	-0.0678998	-0.101427	-0.0839521	-0.0683421	-0.0769479	-0.0974464	-0.0446391	-0.100256	-0.0861334	-0.0656313	-0.0663672	-0.0618907	-0.0598735	-0.106434
Cy71_CD45_E08_S536_comb	Melanoma	Melanoma	CLS9	0.0780536	0.0233214	0.022743	0.0710608	0.0186973	0.046343	0.0547199	0.0526734	0.019426	-0.00828659	0.0498392	0.0616507	0.0802409	0.0438448	0.0302079	0.0301299	0.0552132	0.0372532	0.0433714	0.0253005	0.0517765	0.0548279	0.0100827	0.056794	0.00783925	0.066173	0.0709459	0.0508261	0.0557631	0.0258214	0.0535091	0.079312	0.0569037	0.0550076	0.020042	0.0696955	0.00627651	0.0528804	0.0708273	-0.00774034	0.0476723	0.0880806	0.0618832	0.0109267	0.0688782	0.0333195
Cy74_CD45_C09_S417_comb	T.cell	T.cell.CD8	CLS8	-0.0271121	-0.0211031	-0.0349514	-0.0182397	-0.0360144	-0.0340653	-0.0303655	-0.0171586	-0.0200859	-0.0227111	-0.0187054	-0.0354319	-0.0353065	-0.0266835	-0.0178308	-0.0276069	-0.0550318	-0.0218744	-0.0250565	-0.0357134	-0.0209372	-0.0279278	-0.0335895	-0.0370129	-0.0212847	-0.0281511	-0.0361282	-0.0377741	-0.0356609	-0.0338203	-0.0202247	-0.0549475	-0.035096	-0.0256219	-0.0308986	-0.0413837	-0.0317685	-0.0307217	-0.0450509	-0.0118003	-0.0280913	-0.0322482	-0.0419256	-0.0387746	-0.0457975	-0.0265918
Cy72_CD45_H04_S760_comb	Melanoma	T.cell	CLS2	-0.0513631	-0.062615	-0.0577067	-0.0714715	-0.0538174	-0.0531775	-0.0373329	-0.0542726	-0.0652723	-0.0535577	-0.0674769	-0.0473554	-0.0542615	-0.0575818	-0.0625555	-0.0524571	-0.0329811	-0.0717994	-0.0551748	-0.0576167	-0.0549751	-0.0623239	-0.0582449	-0.044448	-0.054957	-0.0458647	-0.0407415	-0.043314	-0.0555781	-0.0627503	-0.0645183	-0.0302324	-0.0313279	-0.0585047	-0.0538811	-0.038527	-0.0599339	-0.0524499	-0.0286428	-0.0617741	-0.0523162	-0.0390786	-0.0443862	-0.0334791	-0.0303151	-0.0621648
Cy81_FNA_CD45_D05_S233_comb	Melanoma	T.cell	CLS2	-0.0973103	-0.120793	-0.117026	-0.138273	-0.102294	-0.110532	-0.0867104	-0.125661	-0.119102	-0.116026	-0.127149	-0.108195	-0.112116	-0.107345	-0.125755	-0.107595	-0.0763902	-0.133788	-0.105173	-0.11692	-0.0977148	-0.13154	-0.121737	-0.0978562	-0.106323	-0.104991	-0.0905358	-0.103746	-0.115835	-0.117898	-0.131128	-0.068152	-0.08204	-0.126923	-0.106129	-0.0811676	-0.117938	-0.113049	-0.0675323	-0.122927	-0.111746	-0.0948767	-0.101723	-0.0849076	-0.073602	-0.117838
Cy74_CD45_C08_S416_comb	T.cell	T.cell.CD8	CLS11	-0.000984399	-0.00183785	-0.00857298	0.00873322	-0.0206297	-0.0085593	-0.0218033	3.09926e-05	-0.00318374	-0.00608192	-0.00377604	-0.0127397	-0.00858899	-0.0108747	3.18963e-05	-0.00829124	-0.0285776	-0.000186497	-0.00153086	-0.0089338	-0.0134635	-0.00690188	-0.008787	-0.0179878	-0.00840307	-0.00833603	-0.0157869	-0.00362906	-0.00487531	-0.0120476	0.000529701	-0.027483	-0.0190016	0.000599896	-0.0148108	-0.0178937	-0.00578282	-0.00736403	-0.0259308	0.00440697	-0.0114463	-0.00753497	-0.0233857	-0.0229063	-0.02379	-0.00900078
Cy71_CD45_B06_S498_comb	Melanoma	Melanoma	CLS5	0.0905399	0.0428141	0.0433898	0.0778344	0.0352149	0.0576815	0.0624383	0.0654103	0.0377601	0.0168984	0.0688521	0.0680997	0.0902207	0.058098	0.0503263	0.046295	0.0658279	0.0611114	0.0686513	0.0449846	0.0646753	0.0682022	0.0309115	0.0604447	0.0297799	0.0731108	0.0876589	0.0721745	0.075074	0.039534	0.0718904	0.0757977	0.0741229	0.0738023	0.0418272	0.0744837	0.0325383	0.0691995	0.0762886	0.0223598	0.0449108	0.0947963	0.0713361	0.0307199	0.0677199	0.0540517
Cy72_CD45_E12_S732_comb	T.cell	T.cell.CD4	CLS4	-0.0351162	-0.0486274	-0.0383152	-0.0436234	-0.0368685	-0.0337566	-0.0265379	-0.0400936	-0.0430537	-0.0385197	-0.0424994	-0.0346315	-0.034271	-0.0323602	-0.0420351	-0.0371017	-0.0193493	-0.0514914	-0.037436	-0.0381221	-0.0441471	-0.0405234	-0.0378231	-0.0288589	-0.0412924	-0.0295615	-0.0357702	-0.0361214	-0.0368053	-0.0363795	-0.0455957	-0.0181417	-0.0262047	-0.040844	-0.0373408	-0.0257617	-0.0423186	-0.034053	-0.0274268	-0.0443917	-0.0277575	-0.0304079	-0.0364553	-0.0223416	-0.0205447	-0.0419953
CY58_1_CD45_C08_S992_comb	T.cell	T.cell.CD8	CLS11	-0.00995129	-0.00246413	-0.0149141	-0.00354354	-0.0191589	-0.0192855	-0.0228524	-0.0039096	-0.00381659	-0.00539272	-0.00878838	-0.0211708	-0.0216426	-0.0117997	0.0038243	-0.0117529	-0.0347393	-0.00556422	-0.00258697	-0.0151298	-0.00426118	-0.00921236	-0.0158826	-0.0258455	-0.00384205	-0.016335	-0.016433	-0.0136178	-0.0140224	-0.0200633	-0.0033114	-0.0438061	-0.0209267	-0.0033413	-0.0156089	-0.028555	-0.011469	-0.00836238	-0.0308544	0.0090707	-0.0119596	-0.0181316	-0.0330979	-0.0225911	-0.0355998	-0.0150142
Cy74_CD45_E01_S433_comb	T.cell	T.cell	CLS4	-0.0358613	-0.045569	-0.0422447	-0.0369633	-0.0398125	-0.0382681	-0.0356151	-0.0422987	-0.0390753	-0.0452399	-0.0394953	-0.0330198	-0.0381772	-0.0384189	-0.0412799	-0.0427606	-0.0326177	-0.0363442	-0.0423067	-0.0422636	-0.0290786	-0.0385327	-0.0420955	-0.0392054	-0.039211	-0.0347436	-0.0373058	-0.0373371	-0.0393833	-0.0391368	-0.0380228	-0.0322373	-0.0349658	-0.0399678	-0.0430673	-0.035135	-0.0399624	-0.0412667	-0.0273484	-0.0390923	-0.0368549	-0.035017	-0.0374239	-0.0437696	-0.0342388	-0.0373581
Cy72_CD45_E05_S725_comb	T.cell	T.cell	CLS2	-0.0575744	-0.0659211	-0.0619475	-0.0750638	-0.0597451	-0.0586629	-0.0441553	-0.0585023	-0.0702705	-0.0604203	-0.0720072	-0.0525108	-0.0585012	-0.0645812	-0.0715256	-0.0585957	-0.0392985	-0.0761033	-0.0581574	-0.0622748	-0.0596503	-0.0691534	-0.0641585	-0.0509217	-0.0578954	-0.052713	-0.0481057	-0.0533833	-0.0607489	-0.0673718	-0.071153	-0.0363533	-0.038578	-0.0628481	-0.0576913	-0.04569	-0.0645888	-0.0591935	-0.0339756	-0.0643533	-0.0603195	-0.0426777	-0.0524988	-0.0411925	-0.0392237	-0.0696
Cy80_II_CD45_A02_S866_comb	Melanoma	Melanoma	CLS1	0.0862239	0.0503469	0.0645998	0.0706583	0.058074	0.0878805	0.0552804	0.0877682	0.0821419	0.0734166	0.0410587	0.0987474	0.0971549	0.0465329	0.0596873	0.103094	0.0520555	0.0494803	0.0534331	0.0630775	0.0387667	0.0604282	0.0635308	0.0771807	0.05406	0.0512086	0.0579021	0.0675712	0.0553389	0.0565344	0.0381056	0.0977713	0.0704231	0.0472617	0.0488104	0.0991909	0.0557901	0.0585571	0.0965686	0.0214836	0.0756285	0.115695	0.0846571	0.0726118	0.104418	0.0584919
Cy80_II_CD45_D07_S907_comb	Melanoma	Melanoma	CLS5	0.0452411	0.0445302	0.0508187	0.0366231	0.0606462	0.05879	0.0387915	0.0543466	0.0675785	0.0603012	0.0247434	0.0594141	0.0592156	0.0429934	0.0401019	0.0650398	0.0410511	0.0411114	0.0431999	0.049591	0.0373019	0.0394348	0.0473265	0.0526938	0.0476593	0.0492019	0.0396735	0.0492622	0.0422318	0.0457828	0.0241444	0.0620397	0.0501811	0.0335135	0.0474152	0.0610474	0.0454029	0.0432482	0.061969	0.0228446	0.0529548	0.0605422	0.0540936	0.0621596	0.0646339	0.0366905
CY58_1_CD45_D01_S997_comb	NK.cell	T.cell.CD8	CLS4	-0.0316112	-0.0392008	-0.0412249	-0.0355661	-0.0364485	-0.0348432	-0.0376517	-0.0365052	-0.0391663	-0.0362436	-0.0402267	-0.0379278	-0.0355617	-0.0353737	-0.0324973	-0.036834	-0.0357465	-0.0386747	-0.0396818	-0.0408943	-0.0301395	-0.0352803	-0.0423118	-0.0390719	-0.0330335	-0.0350297	-0.0384839	-0.0379325	-0.0375687	-0.0375067	-0.03652	-0.0356188	-0.0324071	-0.0393441	-0.0376398	-0.0348766	-0.0398351	-0.037356	-0.0361979	-0.0353172	-0.0395429	-0.0280349	-0.0446152	-0.0422578	-0.0349679	-0.0366818
Cy74_CD45_B10_S406_comb	T.cell	T.cell.CD8	CLS8	-0.0170124	-0.00872368	-0.018467	-0.00441928	-0.0242682	-0.0122973	-0.0216614	-0.00753644	-0.00563838	-0.0142516	-0.0111587	-0.0211702	-0.0175732	-0.0147882	-0.0063728	-0.0165435	-0.032956	-0.00397967	-0.0115232	-0.0187735	-0.012502	-0.0120577	-0.0153594	-0.0248293	-0.0122497	-0.0164988	-0.0232003	-0.0150318	-0.0160163	-0.0155488	-0.00400935	-0.0365066	-0.0240893	-0.0112424	-0.01892	-0.024946	-0.0139064	-0.0117764	-0.034216	0.000323518	-0.0151856	-0.0173254	-0.0307749	-0.0275277	-0.0332555	-0.013824
Cy72_CD45_A08_S680_comb	Melanoma	T.cell	CLS2	-0.0613588	-0.0751525	-0.0695232	-0.0847817	-0.0619795	-0.0618758	-0.0480458	-0.0660505	-0.0764293	-0.063113	-0.0791253	-0.0622981	-0.0660761	-0.0653742	-0.0717539	-0.0635392	-0.0446382	-0.0838157	-0.0661066	-0.0693483	-0.0680969	-0.0755361	-0.0702323	-0.0605112	-0.0647963	-0.0576419	-0.0532578	-0.056345	-0.0683678	-0.0727961	-0.0782613	-0.0420797	-0.0429725	-0.0718336	-0.0634197	-0.0468054	-0.0689611	-0.0639516	-0.0374634	-0.0715842	-0.0618322	-0.0519792	-0.056395	-0.0421033	-0.0416327	-0.0709392
Cy72_CD45_F11_S743_comb	T.cell	T.cell	CLS2	-0.0763997	-0.091496	-0.0824314	-0.0820723	-0.0723312	-0.0778022	-0.0698196	-0.0792692	-0.0838564	-0.0768427	-0.0815485	-0.0743421	-0.0765189	-0.0778167	-0.0831401	-0.0794785	-0.0625697	-0.0893766	-0.0817609	-0.0821726	-0.0780544	-0.0816956	-0.0818282	-0.0706663	-0.0770875	-0.0732606	-0.0707139	-0.0749632	-0.0815956	-0.0773402	-0.0884961	-0.0536507	-0.0631457	-0.0828653	-0.078442	-0.063104	-0.0813538	-0.0783405	-0.057958	-0.0855547	-0.070805	-0.0709233	-0.0744618	-0.0623185	-0.0540243	-0.0797907
Cy72_CD45_C09_S705_comb	T.cell	T.cell	CLS2	-0.0514023	-0.0673553	-0.0617571	-0.0695569	-0.0576689	-0.0579682	-0.0529438	-0.0651444	-0.0662991	-0.0632894	-0.0699085	-0.0537766	-0.0554528	-0.0598313	-0.0644703	-0.0588963	-0.0406376	-0.0697374	-0.0602324	-0.061604	-0.0597703	-0.0662173	-0.0651953	-0.054476	-0.0601141	-0.0546466	-0.0514339	-0.0535672	-0.0634318	-0.0612001	-0.0722374	-0.0298384	-0.0472143	-0.0723442	-0.0584756	-0.0452062	-0.0604604	-0.064223	-0.0323855	-0.0704135	-0.0540083	-0.0468956	-0.055372	-0.0474218	-0.0351135	-0.0603924
Cy80_II_CD45_H03_S951_comb	CAF	endothelial	CLS15	0.0110745	0.0111693	0.0176236	0.00338248	0.0175852	0.00202875	0.0205758	0.00409753	0.00627388	0.00473196	0.00689465	0.0207167	0.00793675	0.00961452	0.00503633	-0.00359861	0.0294752	0.0026782	0.00534336	0.0192187	0.0116033	0.00387301	0.0123722	0.0118782	0.00396798	-0.00355639	0.0243313	0.0137551	0.0211701	0.00786478	0.000421778	0.0362989	0.0129287	0.0225964	0.020084	0.0215763	0.024088	0.0103103	0.0303319	0.00308235	0.00343824	0.0057561	0.0202902	0.010727	0.0106288	0.00880476
Cy72_CD45_H05_S761_comb	B.cell	B.cell	CLS2	-0.0378259	-0.052426	-0.0481368	-0.0447778	-0.0471987	-0.041758	-0.0461126	-0.0478494	-0.0468493	-0.0471634	-0.0432374	-0.0441659	-0.0464873	-0.0549263	-0.0519906	-0.0527783	-0.0425199	-0.0529478	-0.0598678	-0.0485039	-0.0430193	-0.0425627	-0.0498634	-0.0395732	-0.055122	-0.0463701	-0.0476142	-0.0400516	-0.0477075	-0.0456161	-0.0449624	-0.0294453	-0.0444341	-0.0405634	-0.0558009	-0.0387035	-0.0419003	-0.0512285	-0.0391408	-0.0608282	-0.0449043	-0.0444738	-0.034613	-0.0399674	-0.0425653	-0.0462985
CY58_1_CD45_B07_S979_comb	T.cell	T.cell	CLS4	-0.0346305	-0.0427877	-0.0393051	-0.0383793	-0.0392411	-0.0305459	-0.039644	-0.035885	-0.0339556	-0.0335696	-0.0392404	-0.032389	-0.0345183	-0.041317	-0.0362522	-0.0329596	-0.0342207	-0.0401372	-0.0421896	-0.0395051	-0.0418677	-0.0386907	-0.0426692	-0.0310575	-0.0433801	-0.0299022	-0.0416421	-0.0338284	-0.039117	-0.0373547	-0.0374046	-0.0298369	-0.033823	-0.0343041	-0.0402568	-0.0317111	-0.0364039	-0.0409247	-0.0302362	-0.0391166	-0.0289359	-0.0282302	-0.0390099	-0.0378683	-0.029003	-0.0403522
Cy72_CD45_G04_S748_comb	Melanoma	T.cell	CLS2	-0.0324895	-0.0407316	-0.0399849	-0.0350857	-0.0408101	-0.0381392	-0.0401182	-0.0406442	-0.0373406	-0.0439393	-0.0402906	-0.03243	-0.039637	-0.0362104	-0.0412048	-0.0389759	-0.0367359	-0.0337385	-0.0386902	-0.040012	-0.0346058	-0.0384976	-0.0409741	-0.0413855	-0.041534	-0.0351374	-0.0343809	-0.0365178	-0.0345225	-0.0427013	-0.0320164	-0.0351874	-0.0376538	-0.0367229	-0.0438506	-0.0363916	-0.0362434	-0.0368519	-0.0364531	-0.0379623	-0.033146	-0.0352507	-0.0394224	-0.0420964	-0.0397345	-0.0380539
Cy81_FNA_CD45_F10_S358_comb	Melanoma	CAF	CLS1	0.062875	0.0499298	0.0633895	0.0577661	0.0388806	0.0687556	0.0499534	0.0654371	0.0697402	0.0689685	0.0512602	0.0812795	0.0688486	0.0324673	0.047753	0.067316	0.0633718	0.0451186	0.0499809	0.0616393	0.0287947	0.0445132	0.0770037	0.101177	0.0356941	0.0598148	0.0530932	0.0693598	0.0614601	0.0214537	0.0456432	0.0909436	0.0553714	0.0407435	0.0579332	0.0849161	0.0704948	0.0424455	0.0939548	0.0299056	0.0659086	0.0852986	0.105903	0.0789264	0.0824366	0.0358725
Cy81_Bulk_CD45_C08_S128_comb	Melanoma	endothelial	CLS15	-0.0788104	-0.0924383	-0.0962882	-0.101924	-0.0816951	-0.0844895	-0.0733078	-0.0927331	-0.0908879	-0.0844626	-0.104419	-0.0825888	-0.093519	-0.0952395	-0.0963517	-0.0890777	-0.0645652	-0.107955	-0.089708	-0.0972306	-0.093346	-0.106404	-0.0858712	-0.0712991	-0.081413	-0.0945266	-0.0783417	-0.0716541	-0.0924631	-0.0992787	-0.106767	-0.0540362	-0.0678998	-0.101427	-0.0839521	-0.0683421	-0.0769479	-0.0974464	-0.0446391	-0.100256	-0.0861334	-0.0656313	-0.0663672	-0.0618907	-0.0598735	-0.106434
Cy71_CD45_E04_S532_comb	T.cell	T.cell.CD8	CLS13	0.0282209	0.0344989	0.0253617	0.0829319	-0.00982613	0.0176463	-0.0136909	0.0554264	0.0259114	0.0270308	0.0451546	0.0109457	0.0238402	0.0175367	0.0463345	0.0264527	-0.0298936	0.0316593	0.0224408	0.0248648	0.0110871	0.0371491	0.0269596	-0.0020501	0.0148665	0.0123225	-0.00539121	0.0113498	0.0318129	0.027037	0.0318414	-0.0177202	-0.0183556	0.025016	0.0110822	-0.00597136	0.0213688	0.0159936	-0.0159522	0.0479588	0.0214582	0.0133564	-0.0115706	-0.0173257	-0.00421298	0.0189884
Cy80_II_CD45_F10_S934_comb	Melanoma	Melanoma	CLS14	0.0939737	0.0810834	0.0910631	0.0745822	0.0960606	0.103851	0.0815626	0.0956147	0.10621	0.0907211	0.0694722	0.104793	0.107808	0.084071	0.0801405	0.109887	0.0849576	0.0844482	0.0859312	0.0896944	0.0716495	0.081027	0.0820853	0.0978267	0.0843876	0.0874187	0.0878428	0.0888032	0.085484	0.0834566	0.0680962	0.100768	0.0918877	0.0819611	0.0869944	0.113843	0.0868711	0.088972	0.106877	0.0545095	0.0962407	0.109357	0.10725	0.103633	0.105286	0.0817314
Cy81_Bulk_CD45_G02_S170_comb	Melanoma	endothelial	CLS15	-0.0777021	-0.0872332	-0.0919655	-0.10109	-0.0791322	-0.0830621	-0.069345	-0.0896895	-0.0888573	-0.0809765	-0.100392	-0.0790597	-0.0899971	-0.0917122	-0.0957303	-0.0874323	-0.0614902	-0.104263	-0.0868875	-0.093209	-0.0878432	-0.10316	-0.0855139	-0.0683885	-0.0773984	-0.0900456	-0.0763037	-0.072084	-0.089969	-0.0960498	-0.105275	-0.0501652	-0.0677537	-0.0996695	-0.0804894	-0.0652498	-0.0730196	-0.0953798	-0.0432452	-0.0950773	-0.0815695	-0.0629812	-0.0617932	-0.0581119	-0.0583377	-0.103419
Cy80_II_CD45_D12_S912_comb	Melanoma	Melanoma	CLS5	0.0452411	0.0445302	0.0508187	0.0366231	0.0606462	0.05879	0.0387915	0.0543466	0.0675785	0.0603012	0.0247434	0.0594141	0.0592156	0.0429934	0.0401019	0.0650398	0.0410511	0.0411114	0.0431999	0.049591	0.0373019	0.0394348	0.0473265	0.0526938	0.0476593	0.0492019	0.0396735	0.0492622	0.0422318	0.0457828	0.0241444	0.0620397	0.0501811	0.0335135	0.0474152	0.0610474	0.0454029	0.0432482	0.061969	0.0228446	0.0529548	0.0605422	0.0540936	0.0621596	0.0646339	0.0366905
Cy72_CD45_F09_S741_comb	T.cell	T.cell	CLS2	-0.0668868	-0.0824075	-0.0717869	-0.0753785	-0.0650909	-0.0690984	-0.0653637	-0.0693938	-0.0731191	-0.0690609	-0.0723054	-0.0654388	-0.0667861	-0.0680902	-0.0713117	-0.0675298	-0.0550044	-0.0787578	-0.0712687	-0.0716326	-0.0700164	-0.0757112	-0.0746813	-0.0622785	-0.0707121	-0.0668463	-0.0599411	-0.0656779	-0.0726217	-0.0678932	-0.0773213	-0.0478688	-0.0553867	-0.073566	-0.0699287	-0.0571574	-0.0713526	-0.0694596	-0.0514541	-0.0765672	-0.0620699	-0.0639784	-0.0652989	-0.05584	-0.0473056	-0.069543
Cy72_CD45_C08_S704_comb	Melanoma	T.cell.CD8	CLS4	-0.0125574	-0.0192814	-0.0221906	-0.00985317	-0.0240285	-0.0231429	-0.0267894	-0.0145695	-0.0178893	-0.0201847	-0.0145816	-0.0186097	-0.0271949	-0.0217565	-0.0149486	-0.0214035	-0.0301485	-0.0149976	-0.0201933	-0.0222401	-0.0185284	-0.0153575	-0.0273387	-0.0249379	-0.0275571	-0.0142652	-0.0212477	-0.0257131	-0.0234403	-0.0175537	-0.0151885	-0.0330574	-0.026534	-0.0171086	-0.0267371	-0.0316054	-0.0224072	-0.020633	-0.0313197	-0.0128684	-0.0166385	-0.0247729	-0.0307037	-0.030697	-0.0250886	-0.0236068
Cy71_CD45_A03_S483_comb	Melanoma	Melanoma	CLS9	0.11083	0.0620431	0.0607657	0.104688	0.0616032	0.0736262	0.082679	0.0908156	0.0558278	0.0267431	0.0854583	0.0867161	0.111525	0.0806892	0.069063	0.067881	0.0798908	0.0818197	0.087152	0.0635537	0.0796977	0.0902659	0.0429908	0.0812379	0.0470693	0.0884556	0.107554	0.0871713	0.0923444	0.0640845	0.0858924	0.0892032	0.0891072	0.089244	0.0592578	0.0883171	0.0421313	0.0884613	0.0955475	0.0291769	0.0613342	0.118465	0.0866825	0.0424206	0.0919203	0.0745537
Cy71_CD45_G04_S556_comb	T.cell	T.cell.CD8	CLS6	0.00603875	0.00917958	5.8863e-05	0.0327772	-0.0142311	-0.00316549	-0.017331	0.0149461	0.0139183	0.00269589	0.014982	-0.00615479	-0.00194947	0.00162661	0.0172877	0.000816813	-0.031972	0.0194259	0.00500748	-0.000442912	0.00207109	0.012042	0.00215457	-0.0112951	-0.000220093	0.000736789	-0.0158183	-0.00681718	0.00236342	-0.00488075	0.0194641	-0.036309	-0.0252616	0.0118261	-0.00424613	-0.0237797	0.000406701	0.00278172	-0.031814	0.0249399	0.0067616	-0.00824367	-0.0244509	-0.0259398	-0.0284528	0.00823654
Cy81_FNA_CD45_C02_S314_comb	Melanoma	CAF	CLS9	0.0327897	0.0235257	0.0336943	0.0321236	0.0260664	0.0377708	0.0283193	0.03258	0.0358852	0.0326012	0.0263498	0.0489481	0.0397897	0.0161068	0.0218456	0.0300142	0.0423829	0.0262782	0.0251409	0.0327626	0.0106325	0.022393	0.0512898	0.0605714	0.0203567	0.037688	0.018674	0.0402726	0.0324233	0.00898065	0.0207522	0.0643745	0.0261241	0.0168425	0.0336118	0.0532731	0.0470937	0.0193871	0.0621378	0.0175252	0.0414781	0.0409707	0.0655915	0.050395	0.0540287	0.0132388
Cy81_FNA_CD45_G05_S269_comb	T.cell	T.cell.CD8	CLS8	-0.013924	-0.0173623	-0.0254692	-0.0154286	-0.0274304	-0.0288593	-0.0257834	-0.023726	-0.0222656	-0.0194529	-0.0142516	-0.0258019	-0.0242158	-0.0193093	-0.0192176	-0.026076	-0.0360445	-0.0111103	-0.0147876	-0.025801	-0.0120433	-0.0254222	-0.0239692	-0.0316596	-0.0194448	-0.019617	-0.0217581	-0.0320943	-0.0262878	-0.0229698	-0.0238605	-0.040798	-0.0327925	-0.0235644	-0.0259255	-0.036421	-0.0224747	-0.021706	-0.0368982	-0.00502366	-0.0225964	-0.0270992	-0.0318525	-0.0372851	-0.0374165	-0.0223688
Cy81_FNA_CD45_H07_S283_comb	T.cell	T.cell	CLS2	-0.0581883	-0.0673392	-0.0675767	-0.0720469	-0.0598134	-0.0593608	-0.0542115	-0.0720304	-0.0652695	-0.0583375	-0.0704884	-0.058317	-0.0617516	-0.0606341	-0.0609295	-0.0599789	-0.0549436	-0.0649243	-0.0627841	-0.0677385	-0.0562247	-0.0686467	-0.0682702	-0.0589881	-0.0631753	-0.0621248	-0.0581081	-0.0596419	-0.0640825	-0.0705018	-0.0661786	-0.046722	-0.0568809	-0.0695003	-0.0648296	-0.0593074	-0.0638439	-0.0680748	-0.0467756	-0.0677024	-0.0688103	-0.0524739	-0.0655976	-0.0575756	-0.0492112	-0.06938
Cy81_Bulk_CD45_E01_S145_comb	Melanoma	CAF	CLS1	0.0314513	0.00175887	0.0184169	0.00911227	-0.00378707	0.0378527	0.0164962	0.0238522	0.0227527	0.0254352	0.000111333	0.0497316	0.0261619	-0.0112913	0.0130902	0.0290375	0.0362601	-0.012142	0.00825987	0.0167217	-0.0222322	0.000302425	0.0392877	0.0611829	-0.00560788	0.0211701	0.0176674	0.0291787	0.00999081	-0.0273565	-0.00775731	0.0758827	0.0243293	-0.0126786	0.00959228	0.0598496	0.0276424	0.00213334	0.0807299	-0.022856	0.0354194	0.0578986	0.0662697	0.049142	0.0643876	-0.0140808
Cy71_CD45_G10_S562_comb	T.cell	T.cell.CD8	CLS13	0.00866523	0.0171032	0.00837427	0.0264196	-0.00490169	0.00509407	-0.0102252	0.0208731	0.0150104	0.0102883	0.0197474	0.000524098	0.0017848	0.00605612	0.0246241	0.00850018	-0.0190564	0.0202724	0.0136241	0.00829863	0.00544345	0.0152738	0.00928575	-0.0116129	0.00965546	0.0131797	-0.00658576	0.00268137	0.0110187	0.00589211	0.0161094	-0.021243	-0.0103554	0.016604	0.00581931	-0.013045	0.0117792	0.00998464	-0.0205578	0.0292068	0.012458	-0.00339379	-0.0132255	-0.0112339	-0.01773	0.00462753
CY58_1_CD45_B05_S977_comb	T.cell	T.cell.CD8	CLS8	-0.027623	-0.0282744	-0.0410842	-0.0282166	-0.0372377	-0.0369282	-0.0363369	-0.0317045	-0.0265449	-0.0313863	-0.0299844	-0.0378948	-0.0393214	-0.0323945	-0.0272059	-0.0334859	-0.0487212	-0.0299144	-0.0341356	-0.0411785	-0.0264253	-0.0361414	-0.0387644	-0.0401662	-0.0273329	-0.0345003	-0.0383992	-0.0401099	-0.0417795	-0.040012	-0.0284448	-0.0526028	-0.0371054	-0.0322635	-0.0382739	-0.0405759	-0.039761	-0.0356112	-0.0394206	-0.0228739	-0.0319947	-0.0335843	-0.0433713	-0.0394684	-0.0428426	-0.0332847
[truncated: 4,175 more rows]
[truncated: 57 more columns]

## Sheet: Supplementary Data 7E
Supplementary Data 7E. Cell types enriched for cells expressing individual genes from top 10 modules. The enrichments were evaluated by Fisher’s Exact Test, and p-values were corrected by Benjamini-Hochberg False Discovery Rate (BH FDR).
[truncated: 19,676 more rows]
