# Supplementary material for: Network models of primary melanoma microenvironments identify key melanoma regulators underlying prognosis
Source: Nat Commun. 2021 Feb 22;12:1214. doi: 10.1038/s41467-021-21457-0 (PMC7900178; doi:10.1038/s41467-021-21457-0)
Supplement: Supplementary file 9 — Supplementary Data 8 [file 41467_2021_21457_MOESM9_ESM.xlsx]

## Sheet: Supplementary Data 8A
Supplementary Data 8A. Differentially expressed genes in siZNF180/siZNF347/siPPP1R2 compared to non-transfected control (NTC).
ID	logFC	AveExpr	t	P.Value	adj.P.Val	B	target.gene	DEG.ID	signature.id
ZNF347	-1.24216	2.70988	-45.8284	4.54167e-08	0.000922823	6.84698	ZNF347	DN	ZNF347-NTC_DN
SCG2	1.33769	3.60875	29.1502	4.90465e-07	0.00498288	6.04992	ZNF347	UP	ZNF347-NTC_UP
MATN2	0.598603	1.42706	23.8633	1.40056e-06	0.00734085	5.51941	ZNF347	UP	ZNF347-NTC_UP
B4GALT6	-0.622851	3.00565	-22.4731	1.91745e-06	0.00734085	5.33686	ZNF347	DN	ZNF347-NTC_DN
IL24	-0.645782	7.26416	-22.2922	2.00025e-06	0.00734085	5.31145	ZNF347	DN	ZNF347-NTC_DN
CXCL1	0.654046	4.31015	21.5176	2.40647e-06	0.00734085	5.19796	ZNF347	UP	ZNF347-NTC_UP
MIR6844	1.48326	0.64824	20.8165	2.86117e-06	0.00734085	5.08827	ZNF347	UP	ZNF347-NTC_UP
MIR6830	1.37346	0.490178	20.7762	2.89024e-06	0.00734085	5.08176	ZNF347	UP	ZNF347-NTC_UP
IL1A	0.770123	3.49182	20.059	3.47209e-06	0.00777701	4.96168	ZNF347	UP	ZNF347-NTC_UP
MIR328	1.31327	0.570539	19.6879	3.82746e-06	0.00777701	4.89637	ZNF347	UP	ZNF347-NTC_UP
OLFML2A	0.847514	2.28831	19.0073	4.59805e-06	0.00849343	4.77062	ZNF347	UP	ZNF347-NTC_UP
MIR766	1.003	0.25075	18.0828	5.96165e-06	0.0100946	4.58634	ZNF347	UP	ZNF347-NTC_UP
CDKN1A	0.718872	6.71142	17.0115	8.19061e-06	0.0113666	4.35124	ZNF347	UP	ZNF347-NTC_UP
NREP	0.512003	4.26133	16.5037	9.58677e-06	0.0113666	4.23088	ZNF347	UP	ZNF347-NTC_UP
SPARC	0.547036	8.51669	16.3301	1.01275e-05	0.0113666	4.18833	ZNF347	UP	ZNF347-NTC_UP
ZNF608	0.551612	1.67066	16.3112	1.01885e-05	0.0113666	4.18365	ZNF347	UP	ZNF347-NTC_UP
CHST3	0.549167	4.27647	16.1098	1.08669e-05	0.0113666	4.13324	ZNF347	UP	ZNF347-NTC_UP
HLA-DPA1	0.712511	4.16088	16.1075	1.08752e-05	0.0113666	4.13264	ZNF347	UP	ZNF347-NTC_UP
TGFBI	0.433912	9.26108	15.913	1.15821e-05	0.0113666	4.08298	ZNF347	UP	ZNF347-NTC_UP
IL1RAP	0.485473	3.40996	15.9033	1.16188e-05	0.0113666	4.08048	ZNF347	UP	ZNF347-NTC_UP
MME	-0.588194	4.62567	-15.7039	1.24041e-05	0.0113666	4.02848	ZNF347	DN	ZNF347-NTC_DN
HCP5	0.594127	1.5479	15.6572	1.25969e-05	0.0113666	4.01616	ZNF347	UP	ZNF347-NTC_UP
ADAM12	0.853236	3.612	15.394	1.37535e-05	0.0113666	3.94552	ZNF347	UP	ZNF347-NTC_UP
HLA-DOA	0.555492	1.31185	15.2768	1.43085e-05	0.0113666	3.91346	ZNF347	UP	ZNF347-NTC_UP
TXNIP	1.32882	3.80588	15.2677	1.43526e-05	0.0113666	3.91097	ZNF347	UP	ZNF347-NTC_UP
KDM5B	0.526884	4.31314	15.224	1.45671e-05	0.0113666	3.8989	ZNF347	UP	ZNF347-NTC_UP
FAM196B	-0.424265	3.2651	-15.1179	1.5104e-05	0.0113666	3.86939	ZNF347	DN	ZNF347-NTC_DN
CALB2	0.959765	3.99993	14.9323	1.61009e-05	0.0116841	3.81696	ZNF347	UP	ZNF347-NTC_UP
NEK7	-0.733748	5.09712	-14.6688	1.76534e-05	0.0123689	3.74077	ZNF347	DN	ZNF347-NTC_DN
CDH6	0.587344	0.730576	14.5074	1.86924e-05	0.0126604	3.69304	ZNF347	UP	ZNF347-NTC_UP
HLA-DPB1	0.719877	2.39431	14.3627	1.96858e-05	0.0129031	3.64957	ZNF347	UP	ZNF347-NTC_UP
BTG2	0.878052	2.82176	14.1081	2.15894e-05	0.0134063	3.57147	ZNF347	UP	ZNF347-NTC_UP
STC2	0.699198	5.53256	13.9826	2.2608e-05	0.0134063	3.53217	ZNF347	UP	ZNF347-NTC_UP
MMP14	0.596884	7.05582	13.9187	2.3149e-05	0.0134063	3.51195	ZNF347	UP	ZNF347-NTC_UP
ARF4	-0.544693	7.14114	-13.8897	2.33991e-05	0.0134063	3.50274	ZNF347	DN	ZNF347-NTC_DN
CD74	0.710736	8.61311	13.8271	2.39503e-05	0.0134063	3.48275	ZNF347	UP	ZNF347-NTC_UP
PTHLH	0.749411	2.75738	13.7392	2.4751e-05	0.0134063	3.45444	ZNF347	UP	ZNF347-NTC_UP
PSKH1	0.463008	2.71225	13.7048	2.50721e-05	0.0134063	3.44332	ZNF347	UP	ZNF347-NTC_UP
RGS14	0.615185	2.34657	13.629	2.57997e-05	0.0134416	3.41858	ZNF347	UP	ZNF347-NTC_UP
HLA-DRB1	0.625876	6.17158	13.4189	2.7948e-05	0.0140271	3.34904	ZNF347	UP	ZNF347-NTC_UP
HLA-DRA	0.714474	6.11318	13.3152	2.90873e-05	0.0140271	3.3141	ZNF347	UP	ZNF347-NTC_UP
SYNJ2	0.48074	4.49514	13.2574	2.9745e-05	0.0140271	3.29448	ZNF347	UP	ZNF347-NTC_UP
C19orf71	0.604109	5.73662	13.2267	3.01021e-05	0.0140271	3.284	ZNF347	UP	ZNF347-NTC_UP
MARCKSL1	0.389179	5.24968	13.1164	3.14273e-05	0.0140271	3.24605	ZNF347	UP	ZNF347-NTC_UP
SMOX	0.572148	2.8543	13.0607	3.21223e-05	0.0140271	3.22672	ZNF347	UP	ZNF347-NTC_UP
CDCA4	-0.471324	5.13246	-13.0394	3.23931e-05	0.0140271	3.21929	ZNF347	DN	ZNF347-NTC_DN
KIAA1217	0.684201	1.97813	13.0352	3.24462e-05	0.0140271	3.21784	ZNF347	UP	ZNF347-NTC_UP
CREB3L1	0.527767	1.33239	12.9121	3.40673e-05	0.0144211	3.17457	ZNF347	UP	ZNF347-NTC_UP
S100A10	0.506085	7.1713	12.7806	3.59072e-05	0.0146933	3.12768	ZNF347	UP	ZNF347-NTC_UP
HLA-DMA	0.573979	3.41061	12.6924	3.72061e-05	0.0146933	3.09587	ZNF347	UP	ZNF347-NTC_UP
COL5A2	0.530395	3.40782	12.6778	3.74273e-05	0.0146933	3.09055	ZNF347	UP	ZNF347-NTC_UP
LAMC1	0.525078	4.90423	12.6651	3.7621e-05	0.0146933	3.08592	ZNF347	UP	ZNF347-NTC_UP
HLA-DRB6	0.656845	5.45343	12.5511	3.94066e-05	0.0146933	3.04422	ZNF347	UP	ZNF347-NTC_UP
ABCA13	0.408572	0.933102	12.5099	4.00774e-05	0.0146933	3.02899	ZNF347	UP	ZNF347-NTC_UP
ADAMTS12	0.326341	2.95429	12.4936	4.03451e-05	0.0146933	3.02298	ZNF347	UP	ZNF347-NTC_UP
COL4A5	0.772336	2.98053	12.4846	4.04953e-05	0.0146933	3.01963	ZNF347	UP	ZNF347-NTC_UP
CADPS	0.49687	2.58188	12.3736	4.23923e-05	0.0151117	2.97819	ZNF347	UP	ZNF347-NTC_UP
TINAGL1	0.420066	3.70693	12.3196	4.33531e-05	0.0151878	2.95784	ZNF347	UP	ZNF347-NTC_UP
AASDHPPT	-0.63844	3.83127	-11.9943	4.97199e-05	0.0165853	2.8326	ZNF347	DN	ZNF347-NTC_DN
SERPINA5	0.433846	2.82654	11.9912	4.97871e-05	0.0165853	2.83136	ZNF347	UP	ZNF347-NTC_UP
MPP3	-0.317628	2.40302	-11.9802	5.00205e-05	0.0165853	2.82706	ZNF347	DN	ZNF347-NTC_DN
LINC00883	0.411867	2.53706	11.9529	5.06072e-05	0.0165853	2.81633	ZNF347	UP	ZNF347-NTC_UP
KNTC1	-0.288325	4.47939	-11.8827	5.21564e-05	0.0168217	2.78854	ZNF347	DN	ZNF347-NTC_DN
DKK1	-0.369319	6.42425	-11.7352	5.5593e-05	0.0176499	2.7295	ZNF347	DN	ZNF347-NTC_DN
SLMO1	-0.424184	1.1454	-11.6008	5.89626e-05	0.0182755	2.67479	ZNF347	DN	ZNF347-NTC_DN
NFKBIA	0.514098	5.18043	11.5812	5.94738e-05	0.0182755	2.66674	ZNF347	UP	ZNF347-NTC_UP
GDPGP1	-0.301173	1.57467	-11.5197	6.11138e-05	0.0182755	2.64135	ZNF347	DN	ZNF347-NTC_DN
HMGB1	-0.298052	6.79885	-11.5179	6.11611e-05	0.0182755	2.64062	ZNF347	DN	ZNF347-NTC_DN
ENOSF1	-0.288264	2.99064	-11.3116	6.70681e-05	0.0196986	2.55416	ZNF347	DN	ZNF347-NTC_DN
VGLL4	0.352588	4.49453	11.2442	6.91418e-05	0.0196986	2.52547	ZNF347	UP	ZNF347-NTC_UP
ATG13	-0.397981	4.09209	-11.2149	7.00671e-05	0.0196986	2.51292	ZNF347	DN	ZNF347-NTC_DN
CDIPT-AS1	0.351432	0.087858	11.2006	7.05227e-05	0.0196986	2.5068	ZNF347	UP	ZNF347-NTC_UP
MIR3940	-1.27615	0.851598	-11.1694	7.15335e-05	0.0196986	2.49335	ZNF347	DN	ZNF347-NTC_DN
HLA-B	0.468938	4.81586	11.163	7.17405e-05	0.0196986	2.49062	ZNF347	UP	ZNF347-NTC_UP
SLC44A1	-0.340602	4.44403	-11.0278	7.63312e-05	0.0205755	2.43182	ZNF347	DN	ZNF347-NTC_DN
CBLB	0.515011	2.4743	10.9863	7.78121e-05	0.0205755	2.41355	ZNF347	UP	ZNF347-NTC_UP
DUSP4	0.3454	4.5761	10.9577	7.88484e-05	0.0205755	2.40096	ZNF347	UP	ZNF347-NTC_UP
USP53	0.358026	4.0753	10.954	7.89846e-05	0.0205755	2.39932	ZNF347	UP	ZNF347-NTC_UP
KRT80	0.360094	5.62382	10.8615	8.24661e-05	0.0212033	2.35818	ZNF347	UP	ZNF347-NTC_UP
ITGA2	0.45839	3.77217	10.8353	8.34817e-05	0.0212033	2.34648	ZNF347	UP	ZNF347-NTC_UP
RAB31	0.397946	4.50387	10.7391	8.73506e-05	0.0213521	2.3031	ZNF347	UP	ZNF347-NTC_UP
JARID2	0.45368	4.44092	10.7372	8.74298e-05	0.0213521	2.30223	ZNF347	UP	ZNF347-NTC_UP
NEFL	0.747035	2.65232	10.7352	8.75128e-05	0.0213521	2.30132	ZNF347	UP	ZNF347-NTC_UP
EPAS1	0.708074	2.78212	10.7067	8.87048e-05	0.0213521	2.28833	ZNF347	UP	ZNF347-NTC_UP
ARHGEF4	0.36003	2.77199	10.6921	8.93216e-05	0.0213521	2.28168	ZNF347	UP	ZNF347-NTC_UP
COL18A1	0.635564	4.62385	10.6493	9.11557e-05	0.0215371	2.26214	ZNF347	UP	ZNF347-NTC_UP
FAIM3	-0.536642	4.91322	-10.5966	9.34803e-05	0.0218325	2.2379	ZNF347	DN	ZNF347-NTC_DN
SEMA4B	0.70148	2.26873	10.5306	9.64913e-05	0.0219323	2.20732	ZNF347	UP	ZNF347-NTC_UP
UBE2MP1	-1.61864	2.20345	-10.5237	9.68132e-05	0.0219323	2.2041	ZNF347	DN	ZNF347-NTC_DN
CHIC1	-0.302034	2.33981	-10.5165	9.71457e-05	0.0219323	2.20079	ZNF347	DN	ZNF347-NTC_DN
TNC	0.495071	7.23936	10.4086	0.000102361	0.0228558	2.15019	ZNF347	UP	ZNF347-NTC_UP
2019-09-15	-0.337732	6.82662	-10.3859	0.000103498	0.0228585	2.13948	ZNF347	DN	ZNF347-NTC_DN
SERPINH1	0.378661	6.34164	10.3628	0.000104672	0.0228691	2.12853	ZNF347	UP	ZNF347-NTC_UP
BTN3A1	0.342877	3.11585	10.339	0.000105899	0.022891	2.11722	ZNF347	UP	ZNF347-NTC_UP
C12orf75	-0.398472	5.87917	-10.2962	0.000108147	0.0229937	2.0968	ZNF347	DN	ZNF347-NTC_DN
HLA-E	0.373994	3.72629	10.274	0.000109333	0.0229937	2.08618	ZNF347	UP	ZNF347-NTC_UP
CD24	0.602035	4.59157	10.2578	0.000110212	0.0229937	2.07839	ZNF347	UP	ZNF347-NTC_UP
PODXL2	0.656017	3.54957	10.2345	0.000111486	0.0229937	2.06719	ZNF347	UP	ZNF347-NTC_UP
HLA-DQB1	0.791842	3.67119	10.223	0.000112119	0.0229937	2.06167	ZNF347	UP	ZNF347-NTC_UP
DACT1	0.518658	2.26837	10.1873	0.000114125	0.0229937	2.04437	ZNF347	UP	ZNF347-NTC_UP
CXCL8	0.727551	4.89022	10.1843	0.000114295	0.0229937	2.04292	ZNF347	UP	ZNF347-NTC_UP
ALDH1A3	0.335652	8.43873	10.1565	0.000115885	0.0230407	2.02943	ZNF347	UP	ZNF347-NTC_UP
FAM210B	0.304925	4.68658	10.1129	0.000118434	0.0230407	2.00816	ZNF347	UP	ZNF347-NTC_UP
IRGQ	0.282831	3.70849	10.0909	0.000119741	0.0230407	1.99741	ZNF347	UP	ZNF347-NTC_UP
CIITA	0.616651	3.95429	10.0745	0.00012073	0.0230407	1.98936	ZNF347	UP	ZNF347-NTC_UP
PANK3	-0.389816	5.89145	-10.037	0.000123028	0.0230407	1.97088	ZNF347	DN	ZNF347-NTC_DN
FDXR	0.472425	2.32571	10.0338	0.000123223	0.0230407	1.96933	ZNF347	UP	ZNF347-NTC_UP
PTX3	0.575116	3.06136	10.0225	0.000123926	0.0230407	1.96375	ZNF347	UP	ZNF347-NTC_UP
NACC2	0.368088	3.61668	10.0215	0.000123992	0.0230407	1.96322	ZNF347	UP	ZNF347-NTC_UP
GPR176	-0.358063	4.22915	-9.98534	0.000126273	0.0230407	1.94532	ZNF347	DN	ZNF347-NTC_DN
MCL1	-0.27119	7.47377	-9.9814	0.000126526	0.0230407	1.94337	ZNF347	DN	ZNF347-NTC_DN
AHNAK2	0.470293	5.34651	9.97397	0.000127002	0.0230407	1.93967	ZNF347	UP	ZNF347-NTC_UP
NPBWR1	0.819734	0.573334	9.92961	0.000129891	0.0233135	1.91756	ZNF347	UP	ZNF347-NTC_UP
LRRC17	0.53482	0.474208	9.89981	0.000131877	0.0233135	1.90262	ZNF347	UP	ZNF347-NTC_UP
NARS	-0.267484	6.82517	-9.89875	0.000131948	0.0233135	1.90209	ZNF347	DN	ZNF347-NTC_DN
COL5A1	0.480221	3.41781	9.87733	0.000133397	0.0233664	1.89133	ZNF347	UP	ZNF347-NTC_UP
ETS1	0.293437	4.96646	9.82571	0.000136969	0.0236617	1.86527	ZNF347	UP	ZNF347-NTC_UP
THSD4	0.305452	3.03044	9.81941	0.000137412	0.0236617	1.86208	ZNF347	UP	ZNF347-NTC_UP
PWARSN	-0.755247	2.29081	-9.79135	0.000139409	0.0238038	1.84784	ZNF347	DN	ZNF347-NTC_DN
ECE1	0.469945	3.82638	9.75147	0.000142306	0.0239847	1.82751	ZNF347	UP	ZNF347-NTC_UP
AXL	-0.297199	8.26836	-9.73334	0.000143646	0.0239847	1.81823	ZNF347	DN	ZNF347-NTC_DN
MYOF	0.331401	6.38575	9.72846	0.00014401	0.0239847	1.81573	ZNF347	UP	ZNF347-NTC_UP
SLC35F1	0.36759	2.75369	9.68732	0.000147116	0.0242072	1.79459	ZNF347	UP	ZNF347-NTC_UP
KLC4	0.270825	2.1606	9.67933	0.000147728	0.0242072	1.79048	ZNF347	UP	ZNF347-NTC_UP
TANGO2	0.391062	2.74362	9.60681	0.000153427	0.0249398	1.75292	ZNF347	UP	ZNF347-NTC_UP
TUBB3	0.455777	5.89612	9.56178	0.000157096	0.0251779	1.72942	ZNF347	UP	ZNF347-NTC_UP
PRTFDC1	-0.4426	4.54309	-9.55847	0.00015737	0.0251779	1.72769	ZNF347	DN	ZNF347-NTC_DN
SBDSP1	-0.307659	3.44059	-9.5151	0.000161009	0.0255589	1.70493	ZNF347	DN	ZNF347-NTC_DN
ZNF365	0.299435	2.7567	9.46694	0.000165167	0.0256938	1.67951	ZNF347	UP	ZNF347-NTC_UP
NTN4	0.632729	3.67146	9.46402	0.000165424	0.0256938	1.67797	ZNF347	UP	ZNF347-NTC_UP
APOL6	0.268081	2.34818	9.46142	0.000165652	0.0256938	1.67659	ZNF347	UP	ZNF347-NTC_UP
CENPC	-0.254648	3.30827	-9.40678	0.000170542	0.0258148	1.64754	ZNF347	DN	ZNF347-NTC_DN
MIR3652	0.420761	5.62956	9.39458	0.000171656	0.0258148	1.64104	ZNF347	UP	ZNF347-NTC_UP
BIRC3	0.382081	2.16168	9.37254	0.000173692	0.0258148	1.62924	ZNF347	UP	ZNF347-NTC_UP
CYP51A1	-0.253155	4.78496	-9.37042	0.000173889	0.0258148	1.62811	ZNF347	DN	ZNF347-NTC_DN
APOF	0.319878	0.195106	9.3576	0.000175088	0.0258148	1.62123	ZNF347	UP	ZNF347-NTC_UP
SEMA3A	0.527032	2.82348	9.35668	0.000175175	0.0258148	1.62074	ZNF347	UP	ZNF347-NTC_UP
F11R	0.613963	2.73484	9.35507	0.000175326	0.0258148	1.61988	ZNF347	UP	ZNF347-NTC_UP
NADK2	-0.457338	2.59319	-9.33309	0.000177408	0.0259335	1.60806	ZNF347	DN	ZNF347-NTC_DN
MAD2L1	-0.324358	5.63241	-9.30258	0.000180346	0.0259752	1.59161	ZNF347	DN	ZNF347-NTC_DN
SMPD1	0.356542	4.47642	9.29619	0.000180968	0.0259752	1.58815	ZNF347	UP	ZNF347-NTC_UP
SUCLG2	-0.286339	5.21017	-9.28697	0.000181872	0.0259752	1.58316	ZNF347	DN	ZNF347-NTC_DN
TMEM63B	0.347237	4.00787	9.26238	0.000184305	0.0259752	1.56982	ZNF347	UP	ZNF347-NTC_UP
AK5	-0.390456	0.981263	-9.24891	0.000185655	0.0259752	1.5625	ZNF347	DN	ZNF347-NTC_DN
TUBA1A	0.244908	7.66013	9.23876	0.000186679	0.0259752	1.55698	ZNF347	UP	ZNF347-NTC_UP
SCN9A	0.356461	0.652789	9.23338	0.000187225	0.0259752	1.55404	ZNF347	UP	ZNF347-NTC_UP
CCDC157	0.35079	1.75431	9.22655	0.000187921	0.0259752	1.55032	ZNF347	UP	ZNF347-NTC_UP
FAM122B	-0.340003	2.59029	-9.18218	0.000192515	0.0262279	1.52604	ZNF347	DN	ZNF347-NTC_DN
TBC1D2	0.427312	2.63145	9.16291	0.000194551	0.0262279	1.51546	ZNF347	UP	ZNF347-NTC_UP
RAB5C	-0.447164	5.81201	-9.15721	0.000195158	0.0262279	1.51232	ZNF347	DN	ZNF347-NTC_DN
IL4R	0.500059	1.91687	9.15352	0.000195552	0.0262279	1.51029	ZNF347	UP	ZNF347-NTC_UP
TMEM132A	0.408123	4.03748	9.1358	0.000197459	0.0262279	1.50053	ZNF347	UP	ZNF347-NTC_UP
CALML4	-0.330275	2.31486	-9.13361	0.000197696	0.0262279	1.49932	ZNF347	DN	ZNF347-NTC_DN
PPT2	-0.296431	1.8991	-9.09266	0.000202194	0.0262279	1.47665	ZNF347	DN	ZNF347-NTC_DN
PTPRK	0.380127	4.27041	9.09218	0.000202247	0.0262279	1.47638	ZNF347	UP	ZNF347-NTC_UP
RPLP0P2	0.369474	0.806507	9.07564	0.000204098	0.0262279	1.46719	ZNF347	UP	ZNF347-NTC_UP
C16orf52	-0.623803	2.76063	-9.05687	0.000206222	0.0262279	1.45675	ZNF347	DN	ZNF347-NTC_DN
TFPI2	-0.468789	2.84107	-9.05663	0.00020625	0.0262279	1.45661	ZNF347	DN	ZNF347-NTC_DN
LOC100093631	0.214257	3.8722	9.05284	0.000206682	0.0262279	1.4545	ZNF347	UP	ZNF347-NTC_UP
GADD45A	0.615972	5.79445	9.04005	0.000208148	0.0262279	1.44736	ZNF347	UP	ZNF347-NTC_UP
GTF2IP1	0.214213	3.87693	9.025	0.00020989	0.0262279	1.43895	ZNF347	UP	ZNF347-NTC_UP
BMP1	0.42177	3.4373	9.01908	0.000210579	0.0262279	1.43563	ZNF347	UP	ZNF347-NTC_UP
DAG1	0.421643	4.84591	9.01465	0.000211098	0.0262279	1.43315	ZNF347	UP	ZNF347-NTC_UP
OAS1	0.530504	0.750586	9.00958	0.000211692	0.0262279	1.43031	ZNF347	UP	ZNF347-NTC_UP
TAP1	0.351923	1.88568	8.97759	0.000215489	0.0264413	1.41233	ZNF347	UP	ZNF347-NTC_UP
LIPA	0.313592	4.79174	8.91585	0.000223048	0.0264413	1.37743	ZNF347	UP	ZNF347-NTC_UP
HLA-DRB5	0.644903	6.47411	8.91529	0.000223118	0.0264413	1.37711	ZNF347	UP	ZNF347-NTC_UP
TP53INP1	0.634096	2.80303	8.90795	0.000224038	0.0264413	1.37294	ZNF347	UP	ZNF347-NTC_UP
NCK2	0.295028	4.81952	8.89346	0.000225866	0.0264413	1.3647	ZNF347	UP	ZNF347-NTC_UP
LIMA1	0.353333	5.79356	8.88814	0.000226542	0.0264413	1.36167	ZNF347	UP	ZNF347-NTC_UP
DDX18	-0.383904	5.99417	-8.87697	0.000227968	0.0264413	1.35531	ZNF347	DN	ZNF347-NTC_DN
GLG1	0.210859	4.48296	8.87601	0.000228091	0.0264413	1.35476	ZNF347	UP	ZNF347-NTC_UP
FBXL20	0.212739	2.50275	8.87356	0.000228405	0.0264413	1.35337	ZNF347	UP	ZNF347-NTC_UP
HMMR	-0.328501	4.24174	-8.86218	0.000229873	0.0264413	1.34687	ZNF347	DN	ZNF347-NTC_DN
SLFN5	0.445644	3.86044	8.85848	0.000230353	0.0264413	1.34475	ZNF347	UP	ZNF347-NTC_UP
FUT8	0.375067	3.67715	8.84973	0.000231492	0.0264413	1.33975	ZNF347	UP	ZNF347-NTC_UP
LPHN3	0.557199	2.08002	8.8278	0.000234375	0.0264413	1.32717	ZNF347	UP	ZNF347-NTC_UP
PRKAA1	-0.325916	4.62298	-8.8235	0.000234946	0.0264413	1.32471	ZNF347	DN	ZNF347-NTC_DN
KIF13A	0.310877	4.95572	8.82033	0.000235367	0.0264413	1.32289	ZNF347	UP	ZNF347-NTC_UP
PLD3	0.590179	3.72139	8.81843	0.00023562	0.0264413	1.3218	ZNF347	UP	ZNF347-NTC_UP
RYR2	0.333869	0.393993	8.81018	0.000236722	0.0264413	1.31705	ZNF347	UP	ZNF347-NTC_UP
HEG1	0.382953	4.76715	8.80932	0.000236838	0.0264413	1.31656	ZNF347	UP	ZNF347-NTC_UP
CCDC80	-0.418607	2.9894	-8.79158	0.00023923	0.0264485	1.30634	ZNF347	DN	ZNF347-NTC_DN
CTTN	0.259649	6.45098	8.78955	0.000239506	0.0264485	1.30517	ZNF347	UP	ZNF347-NTC_UP
PYGB	0.280406	6.72267	8.75867	0.000243746	0.0267364	1.28732	ZNF347	UP	ZNF347-NTC_UP
LTBP1	0.549079	2.86946	8.75148	0.000244745	0.0267364	1.28316	ZNF347	UP	ZNF347-NTC_UP
CRISPLD2	0.936167	1.18444	8.74183	0.000246095	0.0267401	1.27756	ZNF347	UP	ZNF347-NTC_UP
SLC25A23	0.351803	2.2503	8.72882	0.000247927	0.0267958	1.27001	ZNF347	UP	ZNF347-NTC_UP
UBB	-0.21817	7.07034	-8.71914	0.000249302	0.0268019	1.26437	ZNF347	DN	ZNF347-NTC_DN
PLK3	0.433747	3.38906	8.66392	0.000257315	0.0274609	1.23212	ZNF347	UP	ZNF347-NTC_UP
JAG1	0.588003	2.9603	8.65839	0.000258135	0.0274609	1.22888	ZNF347	UP	ZNF347-NTC_UP
HMGB2	-0.421627	6.77043	-8.64506	0.000260122	0.0275282	1.22105	ZNF347	DN	ZNF347-NTC_DN
FOSL2	0.422768	5.44377	8.62711	0.000262825	0.027588	1.21049	ZNF347	UP	ZNF347-NTC_UP
FZD5	0.252653	1.60029	8.61952	0.00026398	0.027588	1.20602	ZNF347	UP	ZNF347-NTC_UP
ATF3	0.530569	1.39949	8.6068	0.000265925	0.027588	1.19851	ZNF347	UP	ZNF347-NTC_UP
SEMA3C	0.384592	5.07376	8.59699	0.000267439	0.027588	1.19271	ZNF347	UP	ZNF347-NTC_UP
RUNX2	0.393588	2.57533	8.59675	0.000267476	0.027588	1.19257	ZNF347	UP	ZNF347-NTC_UP
SDC2	0.427145	1.14525	8.58774	0.000268873	0.0275921	1.18725	ZNF347	UP	ZNF347-NTC_UP
TFAM	-0.398577	4.81192	-8.56054	0.000273148	0.0278899	1.17112	ZNF347	DN	ZNF347-NTC_DN
HIST3H2A	-0.402013	5.22879	-8.55015	0.000274803	0.0278918	1.16494	ZNF347	DN	ZNF347-NTC_DN
PMEPA1	0.292099	6.18435	8.52181	0.000279374	0.0278918	1.14805	ZNF347	UP	ZNF347-NTC_UP
HLA-DQA1	0.819154	4.53584	8.51239	0.000280913	0.0278918	1.14242	ZNF347	UP	ZNF347-NTC_UP
FBF1	0.415816	1.62096	8.51137	0.000281081	0.0278918	1.14181	ZNF347	UP	ZNF347-NTC_UP
LURAP1L	0.479034	3.2377	8.50461	0.000282192	0.0278918	1.13777	ZNF347	UP	ZNF347-NTC_UP
IRS2	0.448531	2.69268	8.4891	0.000284763	0.0278918	1.12847	ZNF347	UP	ZNF347-NTC_UP
CCNA2	-0.442381	5.7489	-8.48788	0.000284967	0.0278918	1.12774	ZNF347	DN	ZNF347-NTC_DN
ARL4C	0.292562	6.42341	8.47856	0.000286526	0.0278918	1.12215	ZNF347	UP	ZNF347-NTC_UP
MDM2	0.311518	5.15847	8.47271	0.000287508	0.0278918	1.11864	ZNF347	UP	ZNF347-NTC_UP
GIMD1	0.227622	0.0569054	8.45453	0.000290592	0.0278918	1.1077	ZNF347	UP	ZNF347-NTC_UP
ABLIM3	0.354138	4.65928	8.45333	0.000290797	0.0278918	1.10697	ZNF347	UP	ZNF347-NTC_UP
FKBP9	0.379757	4.23774	8.45259	0.000290923	0.0278918	1.10653	ZNF347	UP	ZNF347-NTC_UP
CXCL5	0.457706	1.58411	8.45207	0.000291011	0.0278918	1.10622	ZNF347	UP	ZNF347-NTC_UP
TRIM2	0.340521	3.07365	8.42371	0.000295907	0.0280253	1.08909	ZNF347	UP	ZNF347-NTC_UP
LOC102724814	0.34352	2.48119	8.41764	0.000296967	0.0280253	1.08542	ZNF347	UP	ZNF347-NTC_UP
FAM214B	0.520829	3.70703	8.41433	0.000297546	0.0280253	1.08342	ZNF347	UP	ZNF347-NTC_UP
PIK3R3	0.48183	3.46013	8.41219	0.000297922	0.0280253	1.08213	ZNF347	UP	ZNF347-NTC_UP
IFFO2	0.224048	4.32353	8.3952	0.000300925	0.0281774	1.07182	ZNF347	UP	ZNF347-NTC_UP
GALNT7	0.300554	4.90956	8.37296	0.00030491	0.0284195	1.0583	ZNF347	UP	ZNF347-NTC_UP
PBXIP1	0.331573	4.38677	8.36347	0.000306629	0.0284493	1.05252	ZNF347	UP	ZNF347-NTC_UP
SNRPD1	-0.256225	5.82298	-8.35556	0.000308071	0.0284531	1.0477	ZNF347	DN	ZNF347-NTC_DN
ITGA5	0.362561	6.51057	8.3478	0.000309493	0.0284552	1.04296	ZNF347	UP	ZNF347-NTC_UP
KLF10	0.313399	3.67518	8.32369	0.000313961	0.0287359	1.02821	ZNF347	UP	ZNF347-NTC_UP
IFITM10	0.650017	2.04798	8.30373	0.000317717	0.0289343	1.01597	ZNF347	UP	ZNF347-NTC_UP
PRICKLE2	0.36509	2.07466	8.29473	0.000319429	0.0289343	1.01043	ZNF347	UP	ZNF347-NTC_UP
SMIM19	0.501534	2.6167	8.28964	0.0003204	0.0289343	1.0073	ZNF347	UP	ZNF347-NTC_UP
PICK1	0.434603	3.47451	8.27905	0.000322435	0.0289892	1.00078	ZNF347	UP	ZNF347-NTC_UP
CLDN4	0.325872	5.01618	8.26121	0.000325898	0.0290864	0.989768	ZNF347	UP	ZNF347-NTC_UP
NADSYN1	0.407913	3.9301	8.25874	0.000326379	0.0290864	0.988246	ZNF347	UP	ZNF347-NTC_UP
DNAJC12	0.217677	0.602203	8.24496	0.00032909	0.0291549	0.979717	ZNF347	UP	ZNF347-NTC_UP
RBMS2	0.213478	3.19645	8.23344	0.000331374	0.0291549	0.972582	ZNF347	UP	ZNF347-NTC_UP
MXD4	0.389683	3.24925	8.21931	0.000334202	0.0291549	0.963814	ZNF347	UP	ZNF347-NTC_UP
PAQR3	-0.288636	5.01587	-8.21591	0.000334887	0.0291549	0.961698	ZNF347	DN	ZNF347-NTC_DN
LMNA	0.300458	7.36432	8.21263	0.000335549	0.0291549	0.959661	ZNF347	UP	ZNF347-NTC_UP
P4HTM	0.343371	3.40148	8.20148	0.000337812	0.0291549	0.952723	ZNF347	UP	ZNF347-NTC_UP
MSMO1	-0.24029	5.62502	-8.19888	0.000338341	0.0291549	0.951105	ZNF347	DN	ZNF347-NTC_DN
RASEF	0.337561	0.414829	8.19748	0.000338627	0.0291549	0.950235	ZNF347	UP	ZNF347-NTC_UP
CRLF3	-0.21954	4.14561	-8.16838	0.000344635	0.029367	0.932065	ZNF347	DN	ZNF347-NTC_DN
PLXNB2	0.470386	4.5407	8.16397	0.000345556	0.029367	0.929308	ZNF347	UP	ZNF347-NTC_UP
ZDHHC11	0.41735	0.803425	8.1593	0.000346534	0.029367	0.926386	ZNF347	UP	ZNF347-NTC_UP
AP3M1	-0.24791	4.50044	-8.15242	0.000347982	0.029367	0.922075	ZNF347	DN	ZNF347-NTC_DN
KIAA1755	-0.540849	1.49463	-8.14218	0.00035015	0.029367	0.915653	ZNF347	DN	ZNF347-NTC_DN
TCN2	0.490111	2.61218	8.13789	0.000351063	0.029367	0.912962	ZNF347	UP	ZNF347-NTC_UP
LUZP6	-0.340541	6.28973	-8.13045	0.000352652	0.029367	0.90829	ZNF347	DN	ZNF347-NTC_DN
MTPN	-0.340541	6.28973	-8.13045	0.000352652	0.029367	0.90829	ZNF347	DN	ZNF347-NTC_DN
PTPDC1	-0.445758	2.72655	-8.12027	0.000354843	0.0294288	0.901881	ZNF347	DN	ZNF347-NTC_DN
ANKRD52	0.446774	4.29532	8.08834	0.000361814	0.029821	0.881745	ZNF347	UP	ZNF347-NTC_UP
PRRG1	0.260557	2.60683	8.08033	0.000363588	0.029821	0.876679	ZNF347	UP	ZNF347-NTC_UP
DCBLD1	0.742897	3.41961	8.07497	0.000364782	0.029821	0.873285	ZNF347	UP	ZNF347-NTC_UP
C3orf84	0.213164	0.074589	8.05686	0.000368846	0.029821	0.861806	ZNF347	UP	ZNF347-NTC_UP
HMGB3	-0.242048	4.83156	-8.05008	0.000370382	0.029821	0.8575	ZNF347	DN	ZNF347-NTC_DN
PSG5	-0.436758	1.91854	-8.03502	0.000373819	0.029821	0.847922	ZNF347	DN	ZNF347-NTC_DN
ATAD5	-0.280111	3.56908	-8.0336	0.000374145	0.029821	0.84702	ZNF347	DN	ZNF347-NTC_DN
UBE2V2	-0.38407	5.0067	-8.02426	0.000376297	0.029821	0.841071	ZNF347	DN	ZNF347-NTC_DN
PRKCD	0.235301	3.56596	8.02138	0.000376963	0.029821	0.839237	ZNF347	UP	ZNF347-NTC_UP
UACA	0.290073	3.90719	8.0131	0.000378888	0.029821	0.833953	ZNF347	UP	ZNF347-NTC_UP
GBP1	0.463127	3.73203	8.00956	0.000379714	0.029821	0.831694	ZNF347	UP	ZNF347-NTC_UP
KIRREL	0.255841	5.19462	8.00536	0.000380699	0.029821	0.829008	ZNF347	UP	ZNF347-NTC_UP
TPP1	0.323014	3.63907	8.00323	0.0003812	0.029821	0.827644	ZNF347	UP	ZNF347-NTC_UP
DEK	-0.276832	7.11697	-7.99548	0.000383024	0.029821	0.822689	ZNF347	DN	ZNF347-NTC_DN
SHC4	0.671354	1.86879	7.99235	0.000383764	0.029821	0.820685	ZNF347	UP	ZNF347-NTC_UP
CLSTN3	0.48398	2.84458	7.99234	0.000383766	0.029821	0.820679	ZNF347	UP	ZNF347-NTC_UP
ARHGEF9	0.210469	2.50228	7.98915	0.000384522	0.029821	0.818639	ZNF347	UP	ZNF347-NTC_UP
ULK1	0.378118	2.13732	7.94749	0.000394556	0.0304828	0.791884	ZNF347	UP	ZNF347-NTC_UP
DCLRE1C	-0.238379	3.06739	-7.93823	0.000396828	0.0305422	0.785917	ZNF347	DN	ZNF347-NTC_DN
GOLGA7B	0.365236	1.2197	7.92523	0.000400045	0.0306736	0.777525	ZNF347	UP	ZNF347-NTC_UP
MXD1	0.530434	2.00611	7.8955	0.000407515	0.0310314	0.758284	ZNF347	UP	ZNF347-NTC_UP
LGALS3	0.347568	3.61989	7.89451	0.000407766	0.0310314	0.757644	ZNF347	UP	ZNF347-NTC_UP
SH3BP4	0.295644	5.78239	7.87805	0.000411975	0.0312348	0.746956	ZNF347	UP	ZNF347-NTC_UP
AOX1	-0.449145	3.75966	-7.8664	0.000414987	0.0312805	0.739374	ZNF347	DN	ZNF347-NTC_DN
HELLS	-0.391364	4.58728	-7.8559	0.000417721	0.0312805	0.732535	ZNF347	DN	ZNF347-NTC_DN
IDI1	-0.284395	5.94093	-7.84977	0.000419329	0.0312805	0.728534	ZNF347	DN	ZNF347-NTC_DN
RPIA	-0.543848	3.18397	-7.83757	0.000422548	0.0312805	0.720569	ZNF347	DN	ZNF347-NTC_DN
GAP43	0.853303	2.07624	7.83504	0.00042322	0.0312805	0.718913	ZNF347	UP	ZNF347-NTC_UP
TRAM2-AS1	0.30256	1.37479	7.82619	0.000425576	0.0312805	0.713129	ZNF347	UP	ZNF347-NTC_UP
PRKCA	0.293203	3.78724	7.82393	0.000426182	0.0312805	0.711647	ZNF347	UP	ZNF347-NTC_UP
KIF13B	0.290467	2.99051	7.82184	0.00042674	0.0312805	0.710282	ZNF347	UP	ZNF347-NTC_UP
PTPRU	0.530251	1.99312	7.81401	0.000428848	0.0312805	0.705147	ZNF347	UP	ZNF347-NTC_UP
SLC1A3	-0.222397	2.37049	-7.81095	0.000429673	0.0312805	0.703144	ZNF347	DN	ZNF347-NTC_DN
DAAM1	0.379441	2.35775	7.80649	0.00043088	0.0312805	0.700218	ZNF347	UP	ZNF347-NTC_UP
HMGN4	-0.416204	6.31463	-7.79213	0.000434796	0.0312805	0.690784	ZNF347	DN	ZNF347-NTC_DN
NINJ1	0.22163	4.95898	7.78371	0.000437113	0.0312805	0.685241	ZNF347	UP	ZNF347-NTC_UP
LOC399815	-0.360584	1.22683	-7.78361	0.000437139	0.0312805	0.685178	ZNF347	DN	ZNF347-NTC_DN
NFIB	-0.334773	2.84204	-7.78122	0.000437801	0.0312805	0.683599	ZNF347	DN	ZNF347-NTC_DN
DPY30	-0.319011	5.22854	-7.77307	0.000440058	0.0312805	0.678235	ZNF347	DN	ZNF347-NTC_DN
PGPEP1	0.354611	3.81335	7.77181	0.00044041	0.0312805	0.677401	ZNF347	UP	ZNF347-NTC_UP
PLEKHG4B	0.307903	1.8449	7.76657	0.00044187	0.0312805	0.673948	ZNF347	UP	ZNF347-NTC_UP
SNORD114-23	-1.09356	0.410084	-7.74476	0.000448013	0.0312805	0.659535	ZNF347	DN	ZNF347-NTC_DN
SKA3	-0.393347	4.69156	-7.73707	0.000450205	0.0312805	0.654439	ZNF347	DN	ZNF347-NTC_DN
FGF6	0.201944	0.050486	7.73512	0.00045076	0.0312805	0.653152	ZNF347	UP	ZNF347-NTC_UP
GOLGA3	0.247841	4.77096	7.73414	0.000451042	0.0312805	0.652498	ZNF347	UP	ZNF347-NTC_UP
HHEX	-0.320621	3.66698	-7.7303	0.000452142	0.0312805	0.649954	ZNF347	DN	ZNF347-NTC_DN
IFT80	-0.241677	3.34457	-7.71957	0.000455233	0.0312805	0.642838	ZNF347	DN	ZNF347-NTC_DN
SDC3	0.451358	2.81709	7.70925	0.000458232	0.0312805	0.635977	ZNF347	UP	ZNF347-NTC_UP
DCAKD	0.534638	2.86395	7.70783	0.000458646	0.0312805	0.635032	ZNF347	UP	ZNF347-NTC_UP
IL17RE	-0.308416	0.530612	-7.69635	0.000462011	0.0312805	0.627392	ZNF347	DN	ZNF347-NTC_DN
GPR56	0.531781	5.30759	7.696	0.000462115	0.0312805	0.627156	ZNF347	UP	ZNF347-NTC_UP
GPR75	-0.395152	1.76189	-7.69441	0.000462581	0.0312805	0.626103	ZNF347	DN	ZNF347-NTC_DN
BIRC5	-0.253739	5.85131	-7.69205	0.00046328	0.0312805	0.624525	ZNF347	DN	ZNF347-NTC_DN
RAET1G	0.447416	0.466958	7.69113	0.00046355	0.0312805	0.623917	ZNF347	UP	ZNF347-NTC_UP
C15orf39	0.405496	2.57866	7.69101	0.000463586	0.0312805	0.623835	ZNF347	UP	ZNF347-NTC_UP
TNFAIP3	0.515614	1.41517	7.6851	0.000465338	0.0312805	0.61989	ZNF347	UP	ZNF347-NTC_UP
C11orf94	1.2655	1.95249	7.6843	0.000465575	0.0312805	0.619359	ZNF347	UP	ZNF347-NTC_UP
RAP2C	-0.536074	3.68398	-7.68133	0.000466459	0.0312805	0.617375	ZNF347	DN	ZNF347-NTC_DN
GSN	0.457878	4.58682	7.63662	0.000479997	0.0320824	0.587444	ZNF347	UP	ZNF347-NTC_UP
TSC22D2	0.22176	4.14361	7.6269	0.000483	0.0321474	0.580915	ZNF347	UP	ZNF347-NTC_UP
IRF1	0.220845	3.29702	7.62325	0.000484133	0.0321474	0.57846	ZNF347	UP	ZNF347-NTC_UP
MAPK9	-0.261733	3.23189	-7.61149	0.000487809	0.0322022	0.570539	ZNF347	DN	ZNF347-NTC_DN
RRM2	-0.217554	6.2512	-7.60701	0.000489217	0.0322022	0.567521	ZNF347	DN	ZNF347-NTC_DN
RPP30	-0.28854	3.50937	-7.60543	0.000489713	0.0322022	0.56646	ZNF347	DN	ZNF347-NTC_DN
NEK2	-0.437189	3.34042	-7.59092	0.000494314	0.0322433	0.556661	ZNF347	DN	ZNF347-NTC_DN
CEP250	0.407383	4.74511	7.58145	0.000497342	0.0322433	0.550261	ZNF347	UP	ZNF347-NTC_UP
TCN1	0.558915	1.45205	7.57242	0.000500252	0.0322433	0.544147	ZNF347	UP	ZNF347-NTC_UP
LOC102723859	0.283613	1.31325	7.5617	0.00050373	0.0322433	0.536882	ZNF347	UP	ZNF347-NTC_UP
LOC101060389	0.283505	1.31242	7.56089	0.000503994	0.0322433	0.536333	ZNF347	UP	ZNF347-NTC_UP
LOC102724862	0.283505	1.31242	7.56089	0.000503994	0.0322433	0.536333	ZNF347	UP	ZNF347-NTC_UP
LOC101060351	0.283505	1.31242	7.56089	0.000503994	0.0322433	0.536333	ZNF347	UP	ZNF347-NTC_UP
BTN3A3	0.344665	2.49242	7.55697	0.000505275	0.0322433	0.533672	ZNF347	UP	ZNF347-NTC_UP
IL6ST	0.220823	4.92867	7.55672	0.000505357	0.0322433	0.5335	ZNF347	UP	ZNF347-NTC_UP
INHBA	0.305252	4.193	7.55412	0.000506207	0.0322433	0.531738	ZNF347	UP	ZNF347-NTC_UP
CENPN	-0.248804	3.90716	-7.54884	0.000507942	0.0322528	0.528149	ZNF347	DN	ZNF347-NTC_DN
HIST1H2BG	-0.345237	9.15344	-7.5353	0.000512422	0.0323446	0.518938	ZNF347	DN	ZNF347-NTC_DN
CDK5R1	0.240558	1.8525	7.53485	0.000512572	0.0323446	0.51863	ZNF347	UP	ZNF347-NTC_UP
SDC4	0.351647	6.62886	7.51878	0.000517948	0.0324972	0.507683	ZNF347	UP	ZNF347-NTC_UP
FNDC3B	0.336657	5.22632	7.51128	0.000520481	0.0324972	0.50256	ZNF347	UP	ZNF347-NTC_UP
FLRT3	0.418507	4.74451	7.50958	0.00052106	0.0324972	0.501395	ZNF347	UP	ZNF347-NTC_UP
SPAG5	-0.208131	5.48561	-7.50717	0.000521875	0.0324972	0.499754	ZNF347	DN	ZNF347-NTC_DN
UCA1	-0.536327	2.29178	-7.5039	0.000522987	0.0324972	0.497518	ZNF347	DN	ZNF347-NTC_DN
FBXO5	-0.275216	4.11662	-7.49398	0.000526381	0.032524	0.490727	ZNF347	DN	ZNF347-NTC_DN
MIR4744	-0.987762	0.370411	-7.48997	0.000527757	0.032524	0.487984	ZNF347	DN	ZNF347-NTC_DN
MMP2	0.623505	5.25394	7.48473	0.000529564	0.032524	0.484394	ZNF347	UP	ZNF347-NTC_UP
DENND5B	0.187227	3.35745	7.48399	0.000529822	0.032524	0.483882	ZNF347	UP	ZNF347-NTC_UP
ZBTB47	0.301979	3.05154	7.47147	0.000534173	0.0326848	0.475291	ZNF347	UP	ZNF347-NTC_UP
IER3IP1	-0.251797	5.22393	-7.46722	0.000535658	0.0326848	0.472374	ZNF347	DN	ZNF347-NTC_DN
FAM227A	0.244655	0.429471	7.45268	0.00054078	0.0328985	0.462372	ZNF347	UP	ZNF347-NTC_UP
LOC145783	-0.26017	1.77525	-7.4286	0.000549387	0.0332578	0.445768	ZNF347	DN	ZNF347-NTC_DN
PRKAA2	-0.467174	2.39898	-7.42361	0.000551191	0.0332578	0.44232	ZNF347	DN	ZNF347-NTC_DN
ZER1	0.224475	3.25111	7.41081	0.000555853	0.0332578	0.43346	ZNF347	UP	ZNF347-NTC_UP
DCTD	-0.30535	5.47164	-7.41005	0.000556129	0.0332578	0.432938	ZNF347	DN	ZNF347-NTC_DN
CACYBP	-0.27651	4.8251	-7.40755	0.000557047	0.0332578	0.431202	ZNF347	DN	ZNF347-NTC_DN
MIR221	-0.615423	5.03654	-7.40692	0.000557277	0.0332578	0.430768	ZNF347	DN	ZNF347-NTC_DN
STK36	0.30127	3.02048	7.40142	0.000559301	0.0332578	0.426953	ZNF347	UP	ZNF347-NTC_UP
SEMA3B	0.412009	4.73811	7.40012	0.00055978	0.0332578	0.426053	ZNF347	UP	ZNF347-NTC_UP
CDC25A	-0.377551	4.57543	-7.39222	0.000562703	0.0332954	0.42057	ZNF347	DN	ZNF347-NTC_DN
AKT1S1	0.360971	4.42574	7.38956	0.00056369	0.0332954	0.418727	ZNF347	UP	ZNF347-NTC_UP
MANBA	0.229044	3.11017	7.38282	0.000566203	0.0333469	0.414043	ZNF347	UP	ZNF347-NTC_UP
CHML	-0.236626	4.59558	-7.37015	0.000570962	0.0334542	0.405231	ZNF347	DN	ZNF347-NTC_DN
TFDP1	-0.306757	5.66977	-7.3606	0.000574581	0.0334542	0.398575	ZNF347	DN	ZNF347-NTC_DN
KLK6	0.67474	0.750578	7.36029	0.000574701	0.0334542	0.398356	ZNF347	UP	ZNF347-NTC_UP
KIAA0930	0.192638	2.31439	7.35999	0.000574814	0.0334542	0.398148	ZNF347	UP	ZNF347-NTC_UP
VCL	0.196801	6.69584	7.3562	0.000576258	0.0334542	0.395506	ZNF347	UP	ZNF347-NTC_UP
NTHL1	-0.27522	3.98173	-7.34694	0.000579806	0.0334726	0.38904	ZNF347	DN	ZNF347-NTC_DN
PYGO2	0.268674	4.49149	7.33742	0.000583481	0.0334726	0.382382	ZNF347	UP	ZNF347-NTC_UP
CDC25C	-0.21216	3.58863	-7.33581	0.000584102	0.0334726	0.381261	ZNF347	DN	ZNF347-NTC_DN
WBP1L	0.403772	3.58835	7.33431	0.000584684	0.0334726	0.380211	ZNF347	UP	ZNF347-NTC_UP
CDKN3	-0.3184	5.09779	-7.33398	0.000584811	0.0334726	0.379982	ZNF347	DN	ZNF347-NTC_DN
FGD5-AS1	-0.228399	5.77721	-7.32957	0.000586527	0.0334765	0.376895	ZNF347	DN	ZNF347-NTC_DN
TTLL7	0.22527	3.80794	7.31592	0.000591878	0.0336873	0.367321	ZNF347	UP	ZNF347-NTC_UP
ASPM	-0.227401	5.62445	-7.30763	0.000595152	0.033779	0.361505	ZNF347	DN	ZNF347-NTC_DN
VOPP1	-0.235459	4.50434	-7.30019	0.00059811	0.0338162	0.356276	ZNF347	DN	ZNF347-NTC_DN
SPTAN1	0.278777	6.03686	7.29762	0.000599135	0.0338162	0.35447	ZNF347	UP	ZNF347-NTC_UP
MAF	0.608695	1.53466	7.28904	0.000602573	0.033829	0.348435	ZNF347	UP	ZNF347-NTC_UP
HLA-DMB	0.548485	2.45739	7.28875	0.000602692	0.033829	0.348226	ZNF347	UP	ZNF347-NTC_UP
VEPH1	-0.424757	3.16986	-7.27702	0.000607433	0.0339414	0.339959	ZNF347	DN	ZNF347-NTC_DN
GNG2	0.379648	2.86658	7.27553	0.000608035	0.0339414	0.338913	ZNF347	UP	ZNF347-NTC_UP
TGM2	-0.360811	5.04002	-7.2652	0.000612253	0.0340322	0.331616	ZNF347	DN	ZNF347-NTC_DN
KDM5C	0.209069	4.37284	7.26234	0.000613426	0.0340322	0.329597	ZNF347	UP	ZNF347-NTC_UP
MCM5	-0.255496	5.78741	-7.25928	0.000614686	0.0340322	0.327431	ZNF347	DN	ZNF347-NTC_DN
ARHGAP11A	-0.228379	4.83547	-7.21638	0.000632646	0.0349313	0.297015	ZNF347	DN	ZNF347-NTC_DN
SESN2	0.500793	2.65949	7.19793	0.000640564	0.0352387	0.28387	ZNF347	UP	ZNF347-NTC_UP
ENO2	-0.214879	4.81097	-7.19534	0.000641681	0.0352387	0.28203	ZNF347	DN	ZNF347-NTC_DN
FAM222A	-0.435252	1.26334	-7.18231	0.000647354	0.0354544	0.272723	ZNF347	DN	ZNF347-NTC_DN
GFRA1	0.366788	0.759564	7.17488	0.000650612	0.0355304	0.267414	ZNF347	UP	ZNF347-NTC_UP
UBA2	-0.216715	6.7355	-7.17119	0.000652239	0.0355304	0.264773	ZNF347	DN	ZNF347-NTC_DN
DUSP8	0.414255	2.07638	7.15625	0.000658874	0.0356487	0.254067	ZNF347	UP	ZNF347-NTC_UP
PLXNB1	0.191241	2.86587	7.14831	0.000662431	0.0356487	0.248371	ZNF347	UP	ZNF347-NTC_UP
ODF3L1	0.342961	0.116398	7.1482	0.000662479	0.0356487	0.248294	ZNF347	UP	ZNF347-NTC_UP
CRYBB2	0.593151	0.896855	7.14767	0.000662718	0.0356487	0.247913	ZNF347	UP	ZNF347-NTC_UP
PRIM1	-0.298208	4.47552	-7.14565	0.000663629	0.0356487	0.246459	ZNF347	DN	ZNF347-NTC_DN
GANC	0.266968	1.67652	7.1426	0.000665004	0.0356487	0.244268	ZNF347	UP	ZNF347-NTC_UP
SNX25	-0.305131	3.71225	-7.1347	0.000668583	0.0356487	0.238587	ZNF347	DN	ZNF347-NTC_DN
CFL2	-0.235675	5.09826	-7.1325	0.000669582	0.0356487	0.237007	ZNF347	DN	ZNF347-NTC_DN
PGRMC1	-0.23801	5.24619	-7.13114	0.0006702	0.0356487	0.236032	ZNF347	DN	ZNF347-NTC_DN
CCDC71	0.328881	3.26779	7.12565	0.000672708	0.0356887	0.232077	ZNF347	UP	ZNF347-NTC_UP
CYB5B	-0.240453	5.45266	-7.11507	0.00067757	0.035853	0.224452	ZNF347	DN	ZNF347-NTC_DN
TRAM2	0.206158	5.56625	7.1111	0.000679405	0.0358567	0.221588	ZNF347	UP	ZNF347-NTC_UP
TIMP3	0.244663	3.5104	7.10077	0.000684209	0.0359305	0.214126	ZNF347	UP	ZNF347-NTC_UP
DIO2	0.193506	0.322428	7.09692	0.000686008	0.0359305	0.211345	ZNF347	UP	ZNF347-NTC_UP
CENPF	-0.199683	5.91301	-7.09671	0.000686108	0.0359305	0.21119	ZNF347	DN	ZNF347-NTC_DN
ZNF671	0.277625	2.3576	7.08954	0.000689478	0.0359465	0.206	ZNF347	UP	ZNF347-NTC_UP
PI4KB	0.223667	4.81132	7.08853	0.000689951	0.0359465	0.205273	ZNF347	UP	ZNF347-NTC_UP
DOPEY2	0.413522	2.42602	7.08032	0.000693834	0.0360563	0.199327	ZNF347	UP	ZNF347-NTC_UP
MIR663A	0.277541	11.4314	7.0745	0.000696603	0.0360703	0.195106	ZNF347	UP	ZNF347-NTC_UP
ITFG3	0.425197	3.16263	7.07111	0.000698221	0.0360703	0.192648	ZNF347	UP	ZNF347-NTC_UP
TPM4	-0.256094	7.70684	-7.06432	0.000701477	0.0360703	0.187716	ZNF347	DN	ZNF347-NTC_DN
CALCOCO1	0.264403	3.33833	7.06386	0.000701697	0.0360703	0.187384	ZNF347	UP	ZNF347-NTC_UP
MYEOV	-0.248204	0.239061	-7.0612	0.00070298	0.0360703	0.185448	ZNF347	DN	ZNF347-NTC_DN
HFE	0.593835	2.67452	7.05539	0.000705785	0.0360881	0.181226	ZNF347	UP	ZNF347-NTC_UP
DTNA	0.287482	2.04844	7.05314	0.000706878	0.0360881	0.179586	ZNF347	UP	ZNF347-NTC_UP
LCE1B	0.258499	0.0751984	7.04343	0.000711606	0.0362384	0.172516	ZNF347	UP	ZNF347-NTC_UP
TNFRSF10B	0.293631	5.75815	7.03519	0.000715647	0.0363531	0.166511	ZNF347	UP	ZNF347-NTC_UP
NFKBIZ	0.216681	3.68768	7.02526	0.00072055	0.0363789	0.159269	ZNF347	UP	ZNF347-NTC_UP
KLF4	0.550635	3.04528	7.02511	0.000720627	0.0363789	0.159155	ZNF347	UP	ZNF347-NTC_UP
FGD4	0.261251	1.4424	7.02178	0.000722281	0.0363789	0.156724	ZNF347	UP	ZNF347-NTC_UP
RASSF4	0.365213	2.65353	7.01716	0.000724582	0.0363789	0.153349	ZNF347	UP	ZNF347-NTC_UP
SLC22A5	0.321853	1.48399	7.01611	0.000725107	0.0363789	0.152581	ZNF347	UP	ZNF347-NTC_UP
PSMC1	-0.210109	6.5415	-7.0091	0.000728623	0.0364086	0.147448	ZNF347	DN	ZNF347-NTC_DN
LIF	0.222944	6.11052	7.00778	0.000729283	0.0364086	0.146487	ZNF347	UP	ZNF347-NTC_UP
DDAH1	-0.39688	4.45673	-6.99971	0.000733356	0.0365222	0.140576	ZNF347	DN	ZNF347-NTC_DN
SVIL	0.265239	3.46688	6.99026	0.000738164	0.0366718	0.133639	ZNF347	UP	ZNF347-NTC_UP
ZG16B	0.255267	0.0638168	6.98552	0.000740584	0.0367023	0.130164	ZNF347	UP	ZNF347-NTC_UP
TET2	0.237342	2.37711	6.97646	0.000745245	0.0367059	0.123503	ZNF347	UP	ZNF347-NTC_UP
NRP1	0.287743	6.92598	6.9749	0.000746052	0.0367059	0.122354	ZNF347	UP	ZNF347-NTC_UP
ADAMTS1	-0.358446	4.30635	-6.97119	0.000747968	0.0367059	0.11963	ZNF347	DN	ZNF347-NTC_DN
RC3H2	0.257676	5.02822	6.96793	0.000749659	0.0367059	0.11723	ZNF347	UP	ZNF347-NTC_UP
ITGA3	0.298481	7.48933	6.96454	0.000751427	0.0367059	0.114729	ZNF347	UP	ZNF347-NTC_UP
TADA1	0.198048	2.74467	6.9644	0.000751496	0.0367059	0.114631	ZNF347	UP	ZNF347-NTC_UP
CPT2	0.225645	3.0662	6.95942	0.000754098	0.0367291	0.110959	ZNF347	UP	ZNF347-NTC_UP
MID1	0.228218	4.623	6.95658	0.000755587	0.0367291	0.108864	ZNF347	UP	ZNF347-NTC_UP
UCP2	-0.539406	2.55704	-6.94993	0.000759084	0.0367566	0.103959	ZNF347	DN	ZNF347-NTC_DN
MIR637	1.30496	2.44795	6.94415	0.00076214	0.0367566	0.0996896	ZNF347	UP	ZNF347-NTC_UP
PILRB	-0.242605	3.24265	-6.93915	0.000764793	0.0367566	0.0959971	ZNF347	DN	ZNF347-NTC_DN
FAM111B	-0.208774	5.02336	-6.93576	0.000766597	0.0367566	0.0934936	ZNF347	DN	ZNF347-NTC_DN
PDLIM4	0.450127	4.92308	6.9323	0.000768445	0.0367566	0.0909339	ZNF347	UP	ZNF347-NTC_UP
MPP4	-0.530792	2.87148	-6.92763	0.00077095	0.0367566	0.0874746	ZNF347	DN	ZNF347-NTC_DN
DLC1	-0.275497	3.01801	-6.9241	0.000772848	0.0367566	0.0848611	ZNF347	DN	ZNF347-NTC_DN
TTLL11	0.352321	1.37093	6.92388	0.000772965	0.0367566	0.0847009	ZNF347	UP	ZNF347-NTC_UP
OLFML2B	0.525854	1.59857	6.91658	0.000776912	0.0367566	0.079286	ZNF347	UP	ZNF347-NTC_UP
TNFSF15	0.210246	0.226732	6.91552	0.000777488	0.0367566	0.0784984	ZNF347	UP	ZNF347-NTC_UP
IFRD1	-0.187555	2.72119	-6.91438	0.000778104	0.0367566	0.0776558	ZNF347	DN	ZNF347-NTC_DN
ETV4	-0.437783	3.30456	-6.91159	0.00077962	0.0367566	0.0755863	ZNF347	DN	ZNF347-NTC_DN
MIR3128	-1.54295	0.920982	-6.9072	0.000782015	0.0367566	0.0723251	ZNF347	DN	ZNF347-NTC_DN
CDC6	-0.351508	4.77923	-6.90627	0.000782519	0.0367566	0.0716391	ZNF347	DN	ZNF347-NTC_DN
ITGB3BP	-0.311748	5.40165	-6.90487	0.000783287	0.0367566	0.0705957	ZNF347	DN	ZNF347-NTC_DN
ACAT2	-0.178594	5.71661	-6.89652	0.000787869	0.0368864	0.0643938	ZNF347	DN	ZNF347-NTC_DN
C22orf23	0.37273	4.81262	6.8749	0.000799883	0.0370448	0.0482934	ZNF347	UP	ZNF347-NTC_UP
OSBPL10	0.342982	4.27895	6.8749	0.000799885	0.0370448	0.0482903	ZNF347	UP	ZNF347-NTC_UP
RIN1	0.426235	4.15405	6.87215	0.000801428	0.0370448	0.0462396	ZNF347	UP	ZNF347-NTC_UP
CARD10	0.587623	3.66156	6.86996	0.000802659	0.0370448	0.0446069	ZNF347	UP	ZNF347-NTC_UP
PODXL	0.485775	3.1448	6.86828	0.00080361	0.0370448	0.0433472	ZNF347	UP	ZNF347-NTC_UP
NLRP3	-0.400818	2.40105	-6.86524	0.000805321	0.0370448	0.0410835	ZNF347	DN	ZNF347-NTC_DN
PSMG2	-0.251009	5.37407	-6.86433	0.000805838	0.0370448	0.0403997	ZNF347	DN	ZNF347-NTC_DN
ZWINT	-0.191144	6.32975	-6.86176	0.000807294	0.0370448	0.0384791	ZNF347	DN	ZNF347-NTC_DN
USP1	-0.301207	6.12941	-6.86111	0.000807659	0.0370448	0.0379976	ZNF347	DN	ZNF347-NTC_DN
CENPQ	-0.37774	3.75003	-6.85497	0.000811152	0.0371212	0.0334045	ZNF347	DN	ZNF347-NTC_DN
TSN	-0.245914	5.19923	-6.84758	0.000815376	0.037177	0.0278748	ZNF347	DN	ZNF347-NTC_DN
ALG6	-0.258986	3.30841	-6.84306	0.000817971	0.037177	0.0244916	ZNF347	DN	ZNF347-NTC_DN
GALNT2	0.276079	5.13996	6.84096	0.000819182	0.037177	0.0229165	ZNF347	UP	ZNF347-NTC_UP
TGFB2	0.247615	2.59217	6.83911	0.000820251	0.037177	0.0215277	ZNF347	UP	ZNF347-NTC_UP
SH3PXD2A	0.327289	3.92773	6.83691	0.000821519	0.037177	0.0198828	ZNF347	UP	ZNF347-NTC_UP
IL11	-0.515437	4.24952	-6.83346	0.000823518	0.0371846	0.0172953	ZNF347	DN	ZNF347-NTC_DN
LOC101927720	0.242431	0.0936244	6.82851	0.000826397	0.0371981	0.0135783	ZNF347	UP	ZNF347-NTC_UP
TMEM38B	-0.32109	3.38251	-6.82666	0.000827479	0.0371981	0.012185	ZNF347	DN	ZNF347-NTC_DN
COPS4	-0.278052	4.77207	-6.82203	0.000830184	0.0372373	0.00870823	ZNF347	DN	ZNF347-NTC_DN
OPTN	0.319461	4.12533	6.81782	0.000832651	0.0372657	0.00554788	ZNF347	UP	ZNF347-NTC_UP
SSH3	0.278371	1.71726	6.80252	0.000841702	0.0374584	-0.00597102	ZNF347	UP	ZNF347-NTC_UP
PARP10	0.249343	2.05745	6.7987	0.000843977	0.0374584	-0.00884758	ZNF347	UP	ZNF347-NTC_UP
IER5L	0.31941	3.53601	6.79805	0.000844367	0.0374584	-0.00933987	ZNF347	UP	ZNF347-NTC_UP
TTC28-AS1	-0.271563	0.79172	-6.79741	0.00084475	0.0374584	-0.00982257	ZNF347	DN	ZNF347-NTC_DN
TBC1D3C	0.269913	1.30518	6.795	0.000846194	0.0374584	-0.0116431	ZNF347	UP	ZNF347-NTC_UP
SKP2	-0.268339	5.4939	-6.79196	0.000848017	0.0374584	-0.0139365	ZNF347	DN	ZNF347-NTC_DN
CDC42SE1	0.231556	6.37185	6.78253	0.000853699	0.0376276	-0.0210544	ZNF347	UP	ZNF347-NTC_UP
ZNF76	0.496864	2.45951	6.77375	0.000859033	0.0377251	-0.0276947	ZNF347	UP	ZNF347-NTC_UP
MRPL32	-0.237803	5.39037	-6.77277	0.000859626	0.0377251	-0.0284306	ZNF347	DN	ZNF347-NTC_DN
SLAMF8	0.25506	0.278726	6.76832	0.000862349	0.0377631	-0.0318028	ZNF347	UP	ZNF347-NTC_UP
JUND	0.414629	5.02077	6.76304	0.000865588	0.0377895	-0.0358002	ZNF347	UP	ZNF347-NTC_UP
H6PD	0.408183	1.69657	6.76128	0.000866671	0.0377895	-0.0371346	ZNF347	UP	ZNF347-NTC_UP
EFHC1	0.256038	2.08541	6.75427	0.000871002	0.037897	-0.04245	ZNF347	UP	ZNF347-NTC_UP
SOX11	0.299056	3.11582	6.74529	0.000876588	0.0380579	-0.0492698	ZNF347	UP	ZNF347-NTC_UP
UBXN2A	-0.268814	3.67451	-6.74231	0.000878446	0.0380579	-0.0515283	ZNF347	DN	ZNF347-NTC_DN
RIF1	-0.26236	5.09023	-6.73118	0.000885448	0.0382796	-0.0599984	ZNF347	DN	ZNF347-NTC_DN
GM2A	0.208071	3.57275	6.72772	0.000887631	0.0382925	-0.0626268	ZNF347	UP	ZNF347-NTC_UP
PRSS48	-0.628651	0.757625	-6.71564	0.000895321	0.0385424	-0.0718323	ZNF347	DN	ZNF347-NTC_DN
DCK	-0.239207	4.12152	-6.70584	0.000901616	0.0386746	-0.0793125	ZNF347	DN	ZNF347-NTC_DN
SNRPE	-0.614146	6.53312	-6.70494	0.000902199	0.0386746	-0.0800021	ZNF347	DN	ZNF347-NTC_DN
INTS3	0.239897	4.52999	6.6973	0.000907149	0.0387237	-0.0858434	ZNF347	UP	ZNF347-NTC_UP
MFSD12	0.393502	6.62563	6.69238	0.000910349	0.0387237	-0.0896044	ZNF347	UP	ZNF347-NTC_UP
MYH1	-0.436644	0.875668	-6.68905	0.000912525	0.0387237	-0.092153	ZNF347	DN	ZNF347-NTC_DN
KAT2B	-0.199993	3.19568	-6.6888	0.000912689	0.0387237	-0.0923452	ZNF347	DN	ZNF347-NTC_DN
LTBP2	0.390985	3.70417	6.68852	0.000912873	0.0387237	-0.0925611	ZNF347	UP	ZNF347-NTC_UP
DDR1	0.329973	2.10933	6.68219	0.000917027	0.0388189	-0.0974094	ZNF347	UP	ZNF347-NTC_UP
LZIC	-0.430676	3.92089	-6.67031	0.000924886	0.0390702	-0.106525	ZNF347	DN	ZNF347-NTC_DN
ANXA5	-0.202427	8.16412	-6.66045	0.000931467	0.0392665	-0.114099	ZNF347	DN	ZNF347-NTC_DN
MYO5B	0.301858	0.835792	6.65615	0.000934349	0.0392827	-0.117401	ZNF347	UP	ZNF347-NTC_UP
CTGF	-0.426297	3.86401	-6.65317	0.000936361	0.0392827	-0.119699	ZNF347	DN	ZNF347-NTC_DN
PRKCI	-0.282317	4.39045	-6.65126	0.000937649	0.0392827	-0.121168	ZNF347	DN	ZNF347-NTC_DN
SLC6A15	-0.28287	3.41977	-6.64069	0.000944816	0.0395015	-0.129307	ZNF347	DN	ZNF347-NTC_DN
R3HDM2	0.269885	3.10861	6.63737	0.000947085	0.039515	-0.13187	ZNF347	UP	ZNF347-NTC_UP
BBC3	0.586381	2.83497	6.63235	0.000950521	0.039563	-0.135742	ZNF347	UP	ZNF347-NTC_UP
KIAA1524	-0.23946	5.11897	-6.63001	0.000952128	0.039563	-0.137548	ZNF347	DN	ZNF347-NTC_DN
SLC2A11	0.190491	0.842641	6.62036	0.000958794	0.0397586	-0.145007	ZNF347	UP	ZNF347-NTC_UP
UTP11L	-0.225246	5.06063	-6.61434	0.000962978	0.0398023	-0.149664	ZNF347	DN	ZNF347-NTC_DN
PRSS27	-0.267545	0.206945	-6.61253	0.000964237	0.0398023	-0.151061	ZNF347	DN	ZNF347-NTC_DN
SERPINE2	-0.274247	6.66627	-6.60936	0.000966452	0.0398023	-0.153515	ZNF347	DN	ZNF347-NTC_DN
ELOVL7	-0.424446	1.90728	-6.60761	0.000967682	0.0398023	-0.154875	ZNF347	DN	ZNF347-NTC_DN
GOLGA8B	0.234181	3.86779	6.60194	0.00097166	0.0398852	-0.159263	ZNF347	UP	ZNF347-NTC_UP
IFI44L	0.432472	0.528114	6.58206	0.000985778	0.040167	-0.174696	ZNF347	UP	ZNF347-NTC_UP
MCM2	-0.186233	6.245	-6.57883	0.000988096	0.040167	-0.177209	ZNF347	DN	ZNF347-NTC_DN
B4GALT1	0.428393	4.097	6.57872	0.000988175	0.040167	-0.177295	ZNF347	UP	ZNF347-NTC_UP
LINC00665	0.442729	2.19705	6.57737	0.000989147	0.040167	-0.178347	ZNF347	UP	ZNF347-NTC_UP
CEP55	-0.370491	5.95775	-6.57432	0.000991339	0.040167	-0.180716	ZNF347	DN	ZNF347-NTC_DN
ASCC2	0.256544	4.61091	6.57349	0.00099194	0.040167	-0.181365	ZNF347	UP	ZNF347-NTC_UP
LRR1	-0.219146	4.2833	-6.57136	0.000993475	0.040167	-0.183019	ZNF347	DN	ZNF347-NTC_DN
SPTBN5	0.293414	1.03462	6.56611	0.000997276	0.040167	-0.187106	ZNF347	UP	ZNF347-NTC_UP
GNB2L1	-0.179798	10.424	-6.56456	0.000998408	0.040167	-0.188321	ZNF347	DN	ZNF347-NTC_DN
DIAPH3-AS1	-0.234057	1.78798	-6.5643	0.000998593	0.040167	-0.188519	ZNF347	DN	ZNF347-NTC_DN
TLE1	0.229934	3.83047	6.56061	0.00100128	0.040167	-0.1914	ZNF347	UP	ZNF347-NTC_UP
ATP6V0E1	-0.257811	6.91254	-6.55928	0.00100225	0.040167	-0.192431	ZNF347	DN	ZNF347-NTC_DN
KYNU	0.256611	5.33905	6.55036	0.00100879	0.0402842	-0.199393	ZNF347	UP	ZNF347-NTC_UP
PWAR5	-0.445714	2.35735	-6.54989	0.00100914	0.0402842	-0.199763	ZNF347	DN	ZNF347-NTC_DN
CREM	0.191882	2.12591	6.54717	0.00101114	0.0402849	-0.201884	ZNF347	UP	ZNF347-NTC_UP
HAUS5	-0.183376	3.21063	-6.54257	0.00101454	0.0403186	-0.205477	ZNF347	DN	ZNF347-NTC_DN
TUBB2A	0.283199	4.89639	6.54054	0.00101604	0.0403186	-0.207068	ZNF347	UP	ZNF347-NTC_UP
KXD1	-0.354869	5.18914	-6.53799	0.00101793	0.0403186	-0.209058	ZNF347	DN	ZNF347-NTC_DN
PIK3R1	0.305153	3.01282	6.53393	0.00102097	0.0403599	-0.212242	ZNF347	UP	ZNF347-NTC_UP
GJC1	-0.244262	4.07546	-6.53093	0.0010232	0.0403697	-0.214584	ZNF347	DN	ZNF347-NTC_DN
GSTO1	-0.350083	6.06536	-6.52525	0.00102746	0.0404593	-0.219036	ZNF347	DN	ZNF347-NTC_DN
KIAA1715	-0.281612	3.9821	-6.52157	0.00103024	0.0404901	-0.221925	ZNF347	DN	ZNF347-NTC_DN
CCNK	0.277376	3.00147	6.51886	0.00103228	0.0404922	-0.22405	ZNF347	UP	ZNF347-NTC_UP
ADAM19	0.265492	3.89323	6.51395	0.001036	0.0405595	-0.227896	ZNF347	UP	ZNF347-NTC_UP
MET	0.173611	5.10259	6.50991	0.00103907	0.0406016	-0.231071	ZNF347	UP	ZNF347-NTC_UP
SALL1	0.323081	2.86186	6.50407	0.00104353	0.0406215	-0.235657	ZNF347	UP	ZNF347-NTC_UP
PSAT1	-0.21304	6.16134	-6.5007	0.00104611	0.0406215	-0.23831	ZNF347	DN	ZNF347-NTC_DN
BAG1	0.230285	3.45023	6.49985	0.00104677	0.0406215	-0.238981	ZNF347	UP	ZNF347-NTC_UP
HNRNPA2B1	-0.185794	7.08801	-6.4988	0.00104757	0.0406215	-0.239807	ZNF347	DN	ZNF347-NTC_DN
SPRR3	0.217389	0.0543473	6.48734	0.00105643	0.0406737	-0.248828	ZNF347	UP	ZNF347-NTC_UP
CBR4	-0.335987	1.8948	-6.4856	0.00105778	0.0406737	-0.250194	ZNF347	DN	ZNF347-NTC_DN
FAM212B	0.28837	0.702447	6.4839	0.0010591	0.0406737	-0.251536	ZNF347	UP	ZNF347-NTC_UP
CDH4	-0.206595	0.659804	-6.48372	0.00105925	0.0406737	-0.251683	ZNF347	DN	ZNF347-NTC_DN
CPA4	0.257403	2.94	6.48229	0.00106036	0.0406737	-0.252807	ZNF347	UP	ZNF347-NTC_UP
HIST2H3D	-0.545301	6.10022	-6.48155	0.00106093	0.0406737	-0.253387	ZNF347	DN	ZNF347-NTC_DN
LOC102723385	-0.455626	0.886329	-6.47689	0.00106458	0.0407368	-0.257069	ZNF347	DN	ZNF347-NTC_DN
THBS2	0.41175	4.04916	6.47071	0.00106944	0.0407805	-0.261946	ZNF347	UP	ZNF347-NTC_UP
ZNF367	-0.224625	4.18953	-6.47033	0.00106974	0.0407805	-0.262248	ZNF347	DN	ZNF347-NTC_DN
LOC101060376	0.274447	1.31246	6.44308	0.00109146	0.0414099	-0.283807	ZNF347	UP	ZNF347-NTC_UP
GTF2I	0.215945	4.39149	6.43941	0.00109443	0.0414099	-0.28672	ZNF347	UP	ZNF347-NTC_UP
PCDHB8	0.232086	1.04444	6.43705	0.00109634	0.0414099	-0.288589	ZNF347	UP	ZNF347-NTC_UP
JUN	0.231461	5.7567	6.43364	0.0010991	0.0414099	-0.291296	ZNF347	UP	ZNF347-NTC_UP
C11orf58	-0.172659	5.62779	-6.43334	0.00109935	0.0414099	-0.291536	ZNF347	DN	ZNF347-NTC_DN
CELA1	0.160202	0.0400504	6.43243	0.0011001	0.0414099	-0.292264	ZNF347	UP	ZNF347-NTC_UP
DKK3	0.247284	6.66813	6.4298	0.00110224	0.0414099	-0.29435	ZNF347	UP	ZNF347-NTC_UP
IRAK2	0.377323	2.81809	6.42941	0.00110255	0.0414099	-0.294656	ZNF347	UP	ZNF347-NTC_UP
PER2	0.189331	2.10617	6.41685	0.00111287	0.0417202	-0.30465	ZNF347	UP	ZNF347-NTC_UP
NKIRAS2	0.375313	4.56724	6.40596	0.00112189	0.0419811	-0.313318	ZNF347	UP	ZNF347-NTC_UP
PRSS23	0.220596	5.80679	6.39947	0.00112731	0.0421064	-0.318494	ZNF347	UP	ZNF347-NTC_UP
SNAPC4	0.153455	3.34768	6.39009	0.0011352	0.0423233	-0.325983	ZNF347	UP	ZNF347-NTC_UP
LMBR1	-0.20965	2.78131	-6.38292	0.00114128	0.042472	-0.331717	ZNF347	DN	ZNF347-NTC_DN
ITM2B	0.245213	4.93917	6.37617	0.00114704	0.0426043	-0.337122	ZNF347	UP	ZNF347-NTC_UP
C7orf43	0.261556	2.87608	6.37384	0.00114903	0.0426043	-0.338982	ZNF347	UP	ZNF347-NTC_UP
YIPF4	-0.292072	4.15641	-6.36731	0.00115464	0.0427344	-0.344217	ZNF347	DN	ZNF347-NTC_DN
COL1A1	0.364414	0.671108	6.3575	0.00116313	0.0428623	-0.352085	ZNF347	UP	ZNF347-NTC_UP
HLA-DQB2	0.393663	0.888216	6.35151	0.00116835	0.0428623	-0.356894	ZNF347	UP	ZNF347-NTC_UP
ALG14	-0.188372	2.64185	-6.35136	0.00116848	0.0428623	-0.357018	ZNF347	DN	ZNF347-NTC_DN
MYO1E	0.238745	5.34241	6.3502	0.00116949	0.0428623	-0.357946	ZNF347	UP	ZNF347-NTC_UP
ATRN	0.165766	4.05889	6.34951	0.00117009	0.0428623	-0.358497	ZNF347	UP	ZNF347-NTC_UP
PRC1	-0.208184	6.71126	-6.34876	0.00117075	0.0428623	-0.359104	ZNF347	DN	ZNF347-NTC_DN
UCHL5	-0.201528	4.34533	-6.34593	0.00117323	0.0428758	-0.361377	ZNF347	DN	ZNF347-NTC_DN
PACS1	0.317374	3.02097	6.32865	0.00118852	0.0433564	-0.375287	ZNF347	UP	ZNF347-NTC_UP
SPACA6P-AS	0.187111	0.723567	6.32011	0.00119616	0.0434563	-0.38218	ZNF347	UP	ZNF347-NTC_UP
AMOT	0.189068	2.76898	6.31906	0.00119711	0.0434563	-0.383026	ZNF347	UP	ZNF347-NTC_UP
AP2B1	0.177928	5.90601	6.31843	0.00119767	0.0434563	-0.383537	ZNF347	UP	ZNF347-NTC_UP
TGFA	0.529454	2.1537	6.30565	0.00120922	0.0436776	-0.393856	ZNF347	UP	ZNF347-NTC_UP
ZFAND1	-0.176916	3.73811	-6.30524	0.0012096	0.0436776	-0.394189	ZNF347	DN	ZNF347-NTC_DN
FAM133B	-0.285529	2.55651	-6.30456	0.00121022	0.0436776	-0.394743	ZNF347	DN	ZNF347-NTC_DN
CYTH4	0.48479	0.939505	6.29859	0.00121567	0.0437964	-0.399572	ZNF347	UP	ZNF347-NTC_UP
BLOC1S6	-0.28305	4.89704	-6.29197	0.00122174	0.0439373	-0.404931	ZNF347	DN	ZNF347-NTC_DN
FN1	0.297232	5.18015	6.28626	0.00122701	0.0440487	-0.409558	ZNF347	UP	ZNF347-NTC_UP
KIAA0247	0.333243	2.14596	6.28104	0.00123185	0.0440954	-0.413795	ZNF347	UP	ZNF347-NTC_UP
MRPL36	-0.22281	6.05996	-6.28018	0.00123265	0.0440954	-0.414492	ZNF347	DN	ZNF347-NTC_DN
PSMC3	-0.158273	6.99429	-6.26306	0.00124869	0.0445908	-0.428404	ZNF347	DN	ZNF347-NTC_DN
NGFR	0.358389	7.13325	6.25927	0.00125228	0.0446403	-0.431488	ZNF347	UP	ZNF347-NTC_UP
GOLM1	0.205841	5.62584	6.25513	0.00125621	0.0447022	-0.434864	ZNF347	UP	ZNF347-NTC_UP
IL13RA1	0.189979	4.13169	6.2482	0.00126282	0.0448587	-0.44051	ZNF347	UP	ZNF347-NTC_UP
MIR194-1	-1.82709	0.792075	-6.23944	0.00127123	0.0450787	-0.447656	ZNF347	DN	ZNF347-NTC_DN
SFR1	-0.384454	2.58598	-6.22698	0.00128331	0.0454279	-0.457841	ZNF347	DN	ZNF347-NTC_DN
SMC4	-0.215593	6.55788	-6.22305	0.00128715	0.0454666	-0.461059	ZNF347	DN	ZNF347-NTC_DN
PPT2-EGFL8	-0.217283	1.40894	-6.22021	0.00128994	0.0454666	-0.463384	ZNF347	DN	ZNF347-NTC_DN
AFAP1	0.2031	3.5372	6.21627	0.0012938	0.0454666	-0.466606	ZNF347	UP	ZNF347-NTC_UP
FAM114A1	0.17435	3.02301	6.21498	0.00129507	0.0454666	-0.46766	ZNF347	UP	ZNF347-NTC_UP
AMMECR1	0.284651	3.61053	6.21375	0.00129628	0.0454666	-0.468669	ZNF347	UP	ZNF347-NTC_UP
USP20	0.288381	2.57635	6.21218	0.00129783	0.0454666	-0.469956	ZNF347	UP	ZNF347-NTC_UP
KLHL28	-0.245071	2.45789	-6.20544	0.00130451	0.0456221	-0.475488	ZNF347	DN	ZNF347-NTC_DN
TBC1D3	0.256301	1.25119	6.19996	0.00130997	0.0456359	-0.479986	ZNF347	UP	ZNF347-NTC_UP
HSP90AA1	-0.284497	9.31558	-6.1942	0.00131573	0.0456359	-0.484713	ZNF347	DN	ZNF347-NTC_DN
SUPT16H	-0.168922	6.84405	-6.19293	0.00131701	0.0456359	-0.485756	ZNF347	DN	ZNF347-NTC_DN
UXT	-0.23421	5.20422	-6.18963	0.00132033	0.0456359	-0.488473	ZNF347	DN	ZNF347-NTC_DN
LMLN	0.264373	0.99489	6.18863	0.00132134	0.0456359	-0.489292	ZNF347	UP	ZNF347-NTC_UP
VPS45	0.282269	4.33105	6.18849	0.00132148	0.0456359	-0.489411	ZNF347	UP	ZNF347-NTC_UP
TMEM154	-0.339139	3.4185	-6.18667	0.00132332	0.0456359	-0.490907	ZNF347	DN	ZNF347-NTC_DN
HIST2H3C	-0.317499	8.81199	-6.18489	0.00132512	0.0456359	-0.492373	ZNF347	DN	ZNF347-NTC_DN
HIST2H3A	-0.317499	8.81199	-6.18489	0.00132512	0.0456359	-0.492373	ZNF347	DN	ZNF347-NTC_DN
TTYH3	0.476205	4.49287	6.16229	0.00134822	0.0463263	-0.510998	ZNF347	UP	ZNF347-NTC_UP
ATP2B4	0.373358	5.59053	6.15848	0.00135216	0.0463263	-0.514141	ZNF347	UP	ZNF347-NTC_UP
BAMBI	0.309104	1.36591	6.15451	0.00135628	0.0463263	-0.517421	ZNF347	UP	ZNF347-NTC_UP
PDGFD	0.2299	0.815556	6.15448	0.00135632	0.0463263	-0.517453	ZNF347	UP	ZNF347-NTC_UP
SPC25	-0.44824	3.79774	-6.15424	0.00135657	0.0463263	-0.51765	ZNF347	DN	ZNF347-NTC_DN
DUT	-0.24017	5.41542	-6.14614	0.00136503	0.0465078	-0.524351	ZNF347	DN	ZNF347-NTC_DN
TBC1D3B	0.206424	0.606116	6.14477	0.00136646	0.0465078	-0.525484	ZNF347	UP	ZNF347-NTC_UP
MAVS	0.242812	4.51906	6.13026	0.00138178	0.0469505	-0.537502	ZNF347	UP	ZNF347-NTC_UP
NDC80	-0.287381	4.91476	-6.12415	0.00138829	0.0470668	-0.542575	ZNF347	DN	ZNF347-NTC_DN
FLNB	0.264385	7.52219	6.12271	0.00138984	0.0470668	-0.543772	ZNF347	UP	ZNF347-NTC_UP
LOC101928113	0.19375	0.0484374	6.11477	0.00139836	0.0472105	-0.550364	ZNF347	UP	ZNF347-NTC_UP
SELPLG	0.333789	2.19064	6.10866	0.00140496	0.0472105	-0.555447	ZNF347	UP	ZNF347-NTC_UP
DHTKD1	-0.258031	2.37608	-6.10854	0.00140509	0.0472105	-0.555548	ZNF347	DN	ZNF347-NTC_DN
TMPO	-0.343212	5.8041	-6.10833	0.00140532	0.0472105	-0.555725	ZNF347	DN	ZNF347-NTC_DN
MAST4	0.448091	2.18203	6.10798	0.0014057	0.0472105	-0.556011	ZNF347	UP	ZNF347-NTC_UP
NFKB2	0.461775	3.21564	6.1041	0.00140991	0.0472737	-0.559238	ZNF347	UP	ZNF347-NTC_UP
ANP32E	-0.309972	5.24327	-6.0974	0.00141722	0.0472807	-0.564823	ZNF347	DN	ZNF347-NTC_DN
CHD8	0.203652	5.01572	6.09629	0.00141844	0.0472807	-0.56575	ZNF347	UP	ZNF347-NTC_UP
TTK	-0.185741	5.18968	-6.09432	0.0014206	0.0472807	-0.567387	ZNF347	DN	ZNF347-NTC_DN
KCNH1	0.374051	1.77905	6.09332	0.0014217	0.0472807	-0.568223	ZNF347	UP	ZNF347-NTC_UP
FBN1	0.377976	3.15069	6.09168	0.0014235	0.0472807	-0.569588	ZNF347	UP	ZNF347-NTC_UP
PTGFRN	0.318702	4.18132	6.09116	0.00142408	0.0472807	-0.570027	ZNF347	UP	ZNF347-NTC_UP
PRICKLE2-AS1	0.393894	1.2024	6.07581	0.00144109	0.0476853	-0.582845	ZNF347	UP	ZNF347-NTC_UP
TMEM141	-0.298435	4.18511	-6.07547	0.00144146	0.0476853	-0.583124	ZNF347	DN	ZNF347-NTC_DN
FGFR1OP2	-0.218904	3.538	-6.07383	0.0014433	0.0476853	-0.584499	ZNF347	DN	ZNF347-NTC_DN
DSP	0.317986	3.68324	6.06841	0.00144937	0.0478054	-0.589029	ZNF347	UP	ZNF347-NTC_UP
2019-09-08	0.155596	3.83396	6.06639	0.00145164	0.0478054	-0.59072	ZNF347	UP	ZNF347-NTC_UP
USP39	-0.193496	4.78353	-6.05544	0.00146404	0.0480842	-0.5999	ZNF347	DN	ZNF347-NTC_DN
CYSTM1	-0.25369	4.6401	-6.05473	0.00146484	0.0480842	-0.600491	ZNF347	DN	ZNF347-NTC_DN
PLSCR4	-0.237985	1.00488	-6.0504	0.00146978	0.0481685	-0.604127	ZNF347	DN	ZNF347-NTC_DN
PHF19	-0.260914	4.7895	-6.04651	0.00147423	0.0482364	-0.607387	ZNF347	DN	ZNF347-NTC_DN
ADAMTS6	-0.378022	4.09357	-6.03411	0.00148852	0.048535	-0.617806	ZNF347	DN	ZNF347-NTC_DN
ELOVL4	-0.297361	2.57172	-6.03395	0.00148871	0.048535	-0.617942	ZNF347	DN	ZNF347-NTC_DN
NCAPG	-0.209896	5.14671	-6.03065	0.00149254	0.048535	-0.620719	ZNF347	DN	ZNF347-NTC_DN
GLO1	-0.288073	7.65334	-6.03034	0.00149291	0.048535	-0.620985	ZNF347	DN	ZNF347-NTC_DN
USP36	0.216233	3.57532	6.02701	0.00149678	0.0485832	-0.623784	ZNF347	UP	ZNF347-NTC_UP
CLDN15	0.356023	1.68763	6.01866	0.00150655	0.0486962	-0.630815	ZNF347	UP	ZNF347-NTC_UP
SSH2	0.258182	2.40381	6.01828	0.001507	0.0486962	-0.631137	ZNF347	UP	ZNF347-NTC_UP
SNORD116-26	-1.68345	1.12343	-6.01628	0.00150936	0.0486962	-0.632824	ZNF347	DN	ZNF347-NTC_DN
RAB27B	0.242362	3.12886	6.01379	0.0015123	0.0486962	-0.634929	ZNF347	UP	ZNF347-NTC_UP
TK1	-0.360815	5.55692	-6.0121	0.00151429	0.0486962	-0.636349	ZNF347	DN	ZNF347-NTC_DN
THBS1	0.228247	8.82778	6.01181	0.00151464	0.0486962	-0.636599	ZNF347	UP	ZNF347-NTC_UP
LSM2	-0.217123	3.26224	-6.00903	0.00151792	0.0487246	-0.638938	ZNF347	DN	ZNF347-NTC_DN
CDH2	0.176168	5.45605	6.00435	0.00152349	0.0487683	-0.642896	ZNF347	UP	ZNF347-NTC_UP
CTRL	0.230052	1.43937	6.00251	0.00152569	0.0487683	-0.644449	ZNF347	UP	ZNF347-NTC_UP
STARD4	-0.458563	4.71412	-6.00184	0.00152648	0.0487683	-0.645014	ZNF347	DN	ZNF347-NTC_DN
CUEDC1	0.41753	2.89167	5.99932	0.00152949	0.0487702	-0.647143	ZNF347	UP	ZNF347-NTC_UP
DNAJC19	-0.381394	3.76857	-5.99778	0.00153134	0.0487702	-0.648449	ZNF347	DN	ZNF347-NTC_DN
TMEM127	0.240177	4.40184	5.99341	0.00153658	0.0488605	-0.652141	ZNF347	UP	ZNF347-NTC_UP
ETFA	-0.167196	6.00283	-5.9851	0.00154662	0.0490157	-0.659174	ZNF347	DN	ZNF347-NTC_DN
RFTN1	-0.181453	3.78261	-5.98334	0.00154875	0.0490157	-0.660664	ZNF347	DN	ZNF347-NTC_DN
TRIM35	0.207793	3.13365	5.98301	0.00154916	0.0490157	-0.660947	ZNF347	UP	ZNF347-NTC_UP
MRPL11	-0.194169	5.04841	-5.98137	0.00155115	0.0490157	-0.66234	ZNF347	DN	ZNF347-NTC_DN
ZNF646	0.28985	3.01729	5.97942	0.00155353	0.0490157	-0.663993	ZNF347	UP	ZNF347-NTC_UP
CHPF2	0.347142	3.77919	5.96498	0.00157123	0.0494974	-0.676243	ZNF347	UP	ZNF347-NTC_UP
LYST	0.288172	3.22582	5.96208	0.00157482	0.0495041	-0.678706	ZNF347	UP	ZNF347-NTC_UP
WNT5A	0.440053	3.08581	5.95647	0.00158178	0.0495041	-0.683481	ZNF347	UP	ZNF347-NTC_UP
PLEKHG1	0.358549	1.03491	5.9545	0.00158424	0.0495041	-0.685159	ZNF347	UP	ZNF347-NTC_UP
PCDH11X	0.195227	0.287316	5.95441	0.00158434	0.0495041	-0.685229	ZNF347	UP	ZNF347-NTC_UP
MEGF8	0.399656	2.62468	5.95227	0.00158702	0.0495041	-0.687056	ZNF347	UP	ZNF347-NTC_UP
SAAL1	-0.178899	5.47162	-5.9519	0.00158748	0.0495041	-0.687369	ZNF347	DN	ZNF347-NTC_DN
NCAPH	-0.257237	3.85625	-5.95109	0.0015885	0.0495041	-0.688061	ZNF347	DN	ZNF347-NTC_DN
CHRNA5	-0.310183	2.49021	-5.94655	0.00159419	0.0495239	-0.691926	ZNF347	DN	ZNF347-NTC_DN
NCOA3	0.246964	3.74528	5.94618	0.00159464	0.0495239	-0.692237	ZNF347	UP	ZNF347-NTC_UP
CREB5	0.298112	2.60387	5.94475	0.00159644	0.0495239	-0.693456	ZNF347	UP	ZNF347-NTC_UP
ZNF836	0.31741	1.53638	5.94227	0.00159957	0.0495452	-0.695572	ZNF347	UP	ZNF347-NTC_UP
PTPN21	0.238246	3.09765	5.93779	0.00160523	0.0495829	-0.699392	ZNF347	UP	ZNF347-NTC_UP
PVRL4	0.485008	0.395392	5.93655	0.0016068	0.0495829	-0.70045	ZNF347	UP	ZNF347-NTC_UP
TOMM40	-0.241747	6.34965	-5.93363	0.0016105	0.0495829	-0.702938	ZNF347	DN	ZNF347-NTC_DN
GNPDA2	-0.268964	3.79832	-5.93359	0.00161055	0.0495829	-0.70297	ZNF347	DN	ZNF347-NTC_DN
SEH1L	-0.287197	4.35668	-5.92057	0.00162719	0.0499302	-0.714093	ZNF347	DN	ZNF347-NTC_DN
S1PR1	-0.386	3.07884	-5.91946	0.00162862	0.0499302	-0.715043	ZNF347	DN	ZNF347-NTC_DN
ACP2	0.229863	4.00207	5.91806	0.00163043	0.0499302	-0.716246	ZNF347	UP	ZNF347-NTC_UP
IFI27	0.687866	0.688601	5.91711	0.00163166	0.0499302	-0.717056	ZNF347	UP	ZNF347-NTC_UP
GPR63	-0.27123	0.623766	-5.91179	0.00163853	0.0499961	-0.721605	ZNF347	DN	ZNF347-NTC_DN
SESN1	0.328575	1.89739	5.91164	0.00163873	0.0499961	-0.721739	ZNF347	UP	ZNF347-NTC_UP
UNC13B	0.189628	3.83098	5.90858	0.0016427	0.0500421	-0.724358	ZNF347	UP	ZNF347-NTC_UP
INADL	0.37475	1.83613	5.89657	0.0016584	0.0503755	-0.734652	ZNF347	UP	ZNF347-NTC_UP
TSKU	0.430673	2.36218	5.89484	0.00166069	0.0503755	-0.736143	ZNF347	UP	ZNF347-NTC_UP
BOLA1	-0.389531	2.5809	-5.89287	0.00166328	0.0503755	-0.73783	ZNF347	DN	ZNF347-NTC_DN
FANCD2	-0.268339	3.59205	-5.89096	0.0016658	0.0503755	-0.739467	ZNF347	DN	ZNF347-NTC_DN
EIF5AL1	-0.276646	2.4136	-5.88799	0.00166974	0.0503755	-0.742023	ZNF347	DN	ZNF347-NTC_DN
PHLDB2	0.224543	4.63663	5.88759	0.00167027	0.0503755	-0.742366	ZNF347	UP	ZNF347-NTC_UP
UNG	-0.174238	5.04358	-5.88704	0.001671	0.0503755	-0.742841	ZNF347	DN	ZNF347-NTC_DN
ERAP2	0.202809	3.72574	5.86798	0.0016965	0.0510485	-0.759238	ZNF347	UP	ZNF347-NTC_UP
BAHCC1	0.20853	1.4541	5.86497	0.00170057	0.0510485	-0.761829	ZNF347	UP	ZNF347-NTC_UP
ARHGAP29	-0.152771	3.93709	-5.86402	0.00170186	0.0510485	-0.762649	ZNF347	DN	ZNF347-NTC_DN
CDCA7	-0.232207	3.88433	-5.86158	0.00170517	0.0510485	-0.764756	ZNF347	DN	ZNF347-NTC_DN
AHCY	0.22144	6.39766	5.86105	0.00170589	0.0510485	-0.76521	ZNF347	UP	ZNF347-NTC_UP
RAB11FIP1	0.225878	2.81561	5.85649	0.00171209	0.0511314	-0.769143	ZNF347	UP	ZNF347-NTC_UP
C1QBP	-0.189514	7.54622	-5.85533	0.00171369	0.0511314	-0.770152	ZNF347	DN	ZNF347-NTC_DN
MOB4	-0.238676	3.64167	-5.85302	0.00171684	0.0511502	-0.77214	ZNF347	DN	ZNF347-NTC_DN
STRN	-0.20305	2.52494	-5.8511	0.00171947	0.0511535	-0.773797	ZNF347	DN	ZNF347-NTC_DN
ASB8	-0.177593	3.565	-5.84432	0.0017288	0.0513559	-0.779658	ZNF347	DN	ZNF347-NTC_DN
CALR	0.178788	8.64126	5.84198	0.00173204	0.0513771	-0.781687	ZNF347	UP	ZNF347-NTC_UP
JUP	0.406565	0.46624	5.8369	0.00173908	0.0514379	-0.786082	ZNF347	UP	ZNF347-NTC_UP
CETN3	-0.382981	4.03077	-5.83685	0.00173915	0.0514379	-0.786126	ZNF347	DN	ZNF347-NTC_DN
FBLIM1	0.332081	3.06739	5.83283	0.00174474	0.0515282	-0.789602	ZNF347	UP	ZNF347-NTC_UP
SGPP1	-0.288655	3.33113	-5.82536	0.00175521	0.0516648	-0.79608	ZNF347	DN	ZNF347-NTC_DN
LOC653160	0.277357	0.571228	5.82392	0.00175723	0.0516648	-0.797326	ZNF347	UP	ZNF347-NTC_UP
ARL6IP6	-0.189473	3.2973	-5.82246	0.00175929	0.0516648	-0.798596	ZNF347	DN	ZNF347-NTC_DN
HELZ2	0.284653	2.5639	5.82166	0.00176041	0.0516648	-0.799287	ZNF347	UP	ZNF347-NTC_UP
IKZF2	0.148218	0.958542	5.81919	0.0017639	0.0516648	-0.801434	ZNF347	UP	ZNF347-NTC_UP
GPATCH3	0.422209	2.49344	5.81709	0.00176686	0.0516648	-0.803249	ZNF347	UP	ZNF347-NTC_UP
FAM210A	-0.187764	3.66428	-5.81688	0.00176717	0.0516648	-0.803436	ZNF347	DN	ZNF347-NTC_DN
UBE2T	-0.33216	6.55274	-5.81402	0.00177122	0.0517089	-0.805918	ZNF347	DN	ZNF347-NTC_DN
NEURL3	0.207923	0.065904	5.80782	0.00178005	0.0518923	-0.81131	ZNF347	UP	ZNF347-NTC_UP
SCN8A	-0.238823	2.22234	-5.80379	0.00178581	0.0519856	-0.814812	ZNF347	DN	ZNF347-NTC_DN
HMGCS1	-0.357414	4.5729	-5.79563	0.00179755	0.0521374	-0.821911	ZNF347	DN	ZNF347-NTC_DN
C9orf16	0.303815	4.93327	5.79335	0.00180084	0.0521374	-0.823894	ZNF347	UP	ZNF347-NTC_UP
ARVCF	0.537657	1.23809	5.79324	0.001801	0.0521374	-0.823991	ZNF347	UP	ZNF347-NTC_UP
BCAT1	-0.254836	5.33963	-5.79286	0.00180156	0.0521374	-0.824328	ZNF347	DN	ZNF347-NTC_DN
MVP	0.381566	5.50504	5.79127	0.00180386	0.0521374	-0.825708	ZNF347	UP	ZNF347-NTC_UP
HIST1H2BL	-0.282301	8.25795	-5.78668	0.00181054	0.0522562	-0.829715	ZNF347	DN	ZNF347-NTC_DN
AHR	0.253165	4.32525	5.77199	0.00183208	0.0527795	-0.842534	ZNF347	UP	ZNF347-NTC_UP
E2F7	0.206601	5.42426	5.77078	0.00183387	0.0527795	-0.843592	ZNF347	UP	ZNF347-NTC_UP
TAS2R50	-0.467364	0.776424	-5.76881	0.00183678	0.0527885	-0.845312	ZNF347	DN	ZNF347-NTC_DN
CYFIP2	0.230964	3.18655	5.76239	0.00184631	0.0529876	-0.850925	ZNF347	UP	ZNF347-NTC_UP
F2R	0.160925	4.22807	5.75808	0.00185275	0.0530974	-0.854701	ZNF347	UP	ZNF347-NTC_UP
SSR3	-0.322513	6.78575	-5.75605	0.0018558	0.0531099	-0.856484	ZNF347	DN	ZNF347-NTC_DN
HNRNPAB	-0.173491	6.765	-5.7528	0.00186067	0.0531369	-0.859323	ZNF347	DN	ZNF347-NTC_DN
MAGED1	0.269188	4.40201	5.7494	0.00186579	0.0531369	-0.862306	ZNF347	UP	ZNF347-NTC_UP
ZNF695	-0.319961	2.50664	-5.74833	0.00186741	0.0531369	-0.863244	ZNF347	DN	ZNF347-NTC_DN
LPP	-0.418435	4.71445	-5.74813	0.00186771	0.0531369	-0.863423	ZNF347	DN	ZNF347-NTC_DN
HSPE1-MOB4	-0.250569	4.57186	-5.74331	0.00187501	0.0531369	-0.867649	ZNF347	DN	ZNF347-NTC_DN
TRANK1	0.312175	1.75686	5.73735	0.00188407	0.0531369	-0.872879	ZNF347	UP	ZNF347-NTC_UP
PAFAH2	0.363916	2.00993	5.73603	0.0018861	0.0531369	-0.874045	ZNF347	UP	ZNF347-NTC_UP
EDIL3	0.707458	3.183	5.73558	0.00188677	0.0531369	-0.874432	ZNF347	UP	ZNF347-NTC_UP
CEP44	-0.233963	1.95173	-5.73538	0.00188709	0.0531369	-0.874615	ZNF347	DN	ZNF347-NTC_DN
CLASP1	0.221942	4.534	5.73309	0.00189059	0.0531369	-0.876625	ZNF347	UP	ZNF347-NTC_UP
TGFBR2	0.193953	4.82742	5.73216	0.00189201	0.0531369	-0.877444	ZNF347	UP	ZNF347-NTC_UP
SLAMF7	0.293995	2.68655	5.73076	0.00189416	0.0531369	-0.878676	ZNF347	UP	ZNF347-NTC_UP
NDUFA9	-0.266434	4.79397	-5.73049	0.00189457	0.0531369	-0.878907	ZNF347	DN	ZNF347-NTC_DN
LINC00173	-0.14438	0.472244	-5.72774	0.00189879	0.0531369	-0.881324	ZNF347	DN	ZNF347-NTC_DN
LYAR	-0.238385	5.11064	-5.72581	0.00190178	0.0531369	-0.883028	ZNF347	DN	ZNF347-NTC_DN
IGFBP4	0.518305	1.38905	5.72577	0.00190184	0.0531369	-0.883061	ZNF347	UP	ZNF347-NTC_UP
ORC1	-0.279645	4.33214	-5.72334	0.00190559	0.0531369	-0.885198	ZNF347	DN	ZNF347-NTC_DN
MN1	0.276534	0.478227	5.71665	0.00191596	0.0531369	-0.891087	ZNF347	UP	ZNF347-NTC_UP
RNF40	0.132696	4.64507	5.71619	0.00191668	0.0531369	-0.891495	ZNF347	UP	ZNF347-NTC_UP
SUV39H2	-0.266812	3.96653	-5.71521	0.00191821	0.0531369	-0.892362	ZNF347	DN	ZNF347-NTC_DN
HIST1H3C	-0.368623	9.40041	-5.71437	0.00191952	0.0531369	-0.893102	ZNF347	DN	ZNF347-NTC_DN
DDX12P	-0.24787	3.07729	-5.70904	0.00192784	0.0531369	-0.897796	ZNF347	DN	ZNF347-NTC_DN
MEX3A	0.374558	3.0759	5.70817	0.00192921	0.0531369	-0.898565	ZNF347	UP	ZNF347-NTC_UP
KRTAP7-1	-0.451244	0.169216	-5.70747	0.0019303	0.0531369	-0.89918	ZNF347	DN	ZNF347-NTC_DN
NAE1	-0.20719	5.88421	-5.70666	0.00193158	0.0531369	-0.899899	ZNF347	DN	ZNF347-NTC_DN
ADAMTS9	0.292902	1.75056	5.70482	0.00193447	0.0531369	-0.901518	ZNF347	UP	ZNF347-NTC_UP
CSMD3	0.234979	0.736888	5.70467	0.00193471	0.0531369	-0.901652	ZNF347	UP	ZNF347-NTC_UP
LOC100996693	0.417257	0.399445	5.70265	0.00193788	0.0531369	-0.903433	ZNF347	UP	ZNF347-NTC_UP
NCSTN	0.37511	4.77219	5.70259	0.00193798	0.0531369	-0.903487	ZNF347	UP	ZNF347-NTC_UP
RBM11	-0.265433	0.233377	-5.70174	0.00193932	0.0531369	-0.904237	ZNF347	DN	ZNF347-NTC_DN
EIF2AK3	0.176007	2.81033	5.69983	0.00194234	0.0531369	-0.905928	ZNF347	UP	ZNF347-NTC_UP
KLHL21	0.232597	4.68388	5.69828	0.0019448	0.0531369	-0.9073	ZNF347	UP	ZNF347-NTC_UP
HIST1H2BJ	-0.332172	9.49841	-5.69779	0.00194557	0.0531369	-0.90773	ZNF347	DN	ZNF347-NTC_DN
SPSB2	-0.272932	2.53891	-5.69773	0.00194566	0.0531369	-0.907779	ZNF347	DN	ZNF347-NTC_DN
LDB1	0.354094	4.6618	5.69604	0.00194834	0.0531387	-0.909273	ZNF347	UP	ZNF347-NTC_UP
PSD3	0.240677	5.19763	5.69247	0.00195401	0.0532219	-0.912426	ZNF347	UP	ZNF347-NTC_UP
HIST1H4B	-0.408872	9.21576	-5.68689	0.00196292	0.0533929	-0.917363	ZNF347	DN	ZNF347-NTC_DN
HIST1H4C	-0.298618	9.63157	-5.68285	0.0019694	0.0534947	-0.920942	ZNF347	DN	ZNF347-NTC_DN
CCT8	-0.183852	7.35325	-5.67993	0.00197409	0.0534947	-0.923527	ZNF347	DN	ZNF347-NTC_DN
GXYLT2	0.369892	4.37996	5.67788	0.0019774	0.0534947	-0.925341	ZNF347	UP	ZNF347-NTC_UP
CNN3	-0.223056	7.61101	-5.67643	0.00197975	0.0534947	-0.926631	ZNF347	DN	ZNF347-NTC_DN
PDE1C	-0.205587	4.80842	-5.67638	0.00197982	0.0534947	-0.926673	ZNF347	DN	ZNF347-NTC_DN
HIST1H3J	-0.386373	8.33553	-5.67219	0.00198661	0.0535619	-0.930386	ZNF347	DN	ZNF347-NTC_DN
ZNF670-ZNF695	-0.347563	2.87297	-5.67159	0.00198758	0.0535619	-0.930918	ZNF347	DN	ZNF347-NTC_DN
SP4	-0.196694	2.32926	-5.66776	0.00199381	0.0536479	-0.934313	ZNF347	DN	ZNF347-NTC_DN
LINC00882	0.360804	0.367214	5.66639	0.00199605	0.0536479	-0.935535	ZNF347	UP	ZNF347-NTC_UP
LYPD1	0.378076	4.73371	5.65875	0.00200855	0.0537742	-0.942314	ZNF347	UP	ZNF347-NTC_UP
MAZ	0.180151	5.64725	5.65455	0.00201548	0.0537742	-0.946052	ZNF347	UP	ZNF347-NTC_UP
HIST1H4H	-0.354697	8.63881	-5.6543	0.0020159	0.0537742	-0.946276	ZNF347	DN	ZNF347-NTC_DN
DSN1	-0.203013	4.04551	-5.6542	0.00201605	0.0537742	-0.94636	ZNF347	DN	ZNF347-NTC_DN
TES	0.180118	4.5947	5.65367	0.00201694	0.0537742	-0.946836	ZNF347	UP	ZNF347-NTC_UP
PKI55	0.336601	4.07855	5.65107	0.00202123	0.0537742	-0.949145	ZNF347	UP	ZNF347-NTC_UP
MAPRE2	0.145067	3.16068	5.65093	0.00202146	0.0537742	-0.949271	ZNF347	UP	ZNF347-NTC_UP
AGPAT1	0.246957	3.00462	5.65006	0.0020229	0.0537742	-0.950041	ZNF347	UP	ZNF347-NTC_UP
TYMS	-0.288153	5.23199	-5.64905	0.00202457	0.0537742	-0.950939	ZNF347	DN	ZNF347-NTC_DN
SPATA24	0.620127	1.5074	5.64383	0.00203326	0.0538191	-0.95559	ZNF347	UP	ZNF347-NTC_UP
PAM	0.226315	5.15744	5.64342	0.00203393	0.0538191	-0.955949	ZNF347	UP	ZNF347-NTC_UP
ALDH3B1	0.429561	2.73182	5.64326	0.00203421	0.0538191	-0.956095	ZNF347	UP	ZNF347-NTC_UP
CAMK4	-0.190622	4.02654	-5.64134	0.00203741	0.0538338	-0.957805	ZNF347	DN	ZNF347-NTC_DN
HEMK1	0.13963	2.69942	5.63599	0.00204638	0.0540005	-0.962575	ZNF347	UP	ZNF347-NTC_UP
SNAPC1	-0.345196	4.17658	-5.63433	0.00204917	0.054004	-0.964054	ZNF347	DN	ZNF347-NTC_DN
VSX1	0.296724	0.263619	5.62984	0.00205674	0.0541179	-0.96806	ZNF347	UP	ZNF347-NTC_UP
RNASEH2B	-0.307565	3.72331	-5.62861	0.00205882	0.0541179	-0.969158	ZNF347	DN	ZNF347-NTC_DN
IDE	0.202492	3.95467	5.62427	0.00206617	0.0541839	-0.973031	ZNF347	UP	ZNF347-NTC_UP
TAOK2	0.259813	3.40858	5.62398	0.00206666	0.0541839	-0.973287	ZNF347	UP	ZNF347-NTC_UP
LOC101060321	0.231132	1.05619	5.62119	0.00207141	0.0542354	-0.975781	ZNF347	UP	ZNF347-NTC_UP
EP300	0.231841	3.60027	5.61969	0.00207397	0.0542354	-0.977121	ZNF347	UP	ZNF347-NTC_UP
RPF1	-0.166732	6.12652	-5.61573	0.00208075	0.0543121	-0.980666	ZNF347	DN	ZNF347-NTC_DN
CNIH1	-0.195184	5.85833	-5.61485	0.00208224	0.0543121	-0.981448	ZNF347	DN	ZNF347-NTC_DN
HAUS2	-0.339615	4.15413	-5.60977	0.00209098	0.0543244	-0.985994	ZNF347	DN	ZNF347-NTC_DN
LSAMP	0.340533	1.65123	5.60976	0.002091	0.0543244	-0.986005	ZNF347	UP	ZNF347-NTC_UP
CD276	0.455977	5.41435	5.60864	0.00209293	0.0543244	-0.987008	ZNF347	UP	ZNF347-NTC_UP
UHRF1	-0.281821	4.99535	-5.60703	0.0020957	0.0543244	-0.988447	ZNF347	DN	ZNF347-NTC_DN
PBK	-0.317254	5.10694	-5.60681	0.00209609	0.0543244	-0.988646	ZNF347	DN	ZNF347-NTC_DN
TKT	0.187183	7.15393	5.59904	0.00210955	0.0545508	-0.995601	ZNF347	UP	ZNF347-NTC_UP
SNAPC3	-0.16167	3.71857	-5.59867	0.00211019	0.0545508	-0.995932	ZNF347	DN	ZNF347-NTC_DN
AMPH	-0.259262	1.674	-5.59651	0.00211396	0.0545789	-0.997873	ZNF347	DN	ZNF347-NTC_DN
SFT2D3	-0.230291	2.55046	-5.59369	0.00211889	0.0546367	-1.0004	ZNF347	DN	ZNF347-NTC_DN
S100Z	-0.407741	0.836061	-5.59115	0.00212334	0.0546774	-1.00268	ZNF347	DN	ZNF347-NTC_DN
SAE1	-0.167395	6.65575	-5.58972	0.00212585	0.0546774	-1.00397	ZNF347	DN	ZNF347-NTC_DN
GRIK2	0.331638	1.05219	5.58715	0.00213036	0.054691	-1.00627	ZNF347	UP	ZNF347-NTC_UP
EPC1	0.17014	2.93635	5.5852	0.0021338	0.054691	-1.00802	ZNF347	UP	ZNF347-NTC_UP
UBE2D2	-0.195494	4.79152	-5.58483	0.00213445	0.054691	-1.00836	ZNF347	DN	ZNF347-NTC_DN
PPAT	-0.310592	4.05577	-5.58145	0.00214042	0.0547749	-1.01139	ZNF347	DN	ZNF347-NTC_DN
TLN2	0.213262	4.30301	5.57552	0.00215095	0.0549751	-1.01673	ZNF347	UP	ZNF347-NTC_UP
EEF1B2	-0.289948	8.21045	-5.56962	0.00216148	0.0551607	-1.02203	ZNF347	DN	ZNF347-NTC_DN
QSOX2	0.198023	4.07629	5.56806	0.00216427	0.0551607	-1.02343	ZNF347	UP	ZNF347-NTC_UP
TRIM9	0.30949	0.363551	5.5669	0.00216636	0.0551607	-1.02448	ZNF347	UP	ZNF347-NTC_UP
PCSK5	0.205411	0.762193	5.5647	0.00217031	0.0551921	-1.02646	ZNF347	UP	ZNF347-NTC_UP
SHISA2	0.268353	0.293615	5.56158	0.00217593	0.055264	-1.02928	ZNF347	UP	ZNF347-NTC_UP
PRICKLE1	0.433746	2.64246	5.56011	0.00217857	0.055264	-1.0306	ZNF347	UP	ZNF347-NTC_UP
DKFZP586I1420	-0.283174	1.29828	-5.55816	0.00218211	0.0552848	-1.03236	ZNF347	DN	ZNF347-NTC_DN
KCTD21	0.492083	2.02464	5.55554	0.00218686	0.0553361	-1.03472	ZNF347	UP	ZNF347-NTC_UP
SIDT2	0.473155	1.55222	5.55	0.00219693	0.0553778	-1.03972	ZNF347	UP	ZNF347-NTC_UP
FYCO1	0.265884	3.78018	5.54969	0.00219749	0.0553778	-1.04	ZNF347	UP	ZNF347-NTC_UP
PLOD2	-0.164323	4.18514	-5.54951	0.00219783	0.0553778	-1.04016	ZNF347	DN	ZNF347-NTC_DN
HS3ST1	0.45525	0.735845	5.54847	0.00219973	0.0553778	-1.04111	ZNF347	UP	ZNF347-NTC_UP
DAPK3	0.238522	4.69192	5.54715	0.00220214	0.0553778	-1.04229	ZNF347	UP	ZNF347-NTC_UP
ZSWIM8	0.388627	4.15976	5.5406	0.00221416	0.0556114	-1.04822	ZNF347	UP	ZNF347-NTC_UP
ROR1	0.370677	0.987485	5.53685	0.00222108	0.0557161	-1.05161	ZNF347	UP	ZNF347-NTC_UP
CRAT	0.293571	3.05263	5.53382	0.00222668	0.0557878	-1.05434	ZNF347	UP	ZNF347-NTC_UP
SOX4	0.348118	3.62009	5.53012	0.00223355	0.0558609	-1.05769	ZNF347	UP	ZNF347-NTC_UP
STK3	-0.27632	3.55641	-5.52929	0.0022351	0.0558609	-1.05845	ZNF347	DN	ZNF347-NTC_DN
MBD5	0.356918	1.40972	5.52673	0.00223988	0.0559116	-1.06077	ZNF347	UP	ZNF347-NTC_UP
NOXA1	0.618808	0.999615	5.52141	0.00224982	0.056066	-1.06559	ZNF347	UP	ZNF347-NTC_UP
ARL5B	-0.25607	3.66165	-5.52047	0.00225158	0.056066	-1.06644	ZNF347	DN	ZNF347-NTC_DN
SARNP	-0.168713	5.59234	-5.51708	0.00225795	0.0560965	-1.06951	ZNF347	DN	ZNF347-NTC_DN
HAT1	-0.148466	5.57489	-5.5157	0.00226055	0.0560965	-1.07077	ZNF347	DN	ZNF347-NTC_DN
FAS	0.601375	2.10261	5.51469	0.00226247	0.0560965	-1.07169	ZNF347	UP	ZNF347-NTC_UP
FBXW2	-0.137505	4.63527	-5.51396	0.00226385	0.0560965	-1.07235	ZNF347	DN	ZNF347-NTC_DN
IFI27L1	-0.347251	3.86195	-5.51053	0.00227033	0.0561885	-1.07546	ZNF347	DN	ZNF347-NTC_DN
SHMT2	-0.201594	6.44883	-5.50887	0.00227348	0.0561982	-1.07697	ZNF347	DN	ZNF347-NTC_DN
SPTBN1	0.215934	5.46835	5.50706	0.00227692	0.0562148	-1.07861	ZNF347	UP	ZNF347-NTC_UP
WDR76	-0.257877	3.96637	-5.50401	0.00228272	0.0562897	-1.08138	ZNF347	DN	ZNF347-NTC_DN
PGAM2	0.49568	3.17673	5.49791	0.0022944	0.0564952	-1.08693	ZNF347	UP	ZNF347-NTC_UP
IRF9	0.462494	3.64294	5.49396	0.002302	0.0564952	-1.09053	ZNF347	UP	ZNF347-NTC_UP
MIR4800	1.51395	1.96203	5.49387	0.00230216	0.0564952	-1.09061	ZNF347	UP	ZNF347-NTC_UP
SLC25A5	-0.206209	7.53777	-5.49252	0.00230477	0.0564952	-1.09184	ZNF347	DN	ZNF347-NTC_DN
ZW10	-0.200902	3.91159	-5.49242	0.00230496	0.0564952	-1.09193	ZNF347	DN	ZNF347-NTC_DN
RALGDS	0.329685	3.67015	5.49062	0.00230843	0.0565121	-1.09357	ZNF347	UP	ZNF347-NTC_UP
NAIP	-0.199765	1.23052	-5.4883	0.00231293	0.056522	-1.09568	ZNF347	DN	ZNF347-NTC_DN
RNF144B	0.643481	1.44857	5.48754	0.0023144	0.056522	-1.09638	ZNF347	UP	ZNF347-NTC_UP
CDC42EP3	0.189457	3.91865	5.48086	0.00232739	0.0566133	-1.10247	ZNF347	UP	ZNF347-NTC_UP
DDX60L	0.18653	1.8377	5.4805	0.00232809	0.0566133	-1.10279	ZNF347	UP	ZNF347-NTC_UP
CDK1	-0.237646	5.48862	-5.48025	0.00232858	0.0566133	-1.10302	ZNF347	DN	ZNF347-NTC_DN
SMAD3	0.35322	4.63216	5.47989	0.00232928	0.0566133	-1.10335	ZNF347	UP	ZNF347-NTC_UP
SUB1	-0.169683	5.47109	-5.47349	0.00234181	0.0568047	-1.10919	ZNF347	DN	ZNF347-NTC_DN
TMEM109	-0.199372	6.02836	-5.47079	0.00234712	0.0568047	-1.11165	ZNF347	DN	ZNF347-NTC_DN
CSNK1G1	0.255992	3.64641	5.47067	0.00234736	0.0568047	-1.11176	ZNF347	UP	ZNF347-NTC_UP
TMEM110-MUSTN1	0.166407	3.36255	5.46887	0.0023509	0.0568047	-1.11341	ZNF347	UP	ZNF347-NTC_UP
GPC1	0.40944	3.7036	5.46775	0.00235313	0.0568047	-1.11444	ZNF347	UP	ZNF347-NTC_UP
BHLHE41	0.264795	1.73235	5.46574	0.0023571	0.0568047	-1.11627	ZNF347	UP	ZNF347-NTC_UP
C9orf9	0.67087	1.59774	5.46572	0.00235713	0.0568047	-1.11629	ZNF347	UP	ZNF347-NTC_UP
SESN3	0.284422	1.14549	5.46452	0.00235952	0.0568047	-1.11739	ZNF347	UP	ZNF347-NTC_UP
LOC374443	0.182103	1.17335	5.46253	0.00236346	0.0568322	-1.1192	ZNF347	UP	ZNF347-NTC_UP
SNORD104	-0.433022	5.81762	-5.4596	0.00236929	0.0569049	-1.12188	ZNF347	DN	ZNF347-NTC_DN
PRUNE2	0.417479	1.27487	5.45747	0.00237355	0.0569268	-1.12384	ZNF347	UP	ZNF347-NTC_UP
FAT1	0.158785	5.56898	5.45395	0.00238057	0.0569268	-1.12706	ZNF347	UP	ZNF347-NTC_UP
MALAT1	0.241049	8.76514	5.45386	0.00238077	0.0569268	-1.12714	ZNF347	UP	ZNF347-NTC_UP
HLA-C	0.409129	4.54565	5.45236	0.00238376	0.0569268	-1.12851	ZNF347	UP	ZNF347-NTC_UP
FAM78A	0.518228	1.41354	5.44999	0.00238853	0.0569268	-1.13069	ZNF347	UP	ZNF347-NTC_UP
NOP10	-0.222135	7.57007	-5.44933	0.00238985	0.0569268	-1.13129	ZNF347	DN	ZNF347-NTC_DN
ARG2	-0.315045	4.63377	-5.44874	0.00239103	0.0569268	-1.13183	ZNF347	DN	ZNF347-NTC_DN
WDR63	0.448467	0.396958	5.44702	0.00239449	0.0569268	-1.1334	ZNF347	UP	ZNF347-NTC_UP
CAPN2	0.131474	7.80765	5.44455	0.00239948	0.0569268	-1.13567	ZNF347	UP	ZNF347-NTC_UP
ZBTB2	-0.143605	3.7909	-5.44359	0.00240144	0.0569268	-1.13656	ZNF347	DN	ZNF347-NTC_DN
TBC1D3F	0.219928	1.04024	5.44236	0.00240392	0.0569268	-1.13768	ZNF347	UP	ZNF347-NTC_UP
NFE2L1	0.212168	5.7728	5.44145	0.00240576	0.0569268	-1.13851	ZNF347	UP	ZNF347-NTC_UP
LUM	0.263044	3.69233	5.44103	0.00240662	0.0569268	-1.1389	ZNF347	UP	ZNF347-NTC_UP
NAGS	-0.32114	1.00924	-5.43727	0.00241425	0.0570408	-1.14235	ZNF347	DN	ZNF347-NTC_DN
ERCC6L	-0.259826	3.73187	-5.43432	0.00242028	0.0571115	-1.14506	ZNF347	DN	ZNF347-NTC_DN
TIPIN	-0.226509	4.22577	-5.43171	0.0024256	0.0571115	-1.14746	ZNF347	DN	ZNF347-NTC_DN
TMX2-CTNND1	0.127084	5.39807	5.43041	0.00242826	0.0571115	-1.14865	ZNF347	UP	ZNF347-NTC_UP
SLC26A11	0.285111	1.69865	5.43031	0.00242848	0.0571115	-1.14875	ZNF347	UP	ZNF347-NTC_UP
PARPBP	-0.268549	3.78323	-5.42597	0.00243739	0.0572548	-1.15274	ZNF347	DN	ZNF347-NTC_DN
RRP12	0.193017	5.00136	5.42293	0.00244365	0.0573355	-1.15553	ZNF347	UP	ZNF347-NTC_UP
PSMD2	-0.163805	8.12042	-5.42016	0.00244938	0.0574036	-1.15808	ZNF347	DN	ZNF347-NTC_DN
APLP2	0.179929	5.08282	5.41624	0.00245752	0.0575281	-1.16169	ZNF347	UP	ZNF347-NTC_UP
MKNK2	0.36693	4.72174	5.41253	0.00246523	0.0575342	-1.1651	ZNF347	UP	ZNF347-NTC_UP
ANKRD24	0.129848	0.131252	5.41204	0.00246625	0.0575342	-1.16555	ZNF347	UP	ZNF347-NTC_UP
OSGIN2	-0.241914	3.16993	-5.41203	0.00246628	0.0575342	-1.16557	ZNF347	DN	ZNF347-NTC_DN
MIR4731	-2.37586	1.16118	-5.40956	0.00247145	0.0575886	-1.16785	ZNF347	DN	ZNF347-NTC_DN
HYOU1	0.235744	5.06595	5.40393	0.00248325	0.0577859	-1.17303	ZNF347	UP	ZNF347-NTC_UP
HLA-A	0.234864	5.04689	5.39966	0.00249225	0.0577859	-1.17698	ZNF347	UP	ZNF347-NTC_UP
VAT1	0.153441	5.56989	5.39675	0.00249841	0.0577859	-1.17966	ZNF347	UP	ZNF347-NTC_UP
TRIB1	0.322247	3.12026	5.39444	0.0025033	0.0577859	-1.18179	ZNF347	UP	ZNF347-NTC_UP
SLC35C2	0.143917	4.80587	5.39418	0.00250386	0.0577859	-1.18204	ZNF347	UP	ZNF347-NTC_UP
IQCE	0.403823	2.42367	5.39312	0.00250611	0.0577859	-1.18302	ZNF347	UP	ZNF347-NTC_UP
CLU	0.498893	2.88149	5.39282	0.00250674	0.0577859	-1.18329	ZNF347	UP	ZNF347-NTC_UP
ARRDC4	0.51305	0.858185	5.39237	0.0025077	0.0577859	-1.18371	ZNF347	UP	ZNF347-NTC_UP
PSIP1	-0.284615	5.12416	-5.39101	0.00251061	0.0577859	-1.18497	ZNF347	DN	ZNF347-NTC_DN
SNAI3-AS1	0.384614	0.919914	5.39006	0.00251262	0.0577859	-1.18584	ZNF347	UP	ZNF347-NTC_UP
TCF19	-0.167909	2.90406	-5.3889	0.0025151	0.0577859	-1.18692	ZNF347	DN	ZNF347-NTC_DN
LRRC8C	-0.330182	2.06874	-5.38847	0.00251602	0.0577859	-1.18732	ZNF347	DN	ZNF347-NTC_DN
HIST1H3H	-0.298217	9.27643	-5.38807	0.00251688	0.0577859	-1.18769	ZNF347	DN	ZNF347-NTC_DN
LOXL2	0.345978	6.21724	5.38659	0.00252004	0.0577931	-1.18905	ZNF347	UP	ZNF347-NTC_UP
FGD6	0.159122	1.87416	5.38155	0.00253085	0.0579756	-1.19372	ZNF347	UP	ZNF347-NTC_UP
SPESP1	-0.254079	2.38099	-5.37941	0.00253545	0.0580022	-1.1957	ZNF347	DN	ZNF347-NTC_DN
EIF4E2	0.149455	4.85348	5.37836	0.00253772	0.0580022	-1.19667	ZNF347	UP	ZNF347-NTC_UP
NCKAP1	-0.123399	5.42227	-5.37417	0.00254677	0.0581435	-1.20055	ZNF347	DN	ZNF347-NTC_DN
TMEM230	0.134164	6.2956	5.37273	0.0025499	0.0581498	-1.20189	ZNF347	UP	ZNF347-NTC_UP
ANKRD12	0.16829	3.0088	5.37088	0.00255391	0.0581609	-1.2036	ZNF347	UP	ZNF347-NTC_UP
NPTXR	0.206223	0.541888	5.36944	0.00255705	0.0581609	-1.20494	ZNF347	UP	ZNF347-NTC_UP
MIR3656	-1.32214	1.22777	-5.36855	0.00255898	0.0581609	-1.20576	ZNF347	DN	ZNF347-NTC_DN
ZNF833P	-0.492654	1.23471	-5.36384	0.00256926	0.0583219	-1.21013	ZNF347	DN	ZNF347-NTC_DN
C15orf52	0.125804	5.94881	5.36268	0.0025718	0.0583219	-1.2112	ZNF347	UP	ZNF347-NTC_UP
SPCS2	-0.149853	3.80295	-5.36097	0.00257556	0.0583339	-1.21279	ZNF347	DN	ZNF347-NTC_DN
FAM198B	0.640191	0.981703	5.35673	0.00258487	0.0583339	-1.21673	ZNF347	UP	ZNF347-NTC_UP
SLC35E2B	0.139764	3.14429	5.35597	0.00258656	0.0583339	-1.21744	ZNF347	UP	ZNF347-NTC_UP
EMC1	0.228282	4.36411	5.35511	0.00258846	0.0583339	-1.21824	ZNF347	UP	ZNF347-NTC_UP
CD81	0.137863	5.43956	5.35386	0.00259121	0.0583339	-1.2194	ZNF347	UP	ZNF347-NTC_UP
PPP3R1	-0.15252	4.87328	-5.35333	0.00259239	0.0583339	-1.21989	ZNF347	DN	ZNF347-NTC_DN
CCP110	-0.15855	3.6043	-5.35328	0.0025925	0.0583339	-1.21994	ZNF347	DN	ZNF347-NTC_DN
HSPB8	0.391435	3.315	5.35201	0.0025953	0.0583339	-1.22111	ZNF347	UP	ZNF347-NTC_UP
GATAD2B	0.282433	3.14448	5.3476	0.00260508	0.058489	-1.22521	ZNF347	UP	ZNF347-NTC_UP
C5orf22	-0.218465	3.83639	-5.34385	0.00261345	0.0585937	-1.22871	ZNF347	DN	ZNF347-NTC_DN
EIF4EBP2	0.236683	4.30323	5.34292	0.00261551	0.0585937	-1.22957	ZNF347	UP	ZNF347-NTC_UP
CNIH4	-0.286445	4.13302	-5.33977	0.00262257	0.0586842	-1.23251	ZNF347	DN	ZNF347-NTC_DN
ZKSCAN3	0.214784	1.37398	5.33821	0.00262607	0.0586842	-1.23396	ZNF347	UP	ZNF347-NTC_UP
OTUB2	0.294327	3.34087	5.33703	0.00262871	0.0586842	-1.23506	ZNF347	UP	ZNF347-NTC_UP
RCN1	0.195138	6.90312	5.33597	0.0026311	0.0586842	-1.23605	ZNF347	UP	ZNF347-NTC_UP
RALGAPB	0.183673	4.33203	5.33406	0.00263539	0.0587155	-1.23782	ZNF347	UP	ZNF347-NTC_UP
CCNB1	-0.287731	6.75972	-5.33129	0.00264165	0.0587537	-1.24041	ZNF347	DN	ZNF347-NTC_DN
PIP5K1C	0.369787	3.76214	5.33074	0.00264289	0.0587537	-1.24092	ZNF347	UP	ZNF347-NTC_UP
HAS3	0.409909	2.90085	5.32748	0.00265027	0.0588082	-1.24396	ZNF347	UP	ZNF347-NTC_UP
HDHD2	0.20797	3.08727	5.32711	0.00265113	0.0588082	-1.24431	ZNF347	UP	ZNF347-NTC_UP
TNIP1	0.413022	5.02529	5.32526	0.00265532	0.0588189	-1.24604	ZNF347	UP	ZNF347-NTC_UP
CCDC113	0.306515	0.778096	5.32435	0.0026574	0.0588189	-1.24689	ZNF347	UP	ZNF347-NTC_UP
CD63	-0.185068	7.17152	-5.31953	0.00266839	0.0589513	-1.25139	ZNF347	DN	ZNF347-NTC_DN
LRRC59	-0.185334	6.6946	-5.31918	0.00266919	0.0589513	-1.25171	ZNF347	DN	ZNF347-NTC_DN
RABGGTB	-0.226594	7.34468	-5.31779	0.00267237	0.0589574	-1.25301	ZNF347	DN	ZNF347-NTC_DN
SOAT1	-0.244439	3.71822	-5.31548	0.00267767	0.0590104	-1.25517	ZNF347	DN	ZNF347-NTC_DN
PNPO	0.191757	4.08301	5.31386	0.00268139	0.0590285	-1.25669	ZNF347	UP	ZNF347-NTC_UP
DST	0.166096	5.43175	5.31151	0.00268679	0.0590833	-1.25888	ZNF347	UP	ZNF347-NTC_UP
EYA1	0.519328	1.10661	5.30889	0.00269285	0.0591525	-1.26134	ZNF347	UP	ZNF347-NTC_UP
HIST1H4E	-0.206501	9.02535	-5.29769	0.00271886	0.0596594	-1.27182	ZNF347	DN	ZNF347-NTC_DN
PSD4	0.314929	1.28647	5.29547	0.00272407	0.0597092	-1.2739	ZNF347	UP	ZNF347-NTC_UP
MAFF	-0.191876	3.72645	-5.28763	0.0027425	0.0600049	-1.28125	ZNF347	DN	ZNF347-NTC_DN
SYNPO	0.516679	1.9418	5.28623	0.00274582	0.0600049	-1.28257	ZNF347	UP	ZNF347-NTC_UP
TRABD2A	-0.298917	1.1283	-5.28579	0.00274686	0.0600049	-1.28299	ZNF347	DN	ZNF347-NTC_DN
LAMA5	0.216905	0.365291	5.28432	0.00275034	0.0600049	-1.28437	ZNF347	UP	ZNF347-NTC_UP
SCN2A	0.211145	1.70209	5.28347	0.00275233	0.0600049	-1.28516	ZNF347	UP	ZNF347-NTC_UP
ATG4C	-0.241204	3.50678	-5.28067	0.00275899	0.0600857	-1.28779	ZNF347	DN	ZNF347-NTC_DN
PACS2	0.389207	2.89625	5.2752	0.00277202	0.0602569	-1.29293	ZNF347	UP	ZNF347-NTC_UP
GTPBP4	-0.190075	6.46408	-5.27488	0.00277278	0.0602569	-1.29323	ZNF347	DN	ZNF347-NTC_DN
HTRA1	0.499739	5.0687	5.27358	0.00277591	0.0602603	-1.29446	ZNF347	UP	ZNF347-NTC_UP
FDPS	-0.253041	7.11287	-5.27218	0.00277924	0.0602683	-1.29577	ZNF347	DN	ZNF347-NTC_DN
FBXL19	0.195899	3.2563	5.26895	0.002787	0.0603722	-1.29881	ZNF347	UP	ZNF347-NTC_UP
TCEAL8	-0.154291	5.52432	-5.26647	0.00279297	0.0603819	-1.30114	ZNF347	DN	ZNF347-NTC_DN
DFNB31	0.28171	1.72533	5.26563	0.00279501	0.0603819	-1.30194	ZNF347	UP	ZNF347-NTC_UP
GDAP1	0.280316	3.69686	5.26507	0.00279637	0.0603819	-1.30247	ZNF347	UP	ZNF347-NTC_UP
STAT3	0.230285	4.54433	5.26193	0.00280395	0.0603991	-1.30543	ZNF347	UP	ZNF347-NTC_UP
ZKSCAN1	0.177737	3.46745	5.26014	0.00280828	0.0603991	-1.30711	ZNF347	UP	ZNF347-NTC_UP
2019-09-07	-0.155567	5.61396	-5.26007	0.00280846	0.0603991	-1.30718	ZNF347	DN	ZNF347-NTC_DN
RNF19B	0.355119	2.39314	5.25983	0.00280905	0.0603991	-1.30741	ZNF347	UP	ZNF347-NTC_UP
AHRR	0.361388	3.23217	5.258	0.00281349	0.0604305	-1.30913	ZNF347	UP	ZNF347-NTC_UP
RIC8B	-0.20718	3.15324	-5.24766	0.00283875	0.0608826	-1.31888	ZNF347	DN	ZNF347-NTC_DN
MCOLN3	-0.289159	2.13803	-5.24694	0.00284053	0.0608826	-1.31956	ZNF347	DN	ZNF347-NTC_DN
SNX5	-0.264055	6.18343	-5.24394	0.00284792	0.0609768	-1.3224	ZNF347	DN	ZNF347-NTC_DN
TBC1D22B	0.163412	3.19107	5.24211	0.00285244	0.0610092	-1.32413	ZNF347	UP	ZNF347-NTC_UP
MLLT11	0.221281	4.7126	5.23841	0.0028616	0.0611408	-1.32763	ZNF347	UP	ZNF347-NTC_UP
LOXL1	0.416072	1.03086	5.23504	0.00286995	0.0611979	-1.33081	ZNF347	UP	ZNF347-NTC_UP
ZNF398	0.177659	2.50066	5.23235	0.00287667	0.0611979	-1.33336	ZNF347	UP	ZNF347-NTC_UP
RANBP10	0.184101	2.86515	5.23225	0.0028769	0.0611979	-1.33344	ZNF347	UP	ZNF347-NTC_UP
GRB10	0.341957	3.95443	5.23057	0.0028811	0.0611979	-1.33504	ZNF347	UP	ZNF347-NTC_UP
HSPA12A	-0.268889	1.35259	-5.23017	0.00288212	0.0611979	-1.33542	ZNF347	DN	ZNF347-NTC_DN
FAM127A	0.413976	5.04357	5.23008	0.00288235	0.0611979	-1.33551	ZNF347	UP	ZNF347-NTC_UP
NUSAP1	-0.244758	6.20318	-5.2269	0.00289029	0.0613025	-1.33851	ZNF347	DN	ZNF347-NTC_DN
HMGN1	-0.210413	7.10099	-5.22223	0.00290204	0.0614754	-1.34294	ZNF347	DN	ZNF347-NTC_DN
UAP1	-0.225346	6.46224	-5.22126	0.00290449	0.0614754	-1.34386	ZNF347	DN	ZNF347-NTC_DN
ZDHHC17	-0.152521	3.3267	-5.21824	0.00291213	0.0614826	-1.34672	ZNF347	DN	ZNF347-NTC_DN
ZMAT2	-0.170716	5.81162	-5.21785	0.00291312	0.0614826	-1.34709	ZNF347	DN	ZNF347-NTC_DN
ETHE1	0.250879	4.04369	5.21728	0.00291456	0.0614826	-1.34763	ZNF347	UP	ZNF347-NTC_UP
TXNDC9	-0.137322	5.47245	-5.21601	0.00291776	0.0614826	-1.34883	ZNF347	DN	ZNF347-NTC_DN
DISP1	0.231191	1.87254	5.21489	0.00292061	0.0614826	-1.3499	ZNF347	UP	ZNF347-NTC_UP
HNMT	0.299507	1.59963	5.21395	0.00292299	0.0614826	-1.35079	ZNF347	UP	ZNF347-NTC_UP
GLRA1	-0.464071	0.84508	-5.2124	0.00292695	0.0615024	-1.35227	ZNF347	DN	ZNF347-NTC_DN
TOP2A	-0.213057	6.86086	-5.2099	0.00293332	0.0615725	-1.35464	ZNF347	DN	ZNF347-NTC_DN
AKAP7	-0.189608	1.19623	-5.19727	0.00296575	0.062189	-1.36664	ZNF347	DN	ZNF347-NTC_DN
RNU6-19P	-1.98274	1.43502	-5.19301	0.00297679	0.0623561	-1.37069	ZNF347	DN	ZNF347-NTC_DN
ZGRF1	-0.245539	2.79759	-5.18965	0.00298551	0.0624506	-1.37388	ZNF347	DN	ZNF347-NTC_DN
RHBDF2	0.294697	0.79428	5.18891	0.00298745	0.0624506	-1.37459	ZNF347	UP	ZNF347-NTC_UP
C12orf45	-0.357184	3.83567	-5.18651	0.0029937	0.062517	-1.37688	ZNF347	DN	ZNF347-NTC_DN
PDS5A	-0.163899	4.76158	-5.18435	0.00299938	0.0625563	-1.37894	ZNF347	DN	ZNF347-NTC_DN
LHFPL2	0.282158	4.36353	5.18344	0.00300174	0.0625563	-1.3798	ZNF347	UP	ZNF347-NTC_UP
CCT6A	-0.183231	7.45017	-5.18078	0.00300873	0.0626376	-1.38234	ZNF347	DN	ZNF347-NTC_DN
LEF1	0.169948	3.43411	5.17427	0.00302591	0.0628573	-1.38856	ZNF347	UP	ZNF347-NTC_UP
AARD	-0.380603	1.13135	-5.17191	0.00303214	0.0628573	-1.3908	ZNF347	DN	ZNF347-NTC_DN
SAMD4A	-0.193514	3.34654	-5.17184	0.00303233	0.0628573	-1.39087	ZNF347	DN	ZNF347-NTC_DN
LOC100129534	0.329825	0.340334	5.17123	0.00303396	0.0628573	-1.39146	ZNF347	UP	ZNF347-NTC_UP
TM4SF1	-0.2136	6.99295	-5.17093	0.00303475	0.0628573	-1.39174	ZNF347	DN	ZNF347-NTC_DN
TNS3	0.217185	4.01251	5.16862	0.0030409	0.062863	-1.39395	ZNF347	UP	ZNF347-NTC_UP
TOPBP1	-0.149177	5.44194	-5.1685	0.00304121	0.062863	-1.39406	ZNF347	DN	ZNF347-NTC_DN
NIPAL1	-0.405621	1.21861	-5.16713	0.00304485	0.0628743	-1.39537	ZNF347	DN	ZNF347-NTC_DN
NUF2	-0.413936	5.38482	-5.16361	0.00305427	0.0630047	-1.39874	ZNF347	DN	ZNF347-NTC_DN
ID2	0.443462	3.19201	5.15903	0.00306654	0.0631766	-1.40312	ZNF347	UP	ZNF347-NTC_UP
CTSD	0.336521	7.18111	5.15818	0.00306882	0.0631766	-1.40393	ZNF347	UP	ZNF347-NTC_UP
KIAA0922	0.259379	2.54291	5.15606	0.00307453	0.0632301	-1.40596	ZNF347	UP	ZNF347-NTC_UP
ATP6V1C1	-0.201442	3.51491	-5.15275	0.00308345	0.0632729	-1.40912	ZNF347	DN	ZNF347-NTC_DN
ALMS1	-0.191024	3.33545	-5.15232	0.00308462	0.0632729	-1.40954	ZNF347	DN	ZNF347-NTC_DN
C6orf165	0.239121	0.150734	5.15183	0.00308595	0.0632729	-1.41001	ZNF347	UP	ZNF347-NTC_UP
ENOPH1	-0.331232	4.43435	-5.14833	0.00309543	0.0632865	-1.41336	ZNF347	DN	ZNF347-NTC_DN
SNORD83B	-0.707149	4.36148	-5.14799	0.00309637	0.0632865	-1.41369	ZNF347	DN	ZNF347-NTC_DN
ITGA1	-0.217185	2.04809	-5.14559	0.0031029	0.0632865	-1.41599	ZNF347	DN	ZNF347-NTC_DN
KDSR	-0.133375	4.42124	-5.14477	0.00310513	0.0632865	-1.41677	ZNF347	DN	ZNF347-NTC_DN
TNFRSF9	0.346323	0.516023	5.14368	0.0031081	0.0632865	-1.41782	ZNF347	UP	ZNF347-NTC_UP
ARHGAP11B	-0.370668	4.12901	-5.14156	0.0031139	0.0632865	-1.41985	ZNF347	DN	ZNF347-NTC_DN
GPR85	-0.214006	1.04797	-5.14071	0.00311621	0.0632865	-1.42066	ZNF347	DN	ZNF347-NTC_DN
FBLN7	-0.234688	0.263325	-5.14048	0.00311683	0.0632865	-1.42088	ZNF347	DN	ZNF347-NTC_DN
ADTRP	-0.499751	0.902597	-5.14014	0.00311779	0.0632865	-1.42122	ZNF347	DN	ZNF347-NTC_DN
ANKRD42	0.222965	2.19642	5.13927	0.00312017	0.0632865	-1.42205	ZNF347	UP	ZNF347-NTC_UP
BACE1	0.253387	3.24624	5.13901	0.00312088	0.0632865	-1.4223	ZNF347	UP	ZNF347-NTC_UP
PON2	0.236017	4.96174	5.13748	0.00312507	0.0633084	-1.42376	ZNF347	UP	ZNF347-NTC_UP
EFCAB12	0.154902	0.117001	5.13594	0.0031293	0.063331	-1.42524	ZNF347	UP	ZNF347-NTC_UP
R3HCC1L	-0.185752	3.33411	-5.13348	0.00313606	0.0634047	-1.4276	ZNF347	DN	ZNF347-NTC_DN
NISCH	0.210655	3.73659	5.12655	0.00315526	0.063615	-1.43426	ZNF347	UP	ZNF347-NTC_UP
ATF1	-0.296107	3.71263	-5.12628	0.003156	0.063615	-1.43452	ZNF347	DN	ZNF347-NTC_DN
DLGAP5	-0.184139	5.6269	-5.12626	0.00315606	0.063615	-1.43454	ZNF347	DN	ZNF347-NTC_DN
PML	0.276056	2.49299	5.12521	0.00315899	0.063615	-1.43555	ZNF347	UP	ZNF347-NTC_UP
ATAD2B	0.187617	2.49357	5.12276	0.0031658	0.0636308	-1.43791	ZNF347	UP	ZNF347-NTC_UP
PIP5KL1	0.377566	0.764505	5.12224	0.00316726	0.0636308	-1.43841	ZNF347	UP	ZNF347-NTC_UP
HSPA8	-0.149375	10.1237	-5.12155	0.00316917	0.0636308	-1.43907	ZNF347	DN	ZNF347-NTC_DN
SHCBP1	-0.318239	4.96734	-5.11753	0.00318042	0.0637936	-1.44294	ZNF347	DN	ZNF347-NTC_DN
CDC42BPB	0.234496	4.17302	5.11531	0.00318666	0.0638559	-1.44508	ZNF347	UP	ZNF347-NTC_UP
P4HA2	0.383796	4.07746	5.11318	0.00319263	0.0639123	-1.44712	ZNF347	UP	ZNF347-NTC_UP
KCNJ13	-0.34276	0.960753	-5.11169	0.00319683	0.0639335	-1.44856	ZNF347	DN	ZNF347-NTC_DN
COLGALT1	0.140068	5.49067	5.10485	0.00321619	0.0642362	-1.45515	ZNF347	UP	ZNF347-NTC_UP
ACTR5	-0.141223	3.02683	-5.10411	0.00321829	0.0642362	-1.45587	ZNF347	DN	ZNF347-NTC_DN
FAM95B1	0.2697	0.420671	5.0986	0.00323399	0.0644535	-1.46118	ZNF347	UP	ZNF347-NTC_UP
SLC25A44	0.176632	4.23063	5.09715	0.00323815	0.0644535	-1.46259	ZNF347	UP	ZNF347-NTC_UP
MIR6820	-2.23912	1.53044	-5.09585	0.00324185	0.0644535	-1.46384	ZNF347	DN	ZNF347-NTC_DN
DKFZP434H168	-0.192245	0.400388	-5.09585	0.00324187	0.0644535	-1.46384	ZNF347	DN	ZNF347-NTC_DN
HMGXB3	0.189008	4.74586	5.09401	0.00324714	0.0644952	-1.46562	ZNF347	UP	ZNF347-NTC_UP
BTBD11	0.459633	1.33127	5.08378	0.00327667	0.0649719	-1.47551	ZNF347	UP	ZNF347-NTC_UP
SERPINA1	0.356462	0.339563	5.08322	0.0032783	0.0649719	-1.47605	ZNF347	UP	ZNF347-NTC_UP
TROAP	-0.308242	3.99768	-5.08238	0.00328073	0.0649719	-1.47686	ZNF347	DN	ZNF347-NTC_DN
ADH5	-0.262739	5.8972	-5.07864	0.00329161	0.0650745	-1.48048	ZNF347	DN	ZNF347-NTC_DN
LOC100996351	0.192901	0.149125	5.07759	0.00329468	0.0650745	-1.4815	ZNF347	UP	ZNF347-NTC_UP
ARSJ	0.279554	3.11032	5.07547	0.00330089	0.0650745	-1.48356	ZNF347	UP	ZNF347-NTC_UP
SNORA49	-0.450287	5.92318	-5.07515	0.00330183	0.0650745	-1.48387	ZNF347	DN	ZNF347-NTC_DN
SUPT6H	0.149455	5.4267	5.07511	0.00330193	0.0650745	-1.4839	ZNF347	UP	ZNF347-NTC_UP
VHL	0.174853	4.54457	5.07323	0.00330744	0.06512	-1.48572	ZNF347	UP	ZNF347-NTC_UP
SLC7A5	0.315294	4.6192	5.07166	0.00331204	0.0651475	-1.48724	ZNF347	UP	ZNF347-NTC_UP
PLEKHG5	0.277355	1.97211	5.07056	0.00331529	0.0651483	-1.48831	ZNF347	UP	ZNF347-NTC_UP
CES3	0.280626	0.20316	5.06889	0.00332019	0.0651816	-1.48993	ZNF347	UP	ZNF347-NTC_UP
PVR	0.200635	5.12825	5.06424	0.00333392	0.0653013	-1.49443	ZNF347	UP	ZNF347-NTC_UP
CTNND1	0.124525	5.27857	5.06349	0.00333616	0.0653013	-1.49517	ZNF347	UP	ZNF347-NTC_UP
INSR	0.213374	1.6809	5.06296	0.00333773	0.0653013	-1.49568	ZNF347	UP	ZNF347-NTC_UP
ARHGEF7	0.183867	2.78728	5.06248	0.00333914	0.0653013	-1.49614	ZNF347	UP	ZNF347-NTC_UP
WWTR1	0.262347	5.2398	5.06101	0.00334351	0.0653237	-1.49757	ZNF347	UP	ZNF347-NTC_UP
PLBD2	0.332494	2.45247	5.05305	0.00336725	0.0657244	-1.5053	ZNF347	UP	ZNF347-NTC_UP
RRM1	-0.158013	6.60464	-5.05094	0.00337356	0.0657845	-1.50735	ZNF347	DN	ZNF347-NTC_DN
CGB2	0.22601	0.365182	5.04221	0.00339988	0.0662216	-1.51584	ZNF347	UP	ZNF347-NTC_UP
ZNF462	0.24925	4.47376	5.04123	0.00340287	0.0662216	-1.5168	ZNF347	UP	ZNF347-NTC_UP
KLC1	0.11566	5.69751	5.04027	0.00340576	0.0662216	-1.51773	ZNF347	UP	ZNF347-NTC_UP
GLIS2	0.242515	1.24423	5.03557	0.00342005	0.066436	-1.52231	ZNF347	UP	ZNF347-NTC_UP
CYTH2	0.230802	4.34978	5.03397	0.00342494	0.0664675	-1.52387	ZNF347	UP	ZNF347-NTC_UP
SGOL2	-0.183506	4.34512	-5.03277	0.00342861	0.0664695	-1.52504	ZNF347	DN	ZNF347-NTC_DN
CNIH3	0.313952	3.08998	5.0318	0.00343159	0.0664695	-1.52599	ZNF347	UP	ZNF347-NTC_UP
DNAJB9	0.293717	2.35287	5.0296	0.00343832	0.0665364	-1.52813	ZNF347	UP	ZNF347-NTC_UP
APITD1	-0.288769	3.00994	-5.02837	0.00344209	0.0665459	-1.52933	ZNF347	DN	ZNF347-NTC_DN
POLL	0.276991	3.19315	5.02594	0.00344956	0.0666271	-1.5317	ZNF347	UP	ZNF347-NTC_UP
TANC2	0.237746	3.42926	5.02082	0.00346538	0.0667002	-1.5367	ZNF347	UP	ZNF347-NTC_UP
NCAPH2	-0.12101	4.52067	-5.0204	0.00346668	0.0667002	-1.53711	ZNF347	DN	ZNF347-NTC_DN
BCL9	0.224046	2.69219	5.01949	0.00346951	0.0667002	-1.538	ZNF347	UP	ZNF347-NTC_UP
KCNN4	0.225746	5.30919	5.01838	0.00347294	0.0667002	-1.53909	ZNF347	UP	ZNF347-NTC_UP
MYH2	-0.332993	0.703823	-5.01815	0.00347365	0.0667002	-1.53931	ZNF347	DN	ZNF347-NTC_DN
PHTF2	-0.225724	3.13624	-5.01778	0.00347479	0.0667002	-1.53967	ZNF347	DN	ZNF347-NTC_DN
ZNF329	0.128497	3.21601	5.01704	0.0034771	0.0667002	-1.54039	ZNF347	UP	ZNF347-NTC_UP
FANCB	-0.282672	3.43743	-5.01623	0.00347961	0.0667002	-1.54118	ZNF347	DN	ZNF347-NTC_DN
SKIL	-0.198355	4.39194	-5.01421	0.00348592	0.0667581	-1.54316	ZNF347	DN	ZNF347-NTC_DN
MRPS7	-0.262286	5.50663	-5.01248	0.0034913	0.0667981	-1.54485	ZNF347	DN	ZNF347-NTC_DN
SCN5A	-0.327501	1.05881	-5.01094	0.00349611	0.0668237	-1.54635	ZNF347	DN	ZNF347-NTC_DN
BTN2A2	0.242343	2.95784	5.00916	0.0035017	0.0668237	-1.5481	ZNF347	UP	ZNF347-NTC_UP
WDR66	-0.165649	3.52389	-5.0089	0.0035025	0.0668237	-1.54835	ZNF347	DN	ZNF347-NTC_DN
CLDND1	-0.136512	5.70185	-5.00741	0.00350717	0.0668501	-1.54981	ZNF347	DN	ZNF347-NTC_DN
HIST1H1B	-0.293499	8.44252	-5.00404	0.00351777	0.0669791	-1.55311	ZNF347	DN	ZNF347-NTC_DN
HIST1H3B	-0.291978	9.8462	-5.00317	0.00352053	0.0669791	-1.55396	ZNF347	DN	ZNF347-NTC_DN
KIF20B	-0.239265	4.77737	-5.00009	0.00353023	0.0671008	-1.55697	ZNF347	DN	ZNF347-NTC_DN
RUFY2	-0.251004	2.62439	-4.9986	0.00353495	0.0671277	-1.55843	ZNF347	DN	ZNF347-NTC_DN
IVL	0.229759	0.171442	4.99123	0.0035584	0.0674235	-1.56566	ZNF347	UP	ZNF347-NTC_UP
TNFRSF25	0.356475	1.60324	4.99095	0.00355928	0.0674235	-1.56593	ZNF347	UP	ZNF347-NTC_UP
MIS12	-0.335631	3.92086	-4.99058	0.00356048	0.0674235	-1.5663	ZNF347	DN	ZNF347-NTC_DN
SLC12A7	0.201906	1.90046	4.98759	0.00357003	0.0675414	-1.56923	ZNF347	UP	ZNF347-NTC_UP
SLC2A1	0.205914	5.95568	4.98336	0.00358362	0.067725	-1.57338	ZNF347	UP	ZNF347-NTC_UP
ARHGAP23	0.141208	2.17291	4.98183	0.00358854	0.067725	-1.57488	ZNF347	UP	ZNF347-NTC_UP
GGA1	0.138638	3.52388	4.98146	0.00358974	0.067725	-1.57525	ZNF347	UP	ZNF347-NTC_UP
LCORL	-0.16777	2.81567	-4.98015	0.00359397	0.0677421	-1.57654	ZNF347	DN	ZNF347-NTC_DN
BTBD9	0.246689	2.54432	4.97241	0.00361905	0.0681516	-1.58414	ZNF347	UP	ZNF347-NTC_UP
SPTLC3	0.248518	3.44737	4.96982	0.0036275	0.0682473	-1.58669	ZNF347	UP	ZNF347-NTC_UP
KIF21A	0.12419	3.01146	4.96851	0.00363177	0.0682646	-1.58798	ZNF347	UP	ZNF347-NTC_UP
FUT11	0.143385	4.262	4.96372	0.00364747	0.0684962	-1.5927	ZNF347	UP	ZNF347-NTC_UP
PLXNB3	0.238823	2.74423	4.9625	0.00365147	0.0685068	-1.59389	ZNF347	UP	ZNF347-NTC_UP
GNG12	-0.240294	7.32741	-4.9615	0.00365478	0.0685068	-1.59488	ZNF347	DN	ZNF347-NTC_DN
POLR3H	0.212664	4.19745	4.95062	0.00369079	0.069118	-1.60561	ZNF347	UP	ZNF347-NTC_UP
SH2B1	0.148067	2.83182	4.94603	0.0037061	0.0693405	-1.61014	ZNF347	UP	ZNF347-NTC_UP
MTMR3	0.121061	3.0831	4.94492	0.00370983	0.0693405	-1.61124	ZNF347	UP	ZNF347-NTC_UP
NET1	-0.241483	4.29058	-4.944	0.0037129	0.0693405	-1.61214	ZNF347	DN	ZNF347-NTC_DN
C14orf183	-0.284204	0.514476	-4.94031	0.0037253	0.0694798	-1.61579	ZNF347	DN	ZNF347-NTC_DN
DSG2	0.260245	4.25583	4.93853	0.00373129	0.0694798	-1.61754	ZNF347	UP	ZNF347-NTC_UP
MCTP1	-0.289415	3.44916	-4.93723	0.00373569	0.0694798	-1.61883	ZNF347	DN	ZNF347-NTC_DN
WDR37	0.249499	3.29656	4.93635	0.00373866	0.0694798	-1.6197	ZNF347	UP	ZNF347-NTC_UP
TTPAL	0.141701	3.72778	4.9361	0.00373949	0.0694798	-1.61995	ZNF347	UP	ZNF347-NTC_UP
CREB3L2	0.184585	3.03209	4.9357	0.00374088	0.0694798	-1.62035	ZNF347	UP	ZNF347-NTC_UP
LYRM7	-0.142057	2.84213	-4.93357	0.00374807	0.0695498	-1.62245	ZNF347	DN	ZNF347-NTC_DN
MT2A	-0.129752	9.22088	-4.93207	0.00375316	0.0695806	-1.62394	ZNF347	DN	ZNF347-NTC_DN
CENPU	-0.264203	5.1775	-4.93	0.00376021	0.0696175	-1.62599	ZNF347	DN	ZNF347-NTC_DN
LFNG	0.235507	3.19892	4.92881	0.00376425	0.0696175	-1.62716	ZNF347	UP	ZNF347-NTC_UP
BEND3P3	-0.142977	1.1865	-4.92847	0.00376542	0.0696175	-1.62751	ZNF347	DN	ZNF347-NTC_DN
GMDS	0.182916	3.27787	4.92488	0.00377765	0.0697801	-1.63105	ZNF347	UP	ZNF347-NTC_UP
MAP1B	0.532823	8.31332	4.92244	0.00378603	0.0698713	-1.63348	ZNF347	UP	ZNF347-NTC_UP
HIST1H1D	-0.359002	6.96903	-4.9193	0.0037968	0.0700065	-1.63658	ZNF347	DN	ZNF347-NTC_DN
MAML3	0.16688	1.22794	4.91759	0.00380269	0.0700182	-1.63828	ZNF347	UP	ZNF347-NTC_UP
PI4KA	0.22477	4.18898	4.91677	0.00380552	0.0700182	-1.63909	ZNF347	UP	ZNF347-NTC_UP
LINC01121	-0.126768	0.0842958	-4.91459	0.00381304	0.0700182	-1.64125	ZNF347	DN	ZNF347-NTC_DN
HSPE1	-0.354737	6.6595	-4.91433	0.00381394	0.0700182	-1.64151	ZNF347	DN	ZNF347-NTC_DN
MESDC2	0.167775	4.17261	4.91355	0.00381664	0.0700182	-1.64228	ZNF347	UP	ZNF347-NTC_UP
LOC101927051	0.323965	1.37171	4.91254	0.00382016	0.0700182	-1.64329	ZNF347	UP	ZNF347-NTC_UP
KPNA2	-0.174391	7.62815	-4.91213	0.00382156	0.0700182	-1.64369	ZNF347	DN	ZNF347-NTC_DN
TRPC1	-0.167384	2.32224	-4.9087	0.00383349	0.0701737	-1.64711	ZNF347	DN	ZNF347-NTC_DN
TMEM43	-0.148314	6.13577	-4.90663	0.00384068	0.0702333	-1.64915	ZNF347	DN	ZNF347-NTC_DN
HIST1H2BK	-0.251002	9.0807	-4.90578	0.00384366	0.0702333	-1.65	ZNF347	DN	ZNF347-NTC_DN
HIST1H1C	-0.308335	10.1427	-4.90315	0.00385284	0.0703376	-1.65261	ZNF347	DN	ZNF347-NTC_DN
CMIP	0.339935	2.32844	4.90092	0.00386067	0.0703794	-1.65483	ZNF347	UP	ZNF347-NTC_UP
HIST1H2AH	-0.449589	8.90353	-4.89966	0.00386509	0.0703794	-1.65609	ZNF347	DN	ZNF347-NTC_DN
BACE2	-0.159374	4.78526	-4.89904	0.00386724	0.0703794	-1.65669	ZNF347	DN	ZNF347-NTC_DN
TRA2B	-0.130794	5.89903	-4.89855	0.00386898	0.0703794	-1.65719	ZNF347	DN	ZNF347-NTC_DN
MAP4K4	0.277744	5.53113	4.89576	0.00387881	0.0704951	-1.65996	ZNF347	UP	ZNF347-NTC_UP
TCAIM	0.184283	2.62817	4.88988	0.00389961	0.0707804	-1.66582	ZNF347	UP	ZNF347-NTC_UP
IL13RA2	-0.282796	0.173268	-4.88882	0.00390338	0.0707804	-1.66687	ZNF347	DN	ZNF347-NTC_DN
POMGNT1	0.162644	4.64315	4.88786	0.00390679	0.0707804	-1.66783	ZNF347	UP	ZNF347-NTC_UP
NRBP1	0.148682	6.06743	4.88739	0.00390844	0.0707804	-1.66829	ZNF347	UP	ZNF347-NTC_UP
GNS	0.140702	5.62586	4.88403	0.00392044	0.0708783	-1.67165	ZNF347	UP	ZNF347-NTC_UP
LDOC1L	0.228194	4.4759	4.88392	0.00392082	0.0708783	-1.67175	ZNF347	UP	ZNF347-NTC_UP
ANK3	0.26041	1.40774	4.8814	0.00392982	0.0709604	-1.67426	ZNF347	UP	ZNF347-NTC_UP
PARP6	0.18823	3.92146	4.8807	0.00393235	0.0709604	-1.67496	ZNF347	UP	ZNF347-NTC_UP
SLITRK6	0.540289	1.08003	4.87819	0.00394134	0.0709638	-1.67746	ZNF347	UP	ZNF347-NTC_UP
HIVEP3	0.235044	1.66699	4.87819	0.00394136	0.0709638	-1.67747	ZNF347	UP	ZNF347-NTC_UP
GLIPR1	0.169713	5.56667	4.87772	0.00394302	0.0709638	-1.67793	ZNF347	UP	ZNF347-NTC_UP
VPS35	-0.17127	5.96452	-4.87271	0.00396108	0.0711626	-1.68293	ZNF347	DN	ZNF347-NTC_DN
POLR3A	0.193882	4.12649	4.87202	0.00396359	0.0711626	-1.68362	ZNF347	UP	ZNF347-NTC_UP
ESRRA	0.331339	3.83846	4.87175	0.00396457	0.0711626	-1.68389	ZNF347	UP	ZNF347-NTC_UP
AGA	0.225426	3.66357	4.8706	0.00396873	0.0711659	-1.68504	ZNF347	UP	ZNF347-NTC_UP
RPL7	-0.205943	9.49436	-4.86976	0.00397176	0.0711659	-1.68587	ZNF347	DN	ZNF347-NTC_DN
SOX5	0.40297	1.5491	4.86641	0.00398392	0.0712077	-1.68922	ZNF347	UP	ZNF347-NTC_UP
ARSI	0.257799	0.954388	4.86552	0.00398715	0.0712077	-1.69011	ZNF347	UP	ZNF347-NTC_UP
DUSP16	0.287721	3.31315	4.86497	0.00398915	0.0712077	-1.69066	ZNF347	UP	ZNF347-NTC_UP
ELK3	-0.207619	4.77765	-4.86475	0.00398998	0.0712077	-1.69088	ZNF347	DN	ZNF347-NTC_DN
MIRLET7I	-0.907112	3.18883	-4.8643	0.00399161	0.0712077	-1.69133	ZNF347	DN	ZNF347-NTC_DN
GEMIN8	0.330513	1.20335	4.85774	0.0040156	0.0715015	-1.69789	ZNF347	UP	ZNF347-NTC_UP
GAR1	-0.226093	4.01468	-4.85727	0.00401731	0.0715015	-1.69836	ZNF347	DN	ZNF347-NTC_DN
LCTL	0.237166	3.99495	4.85592	0.0040223	0.0715015	-1.69971	ZNF347	UP	ZNF347-NTC_UP
NCAPD2	-0.185484	6.00421	-4.85589	0.0040224	0.0715015	-1.69974	ZNF347	DN	ZNF347-NTC_DN
EBF1	0.294665	0.471264	4.855	0.00402567	0.0715015	-1.70063	ZNF347	UP	ZNF347-NTC_UP
LINC00691	0.153635	0.0607165	4.853	0.00403304	0.0715461	-1.70263	ZNF347	UP	ZNF347-NTC_UP
KHNYN	0.241328	3.94294	4.85241	0.00403523	0.0715461	-1.70323	ZNF347	UP	ZNF347-NTC_UP
TRAPPC9	0.187388	1.88527	4.84958	0.00404568	0.0716433	-1.70606	ZNF347	UP	ZNF347-NTC_UP
RELB	0.601316	2.5885	4.84902	0.00404776	0.0716433	-1.70662	ZNF347	UP	ZNF347-NTC_UP
ADAM1A	0.271597	1.73452	4.84641	0.00405744	0.0716578	-1.70923	ZNF347	UP	ZNF347-NTC_UP
GPAM	-0.276535	3.41924	-4.84638	0.00405755	0.0716578	-1.70926	ZNF347	DN	ZNF347-NTC_DN
FOXD1	-0.278527	4.92403	-4.84595	0.00405917	0.0716578	-1.7097	ZNF347	DN	ZNF347-NTC_DN
ATAD2	-0.298849	4.88397	-4.84215	0.00407332	0.0717971	-1.71351	ZNF347	DN	ZNF347-NTC_DN
FAM133A	-0.268795	0.561932	-4.84188	0.00407432	0.0717971	-1.71378	ZNF347	DN	ZNF347-NTC_DN
PDCD5	-0.21493	6.97	-4.84069	0.00407874	0.0717971	-1.71496	ZNF347	DN	ZNF347-NTC_DN
AGPAT5	-0.141907	3.90829	-4.84004	0.00408119	0.0717971	-1.71562	ZNF347	DN	ZNF347-NTC_DN
SUZ12P1	-0.212683	4.18987	-4.83793	0.00408909	0.0718738	-1.71774	ZNF347	DN	ZNF347-NTC_DN
AEBP2	-0.169726	2.579	-4.83682	0.00409325	0.0718847	-1.71885	ZNF347	DN	ZNF347-NTC_DN
ZSWIM6	0.2033	3.59728	4.8358	0.00409709	0.0718902	-1.71988	ZNF347	UP	ZNF347-NTC_UP
TAPSAR1	0.27363	0.977125	4.83271	0.00410872	0.072032	-1.72298	ZNF347	UP	ZNF347-NTC_UP
MTHFS	-0.304455	2.64126	-4.83014	0.00411841	0.0720861	-1.72556	ZNF347	DN	ZNF347-NTC_DN
PKIA	-0.236536	1.90115	-4.82933	0.00412148	0.0720861	-1.72637	ZNF347	DN	ZNF347-NTC_DN
CYP20A1	-0.149731	2.70209	-4.82907	0.00412245	0.0720861	-1.72663	ZNF347	DN	ZNF347-NTC_DN
RP2	-0.166277	2.87586	-4.82737	0.00412891	0.072137	-1.72834	ZNF347	DN	ZNF347-NTC_DN
ST5	0.219033	2.8991	4.82432	0.00414049	0.0722257	-1.73141	ZNF347	UP	ZNF347-NTC_UP
VCAN	0.171798	5.4311	4.82416	0.0041411	0.0722257	-1.73157	ZNF347	UP	ZNF347-NTC_UP
ILDR2	0.202949	1.48828	4.82301	0.00414546	0.0722398	-1.73272	ZNF347	UP	ZNF347-NTC_UP
SBNO2	0.241568	4.19074	4.82118	0.00415245	0.072265	-1.73457	ZNF347	UP	ZNF347-NTC_UP
SYNCRIP	-0.14942	5.72712	-4.81893	0.00416102	0.072265	-1.73682	ZNF347	DN	ZNF347-NTC_DN
FAM129B	0.179828	7.23594	4.81781	0.00416531	0.072265	-1.73795	ZNF347	UP	ZNF347-NTC_UP
SUPT5H	0.166965	5.58762	4.8169	0.0041688	0.072265	-1.73887	ZNF347	UP	ZNF347-NTC_UP
PTAR1	-0.246832	4.44407	-4.81498	0.00417617	0.072265	-1.7408	ZNF347	DN	ZNF347-NTC_DN
LINC00704	-0.494392	3.78882	-4.81473	0.00417713	0.072265	-1.74106	ZNF347	DN	ZNF347-NTC_DN
ACAA1	0.164275	3.40507	4.81311	0.00418337	0.072265	-1.74269	ZNF347	UP	ZNF347-NTC_UP
POLR2H	-0.227391	5.52846	-4.8127	0.00418495	0.072265	-1.7431	ZNF347	DN	ZNF347-NTC_DN
BCL7A	0.309658	2.45269	4.8123	0.00418646	0.072265	-1.7435	ZNF347	UP	ZNF347-NTC_UP
GMNN	-0.200481	5.83188	-4.81034	0.00419404	0.072265	-1.74548	ZNF347	DN	ZNF347-NTC_DN
SETD3	-0.152574	4.61344	-4.80959	0.00419692	0.072265	-1.74623	ZNF347	DN	ZNF347-NTC_DN
BRE	0.28769	3.86156	4.80866	0.00420053	0.072265	-1.74717	ZNF347	UP	ZNF347-NTC_UP
STAMBP	0.230102	3.07602	4.80767	0.00420435	0.072265	-1.74816	ZNF347	UP	ZNF347-NTC_UP
ZNF687	0.117732	3.23891	4.80723	0.00420608	0.072265	-1.74861	ZNF347	UP	ZNF347-NTC_UP
H2AFZ	-0.450733	8.71514	-4.80712	0.00420647	0.072265	-1.74872	ZNF347	DN	ZNF347-NTC_DN
STK40	0.215171	4.78809	4.80699	0.00420698	0.072265	-1.74885	ZNF347	UP	ZNF347-NTC_UP
MEGF9	0.195682	2.71054	4.80598	0.00421091	0.072265	-1.74987	ZNF347	UP	ZNF347-NTC_UP
LGALS3BP	0.251946	7.4793	4.80497	0.00421483	0.072265	-1.75089	ZNF347	UP	ZNF347-NTC_UP
TTC7A	0.171916	2.65669	4.80409	0.00421825	0.072265	-1.75178	ZNF347	UP	ZNF347-NTC_UP
CAMK2D	0.162485	4.19576	4.80323	0.00422157	0.072265	-1.75264	ZNF347	UP	ZNF347-NTC_UP
CCDC174	0.225515	3.42219	4.80323	0.00422159	0.072265	-1.75265	ZNF347	UP	ZNF347-NTC_UP
FAM96A	-0.199334	4.04974	-4.80068	0.00423152	0.072374	-1.75522	ZNF347	DN	ZNF347-NTC_DN
PTEN	0.205461	4.56164	4.79316	0.00426098	0.072793	-1.76281	ZNF347	UP	ZNF347-NTC_UP
UBA6-AS1	0.327334	2.89675	4.79041	0.00427177	0.072793	-1.76558	ZNF347	UP	ZNF347-NTC_UP
MMGT1	-0.133651	3.80409	-4.78872	0.00427844	0.072793	-1.76729	ZNF347	DN	ZNF347-NTC_DN
TRIM22	0.22643	3.31998	4.78836	0.00427989	0.072793	-1.76766	ZNF347	UP	ZNF347-NTC_UP
MLPH	0.16222	3.94419	4.78824	0.00428033	0.072793	-1.76777	ZNF347	UP	ZNF347-NTC_UP
LOC100507250	0.144511	0.0993025	4.78777	0.0042822	0.072793	-1.76825	ZNF347	UP	ZNF347-NTC_UP
MINK1	0.351055	3.50019	4.78721	0.00428443	0.072793	-1.76882	ZNF347	UP	ZNF347-NTC_UP
SEC24D	0.130505	3.39458	4.78714	0.00428468	0.072793	-1.76889	ZNF347	UP	ZNF347-NTC_UP
EVA1A	0.318563	2.21891	4.78533	0.00429188	0.0728543	-1.77072	ZNF347	UP	ZNF347-NTC_UP
MIR4513	-0.718322	3.03703	-4.78217	0.00430439	0.0729167	-1.77391	ZNF347	DN	ZNF347-NTC_DN
SLMO2	-0.139019	5.81107	-4.78207	0.00430481	0.0729167	-1.77402	ZNF347	DN	ZNF347-NTC_DN
LINC00673	0.445269	3.73838	4.78161	0.00430666	0.0729167	-1.77449	ZNF347	UP	ZNF347-NTC_UP
NIPSNAP1	0.382441	3.32263	4.78079	0.00430991	0.0729167	-1.77531	ZNF347	UP	ZNF347-NTC_UP
PCDH17	0.177413	1.27152	4.77712	0.00432456	0.0731037	-1.77903	ZNF347	UP	ZNF347-NTC_UP
NBEAL2	0.24621	2.0796	4.77553	0.00433091	0.0731503	-1.78064	ZNF347	UP	ZNF347-NTC_UP
TMA16	-0.16241	4.37861	-4.76904	0.00435702	0.0735202	-1.78722	ZNF347	DN	ZNF347-NTC_DN
CLEC2B	-0.187646	2.4267	-4.76603	0.00436915	0.0735202	-1.79026	ZNF347	DN	ZNF347-NTC_DN
RAD18	-0.265485	3.70993	-4.76529	0.00437217	0.0735202	-1.79102	ZNF347	DN	ZNF347-NTC_DN
TMEFF2	-0.632636	1.16882	-4.76529	0.00437218	0.0735202	-1.79102	ZNF347	DN	ZNF347-NTC_DN
TMEM131	0.245612	3.30857	4.76505	0.00437312	0.0735202	-1.79126	ZNF347	UP	ZNF347-NTC_UP
C10orf2	0.13771	3.96084	4.76471	0.00437452	0.0735202	-1.79161	ZNF347	UP	ZNF347-NTC_UP
SFXN5	0.304972	2.3786	4.76167	0.00438683	0.0736368	-1.79469	ZNF347	UP	ZNF347-NTC_UP
SLC29A1	-0.281576	3.87205	-4.76052	0.00439153	0.0736368	-1.79586	ZNF347	DN	ZNF347-NTC_DN
GNL3	-0.11568	6.58742	-4.76032	0.00439233	0.0736368	-1.79606	ZNF347	DN	ZNF347-NTC_DN
C4orf46	-0.26895	3.49421	-4.75613	0.00440942	0.0738624	-1.80031	ZNF347	DN	ZNF347-NTC_DN
PMCH	-0.474184	3.02513	-4.75374	0.00441923	0.0739194	-1.80274	ZNF347	DN	ZNF347-NTC_DN
EHD1	0.325117	4.48138	4.75286	0.00442284	0.0739194	-1.80364	ZNF347	UP	ZNF347-NTC_UP
TCEB3-AS1	0.325026	4.14138	4.75264	0.00442374	0.0739194	-1.80386	ZNF347	UP	ZNF347-NTC_UP
SACM1L	-0.194605	3.97559	-4.74741	0.00444526	0.074218	-1.80917	ZNF347	DN	ZNF347-NTC_DN
RAD54L	-0.329619	3.23188	-4.74419	0.00445858	0.07436	-1.81245	ZNF347	DN	ZNF347-NTC_DN
MICAL1	0.212875	2.88556	4.74358	0.00446109	0.07436	-1.81307	ZNF347	UP	ZNF347-NTC_UP
BIK	0.406115	0.439567	4.73973	0.00447711	0.0745659	-1.81699	ZNF347	UP	ZNF347-NTC_UP
TPM3	-0.160131	5.87097	-4.73556	0.00449449	0.0747651	-1.82124	ZNF347	DN	ZNF347-NTC_DN
H2AFV	-0.217364	5.40156	-4.73352	0.00450303	0.0747651	-1.82331	ZNF347	DN	ZNF347-NTC_DN
E2F8	-0.382682	2.23753	-4.73352	0.00450304	0.0747651	-1.82332	ZNF347	DN	ZNF347-NTC_DN
C6orf89	0.137856	4.96651	4.73334	0.00450379	0.0747651	-1.8235	ZNF347	UP	ZNF347-NTC_UP
CBS	0.215696	2.83427	4.72904	0.00452184	0.0750034	-1.82788	ZNF347	UP	ZNF347-NTC_UP
AP1S2	-0.382005	5.31194	-4.72586	0.00453525	0.0751645	-1.83112	ZNF347	DN	ZNF347-NTC_DN
PIK3R2	0.276224	4.20353	4.7178	0.00456946	0.0756698	-1.83935	ZNF347	UP	ZNF347-NTC_UP
EXOSC2	-0.212318	5.50349	-4.71372	0.00458686	0.0758961	-1.84352	ZNF347	DN	ZNF347-NTC_DN
FMR1	-0.163736	3.67926	-4.70794	0.00461171	0.0762451	-1.84943	ZNF347	DN	ZNF347-NTC_DN
MED19	-0.154604	4.07939	-4.70674	0.00461687	0.0762571	-1.85066	ZNF347	DN	ZNF347-NTC_DN
CCT6P1	-0.239779	2.2779	-4.70603	0.00461994	0.0762571	-1.85139	ZNF347	DN	ZNF347-NTC_DN
PCGF5	-0.315144	3.61574	-4.70492	0.00462473	0.0762743	-1.85252	ZNF347	DN	ZNF347-NTC_DN
GDNF	0.171361	4.19353	4.70166	0.00463883	0.0764447	-1.85586	ZNF347	UP	ZNF347-NTC_UP
DYNLT3	0.287873	4.79046	4.69849	0.00465259	0.0765175	-1.8591	ZNF347	UP	ZNF347-NTC_UP
CUTA	0.189696	6.14169	4.69756	0.00465665	0.0765175	-1.86006	ZNF347	UP	ZNF347-NTC_UP
DPP3	0.192728	4.20815	4.69724	0.00465802	0.0765175	-1.86038	ZNF347	UP	ZNF347-NTC_UP
ZNF227	0.195312	4.14652	4.69718	0.00465831	0.0765175	-1.86045	ZNF347	UP	ZNF347-NTC_UP
YIPF3	0.24732	5.43531	4.69318	0.00467578	0.0767359	-1.86455	ZNF347	UP	ZNF347-NTC_UP
TBL1XR1	-0.244848	5.44465	-4.69192	0.00468127	0.0767359	-1.86583	ZNF347	DN	ZNF347-NTC_DN
IL1B	-0.31122	6.33285	-4.68976	0.00469077	0.0767359	-1.86805	ZNF347	DN	ZNF347-NTC_DN
RHOBTB3	0.139777	5.27795	4.6894	0.00469233	0.0767359	-1.86842	ZNF347	UP	ZNF347-NTC_UP
EHD3	0.345576	4.0424	4.68929	0.0046928	0.0767359	-1.86853	ZNF347	UP	ZNF347-NTC_UP
CUL4A	-0.132547	4.70434	-4.68838	0.00469681	0.0767359	-1.86946	ZNF347	DN	ZNF347-NTC_DN
SLC43A3	-0.196215	6.70738	-4.68769	0.00469987	0.0767359	-1.87018	ZNF347	DN	ZNF347-NTC_DN
TBC1D3H	0.214682	1.04011	4.68724	0.00470182	0.0767359	-1.87063	ZNF347	UP	ZNF347-NTC_UP
DFFB	0.229208	1.81741	4.68563	0.00470894	0.0767597	-1.87229	ZNF347	UP	ZNF347-NTC_UP
C3AR1	0.52281	1.94853	4.6852	0.00471083	0.0767597	-1.87273	ZNF347	UP	ZNF347-NTC_UP
ZNF865	0.209677	1.93922	4.68409	0.00471574	0.0767781	-1.87387	ZNF347	UP	ZNF347-NTC_UP
NID2	0.41022	2.14666	4.68229	0.0047237	0.0768223	-1.87572	ZNF347	UP	ZNF347-NTC_UP
LOC102724508	0.32232	0.478634	4.68158	0.00472685	0.0768223	-1.87645	ZNF347	UP	ZNF347-NTC_UP
HEXA	0.17644	4.96127	4.68017	0.00473309	0.0768223	-1.87789	ZNF347	UP	ZNF347-NTC_UP
CNOT3	0.31259	3.53845	4.68006	0.00473358	0.0768223	-1.878	ZNF347	UP	ZNF347-NTC_UP
RANBP1	-0.192162	6.64457	-4.67895	0.00473853	0.0768413	-1.87915	ZNF347	DN	ZNF347-NTC_DN
CXADR	0.380101	2.78085	4.67615	0.00475095	0.0769548	-1.88202	ZNF347	UP	ZNF347-NTC_UP
DUSP7	-0.211125	3.71397	-4.67539	0.00475438	0.0769548	-1.88281	ZNF347	DN	ZNF347-NTC_DN
THOC1	-0.170449	4.7036	-4.67341	0.00476321	0.0769548	-1.88484	ZNF347	DN	ZNF347-NTC_DN
GINS2	-0.247192	4.5861	-4.67336	0.00476343	0.0769548	-1.88489	ZNF347	DN	ZNF347-NTC_DN
ACSS1	0.17574	2.47415	4.67313	0.00476446	0.0769548	-1.88513	ZNF347	UP	ZNF347-NTC_UP
MMP24-AS1	0.33174	3.82102	4.67079	0.00477495	0.0770629	-1.88754	ZNF347	UP	ZNF347-NTC_UP
TRIO	0.16511	6.52259	4.6679	0.00478788	0.0771638	-1.8905	ZNF347	UP	ZNF347-NTC_UP
ZNF823	-0.204002	2.46657	-4.6677	0.00478879	0.0771638	-1.89071	ZNF347	DN	ZNF347-NTC_DN
KIF2C	-0.248587	5.58281	-4.66633	0.00479499	0.0772023	-1.89213	ZNF347	DN	ZNF347-NTC_DN
C5orf66-AS2	-0.133523	0.0629256	-4.66434	0.00480395	0.0772853	-1.89417	ZNF347	DN	ZNF347-NTC_DN
ASPH	-0.182472	4.70473	-4.66267	0.0048115	0.0772853	-1.89589	ZNF347	DN	ZNF347-NTC_DN
SLC35A4	0.235154	4.67826	4.66266	0.00481155	0.0772853	-1.8959	ZNF347	UP	ZNF347-NTC_UP
FANCI	-0.170786	5.09137	-4.66009	0.00482316	0.0774074	-1.89854	ZNF347	DN	ZNF347-NTC_DN
ERC1	0.168269	3.63724	4.6593	0.00482677	0.0774074	-1.89936	ZNF347	UP	ZNF347-NTC_UP
GPR39	0.292969	4.69585	4.65623	0.00484073	0.077514	-1.90253	ZNF347	UP	ZNF347-NTC_UP
CDC27	-0.153967	5.32392	-4.65616	0.00484105	0.077514	-1.9026	ZNF347	DN	ZNF347-NTC_DN
SWAP70	-0.160385	4.10114	-4.65415	0.00485018	0.0775991	-1.90467	ZNF347	DN	ZNF347-NTC_DN
RIPK4	0.435215	2.0583	4.64985	0.00486989	0.0778531	-1.90911	ZNF347	UP	ZNF347-NTC_UP
WDR5	-0.116313	5.23467	-4.64806	0.00487809	0.0779229	-1.91095	ZNF347	DN	ZNF347-NTC_DN
CES2	0.18738	3.93336	4.64655	0.00488503	0.0779725	-1.91251	ZNF347	UP	ZNF347-NTC_UP
CDKN2AIPNL	-0.181639	4.62505	-4.64552	0.00488976	0.0779867	-1.91357	ZNF347	DN	ZNF347-NTC_DN
ARSE	0.197474	1.97135	4.63751	0.00492685	0.0781862	-1.92185	ZNF347	UP	ZNF347-NTC_UP
GRIN2A	0.23388	0.531107	4.63742	0.00492724	0.0781862	-1.92194	ZNF347	UP	ZNF347-NTC_UP
GCSH	-0.565091	3.36467	-4.6373	0.00492784	0.0781862	-1.92207	ZNF347	DN	ZNF347-NTC_DN
DESI1	0.21757	4.27578	4.63673	0.00493048	0.0781862	-1.92265	ZNF347	UP	ZNF347-NTC_UP
MCM8	-0.148501	5.25482	-4.63664	0.00493088	0.0781862	-1.92274	ZNF347	DN	ZNF347-NTC_DN
NUP37	-0.360182	5.06415	-4.63662	0.00493098	0.0781862	-1.92277	ZNF347	DN	ZNF347-NTC_DN
RAB30	0.19743	1.98978	4.63618	0.00493303	0.0781862	-1.92322	ZNF347	UP	ZNF347-NTC_UP
CNTNAP3B	0.237988	1.61352	4.63617	0.00493305	0.0781862	-1.92323	ZNF347	UP	ZNF347-NTC_UP
RHOB	0.286624	5.32455	4.63466	0.00494009	0.0782095	-1.92479	ZNF347	UP	ZNF347-NTC_UP
BNIP3	-0.245069	4.8435	-4.63421	0.00494222	0.0782095	-1.92526	ZNF347	DN	ZNF347-NTC_DN
LINC-PINT	-0.332964	3.11699	-4.63267	0.00494941	0.0782623	-1.92685	ZNF347	DN	ZNF347-NTC_DN
EMB	-0.214211	4.35486	-4.6316	0.00495439	0.0782801	-1.92796	ZNF347	DN	ZNF347-NTC_DN
VSNL1	-0.295433	0.918349	-4.63065	0.00495883	0.0782894	-1.92894	ZNF347	DN	ZNF347-NTC_DN
RAB11FIP4	0.127387	0.159001	4.62897	0.00496669	0.0783144	-1.93067	ZNF347	UP	ZNF347-NTC_UP
HSPA5	0.279381	6.81598	4.62833	0.00496974	0.0783144	-1.93134	ZNF347	UP	ZNF347-NTC_UP
NNT	-0.234487	5.39806	-4.62704	0.00497578	0.0783144	-1.93267	ZNF347	DN	ZNF347-NTC_DN
MIRLET7D	-0.87601	3.27122	-4.62606	0.00498039	0.0783144	-1.93369	ZNF347	DN	ZNF347-NTC_DN
HNRNPR	-0.163472	6.41419	-4.62543	0.00498335	0.0783144	-1.93434	ZNF347	DN	ZNF347-NTC_DN
FETUB	0.242491	0.149742	4.62532	0.00498385	0.0783144	-1.93445	ZNF347	UP	ZNF347-NTC_UP
WDR18	-0.17142	4.87441	-4.62457	0.00498739	0.0783144	-1.93523	ZNF347	DN	ZNF347-NTC_DN
CNN2	0.283961	6.08628	4.62251	0.00499715	0.078407	-1.93737	ZNF347	UP	ZNF347-NTC_UP
CACNA2D4	0.309773	2.80788	4.62165	0.00500117	0.0784095	-1.93825	ZNF347	UP	ZNF347-NTC_UP
PVRL2	0.234284	4.01919	4.61873	0.00501501	0.078566	-1.94128	ZNF347	UP	ZNF347-NTC_UP
ANP32B	-0.226448	5.45912	-4.61461	0.0050346	0.0788121	-1.94555	ZNF347	DN	ZNF347-NTC_DN
PCBP4	0.219877	6.18876	4.61337	0.00504053	0.0788322	-1.94684	ZNF347	UP	ZNF347-NTC_UP
STIP1	-0.184947	7.03492	-4.61272	0.00504365	0.0788322	-1.94752	ZNF347	DN	ZNF347-NTC_DN
VIPAS39	0.279547	3.36175	4.61171	0.00504847	0.0788469	-1.94857	ZNF347	UP	ZNF347-NTC_UP
HIST1H3I	-0.537462	0.352976	-4.61034	0.00505501	0.0788884	-1.94999	ZNF347	DN	ZNF347-NTC_DN
TUBB6	-0.176681	6.82236	-4.60873	0.0050627	0.0789029	-1.95165	ZNF347	DN	ZNF347-NTC_DN
JDP2	-0.291046	0.877935	-4.60738	0.00506921	0.0789029	-1.95306	ZNF347	DN	ZNF347-NTC_DN
ELOVL5	-0.135851	5.72475	-4.60728	0.00506966	0.0789029	-1.95316	ZNF347	DN	ZNF347-NTC_DN
MAMDC2	0.30877	2.17312	4.60691	0.00507147	0.0789029	-1.95355	ZNF347	UP	ZNF347-NTC_UP
NBEAP1	0.553948	0.216411	4.60064	0.0051017	0.0793125	-1.96006	ZNF347	UP	ZNF347-NTC_UP
ELTD1	-0.379014	2.96481	-4.59666	0.005121	0.0795517	-1.9642	ZNF347	DN	ZNF347-NTC_DN
CBY1	0.545815	2.41544	4.59453	0.00513136	0.0795721	-1.96641	ZNF347	UP	ZNF347-NTC_UP
CGNL1	0.194835	0.378613	4.59429	0.0051325	0.0795721	-1.96666	ZNF347	UP	ZNF347-NTC_UP
FAM155A	0.252418	1.41198	4.59397	0.00513406	0.0795721	-1.96699	ZNF347	UP	ZNF347-NTC_UP
TSPAN14	0.250009	4.50773	4.59214	0.005143	0.0796499	-1.9689	ZNF347	UP	ZNF347-NTC_UP
EPS8L2	0.258541	2.54204	4.59102	0.00514849	0.0796742	-1.97007	ZNF347	UP	ZNF347-NTC_UP
BRCA2	-0.213072	3.14593	-4.58949	0.00515597	0.0797292	-1.97166	ZNF347	DN	ZNF347-NTC_DN
DDX46	-0.145411	5.07602	-4.58635	0.00517135	0.0799062	-1.97492	ZNF347	DN	ZNF347-NTC_DN
TRIM8	0.273929	4.5823	4.58381	0.00518388	0.0800291	-1.97757	ZNF347	UP	ZNF347-NTC_UP
ELF1	0.234298	3.59964	4.58314	0.00518718	0.0800291	-1.97827	ZNF347	UP	ZNF347-NTC_UP
POLA1	-0.193931	4.27396	-4.58051	0.00520015	0.0800842	-1.98101	ZNF347	DN	ZNF347-NTC_DN
EXOSC9	-0.286623	5.16787	-4.58051	0.00520017	0.0800842	-1.98101	ZNF347	DN	ZNF347-NTC_DN
PRDM11	0.148145	0.697615	4.57808	0.00521218	0.0800842	-1.98354	ZNF347	UP	ZNF347-NTC_UP
LPCAT2	0.294926	4.68574	4.57798	0.00521268	0.0800842	-1.98364	ZNF347	UP	ZNF347-NTC_UP
FH	-0.222876	5.57058	-4.57722	0.00521645	0.0800842	-1.98444	ZNF347	DN	ZNF347-NTC_DN
C20orf194	0.151683	2.22543	4.57695	0.00521782	0.0800842	-1.98472	ZNF347	UP	ZNF347-NTC_UP
LDHB	-0.203166	9.05491	-4.57598	0.00522264	0.0800842	-1.98574	ZNF347	DN	ZNF347-NTC_DN
KDM4A	0.142388	4.54468	4.57568	0.00522413	0.0800842	-1.98605	ZNF347	UP	ZNF347-NTC_UP
HECW2	0.290399	2.06199	4.57525	0.00522622	0.0800842	-1.98649	ZNF347	UP	ZNF347-NTC_UP
BAK1	0.308947	4.68733	4.57359	0.00523451	0.0801204	-1.98822	ZNF347	UP	ZNF347-NTC_UP
DAP	0.215527	6.67049	4.5732	0.00523647	0.0801204	-1.98863	ZNF347	UP	ZNF347-NTC_UP
MICAL3	0.214444	3.86666	4.57114	0.00524672	0.0801388	-1.99078	ZNF347	UP	ZNF347-NTC_UP
AGRN	0.371201	5.06241	4.56972	0.00525386	0.0801388	-1.99227	ZNF347	UP	ZNF347-NTC_UP
AP4B1	-0.171121	2.6059	-4.56959	0.0052545	0.0801388	-1.9924	ZNF347	DN	ZNF347-NTC_DN
MIDN	0.386296	3.47679	4.56953	0.00525481	0.0801388	-1.99247	ZNF347	UP	ZNF347-NTC_UP
RABGGTA	0.233592	3.3757	4.56855	0.00525968	0.0801388	-1.99348	ZNF347	UP	ZNF347-NTC_UP
INIP	-0.157975	4.44014	-4.56822	0.00526134	0.0801388	-1.99383	ZNF347	DN	ZNF347-NTC_DN
SGMS2	-0.287699	2.91313	-4.56431	0.00528099	0.0803779	-1.99791	ZNF347	DN	ZNF347-NTC_DN
SCARNA20	-0.564026	1.88204	-4.56248	0.00529021	0.080409	-1.99982	ZNF347	DN	ZNF347-NTC_DN
SCRN1	-0.192025	3.74693	-4.56233	0.00529095	0.080409	-1.99998	ZNF347	DN	ZNF347-NTC_DN
SNORD68	0.924111	4.37772	4.5577	0.00531441	0.0807052	-2.00483	ZNF347	UP	ZNF347-NTC_UP
SLC38A7	0.252375	3.01509	4.556	0.005323	0.0807753	-2.0066	ZNF347	UP	ZNF347-NTC_UP
TRIM58	0.222697	4.23185	4.55403	0.00533304	0.0808671	-2.00866	ZNF347	UP	ZNF347-NTC_UP
CDCA7L	-0.23877	4.60282	-4.55155	0.00534568	0.0809498	-2.01126	ZNF347	DN	ZNF347-NTC_DN
IL31RA	0.247601	3.93421	4.5514	0.00534646	0.0809498	-2.01142	ZNF347	UP	ZNF347-NTC_UP
NF2	0.172132	7.01459	4.54671	0.00537049	0.0810414	-2.01633	ZNF347	UP	ZNF347-NTC_UP
PHLDA3	0.319711	5.23104	4.54461	0.00538125	0.0810414	-2.01852	ZNF347	UP	ZNF347-NTC_UP
PM20D2	-0.288384	2.92303	-4.54402	0.00538429	0.0810414	-2.01914	ZNF347	DN	ZNF347-NTC_DN
GATAD2A	0.174345	4.5924	4.544	0.00538439	0.0810414	-2.01916	ZNF347	UP	ZNF347-NTC_UP
MSRB2	0.422803	1.80396	4.54374	0.00538574	0.0810414	-2.01944	ZNF347	UP	ZNF347-NTC_UP
UBA7	0.35441	2.47117	4.54336	0.00538771	0.0810414	-2.01984	ZNF347	UP	ZNF347-NTC_UP
PTPRJ	0.20146	2.91252	4.54323	0.00538836	0.0810414	-2.01997	ZNF347	UP	ZNF347-NTC_UP
UBFD1	0.226206	4.30212	4.54219	0.00539373	0.0810414	-2.02106	ZNF347	UP	ZNF347-NTC_UP
TUBA1B	-0.162743	9.89171	-4.54161	0.0053967	0.0810414	-2.02167	ZNF347	DN	ZNF347-NTC_DN
RARB	-0.189075	3.90969	-4.54157	0.00539693	0.0810414	-2.02171	ZNF347	DN	ZNF347-NTC_DN
DHX15	-0.158658	6.51252	-4.54114	0.00539912	0.0810414	-2.02216	ZNF347	DN	ZNF347-NTC_DN
ACAD8	0.237431	2.72663	4.5409	0.00540036	0.0810414	-2.02241	ZNF347	UP	ZNF347-NTC_UP
C6orf47	0.142113	1.86105	4.53773	0.00541681	0.0812035	-2.02574	ZNF347	UP	ZNF347-NTC_UP
PRR11	-0.212224	4.50183	-4.53727	0.00541916	0.0812035	-2.02622	ZNF347	DN	ZNF347-NTC_DN
NOP58	-0.200098	6.38134	-4.53574	0.00542713	0.0812629	-2.02783	ZNF347	DN	ZNF347-NTC_DN
CLSPN	-0.226849	3.85569	-4.53315	0.0054406	0.0813255	-2.03055	ZNF347	DN	ZNF347-NTC_DN
BOK	0.167963	2.94368	4.53285	0.00544216	0.0813255	-2.03086	ZNF347	UP	ZNF347-NTC_UP
FOXR2	0.214753	3.3551	4.53224	0.00544534	0.0813255	-2.0315	ZNF347	UP	ZNF347-NTC_UP
F3	-0.403288	1.73354	-4.53118	0.00545086	0.0813255	-2.03261	ZNF347	DN	ZNF347-NTC_DN
TMEM198	0.440729	0.951603	4.53109	0.00545132	0.0813255	-2.0327	ZNF347	UP	ZNF347-NTC_UP
TPRA1	0.149891	4.69501	4.5301	0.00545648	0.081333	-2.03374	ZNF347	UP	ZNF347-NTC_UP
NAV1	0.343065	3.92472	4.52946	0.00545982	0.081333	-2.03441	ZNF347	UP	ZNF347-NTC_UP
MMP24	0.338764	1.8859	4.52341	0.00549161	0.0816403	-2.04078	ZNF347	UP	ZNF347-NTC_UP
BRIP1	-0.207087	2.99879	-4.52328	0.00549227	0.0816403	-2.04091	ZNF347	DN	ZNF347-NTC_DN
LOC641746	0.132635	0.141706	4.52324	0.00549251	0.0816403	-2.04096	ZNF347	UP	ZNF347-NTC_UP
CCDC109B	-0.231302	4.68371	-4.52218	0.00549807	0.0816632	-2.04206	ZNF347	DN	ZNF347-NTC_DN
LOC389033	0.59349	0.2127	4.5211	0.00550377	0.081684	-2.0432	ZNF347	UP	ZNF347-NTC_UP
KIAA1430	-0.198678	4.22113	-4.52039	0.00550751	0.081684	-2.04394	ZNF347	DN	ZNF347-NTC_DN
FLCN	0.116404	3.11574	4.51656	0.00552784	0.0818695	-2.04798	ZNF347	UP	ZNF347-NTC_UP
CORO1C	-0.106392	6.86877	-4.51621	0.00552965	0.0818695	-2.04834	ZNF347	DN	ZNF347-NTC_DN
SMARCA1	-0.232663	2.67949	-4.51523	0.00553489	0.0818695	-2.04938	ZNF347	DN	ZNF347-NTC_DN
SLC37A2	0.232791	3.49874	4.51499	0.00553613	0.0818695	-2.04963	ZNF347	UP	ZNF347-NTC_UP
TNFAIP1	0.28725	5.07757	4.51305	0.00554645	0.0819366	-2.05167	ZNF347	UP	ZNF347-NTC_UP
ERCC6	0.130117	2.95137	4.51263	0.00554874	0.0819366	-2.05212	ZNF347	UP	ZNF347-NTC_UP
ENTPD7	-0.219036	3.14402	-4.51089	0.00555801	0.082014	-2.05395	ZNF347	DN	ZNF347-NTC_DN
CEP57	-0.183406	3.80122	-4.50594	0.00558451	0.0821424	-2.05916	ZNF347	DN	ZNF347-NTC_DN
COMMD3-BMI1	-0.147403	5.1045	-4.50572	0.00558565	0.0821424	-2.05939	ZNF347	DN	ZNF347-NTC_DN
UEVLD	-0.197879	3.65794	-4.5037	0.00559656	0.0821424	-2.06153	ZNF347	DN	ZNF347-NTC_DN
2019-09-10	-0.153332	5.09813	-4.50344	0.00559794	0.0821424	-2.0618	ZNF347	DN	ZNF347-NTC_DN
LIFR	-0.298961	2.42588	-4.50344	0.00559794	0.0821424	-2.0618	ZNF347	DN	ZNF347-NTC_DN
POLE3	-0.150129	6.09798	-4.50303	0.00560016	0.0821424	-2.06223	ZNF347	DN	ZNF347-NTC_DN
ABR	0.320777	4.33339	4.50286	0.00560105	0.0821424	-2.0624	ZNF347	UP	ZNF347-NTC_UP
AEN	0.206457	5.45026	4.5027	0.00560192	0.0821424	-2.06258	ZNF347	UP	ZNF347-NTC_UP
CCNJ	-0.306615	2.39748	-4.5019	0.00560624	0.0821424	-2.06342	ZNF347	DN	ZNF347-NTC_DN
EXOSC8	-0.260011	4.96571	-4.50173	0.00560714	0.0821424	-2.0636	ZNF347	DN	ZNF347-NTC_DN
TLR6	0.319855	1.89895	4.50073	0.00561254	0.0821622	-2.06465	ZNF347	UP	ZNF347-NTC_UP
LOC100288123	-0.327708	1.16765	-4.49987	0.0056172	0.0821713	-2.06556	ZNF347	DN	ZNF347-NTC_DN
BHLHE40	0.350702	4.63132	4.49635	0.00563623	0.0823904	-2.06927	ZNF347	UP	ZNF347-NTC_UP
PAN2	0.18092	2.13996	4.4952	0.00564252	0.082423	-2.07049	ZNF347	UP	ZNF347-NTC_UP
VIM	-0.186014	11.3038	-4.49331	0.00565279	0.0825137	-2.07248	ZNF347	DN	ZNF347-NTC_DN
SNORD11B	-1.17892	2.4039	-4.49141	0.00566315	0.0825158	-2.07449	ZNF347	DN	ZNF347-NTC_DN
TMEM184A	0.345916	1.7053	4.49124	0.00566404	0.0825158	-2.07466	ZNF347	UP	ZNF347-NTC_UP
MTCH1	-0.119001	6.77041	-4.49011	0.00567023	0.0825158	-2.07586	ZNF347	DN	ZNF347-NTC_DN
LZTS3	0.327029	2.81813	4.4901	0.00567031	0.0825158	-2.07588	ZNF347	UP	ZNF347-NTC_UP
MAP3K9	0.277075	2.05362	4.48956	0.00567324	0.0825158	-2.07644	ZNF347	UP	ZNF347-NTC_UP
MRRF	-0.138472	4.84003	-4.48751	0.00568446	0.0825687	-2.07861	ZNF347	DN	ZNF347-NTC_DN
ACTR1A	0.145549	6.02763	4.48741	0.005685	0.0825687	-2.07871	ZNF347	UP	ZNF347-NTC_UP
HSD17B1	0.201029	3.17593	4.48627	0.00569126	0.0826005	-2.07992	ZNF347	UP	ZNF347-NTC_UP
CCT4	-0.136508	7.38386	-4.48339	0.00570709	0.0827461	-2.08296	ZNF347	DN	ZNF347-NTC_DN
MIR6764	-2.34939	2.25341	-4.48267	0.00571105	0.0827461	-2.08372	ZNF347	DN	ZNF347-NTC_DN
CDKN1C	0.377596	3.23302	4.48222	0.00571351	0.0827461	-2.0842	ZNF347	UP	ZNF347-NTC_UP
MRPL49	-0.183503	4.8034	-4.4801	0.00572522	0.0828003	-2.08644	ZNF347	DN	ZNF347-NTC_DN
TRIM16	0.273849	3.33039	4.48007	0.0057254	0.0828003	-2.08648	ZNF347	UP	ZNF347-NTC_UP
LINC00702	-0.770436	1.85853	-4.47924	0.00573	0.0828078	-2.08735	ZNF347	DN	ZNF347-NTC_DN
MSH2	-0.154523	4.7243	-4.47726	0.00574095	0.0829072	-2.08945	ZNF347	DN	ZNF347-NTC_DN
HLA-F	0.362	1.58305	4.47548	0.00575079	0.0829903	-2.09133	ZNF347	UP	ZNF347-NTC_UP
SYTL2	0.255763	4.35375	4.47396	0.00575925	0.0830297	-2.09294	ZNF347	UP	ZNF347-NTC_UP
MAFK	0.356114	3.73682	4.47302	0.00576449	0.0830297	-2.09393	ZNF347	UP	ZNF347-NTC_UP
IER3	0.242182	4.38294	4.47279	0.00576578	0.0830297	-2.09418	ZNF347	UP	ZNF347-NTC_UP
MIR765	1.11203	0.896959	4.47064	0.00577778	0.0830842	-2.09646	ZNF347	UP	ZNF347-NTC_UP
TLR3	0.442747	1.5457	4.46998	0.00578144	0.0830842	-2.09715	ZNF347	UP	ZNF347-NTC_UP
CEP83	-0.168855	3.29832	-4.46991	0.00578183	0.0830842	-2.09723	ZNF347	DN	ZNF347-NTC_DN
BCKDK	-0.175147	3.9616	-4.46871	0.00578856	0.083122	-2.0985	ZNF347	DN	ZNF347-NTC_DN
DMBT1	0.353927	2.72205	4.4668	0.00579926	0.0832169	-2.10053	ZNF347	UP	ZNF347-NTC_UP
MIR589	-1.28775	2.4009	-4.46332	0.00581879	0.0834382	-2.10421	ZNF347	DN	ZNF347-NTC_DN
SRSF10	-0.177478	4.149	-4.46208	0.00582578	0.0834796	-2.10553	ZNF347	DN	ZNF347-NTC_DN
TLR4	0.236775	3.93946	4.46106	0.00583151	0.0834843	-2.10661	ZNF347	UP	ZNF347-NTC_UP
DDX60	0.17028	1.33175	4.46045	0.00583499	0.0834843	-2.10726	ZNF347	UP	ZNF347-NTC_UP
SDHA	0.147868	5.9575	4.45972	0.00583909	0.0834843	-2.10803	ZNF347	UP	ZNF347-NTC_UP
EPHA2	0.21772	5.50968	4.45905	0.00584288	0.0834843	-2.10874	ZNF347	UP	ZNF347-NTC_UP
TMEM184B	0.210961	4.252	4.45839	0.00584665	0.0834843	-2.10945	ZNF347	UP	ZNF347-NTC_UP
NMD3	-0.31425	5.49967	-4.45596	0.00586037	0.0835503	-2.11202	ZNF347	DN	ZNF347-NTC_DN
MEF2D	0.218327	2.96375	4.45541	0.00586354	0.0835503	-2.11261	ZNF347	UP	ZNF347-NTC_UP
PRMT3	-0.208021	3.90388	-4.45539	0.00586361	0.0835503	-2.11262	ZNF347	DN	ZNF347-NTC_DN
BCAP29	-0.179656	2.98281	-4.45263	0.00587932	0.0837154	-2.11556	ZNF347	DN	ZNF347-NTC_DN
TMTC2	0.240426	2.49155	4.45127	0.0058871	0.0837675	-2.11701	ZNF347	UP	ZNF347-NTC_UP
NUCB1	0.212504	5.80055	4.45032	0.00589253	0.0837861	-2.11802	ZNF347	UP	ZNF347-NTC_UP
RFC4	-0.202183	5.49166	-4.44644	0.00591469	0.0840424	-2.12213	ZNF347	DN	ZNF347-NTC_DN
ZNF354B	-0.143381	2.73805	-4.44487	0.00592374	0.0841121	-2.12381	ZNF347	DN	ZNF347-NTC_DN
SLX1B	-0.243134	4.14586	-4.44229	0.00593854	0.0842047	-2.12654	ZNF347	DN	ZNF347-NTC_DN
SLX1A	-0.243134	4.14586	-4.44229	0.00593854	0.0842047	-2.12654	ZNF347	DN	ZNF347-NTC_DN
SRGAP3	0.137779	0.237331	4.44053	0.00594872	0.0842893	-2.12842	ZNF347	UP	ZNF347-NTC_UP
MZF1	0.166492	3.14005	4.43867	0.0059595	0.0842893	-2.13041	ZNF347	UP	ZNF347-NTC_UP
RAN	-0.208912	8.82369	-4.43823	0.005962	0.0842893	-2.13087	ZNF347	DN	ZNF347-NTC_DN
SEC14L2	0.189827	2.76013	4.43711	0.0059685	0.0842893	-2.13206	ZNF347	UP	ZNF347-NTC_UP
C11orf83	-0.189784	3.36668	-4.43667	0.00597104	0.0842893	-2.13253	ZNF347	DN	ZNF347-NTC_DN
SIRT7	0.319993	3.45799	4.43631	0.00597316	0.0842893	-2.13292	ZNF347	UP	ZNF347-NTC_UP
KCNH8	0.225408	0.30153	4.43624	0.00597355	0.0842893	-2.13299	ZNF347	UP	ZNF347-NTC_UP
AURKA	-0.217961	5.84687	-4.4355	0.00597784	0.0842913	-2.13377	ZNF347	DN	ZNF347-NTC_DN
IGIP	0.431088	0.947811	4.43257	0.00599487	0.0844727	-2.13689	ZNF347	UP	ZNF347-NTC_UP
HIST1H1E	-0.262607	9.76218	-4.43177	0.00599957	0.0844804	-2.13775	ZNF347	DN	ZNF347-NTC_DN
ZFP3	0.205468	0.933448	4.42942	0.00601326	0.0846146	-2.14025	ZNF347	UP	ZNF347-NTC_UP
GLTSCR1L	0.179382	1.98348	4.4268	0.00602861	0.0847718	-2.14305	ZNF347	UP	ZNF347-NTC_UP
PLA2G6	0.484884	1.38977	4.42605	0.006033	0.0847749	-2.14384	ZNF347	UP	ZNF347-NTC_UP
RPA3	-0.501077	4.03783	-4.42529	0.00603748	0.0847792	-2.14466	ZNF347	DN	ZNF347-NTC_DN
NEDD4	-0.158528	5.46819	-4.42356	0.00604762	0.0848063	-2.1465	ZNF347	DN	ZNF347-NTC_DN
TAL2	0.229568	0.120445	4.42347	0.00604817	0.0848063	-2.1466	ZNF347	UP	ZNF347-NTC_UP
KLHL4	0.373936	1.73004	4.42237	0.00605465	0.0848063	-2.14777	ZNF347	UP	ZNF347-NTC_UP
DMWD	0.242002	3.59221	4.42178	0.00605809	0.0848063	-2.1484	ZNF347	UP	ZNF347-NTC_UP
CTB-113P19.1	0.348128	3.03737	4.42141	0.00606028	0.0848063	-2.14879	ZNF347	UP	ZNF347-NTC_UP
HSP90B2P	-0.252458	0.96267	-4.41779	0.00608168	0.0850473	-2.15266	ZNF347	DN	ZNF347-NTC_DN
CKS2	-0.297211	7.5761	-4.41584	0.00609322	0.085097	-2.15473	ZNF347	DN	ZNF347-NTC_DN
COPG2	0.304857	2.6786	4.41578	0.00609361	0.085097	-2.15481	ZNF347	UP	ZNF347-NTC_UP
ACAD10	0.250983	2.26783	4.41465	0.0061003	0.0851319	-2.15601	ZNF347	UP	ZNF347-NTC_UP
TCTEX1D4	0.42323	1.10598	4.4135	0.00610714	0.0851632	-2.15724	ZNF347	UP	ZNF347-NTC_UP
RAP1GAP2	-0.298573	2.35665	-4.41286	0.00611093	0.0851632	-2.15792	ZNF347	DN	ZNF347-NTC_DN
STX4	0.340727	3.48154	4.41213	0.00611533	0.0851661	-2.1587	ZNF347	UP	ZNF347-NTC_UP
HMGA2	-0.124872	5.23751	-4.40952	0.00613088	0.0852487	-2.16149	ZNF347	DN	ZNF347-NTC_DN
GNPNAT1	-0.233918	4.89234	-4.40923	0.00613263	0.0852487	-2.1618	ZNF347	DN	ZNF347-NTC_DN
HP09053	-0.176671	3.10083	-4.40888	0.00613474	0.0852487	-2.16218	ZNF347	DN	ZNF347-NTC_DN
ZNF653	0.211653	1.52043	4.40832	0.00613804	0.0852487	-2.16277	ZNF347	UP	ZNF347-NTC_UP
KCTD15	-0.231283	3.54253	-4.40538	0.0061557	0.0853742	-2.16592	ZNF347	DN	ZNF347-NTC_DN
MTX2	-0.188474	4.71078	-4.40498	0.00615812	0.0853742	-2.16635	ZNF347	DN	ZNF347-NTC_DN
DNAH11	-0.21333	1.18255	-4.40469	0.00615984	0.0853742	-2.16666	ZNF347	DN	ZNF347-NTC_DN
XRCC6	-0.143856	7.89706	-4.40383	0.00616503	0.0853742	-2.16758	ZNF347	DN	ZNF347-NTC_DN
FAM160B1	-0.148569	2.90159	-4.40332	0.00616809	0.0853742	-2.16812	ZNF347	DN	ZNF347-NTC_DN
RPL12	-0.200586	9.89071	-4.40205	0.00617572	0.085392	-2.16948	ZNF347	DN	ZNF347-NTC_DN
PHLDB1	0.237355	3.14222	4.40012	0.00618735	0.085392	-2.17154	ZNF347	UP	ZNF347-NTC_UP
CARD6	0.301519	1.7361	4.4001	0.0061875	0.085392	-2.17157	ZNF347	UP	ZNF347-NTC_UP
UBE2H	0.245853	4.21883	4.39987	0.0061889	0.085392	-2.17182	ZNF347	UP	ZNF347-NTC_UP
PPIL2	0.193531	3.99078	4.39944	0.00619149	0.085392	-2.17227	ZNF347	UP	ZNF347-NTC_UP
ATP10B	0.212382	0.264683	4.3986	0.00619655	0.085392	-2.17317	ZNF347	UP	ZNF347-NTC_UP
EZH2	-0.268611	4.13118	-4.39766	0.00620225	0.085392	-2.17418	ZNF347	DN	ZNF347-NTC_DN
TMEM200B	0.236799	0.871142	4.39754	0.00620299	0.085392	-2.17431	ZNF347	UP	ZNF347-NTC_UP
FAM222B	0.293395	2.46881	4.39362	0.00622678	0.0856615	-2.17851	ZNF347	UP	ZNF347-NTC_UP
TFAP4	-0.227127	3.22369	-4.39182	0.00623776	0.0857242	-2.18044	ZNF347	DN	ZNF347-NTC_DN
RBM3	0.14109	5.09079	4.39148	0.00623978	0.0857242	-2.18079	ZNF347	UP	ZNF347-NTC_UP
TRMT11	-0.336487	3.04608	-4.38932	0.006253	0.0857847	-2.18311	ZNF347	DN	ZNF347-NTC_DN
EFCAB11	-0.323425	1.779	-4.38797	0.00626123	0.0857847	-2.18456	ZNF347	DN	ZNF347-NTC_DN
PARD3B	0.215683	1.5194	4.3875	0.00626414	0.0857847	-2.18506	ZNF347	UP	ZNF347-NTC_UP
LRRC40	-0.242243	4.67615	-4.38744	0.00626447	0.0857847	-2.18512	ZNF347	DN	ZNF347-NTC_DN
LYPLA2	0.270945	5.47123	4.38662	0.00626951	0.0857847	-2.186	ZNF347	UP	ZNF347-NTC_UP
IRS1	0.147429	4.16284	4.38541	0.00627696	0.0857847	-2.18731	ZNF347	UP	ZNF347-NTC_UP
AGPAT6	0.178506	3.9644	4.38482	0.00628056	0.0857847	-2.18793	ZNF347	UP	ZNF347-NTC_UP
RBPMS	0.364856	2.24603	4.38481	0.00628065	0.0857847	-2.18795	ZNF347	UP	ZNF347-NTC_UP
HOMER3	0.184688	4.56994	4.38432	0.00628362	0.0857847	-2.18847	ZNF347	UP	ZNF347-NTC_UP
ATG2A	0.280967	2.63911	4.38387	0.0062864	0.0857847	-2.18895	ZNF347	UP	ZNF347-NTC_UP
ANXA4	0.245696	3.47722	4.38241	0.00629542	0.08585	-2.19052	ZNF347	UP	ZNF347-NTC_UP
MURC	-0.277264	0.671515	-4.38137	0.00630183	0.0858799	-2.19164	ZNF347	DN	ZNF347-NTC_DN
CFLAR	0.200613	2.29192	4.38067	0.00630616	0.0858812	-2.19239	ZNF347	UP	ZNF347-NTC_UP
MGC45800	-0.255613	2.98452	-4.37991	0.00631081	0.085887	-2.1932	ZNF347	DN	ZNF347-NTC_DN
NAPEPLD	0.120465	1.76524	4.37801	0.00632257	0.0859894	-2.19524	ZNF347	UP	ZNF347-NTC_UP
MRPS14	-0.272668	2.6619	-4.37627	0.00633335	0.0860785	-2.19711	ZNF347	DN	ZNF347-NTC_DN
ZBTB4	0.238798	3.73478	4.37341	0.00635116	0.0862108	-2.20019	ZNF347	UP	ZNF347-NTC_UP
FUCA2	0.13586	5.11177	4.37334	0.00635157	0.0862108	-2.20026	ZNF347	UP	ZNF347-NTC_UP
PRKD3	-0.123634	4.28879	-4.37143	0.00636346	0.0862678	-2.20231	ZNF347	DN	ZNF347-NTC_DN
IVNS1ABP	-0.106786	4.22347	-4.3713	0.00636426	0.0862678	-2.20245	ZNF347	DN	ZNF347-NTC_DN
RASA1	0.202692	4.89267	4.36946	0.0063758	0.0863666	-2.20444	ZNF347	UP	ZNF347-NTC_UP
RPA2	-0.191396	4.78091	-4.36804	0.00638469	0.0864293	-2.20596	ZNF347	DN	ZNF347-NTC_DN
TNIK	0.298098	2.40435	4.36679	0.0063925	0.0864776	-2.2073	ZNF347	UP	ZNF347-NTC_UP
DARS	-0.364046	5.08736	-4.3659	0.00639811	0.0864885	-2.20826	ZNF347	DN	ZNF347-NTC_DN
ZMIZ1-AS1	-0.220632	0.676542	-4.3653	0.00640182	0.0864885	-2.2089	ZNF347	DN	ZNF347-NTC_DN
CENPA	-0.490145	4.16593	-4.36059	0.0064315	0.0868316	-2.21397	ZNF347	DN	ZNF347-NTC_DN
TNFRSF21	0.273311	4.50768	4.35932	0.00643956	0.0868828	-2.21535	ZNF347	UP	ZNF347-NTC_UP
MIR4485	-1.46362	0.69159	-4.35718	0.00645307	0.0870073	-2.21764	ZNF347	DN	ZNF347-NTC_DN
FAM171B	-0.246157	3.19232	-4.35025	0.00649718	0.0874774	-2.22511	ZNF347	DN	ZNF347-NTC_DN
UCHL3	-0.297704	4.80492	-4.34972	0.00650058	0.0874774	-2.22569	ZNF347	DN	ZNF347-NTC_DN
FKBP9P1	0.163491	1.52885	4.34968	0.00650086	0.0874774	-2.22573	ZNF347	UP	ZNF347-NTC_UP
SNX18	-0.147171	2.83926	-4.34735	0.00651576	0.0875558	-2.22824	ZNF347	DN	ZNF347-NTC_DN
PLEKHB1	0.441575	2.16042	4.34712	0.00651724	0.0875558	-2.22849	ZNF347	UP	ZNF347-NTC_UP
ACSL4	-0.19129	5.67227	-4.34624	0.00652289	0.0875558	-2.22944	ZNF347	DN	ZNF347-NTC_DN
MRPL3	-0.107077	6.88005	-4.345	0.00653079	0.0875558	-2.23077	ZNF347	DN	ZNF347-NTC_DN
RALB	0.143525	5.244	4.34496	0.00653105	0.0875558	-2.23081	ZNF347	UP	ZNF347-NTC_UP
MIR6516	-0.401323	3.94799	-4.34451	0.00653395	0.0875558	-2.2313	ZNF347	DN	ZNF347-NTC_DN
SNORD18A	-0.380316	4.4536	-4.34406	0.00653684	0.0875558	-2.23178	ZNF347	DN	ZNF347-NTC_DN
B3GAT3	0.220685	3.74567	4.3411	0.00655596	0.0875755	-2.23499	ZNF347	UP	ZNF347-NTC_UP
WDR25	0.214838	2.16942	4.33925	0.00656793	0.0875755	-2.23699	ZNF347	UP	ZNF347-NTC_UP
GPR87	0.102491	0.0422869	4.3385	0.00657277	0.0875755	-2.23779	ZNF347	UP	ZNF347-NTC_UP
ZBTB44	-0.20696	2.15208	-4.33834	0.00657376	0.0875755	-2.23796	ZNF347	DN	ZNF347-NTC_DN
TADA3	0.171983	4.59274	4.33807	0.00657555	0.0875755	-2.23826	ZNF347	UP	ZNF347-NTC_UP
LDLRAP1	0.28742	3.21806	4.33804	0.0065757	0.0875755	-2.23828	ZNF347	UP	ZNF347-NTC_UP
RNF151	0.295072	0.179593	4.33777	0.00657748	0.0875755	-2.23858	ZNF347	UP	ZNF347-NTC_UP
SNTB1	0.232409	2.87666	4.33777	0.00657751	0.0875755	-2.23858	ZNF347	UP	ZNF347-NTC_UP
PSAP	0.169371	9.0494	4.33681	0.0065837	0.0875755	-2.23962	ZNF347	UP	ZNF347-NTC_UP
EXOC6B	0.184636	3.23407	4.33669	0.00658446	0.0875755	-2.23974	ZNF347	UP	ZNF347-NTC_UP
SCG5	-0.373416	1.86185	-4.33493	0.00659594	0.0875755	-2.24165	ZNF347	DN	ZNF347-NTC_DN
KPNA1	-0.173357	4.47759	-4.33407	0.00660151	0.0875755	-2.24258	ZNF347	DN	ZNF347-NTC_DN
SLC16A12	0.179994	0.218536	4.33336	0.00660612	0.0875755	-2.24334	ZNF347	UP	ZNF347-NTC_UP
ZNHIT3	-0.170909	3.87201	-4.33336	0.00660612	0.0875755	-2.24334	ZNF347	DN	ZNF347-NTC_DN
CCT5	-0.132868	8.47364	-4.3332	0.00660715	0.0875755	-2.24351	ZNF347	DN	ZNF347-NTC_DN
ORC4	-0.143495	3.00708	-4.33259	0.00661117	0.0875755	-2.24418	ZNF347	DN	ZNF347-NTC_DN
XPOT	-0.136002	6.54968	-4.33186	0.00661587	0.0875755	-2.24496	ZNF347	DN	ZNF347-NTC_DN
SRD5A3-AS1	0.160758	0.279209	4.33166	0.00661722	0.0875755	-2.24518	ZNF347	UP	ZNF347-NTC_UP
ATXN3	-0.20919	2.61493	-4.3312	0.00662021	0.0875755	-2.24568	ZNF347	DN	ZNF347-NTC_DN
BMI1	-0.1586	4.92172	-4.32962	0.0066305	0.0876546	-2.24738	ZNF347	DN	ZNF347-NTC_DN
CHST11	0.316454	3.20777	4.32816	0.00664009	0.0877243	-2.24897	ZNF347	UP	ZNF347-NTC_UP
ATG5	-0.280051	3.41997	-4.3271	0.006647	0.0877586	-2.25011	ZNF347	DN	ZNF347-NTC_DN
LOC100133050	0.250757	0.836993	4.32519	0.00665954	0.087867	-2.25217	ZNF347	UP	ZNF347-NTC_UP
SMG1P7	-0.32044	1.88856	-4.32177	0.00668207	0.0880865	-2.25588	ZNF347	DN	ZNF347-NTC_DN
GNPDA1	-0.21255	5.86332	-4.32064	0.00668953	0.0880865	-2.2571	ZNF347	DN	ZNF347-NTC_DN
ZC3HAV1	0.192815	3.87837	4.32019	0.00669255	0.0880865	-2.25759	ZNF347	UP	ZNF347-NTC_UP
HOXC13	0.309089	2.3748	4.32	0.00669381	0.0880865	-2.2578	ZNF347	UP	ZNF347-NTC_UP
TBC1D8	0.209961	3.61042	4.31794	0.00670742	0.0880865	-2.26003	ZNF347	UP	ZNF347-NTC_UP
FTL	-0.225418	10.5333	-4.31753	0.00671015	0.0880865	-2.26047	ZNF347	DN	ZNF347-NTC_DN
THUMPD2	-0.182754	3.24689	-4.31748	0.00671046	0.0880865	-2.26053	ZNF347	DN	ZNF347-NTC_DN
GBA2	0.203551	4.00669	4.31742	0.00671086	0.0880865	-2.26059	ZNF347	UP	ZNF347-NTC_UP
PLA2G4C	0.410567	1.85254	4.31403	0.0067334	0.0883253	-2.26427	ZNF347	UP	ZNF347-NTC_UP
SNORA31	-1.14538	2.70112	-4.31303	0.00674006	0.0883557	-2.26535	ZNF347	DN	ZNF347-NTC_DN
KRCC1	0.475831	1.753	4.3121	0.00674624	0.0883797	-2.26636	ZNF347	UP	ZNF347-NTC_UP
NCCRP1	0.112898	0.0489911	4.30775	0.00677536	0.088704	-2.27108	ZNF347	UP	ZNF347-NTC_UP
SFXN1	-0.212712	5.26843	-4.30691	0.00678097	0.0887202	-2.27199	ZNF347	DN	ZNF347-NTC_DN
HNRNPA1P10	-0.116555	8.98825	-4.30579	0.00678846	0.0887611	-2.2732	ZNF347	DN	ZNF347-NTC_DN
MT1X	0.370741	6.00028	4.30475	0.00679545	0.0887953	-2.27432	ZNF347	UP	ZNF347-NTC_UP
WHSC1	-0.209038	4.23467	-4.30175	0.00681566	0.0889334	-2.27758	ZNF347	DN	ZNF347-NTC_DN
SMOC1	0.548944	3.16845	4.30151	0.00681729	0.0889334	-2.27784	ZNF347	UP	ZNF347-NTC_UP
NPC1	-0.212598	4.78943	-4.30124	0.00681915	0.0889334	-2.27814	ZNF347	DN	ZNF347-NTC_DN
SPATA2L	0.28382	1.68484	4.30006	0.00682709	0.0889516	-2.27942	ZNF347	UP	ZNF347-NTC_UP
FADS1	-0.134058	6.18967	-4.29974	0.0068293	0.0889516	-2.27977	ZNF347	DN	ZNF347-NTC_DN
CALM2	-0.179569	9.23195	-4.2986	0.00683698	0.0889946	-2.281	ZNF347	DN	ZNF347-NTC_DN
ASAH1	0.20515	4.08331	4.29603	0.00685444	0.089126	-2.2838	ZNF347	UP	ZNF347-NTC_UP
MCMBP	-0.157666	5.20687	-4.29582	0.00685584	0.089126	-2.28403	ZNF347	DN	ZNF347-NTC_DN
SMC5	-0.187419	4.71352	-4.29343	0.00687211	0.089234	-2.28662	ZNF347	DN	ZNF347-NTC_DN
GAK	0.24832	4.01354	4.29286	0.00687602	0.089234	-2.28725	ZNF347	UP	ZNF347-NTC_UP
TRIM64B	0.131276	0.0405657	4.29266	0.00687733	0.089234	-2.28746	ZNF347	UP	ZNF347-NTC_UP
LOC101928736	0.303823	1.68938	4.29066	0.00689104	0.0893548	-2.28964	ZNF347	UP	ZNF347-NTC_UP
ASTN2	0.217779	0.724856	4.28929	0.00690038	0.0894189	-2.29112	ZNF347	UP	ZNF347-NTC_UP
PDPK1	0.146319	3.26204	4.28657	0.00691901	0.0895739	-2.29408	ZNF347	UP	ZNF347-NTC_UP
PPP3CC	0.255587	2.91942	4.28626	0.00692116	0.0895739	-2.29442	ZNF347	UP	ZNF347-NTC_UP
GOLGA8A	0.17212	3.74403	4.28552	0.00692626	0.0895828	-2.29523	ZNF347	UP	ZNF347-NTC_UP
OR14A16	0.163781	0.0850687	4.28402	0.00693659	0.089627	-2.29686	ZNF347	UP	ZNF347-NTC_UP
MPST	0.233209	3.22614	4.28371	0.00693868	0.089627	-2.29719	ZNF347	UP	ZNF347-NTC_UP
AP3S1	-0.167297	5.71043	-4.28251	0.00694696	0.089627	-2.2985	ZNF347	DN	ZNF347-NTC_DN
GABARAP	0.155025	6.47443	4.28246	0.00694732	0.089627	-2.29856	ZNF347	UP	ZNF347-NTC_UP
C6orf106	-0.129761	5.27847	-4.28038	0.00696168	0.0897553	-2.30082	ZNF347	DN	ZNF347-NTC_DN
NFIA-AS2	0.404634	0.473925	4.2796	0.00696705	0.0897676	-2.30167	ZNF347	UP	ZNF347-NTC_UP
SLC29A2	0.381507	0.482925	4.27736	0.00698257	0.0898707	-2.30411	ZNF347	UP	ZNF347-NTC_UP
MBNL1	-0.177602	5.8945	-4.27717	0.0069839	0.0898707	-2.30432	ZNF347	DN	ZNF347-NTC_DN
PEPD	-0.286127	4.63402	-4.27527	0.00699715	0.0899717	-2.30639	ZNF347	DN	ZNF347-NTC_DN
SYNE1	0.21605	1.18062	4.27477	0.0070006	0.0899717	-2.30694	ZNF347	UP	ZNF347-NTC_UP
RBCK1	0.196879	4.67608	4.27335	0.00701049	0.0900177	-2.30848	ZNF347	UP	ZNF347-NTC_UP
GPR126	0.242446	1.16171	4.27249	0.00701647	0.0900177	-2.30942	ZNF347	UP	ZNF347-NTC_UP
NPR2	0.285941	1.29427	4.27235	0.00701747	0.0900177	-2.30957	ZNF347	UP	ZNF347-NTC_UP
KCTD9	-0.179384	3.54152	-4.26907	0.00704042	0.0902551	-2.31315	ZNF347	DN	ZNF347-NTC_DN
KLHL22	0.255497	1.68247	4.26841	0.00704505	0.0902574	-2.31387	ZNF347	UP	ZNF347-NTC_UP
ACIN1	0.128146	5.52245	4.26466	0.00707137	0.090466	-2.31796	ZNF347	UP	ZNF347-NTC_UP
MIR424	-1.542	1.10449	-4.26387	0.0070769	0.090466	-2.31882	ZNF347	DN	ZNF347-NTC_DN
PNMA1	0.340021	3.86856	4.26386	0.00707698	0.090466	-2.31883	ZNF347	UP	ZNF347-NTC_UP
TNPO2	0.159418	4.64209	4.26356	0.00707914	0.090466	-2.31917	ZNF347	UP	ZNF347-NTC_UP
RFX5	0.186666	5.63296	4.26093	0.0070977	0.0905804	-2.32204	ZNF347	UP	ZNF347-NTC_UP
PRR29	0.136218	0.240598	4.26041	0.00710135	0.0905804	-2.3226	ZNF347	UP	ZNF347-NTC_UP
SGPL1	-0.20012	3.80902	-4.2604	0.00710146	0.0905804	-2.32262	ZNF347	DN	ZNF347-NTC_DN
HIST1H2AG	-0.263969	9.82978	-4.25685	0.00712663	0.0908044	-2.3265	ZNF347	DN	ZNF347-NTC_DN
MYO6	0.170563	2.31926	4.25666	0.00712796	0.0908044	-2.3267	ZNF347	UP	ZNF347-NTC_UP
C9orf89	0.288628	4.74923	4.25594	0.00713307	0.0908125	-2.32749	ZNF347	UP	ZNF347-NTC_UP
HIST1H2BO	-0.297704	9.1558	-4.25415	0.00714583	0.090918	-2.32945	ZNF347	DN	ZNF347-NTC_DN
GOLT1B	-0.289194	4.42336	-4.25336	0.0071514	0.0909316	-2.3303	ZNF347	DN	ZNF347-NTC_DN
LOC90784	0.187635	2.69069	4.25274	0.00715585	0.0909316	-2.33098	ZNF347	UP	ZNF347-NTC_UP
MAD2L1BP	-0.395972	3.95826	-4.25028	0.00717341	0.0910978	-2.33367	ZNF347	DN	ZNF347-NTC_DN
EEF1A2	0.35482	3.81035	4.24587	0.00720508	0.0913863	-2.3385	ZNF347	UP	ZNF347-NTC_UP
KLC3	-0.192202	2.24731	-4.24534	0.00720892	0.0913863	-2.33909	ZNF347	DN	ZNF347-NTC_DN
CCND1	0.113567	7.39581	4.24524	0.00720962	0.0913863	-2.33919	ZNF347	UP	ZNF347-NTC_UP
LY6E	-0.241595	4.10561	-4.24352	0.00722199	0.0914149	-2.34107	ZNF347	DN	ZNF347-NTC_DN
PDDC1	0.18771	4.4266	4.24322	0.00722418	0.0914149	-2.3414	ZNF347	UP	ZNF347-NTC_UP
AHDC1	0.243147	2.02497	4.24305	0.00722538	0.0914149	-2.34158	ZNF347	UP	ZNF347-NTC_UP
ZNF268	-0.279233	3.35795	-4.24112	0.00723933	0.0915116	-2.3437	ZNF347	DN	ZNF347-NTC_DN
CSNK1A1P1	-0.130004	0.141784	-4.24013	0.00724651	0.0915116	-2.34479	ZNF347	DN	ZNF347-NTC_DN
SPCS1	-0.146912	6.69434	-4.24013	0.00724652	0.0915116	-2.34479	ZNF347	DN	ZNF347-NTC_DN
ARFGAP1	0.171578	4.99588	4.23819	0.00726055	0.0915899	-2.34691	ZNF347	UP	ZNF347-NTC_UP
HIST1H4K	-0.24896	9.58052	-4.23803	0.00726174	0.0915899	-2.34709	ZNF347	DN	ZNF347-NTC_DN
TSR2	-0.306537	4.59616	-4.23674	0.00727106	0.0916015	-2.3485	ZNF347	DN	ZNF347-NTC_DN
RPL23A	-0.198176	8.78554	-4.23666	0.00727168	0.0916015	-2.34859	ZNF347	DN	ZNF347-NTC_DN
SRRM5	0.47418	1.45775	4.23397	0.00729124	0.091791	-2.35153	ZNF347	UP	ZNF347-NTC_UP
TXNL4B	0.154543	3.91097	4.23107	0.00731241	0.0919887	-2.35471	ZNF347	UP	ZNF347-NTC_UP
CXCL3	0.704885	1.2578	4.23058	0.007316	0.0919887	-2.35525	ZNF347	UP	ZNF347-NTC_UP
ADAMTS4	0.251452	2.16434	4.22741	0.0073393	0.0921063	-2.35874	ZNF347	UP	ZNF347-NTC_UP
PAK1IP1	-0.191549	5.66617	-4.22733	0.00733988	0.0921063	-2.35882	ZNF347	DN	ZNF347-NTC_DN
CADM1	0.219884	3.10643	4.22714	0.00734126	0.0921063	-2.35903	ZNF347	UP	ZNF347-NTC_UP
DBN1	0.212294	6.00516	4.22684	0.00734348	0.0921063	-2.35936	ZNF347	UP	ZNF347-NTC_UP
ZMIZ2	0.368377	2.86256	4.22491	0.00735766	0.0922272	-2.36148	ZNF347	UP	ZNF347-NTC_UP
RCC1	-0.171906	5.71812	-4.22304	0.00737144	0.092343	-2.36353	ZNF347	DN	ZNF347-NTC_DN
CLUHP3	0.308866	1.54841	4.22207	0.00737866	0.0923764	-2.3646	ZNF347	UP	ZNF347-NTC_UP
ARHGAP21	0.180384	4.8162	4.22036	0.00739128	0.0924232	-2.36647	ZNF347	UP	ZNF347-NTC_UP
SH3TC1	0.321834	1.21294	4.22033	0.00739149	0.0924232	-2.36651	ZNF347	UP	ZNF347-NTC_UP
TOM1L2	0.272294	2.70796	4.21863	0.0074041	0.0925198	-2.36837	ZNF347	UP	ZNF347-NTC_UP
ENO1	-0.144612	9.18379	-4.21764	0.00741146	0.0925198	-2.36946	ZNF347	DN	ZNF347-NTC_DN
CCNB2	-0.174668	5.74653	-4.21745	0.00741288	0.0925198	-2.36967	ZNF347	DN	ZNF347-NTC_DN
DLGAP4	0.339136	2.76575	4.21538	0.0074283	0.0926554	-2.37195	ZNF347	UP	ZNF347-NTC_UP
SSBP2	0.317401	1.67934	4.2146	0.00743408	0.0926707	-2.3728	ZNF347	UP	ZNF347-NTC_UP
MAP3K11	0.19468	4.2561	4.2114	0.00745799	0.0928324	-2.37633	ZNF347	UP	ZNF347-NTC_UP
LINC00705	-0.430012	2.31902	-4.21116	0.00745976	0.0928324	-2.37659	ZNF347	DN	ZNF347-NTC_DN
TMEM219	0.220216	4.56422	4.21103	0.00746076	0.0928324	-2.37673	ZNF347	UP	ZNF347-NTC_UP
BAIAP2	0.308406	2.50835	4.20927	0.00747393	0.0929393	-2.37867	ZNF347	UP	ZNF347-NTC_UP
CSE1L	-0.179046	7.07144	-4.20828	0.00748138	0.092975	-2.37976	ZNF347	DN	ZNF347-NTC_DN
BBS2	0.374616	2.94267	4.20734	0.00748845	0.093006	-2.38079	ZNF347	UP	ZNF347-NTC_UP
CCDC40	0.140173	0.415531	4.20559	0.00750158	0.093066	-2.38271	ZNF347	UP	ZNF347-NTC_UP
EMP1	-0.217248	6.01524	-4.20548	0.00750244	0.093066	-2.38284	ZNF347	DN	ZNF347-NTC_DN
FAM184A	-0.261737	0.589229	-4.20239	0.00752577	0.0932984	-2.38624	ZNF347	DN	ZNF347-NTC_DN
HIAT1	-0.205148	4.54958	-4.20092	0.00753687	0.093331	-2.38786	ZNF347	DN	ZNF347-NTC_DN
BMPR1A	-0.176721	3.64521	-4.20035	0.00754121	0.093331	-2.38849	ZNF347	DN	ZNF347-NTC_DN
ARSA	0.270786	1.96451	4.20022	0.00754218	0.093331	-2.38863	ZNF347	UP	ZNF347-NTC_UP
TMEM27	0.0986684	0.0246671	4.19858	0.00755465	0.0934081	-2.39044	ZNF347	UP	ZNF347-NTC_UP
RSF1	0.159871	4.37156	4.19819	0.0075576	0.0934081	-2.39087	ZNF347	UP	ZNF347-NTC_UP
RNF123	0.133321	4.18569	4.19678	0.00756827	0.0934831	-2.39242	ZNF347	UP	ZNF347-NTC_UP
CNKSR3	0.296999	1.72159	4.19312	0.0075962	0.093771	-2.39646	ZNF347	UP	ZNF347-NTC_UP
NFYB	-0.27606	3.58637	-4.19159	0.00760793	0.0938167	-2.39815	ZNF347	DN	ZNF347-NTC_DN
SEL1L3	0.520014	1.11392	4.19143	0.00760913	0.0938167	-2.39832	ZNF347	UP	ZNF347-NTC_UP
MIR4435-1HG	-0.174169	5.33795	-4.19073	0.00761452	0.0938263	-2.3991	ZNF347	DN	ZNF347-NTC_DN
MIR340	1.66829	0.8042	4.18709	0.00764249	0.0941138	-2.40312	ZNF347	UP	ZNF347-NTC_UP
MAN2B2	0.275356	3.01711	4.1846	0.00766163	0.0942924	-2.40586	ZNF347	UP	ZNF347-NTC_UP
ZC3H7B	0.1895	4.93845	4.17978	0.00769897	0.0946856	-2.41119	ZNF347	UP	ZNF347-NTC_UP
GBP2	0.385002	2.02809	4.17888	0.00770591	0.0946856	-2.41218	ZNF347	UP	ZNF347-NTC_UP
CATSPER3	0.414785	0.666987	4.17867	0.00770756	0.0946856	-2.41241	ZNF347	UP	ZNF347-NTC_UP
SLC25A27	0.213157	1.76106	4.17803	0.00771253	0.0946894	-2.41312	ZNF347	UP	ZNF347-NTC_UP
LINC00657	-0.155052	6.89227	-4.17459	0.00773933	0.0949611	-2.41692	ZNF347	DN	ZNF347-NTC_DN
QRICH2	0.267094	1.6765	4.17309	0.00775107	0.0950477	-2.41858	ZNF347	UP	ZNF347-NTC_UP
TERF2	0.180974	3.31105	4.17081	0.00776889	0.0952087	-2.4211	ZNF347	UP	ZNF347-NTC_UP
ZNF85	-0.283759	1.79443	-4.17	0.00777525	0.0952174	-2.422	ZNF347	DN	ZNF347-NTC_DN
CTPS1	-0.155085	5.40928	-4.16953	0.00777897	0.0952174	-2.42252	ZNF347	DN	ZNF347-NTC_DN
MTMR2	0.210068	3.78521	4.1635	0.00782651	0.0957372	-2.4292	ZNF347	UP	ZNF347-NTC_UP
FKBP1A	-0.116502	6.97898	-4.16252	0.00783421	0.0957372	-2.43028	ZNF347	DN	ZNF347-NTC_DN
SH3RF1	0.156387	3.28718	4.16235	0.00783557	0.0957372	-2.43047	ZNF347	UP	ZNF347-NTC_UP
LINC00869	0.176294	0.94715	4.16111	0.00784542	0.0957999	-2.43184	ZNF347	UP	ZNF347-NTC_UP
UBE2S	-0.20469	7.16862	-4.15892	0.00786281	0.095851	-2.43427	ZNF347	DN	ZNF347-NTC_DN
CMC1	-0.287377	4.38722	-4.15886	0.0078633	0.095851	-2.43434	ZNF347	DN	ZNF347-NTC_DN
PEX3	-0.185294	2.19026	-4.1588	0.00786376	0.095851	-2.4344	ZNF347	DN	ZNF347-NTC_DN
NUP54	-0.278123	4.54809	-4.15804	0.00786982	0.0958675	-2.43525	ZNF347	DN	ZNF347-NTC_DN
PHGDH	-0.145386	5.96389	-4.15649	0.00788214	0.0958728	-2.43696	ZNF347	DN	ZNF347-NTC_DN
SNORD79	-0.346841	5.93125	-4.15622	0.00788428	0.0958728	-2.43726	ZNF347	DN	ZNF347-NTC_DN
AMPD2	0.125283	3.22354	4.1562	0.00788442	0.0958728	-2.43728	ZNF347	UP	ZNF347-NTC_UP
PCLO	0.191492	0.881947	4.15428	0.00789977	0.0959527	-2.43941	ZNF347	UP	ZNF347-NTC_UP
MIR1244-3	-0.190892	7.29763	-4.15302	0.00790987	0.0959527	-2.44081	ZNF347	DN	ZNF347-NTC_DN
MIR1244-2	-0.190892	7.29763	-4.15302	0.00790987	0.0959527	-2.44081	ZNF347	DN	ZNF347-NTC_DN
MIR1244-1	-0.190892	7.29763	-4.15302	0.00790987	0.0959527	-2.44081	ZNF347	DN	ZNF347-NTC_DN
HSPA1B	-0.172458	4.52383	-4.15194	0.00791848	0.0959997	-2.44201	ZNF347	DN	ZNF347-NTC_DN
AP1B1	0.202697	5.05891	4.14904	0.00794181	0.0962248	-2.44523	ZNF347	UP	ZNF347-NTC_UP
RAD21	-0.162304	5.89035	-4.14845	0.00794652	0.0962248	-2.44588	ZNF347	DN	ZNF347-NTC_DN
SNCB	0.387214	0.745058	4.14594	0.00796676	0.0964125	-2.44867	ZNF347	UP	ZNF347-NTC_UP
GBF1	0.167433	4.53821	4.14527	0.00797218	0.0964207	-2.44942	ZNF347	UP	ZNF347-NTC_UP
MIS18BP1	-0.23822	4.08061	-4.14269	0.00799303	0.0966153	-2.45228	ZNF347	DN	ZNF347-NTC_DN
BUB1	-0.158347	5.12956	-4.14043	0.00801137	0.0967561	-2.45479	ZNF347	DN	ZNF347-NTC_DN
MFI2	0.302658	5.77024	4.14004	0.00801456	0.0967561	-2.45523	ZNF347	UP	ZNF347-NTC_UP
ZMIZ1	0.479617	3.55559	4.13935	0.00802017	0.0967561	-2.45599	ZNF347	UP	ZNF347-NTC_UP
SH3BP2	0.225985	1.72124	4.13891	0.00802372	0.0967561	-2.45648	ZNF347	UP	ZNF347-NTC_UP
ING4	0.287921	3.81062	4.13647	0.00804355	0.0969377	-2.45919	ZNF347	UP	ZNF347-NTC_UP
EXTL3	0.127752	4.12134	4.13529	0.00805323	0.0969968	-2.4605	ZNF347	UP	ZNF347-NTC_UP
SETD7	-0.152569	5.08212	-4.13074	0.0080905	0.0973602	-2.46556	ZNF347	DN	ZNF347-NTC_DN
DYRK2	0.188434	4.06623	4.13044	0.00809299	0.0973602	-2.4659	ZNF347	UP	ZNF347-NTC_UP
MANEA	-0.178126	2.16058	-4.12377	0.00814801	0.0979642	-2.47333	ZNF347	DN	ZNF347-NTC_DN
LOC100129203	0.160481	0.140651	4.11844	0.00819228	0.0983897	-2.47927	ZNF347	UP	ZNF347-NTC_UP
PHF5A	-0.151958	5.87085	-4.1179	0.00819672	0.0983897	-2.47986	ZNF347	DN	ZNF347-NTC_DN
SENP1	-0.156058	3.74859	-4.1176	0.00819921	0.0983897	-2.4802	ZNF347	DN	ZNF347-NTC_DN
PSMD12	-0.14626	5.96932	-4.11687	0.00820534	0.0983897	-2.48102	ZNF347	DN	ZNF347-NTC_DN
TMEM189-UBE2V1	0.222628	5.40668	4.1166	0.00820762	0.0983897	-2.48132	ZNF347	UP	ZNF347-NTC_UP
LIMK1	0.251504	4.05203	4.11554	0.00821649	0.098438	-2.4825	ZNF347	UP	ZNF347-NTC_UP
SMN2	-0.167102	5.86759	-4.1141	0.0082285	0.0985238	-2.4841	ZNF347	DN	ZNF347-NTC_DN
HNRNPM	-0.118843	6.5536	-4.1115	0.00825029	0.0987266	-2.487	ZNF347	DN	ZNF347-NTC_DN
NHSL1	0.189899	1.64043	4.10998	0.00826304	0.0988054	-2.4887	ZNF347	UP	ZNF347-NTC_UP
LINC00707	-0.548066	1.67542	-4.10956	0.00826661	0.0988054	-2.48917	ZNF347	DN	ZNF347-NTC_DN
NUDT5	-0.112585	5.94704	-4.10721	0.0082864	0.0989472	-2.49179	ZNF347	DN	ZNF347-NTC_DN
WDR31	0.143021	0.159673	4.107	0.00828821	0.0989472	-2.49203	ZNF347	UP	ZNF347-NTC_UP
CHD7	0.157319	2.70902	4.10571	0.0082991	0.099019	-2.49347	ZNF347	UP	ZNF347-NTC_UP
SMN1	-0.166972	5.87103	-4.10442	0.00831003	0.0990913	-2.49491	ZNF347	DN	ZNF347-NTC_DN
RGL2	0.195638	2.16497	4.09872	0.00835844	0.099527	-2.50128	ZNF347	UP	ZNF347-NTC_UP
CRK	-0.214838	5.33958	-4.09864	0.00835914	0.099527	-2.50137	ZNF347	DN	ZNF347-NTC_DN
C18orf54	-0.219771	2.19446	-4.09839	0.00836127	0.099527	-2.50165	ZNF347	DN	ZNF347-NTC_DN
EDRF1	-0.166194	3.98515	-4.09778	0.00836643	0.0995302	-2.50233	ZNF347	DN	ZNF347-NTC_DN
CEP128	-0.10158	2.97076	-4.09707	0.00837253	0.0995445	-2.50312	ZNF347	DN	ZNF347-NTC_DN
ZNF22	-0.278943	4.63117	-4.09541	0.0083867	0.0996205	-2.50498	ZNF347	DN	ZNF347-NTC_DN
KRT16	0.595933	0.498843	4.09517	0.00838874	0.0996205	-2.50524	ZNF347	UP	ZNF347-NTC_UP
ZNF846	0.29144	0.71749	4.09304	0.00840705	0.0997798	-2.50764	ZNF347	UP	ZNF347-NTC_UP
NRN1	-0.188478	1.94932	-4.09152	0.00842007	0.0998759	-2.50933	ZNF347	DN	ZNF347-NTC_DN
AP1G2	0.254555	3.0803	4.08859	0.00844527	0.100116	-2.51261	ZNF347	UP	ZNF347-NTC_UP
NKX3-2	-0.330385	0.305477	-4.0863	0.00846512	0.100277	-2.51518	ZNF347	DN	ZNF347-NTC_DN
HIST1H2AB	-0.344647	8.11509	-4.08415	0.00848368	0.100277	-2.51758	ZNF347	DN	ZNF347-NTC_DN
RIMBP3	0.206554	0.709035	4.08365	0.00848803	0.100277	-2.51814	ZNF347	UP	ZNF347-NTC_UP
MCM7	-0.194231	5.84803	-4.08317	0.00849221	0.100277	-2.51868	ZNF347	DN	ZNF347-NTC_DN
GCH1	-0.168409	2.02363	-4.08261	0.00849706	0.100277	-2.51931	ZNF347	DN	ZNF347-NTC_DN
APTX	-0.192659	3.95035	-4.0823	0.00849981	0.100277	-2.51966	ZNF347	DN	ZNF347-NTC_DN
ABCC3	0.178704	0.235227	4.08205	0.00850194	0.100277	-2.51994	ZNF347	UP	ZNF347-NTC_UP
KIF5C	-0.149391	3.29473	-4.08161	0.00850573	0.100277	-2.52042	ZNF347	DN	ZNF347-NTC_DN
MIR6510	-1.53356	1.72223	-4.08064	0.00851418	0.100277	-2.52151	ZNF347	DN	ZNF347-NTC_DN
YPEL5	0.286721	4.15915	4.08047	0.00851566	0.100277	-2.5217	ZNF347	UP	ZNF347-NTC_UP
SNORA46	-0.867579	1.77802	-4.08026	0.0085175	0.100277	-2.52194	ZNF347	DN	ZNF347-NTC_DN
HTATSF1	-0.10751	4.78221	-4.08012	0.00851873	0.100277	-2.5221	ZNF347	DN	ZNF347-NTC_DN
RNF168	-0.207836	4.4016	-4.07963	0.00852298	0.100277	-2.52264	ZNF347	DN	ZNF347-NTC_DN
SIM2	0.269793	1.43126	4.07775	0.00853941	0.100347	-2.52476	ZNF347	UP	ZNF347-NTC_UP
ARHGAP42	0.254063	1.70076	4.07692	0.00854669	0.100347	-2.52569	ZNF347	UP	ZNF347-NTC_UP
IP6K2	0.153284	4.43643	4.07611	0.00855375	0.100347	-2.52659	ZNF347	UP	ZNF347-NTC_UP
GFOD1	-0.164407	1.21829	-4.07456	0.00856731	0.100347	-2.52833	ZNF347	DN	ZNF347-NTC_DN
PAK4	0.221724	4.27238	4.07423	0.00857019	0.100347	-2.5287	ZNF347	UP	ZNF347-NTC_UP
DNAL4	0.568337	2.08898	4.07419	0.00857054	0.100347	-2.52874	ZNF347	UP	ZNF347-NTC_UP
ANKRD45	0.304697	0.215013	4.0736	0.00857578	0.100347	-2.52941	ZNF347	UP	ZNF347-NTC_UP
STARD5	0.335484	1.5004	4.07352	0.00857642	0.100347	-2.5295	ZNF347	UP	ZNF347-NTC_UP
GBP3	0.379849	4.75713	4.07338	0.00857768	0.100347	-2.52966	ZNF347	UP	ZNF347-NTC_UP
ASAH2B	0.220591	3.53498	4.07282	0.0085826	0.100347	-2.53028	ZNF347	UP	ZNF347-NTC_UP
PDCD11	0.134241	5.41849	4.07274	0.00858329	0.100347	-2.53037	ZNF347	UP	ZNF347-NTC_UP
AFG3L2	-0.129668	4.953	-4.07109	0.00859785	0.10046	-2.53223	ZNF347	DN	ZNF347-NTC_DN
UBE2D4	0.176452	1.98802	4.0687	0.00861893	0.100648	-2.53491	ZNF347	UP	ZNF347-NTC_UP
MNAT1	-0.24807	4.92344	-4.06771	0.00862764	0.100692	-2.53602	ZNF347	DN	ZNF347-NTC_DN
ARNT	0.176696	3.19065	4.06624	0.00864066	0.100786	-2.53767	ZNF347	UP	ZNF347-NTC_UP
KLF5	0.281424	1.85359	4.0636	0.00866406	0.100958	-2.54064	ZNF347	UP	ZNF347-NTC_UP
PSMB9	0.246539	1.73014	4.06341	0.00866571	0.100958	-2.54085	ZNF347	UP	ZNF347-NTC_UP
ANKRD33B	0.226622	1.8155	4.0626	0.00867295	0.100958	-2.54176	ZNF347	UP	ZNF347-NTC_UP
MADD	0.170909	3.53951	4.06187	0.00867941	0.100958	-2.54258	ZNF347	UP	ZNF347-NTC_UP
IZUMO4	-0.286793	0.555426	-4.06144	0.00868323	0.100958	-2.54306	ZNF347	DN	ZNF347-NTC_DN
KRAS	-0.227879	3.4746	-4.06122	0.00868523	0.100958	-2.54331	ZNF347	DN	ZNF347-NTC_DN
GREB1	0.319455	0.621654	4.06066	0.00869018	0.100958	-2.54394	ZNF347	UP	ZNF347-NTC_UP
EFNA2	0.104318	0.0260795	4.05968	0.00869894	0.101002	-2.54504	ZNF347	UP	ZNF347-NTC_UP
DEPDC1	-0.195746	5.3093	-4.05734	0.00871988	0.101187	-2.54768	ZNF347	DN	ZNF347-NTC_DN
CHUK	-0.204165	4.62519	-4.05468	0.00874374	0.101337	-2.55067	ZNF347	DN	ZNF347-NTC_DN
SNX29	0.118191	1.92556	4.05394	0.00875037	0.101337	-2.5515	ZNF347	UP	ZNF347-NTC_UP
KIF18B	-0.149527	4.23255	-4.05368	0.00875264	0.101337	-2.55179	ZNF347	DN	ZNF347-NTC_DN
GALNT12	0.26992	3.05318	4.05367	0.00875274	0.101337	-2.5518	ZNF347	UP	ZNF347-NTC_UP
RPA1	-0.117548	4.11709	-4.05294	0.00875933	0.101346	-2.55262	ZNF347	DN	ZNF347-NTC_DN
SMG6	0.196824	2.53292	4.05229	0.00876518	0.101346	-2.55335	ZNF347	UP	ZNF347-NTC_UP
PRKRIR	-0.285611	5.61975	-4.0517	0.00877045	0.101346	-2.55401	ZNF347	DN	ZNF347-NTC_DN
BCAN	0.218843	2.17606	4.05137	0.00877346	0.101346	-2.55439	ZNF347	UP	ZNF347-NTC_UP
TMEM117	0.449009	2.91335	4.05037	0.00878249	0.101388	-2.55552	ZNF347	UP	ZNF347-NTC_UP
IRF2BP2	0.127885	4.92734	4.04986	0.00878709	0.101388	-2.55609	ZNF347	UP	ZNF347-NTC_UP
TOE1	-0.182417	4.31743	-4.04879	0.00879678	0.101443	-2.5573	ZNF347	DN	ZNF347-NTC_DN
CCDC163P	-0.232933	1.03924	-4.04735	0.00880977	0.101535	-2.55891	ZNF347	DN	ZNF347-NTC_DN
KLF3	0.206811	3.16737	4.04616	0.00882058	0.101602	-2.56026	ZNF347	UP	ZNF347-NTC_UP
ACMSD	-0.180156	0.297338	-4.04503	0.00883077	0.101661	-2.56152	ZNF347	DN	ZNF347-NTC_DN
KRT15	0.47577	3.19417	4.04426	0.00883775	0.101684	-2.56239	ZNF347	UP	ZNF347-NTC_UP
WBP1	0.403861	4.61172	4.04321	0.00884732	0.101737	-2.56358	ZNF347	UP	ZNF347-NTC_UP
CATSPER2	-0.237368	1.10445	-4.04077	0.00886955	0.101908	-2.56633	ZNF347	DN	ZNF347-NTC_DN
KIAA0101	-0.31631	4.66913	-4.04048	0.00887221	0.101908	-2.56665	ZNF347	DN	ZNF347-NTC_DN
UPF3B	-0.18783	3.56716	-4.03859	0.00888951	0.102049	-2.56879	ZNF347	DN	ZNF347-NTC_DN
SMC2	-0.1902	5.3903	-4.03756	0.00889887	0.102098	-2.56994	ZNF347	DN	ZNF347-NTC_DN
PXK	0.203055	3.90128	4.03652	0.00890841	0.102113	-2.57112	ZNF347	UP	ZNF347-NTC_UP
XPO1	-0.164732	6.8105	-4.03633	0.0089102	0.102113	-2.57134	ZNF347	DN	ZNF347-NTC_DN
PTMA	-0.164404	9.00103	-4.03343	0.00893682	0.10236	-2.57461	ZNF347	DN	ZNF347-NTC_DN
LRIG1	0.369204	1.26624	4.03066	0.00896238	0.102398	-2.57774	ZNF347	UP	ZNF347-NTC_UP
HIST1H4J	-0.235808	9.56382	-4.02984	0.00896993	0.102398	-2.57866	ZNF347	DN	ZNF347-NTC_DN
AKAP13	0.207189	4.17496	4.02962	0.00897195	0.102398	-2.5789	ZNF347	UP	ZNF347-NTC_UP
HIST1H2BE	-0.192973	6.12777	-4.02951	0.00897301	0.102398	-2.57903	ZNF347	DN	ZNF347-NTC_DN
GPR18	-0.654695	0.840657	-4.02929	0.00897503	0.102398	-2.57928	ZNF347	DN	ZNF347-NTC_DN
PSTK	0.437217	1.37215	4.02905	0.00897724	0.102398	-2.57955	ZNF347	UP	ZNF347-NTC_UP
CEP104	0.151286	2.88594	4.02856	0.00898173	0.102398	-2.5801	ZNF347	UP	ZNF347-NTC_UP
PLEC	0.35618	5.59276	4.02816	0.00898549	0.102398	-2.58056	ZNF347	UP	ZNF347-NTC_UP
NOM1	-0.223019	2.88255	-4.02804	0.0089866	0.102398	-2.58069	ZNF347	DN	ZNF347-NTC_DN
MITF	0.218017	1.90446	4.02761	0.00899053	0.102398	-2.58117	ZNF347	UP	ZNF347-NTC_UP
CLPB	0.216879	4.18063	4.02615	0.0090041	0.102495	-2.58282	ZNF347	UP	ZNF347-NTC_UP
GATSL3	0.365503	2.48522	4.02497	0.00901509	0.102528	-2.58416	ZNF347	UP	ZNF347-NTC_UP
MYO10	0.241035	2.69002	4.02476	0.00901702	0.102528	-2.5844	ZNF347	UP	ZNF347-NTC_UP
LAMB2P1	0.271643	0.287283	4.02372	0.00902668	0.10258	-2.58557	ZNF347	UP	ZNF347-NTC_UP
PCDHB14	0.347905	1.76134	4.02113	0.00905087	0.102728	-2.5885	ZNF347	UP	ZNF347-NTC_UP
LRRC45	0.121309	3.48732	4.02086	0.00905339	0.102728	-2.58881	ZNF347	UP	ZNF347-NTC_UP
CD97	0.386111	4.12816	4.02069	0.00905489	0.102728	-2.58899	ZNF347	UP	ZNF347-NTC_UP
CCDC88B	0.135343	0.596706	4.02002	0.00906123	0.102743	-2.58975	ZNF347	UP	ZNF347-NTC_UP
MYADML2	0.142224	0.0904411	4.01884	0.00907224	0.10281	-2.59109	ZNF347	UP	ZNF347-NTC_UP
OR10A5	-0.368275	0.180197	-4.01474	0.00911073	0.103102	-2.59572	ZNF347	DN	ZNF347-NTC_DN
CDKN2A	0.332109	5.90424	4.0145	0.00911292	0.103102	-2.59599	ZNF347	UP	ZNF347-NTC_UP
CRYBB2P1	0.245795	2.97874	4.01412	0.00911653	0.103102	-2.59642	ZNF347	UP	ZNF347-NTC_UP
ERCC2	-0.127691	3.83723	-4.01394	0.00911825	0.103102	-2.59663	ZNF347	DN	ZNF347-NTC_DN
LINC01194	0.405856	2.04264	4.01197	0.00913676	0.10325	-2.59885	ZNF347	UP	ZNF347-NTC_UP
POLE2	-0.292079	2.92216	-4.01147	0.00914157	0.10325	-2.59943	ZNF347	DN	ZNF347-NTC_DN
ZNF483	-0.235691	1.15248	-4.00872	0.00916758	0.103487	-2.60254	ZNF347	DN	ZNF347-NTC_DN
LARS2-AS1	-0.453622	0.683271	-4.00663	0.00918732	0.103512	-2.6049	ZNF347	DN	ZNF347-NTC_DN
PTPRD	-0.183795	1.48954	-4.00647	0.0091889	0.103512	-2.60509	ZNF347	DN	ZNF347-NTC_DN
HSPH1	-0.113926	5.91412	-4.00646	0.00918896	0.103512	-2.60509	ZNF347	DN	ZNF347-NTC_DN
PNO1	-0.180021	4.5145	-4.00589	0.00919437	0.103512	-2.60574	ZNF347	DN	ZNF347-NTC_DN
POMT2	0.137774	3.28712	4.00579	0.00919532	0.103512	-2.60585	ZNF347	UP	ZNF347-NTC_UP
F10	-0.131286	0.0766952	-4.00507	0.00920216	0.103532	-2.60667	ZNF347	DN	ZNF347-NTC_DN
ZBTB37	0.326847	1.85033	4.00062	0.00924466	0.103887	-2.61171	ZNF347	UP	ZNF347-NTC_UP
DOK4	0.254436	0.983696	3.99981	0.00925239	0.103887	-2.61263	ZNF347	UP	ZNF347-NTC_UP
CLEC4A	-0.149896	0.199731	-3.99947	0.00925567	0.103887	-2.61302	ZNF347	DN	ZNF347-NTC_DN
METTL10	-0.278069	3.44478	-3.99947	0.00925569	0.103887	-2.61302	ZNF347	DN	ZNF347-NTC_DN
CYB5D2	0.372928	1.74766	3.99909	0.00925931	0.103887	-2.61345	ZNF347	UP	ZNF347-NTC_UP
SDR39U1	0.2605	4.07706	3.9978	0.00927167	0.103969	-2.61491	ZNF347	UP	ZNF347-NTC_UP
PSPC1	-0.137787	4.48903	-3.99522	0.00929642	0.104189	-2.61783	ZNF347	DN	ZNF347-NTC_DN
RPSAP52	-0.483796	2.78649	-3.99382	0.00930991	0.104198	-2.61942	ZNF347	DN	ZNF347-NTC_DN
TP53BP2	0.179393	4.62208	3.99376	0.00931054	0.104198	-2.61949	ZNF347	UP	ZNF347-NTC_UP
TMTC4	-0.261056	3.05667	-3.99354	0.00931264	0.104198	-2.61974	ZNF347	DN	ZNF347-NTC_DN
KIAA1671	0.192932	0.684756	3.99279	0.0093199	0.104216	-2.6206	ZNF347	UP	ZNF347-NTC_UP
PIGY	-0.258846	5.66546	-3.9909	0.00933814	0.104216	-2.62274	ZNF347	DN	ZNF347-NTC_DN
PYURF	-0.258846	5.66546	-3.9909	0.00933814	0.104216	-2.62274	ZNF347	DN	ZNF347-NTC_DN
SMCR8	0.154723	3.28664	3.99081	0.00933899	0.104216	-2.62284	ZNF347	UP	ZNF347-NTC_UP
ASAP2	0.206996	3.95396	3.99071	0.00933993	0.104216	-2.62295	ZNF347	UP	ZNF347-NTC_UP
PPARG	0.236405	2.66795	3.98993	0.00934752	0.104244	-2.62384	ZNF347	UP	ZNF347-NTC_UP
LOC100652768	0.526375	0.754801	3.98774	0.00936881	0.104394	-2.62633	ZNF347	UP	ZNF347-NTC_UP
VDR	0.246458	2.50159	3.98748	0.00937128	0.104394	-2.62662	ZNF347	UP	ZNF347-NTC_UP
TTLL12	0.139146	4.81685	3.98639	0.00938192	0.104456	-2.62786	ZNF347	UP	ZNF347-NTC_UP
WDR77	-0.126348	4.8372	-3.98191	0.00942554	0.104884	-2.63294	ZNF347	DN	ZNF347-NTC_DN
TTYH2	0.355861	1.13545	3.97962	0.00944803	0.105037	-2.63555	ZNF347	UP	ZNF347-NTC_UP
SIPA1L2	0.337915	2.10838	3.97924	0.00945177	0.105037	-2.63599	ZNF347	UP	ZNF347-NTC_UP
TMEM194A	-0.202308	4.13939	-3.97839	0.00946011	0.105037	-2.63695	ZNF347	DN	ZNF347-NTC_DN
INTS2	-0.185933	3.15647	-3.97809	0.00946297	0.105037	-2.63729	ZNF347	DN	ZNF347-NTC_DN
PTGES3	-0.13955	6.49563	-3.97787	0.0094652	0.105037	-2.63754	ZNF347	DN	ZNF347-NTC_DN
FAM83B	0.300801	1.18962	3.97574	0.00948612	0.105078	-2.63996	ZNF347	UP	ZNF347-NTC_UP
LOC150381	-0.203269	2.85198	-3.97536	0.0094899	0.105078	-2.6404	ZNF347	DN	ZNF347-NTC_DN
MMP16	0.192269	3.80971	3.97467	0.00949665	0.105078	-2.64118	ZNF347	UP	ZNF347-NTC_UP
HNRNPA1	-0.113326	8.62257	-3.97374	0.00950583	0.105078	-2.64224	ZNF347	DN	ZNF347-NTC_DN
INPP4B	0.201867	4.18434	3.97351	0.00950814	0.105078	-2.6425	ZNF347	UP	ZNF347-NTC_UP
FOXF1	0.379841	1.50055	3.97342	0.00950904	0.105078	-2.64261	ZNF347	UP	ZNF347-NTC_UP
NOP56	-0.179217	7.02635	-3.97338	0.00950942	0.105078	-2.64265	ZNF347	DN	ZNF347-NTC_DN
LRRC16A	0.175246	3.01951	3.9733	0.00951022	0.105078	-2.64274	ZNF347	UP	ZNF347-NTC_UP
ZNF274	0.157075	4.237	3.97266	0.0095165	0.105082	-2.64347	ZNF347	UP	ZNF347-NTC_UP
BTRC	0.21063	2.73869	3.97207	0.00952235	0.105082	-2.64414	ZNF347	UP	ZNF347-NTC_UP
DNAJC25-GNG10	-0.300543	4.50861	-3.97161	0.00952694	0.105082	-2.64467	ZNF347	DN	ZNF347-NTC_DN
KLHDC3	0.159943	5.45948	3.97095	0.00953344	0.105082	-2.64541	ZNF347	UP	ZNF347-NTC_UP
BCL2L13	0.158166	3.70743	3.97064	0.0095365	0.105082	-2.64576	ZNF347	UP	ZNF347-NTC_UP
DPH3	0.150788	4.50148	3.96942	0.00954865	0.105159	-2.64716	ZNF347	UP	ZNF347-NTC_UP
HTT	0.18472	2.94837	3.96888	0.00955398	0.105161	-2.64777	ZNF347	UP	ZNF347-NTC_UP
ADSL	-0.197422	6.36504	-3.96521	0.00959048	0.105455	-2.65195	ZNF347	DN	ZNF347-NTC_DN
FAM21C	0.116714	3.57614	3.96469	0.00959573	0.105455	-2.65255	ZNF347	UP	ZNF347-NTC_UP
PTK2	0.11502	4.56879	3.96427	0.00959985	0.105455	-2.65302	ZNF347	UP	ZNF347-NTC_UP
NUDT14	0.573501	2.72865	3.96412	0.00960141	0.105455	-2.6532	ZNF347	UP	ZNF347-NTC_UP
JOSD1	0.117465	4.7919	3.96293	0.00961329	0.105528	-2.65455	ZNF347	UP	ZNF347-NTC_UP
RASAL2-AS1	-0.193175	0.78658	-3.96026	0.00963999	0.105714	-2.65759	ZNF347	DN	ZNF347-NTC_DN
COLGALT2	0.38299	1.4774	3.95941	0.00964851	0.105714	-2.65856	ZNF347	UP	ZNF347-NTC_UP
OR2AK2	-0.137553	0.152896	-3.95918	0.00965086	0.105714	-2.65882	ZNF347	DN	ZNF347-NTC_DN
IQSEC2	0.126015	0.395679	3.95872	0.00965551	0.105714	-2.65935	ZNF347	UP	ZNF347-NTC_UP
LAMP1	0.128995	6.09135	3.95849	0.00965777	0.105714	-2.65961	ZNF347	UP	ZNF347-NTC_UP
EMC10	0.38114	4.72202	3.95813	0.00966142	0.105714	-2.66002	ZNF347	UP	ZNF347-NTC_UP
ARMC12	-0.172224	0.134524	-3.9572	0.00967075	0.105738	-2.66108	ZNF347	DN	ZNF347-NTC_DN
NXPH2	0.187841	0.353723	3.95672	0.00967557	0.105738	-2.66163	ZNF347	UP	ZNF347-NTC_UP
CCDC183-AS1	-0.199623	1.7613	-3.95628	0.00968007	0.105738	-2.66213	ZNF347	DN	ZNF347-NTC_DN
SLC23A3	0.187201	1.23103	3.95584	0.00968446	0.105738	-2.66263	ZNF347	UP	ZNF347-NTC_UP
PLA2R1	-0.136869	0.772815	-3.9551	0.00969196	0.105763	-2.66348	ZNF347	DN	ZNF347-NTC_DN
SYDE1	-0.181495	4.36729	-3.95137	0.00972966	0.106118	-2.66773	ZNF347	DN	ZNF347-NTC_DN
BAZ2B	0.289888	2.25448	3.94985	0.00974511	0.106176	-2.66947	ZNF347	UP	ZNF347-NTC_UP
SLC25A32	-0.221227	4.17471	-3.94912	0.00975248	0.106176	-2.6703	ZNF347	DN	ZNF347-NTC_DN
FAM83D	-0.196864	4.67724	-3.94883	0.00975547	0.106176	-2.67063	ZNF347	DN	ZNF347-NTC_DN
ATXN1	0.201915	2.64089	3.94823	0.00976152	0.106176	-2.67131	ZNF347	UP	ZNF347-NTC_UP
SNX3	-0.173266	5.53941	-3.94819	0.009762	0.106176	-2.67137	ZNF347	DN	ZNF347-NTC_DN
LOC101929767	0.369452	1.19294	3.94753	0.00976865	0.106176	-2.67211	ZNF347	UP	ZNF347-NTC_UP
TM2D2	-0.143908	2.86621	-3.94706	0.00977346	0.106176	-2.67265	ZNF347	DN	ZNF347-NTC_DN
FURIN	0.170666	4.24055	3.94665	0.00977764	0.106176	-2.67312	ZNF347	UP	ZNF347-NTC_UP
GPR153	0.133652	0.368003	3.94553	0.00978908	0.106176	-2.6744	ZNF347	UP	ZNF347-NTC_UP
MIR222	-1.88466	2.80738	-3.94495	0.00979496	0.106176	-2.67506	ZNF347	DN	ZNF347-NTC_DN
CCNH	-0.174	5.00763	-3.94487	0.00979584	0.106176	-2.67516	ZNF347	DN	ZNF347-NTC_DN
PCDHA7	0.274452	1.5893	3.94469	0.00979768	0.106176	-2.67536	ZNF347	UP	ZNF347-NTC_UP
LOC102467212	-0.319371	0.119764	-3.94359	0.00980889	0.10624	-2.67662	ZNF347	DN	ZNF347-NTC_DN
MIR8055	-1.48694	0.820012	-3.94212	0.00982393	0.106347	-2.67829	ZNF347	DN	ZNF347-NTC_DN
CERS2	-0.131647	6.66934	-3.93836	0.0098626	0.106708	-2.6826	ZNF347	DN	ZNF347-NTC_DN
HIST2H4A	-0.287754	9.39284	-3.93583	0.0098887	0.106844	-2.68549	ZNF347	DN	ZNF347-NTC_DN
HIST2H4B	-0.287754	9.39284	-3.93583	0.0098887	0.106844	-2.68549	ZNF347	DN	ZNF347-NTC_DN
WLS	-0.11876	5.26625	-3.9354	0.00989309	0.106844	-2.68598	ZNF347	DN	ZNF347-NTC_DN
CHN1	0.169079	3.1728	3.9351	0.00989622	0.106844	-2.68632	ZNF347	UP	ZNF347-NTC_UP
SPHK1	-0.378163	2.99822	-3.93044	0.00994454	0.107298	-2.69166	ZNF347	DN	ZNF347-NTC_DN
ESCO2	-0.229958	3.86564	-3.93003	0.00994876	0.107298	-2.69212	ZNF347	DN	ZNF347-NTC_DN
WDR12	-0.169624	5.06936	-3.9291	0.00995851	0.107346	-2.6932	ZNF347	DN	ZNF347-NTC_DN
BCL2L1	0.123496	5.62653	3.92631	0.00998752	0.107581	-2.69638	ZNF347	UP	ZNF347-NTC_UP
MALSU1	-0.168183	4.83303	-3.92599	0.00999088	0.107581	-2.69675	ZNF347	DN	ZNF347-NTC_DN
HAND2	-0.128624	0.175597	-3.92286	0.0100237	0.107829	-2.70034	ZNF347	DN	ZNF347-NTC_DN
FAM133DP	-0.312082	2.77393	-3.92278	0.0100245	0.107829	-2.70043	ZNF347	DN	ZNF347-NTC_DN
MTG2	0.19932	3.89333	3.92206	0.0100321	0.10785	-2.70126	ZNF347	UP	ZNF347-NTC_UP
MYH4	-0.3767	1.10068	-3.92158	0.0100371	0.10785	-2.70181	ZNF347	DN	ZNF347-NTC_DN
KIAA0895L	0.313093	2.88891	3.91999	0.0100538	0.107973	-2.70363	ZNF347	UP	ZNF347-NTC_UP
ENOX2	-0.232147	1.95072	-3.91916	0.0100626	0.108009	-2.70458	ZNF347	DN	ZNF347-NTC_DN
GIPR	0.17198	0.410196	3.91803	0.0100745	0.10808	-2.70588	ZNF347	UP	ZNF347-NTC_UP
LOC103021295	-0.145415	4.42198	-3.91672	0.0100883	0.108092	-2.70737	ZNF347	DN	ZNF347-NTC_DN
FEN1	-0.145354	6.79303	-3.91635	0.0100922	0.108092	-2.70781	ZNF347	DN	ZNF347-NTC_DN
GALNT13	-0.171133	2.00928	-3.91563	0.0100998	0.108092	-2.70862	ZNF347	DN	ZNF347-NTC_DN
UBAC2-AS1	-0.170909	0.950815	-3.91544	0.0101019	0.108092	-2.70885	ZNF347	DN	ZNF347-NTC_DN
LRP1	0.398173	2.53101	3.9154	0.0101022	0.108092	-2.70889	ZNF347	UP	ZNF347-NTC_UP
NPY1R	-0.269449	1.36852	-3.91375	0.0101197	0.108207	-2.71078	ZNF347	DN	ZNF347-NTC_DN
ZNRD1	-0.196748	2.21549	-3.9131	0.0101266	0.108207	-2.71153	ZNF347	DN	ZNF347-NTC_DN
CADM4	0.211214	1.10007	3.91288	0.010129	0.108207	-2.71178	ZNF347	UP	ZNF347-NTC_UP
LOC550643	-0.278231	4.50712	-3.91085	0.0101505	0.10838	-2.71411	ZNF347	DN	ZNF347-NTC_DN
NIPAL4	0.328713	0.533547	3.90989	0.0101607	0.108433	-2.71521	ZNF347	UP	ZNF347-NTC_UP
CD37	0.486964	1.50183	3.90856	0.0101749	0.108527	-2.71674	ZNF347	UP	ZNF347-NTC_UP
IGF2R	0.186124	4.79271	3.90797	0.0101812	0.108537	-2.71742	ZNF347	UP	ZNF347-NTC_UP
COQ9	0.135559	4.92374	3.9071	0.0101905	0.10858	-2.71842	ZNF347	UP	ZNF347-NTC_UP
CTNNAL1	-0.126827	6.0642	-3.90584	0.010204	0.108623	-2.71987	ZNF347	DN	ZNF347-NTC_DN
TXN	-0.255756	8.22286	-3.90572	0.0102053	0.108623	-2.72	ZNF347	DN	ZNF347-NTC_DN
CLN8	0.294153	2.71751	3.90348	0.0102293	0.108822	-2.72258	ZNF347	UP	ZNF347-NTC_UP
CENPE	-0.185255	4.66826	-3.90207	0.0102445	0.108893	-2.7242	ZNF347	DN	ZNF347-NTC_DN
PLEKHA5	0.194174	2.8902	3.90186	0.0102467	0.108893	-2.72444	ZNF347	UP	ZNF347-NTC_UP
KLHL12	0.131253	4.38177	3.90082	0.0102579	0.108954	-2.72563	ZNF347	UP	ZNF347-NTC_UP
SEMA6B	0.225938	2.85714	3.89995	0.0102673	0.108997	-2.72664	ZNF347	UP	ZNF347-NTC_UP
DEPDC1B	-0.287678	4.11277	-3.89894	0.0102782	0.109004	-2.7278	ZNF347	DN	ZNF347-NTC_DN
MARK2	0.252063	2.93967	3.89889	0.0102787	0.109004	-2.72785	ZNF347	UP	ZNF347-NTC_UP
PTTG1	-0.249654	6.41529	-3.89684	0.0103008	0.109182	-2.73021	ZNF347	DN	ZNF347-NTC_DN
TBC1D5	0.165676	3.21636	3.89613	0.0103086	0.109208	-2.73103	ZNF347	UP	ZNF347-NTC_UP
MTDH	-0.155525	4.88061	-3.89543	0.0103161	0.109229	-2.73183	ZNF347	DN	ZNF347-NTC_DN
CTSA	0.258426	6.12595	3.89495	0.0103213	0.109229	-2.73239	ZNF347	UP	ZNF347-NTC_UP
HMGN2	-0.198244	6.9003	-3.89218	0.0103514	0.109484	-2.73557	ZNF347	DN	ZNF347-NTC_DN
ORAI3	0.409774	2.27584	3.89174	0.0103562	0.109484	-2.73608	ZNF347	UP	ZNF347-NTC_UP
NPDC1	0.251052	2.65351	3.88937	0.010382	0.1097	-2.73881	ZNF347	UP	ZNF347-NTC_UP
RBM24	-0.237507	2.67562	-3.88871	0.0103892	0.109719	-2.73957	ZNF347	DN	ZNF347-NTC_DN
SYDE2	-0.186684	2.47648	-3.88792	0.0103979	0.109753	-2.74048	ZNF347	DN	ZNF347-NTC_DN
NLRC5	0.205278	3.08079	3.88725	0.0104052	0.109773	-2.74125	ZNF347	UP	ZNF347-NTC_UP
KRBA2	0.200896	1.62486	3.88402	0.0104407	0.110053	-2.74497	ZNF347	UP	ZNF347-NTC_UP
TMEM70	-0.347104	3.42409	-3.88385	0.0104425	0.110053	-2.74517	ZNF347	DN	ZNF347-NTC_DN
SLC15A4	-0.273969	3.65884	-3.88207	0.0104621	0.110202	-2.74722	ZNF347	DN	ZNF347-NTC_DN
CRTC1	0.238074	1.30172	3.88121	0.0104715	0.110244	-2.74821	ZNF347	UP	ZNF347-NTC_UP
CPSF2	-0.125081	5.30259	-3.88022	0.0104825	0.110302	-2.74935	ZNF347	DN	ZNF347-NTC_DN
NOL6	0.131992	5.0445	3.8789	0.0104971	0.11032	-2.75087	ZNF347	UP	ZNF347-NTC_UP
FAM126B	-0.258658	2.28763	-3.87868	0.0104995	0.11032	-2.75112	ZNF347	DN	ZNF347-NTC_DN
FAM63A	0.328417	3.1601	3.87842	0.0105023	0.11032	-2.75142	ZNF347	UP	ZNF347-NTC_UP
SEC61A1	0.108498	7.0598	3.8781	0.0105059	0.11032	-2.75179	ZNF347	UP	ZNF347-NTC_UP
HLTF	-0.11575	4.4305	-3.8761	0.0105281	0.110496	-2.7541	ZNF347	DN	ZNF347-NTC_DN
TERF1	-0.163845	3.09088	-3.87413	0.01055	0.110668	-2.75637	ZNF347	DN	ZNF347-NTC_DN
FAM102B	-0.173843	2.69546	-3.87353	0.0105565	0.11068	-2.75706	ZNF347	DN	ZNF347-NTC_DN
CDK2	-0.225701	5.88115	-3.8727	0.0105658	0.11072	-2.75802	ZNF347	DN	ZNF347-NTC_DN
HSDL2	0.121074	4.17995	3.8702	0.0105937	0.110867	-2.76091	ZNF347	UP	ZNF347-NTC_UP
MOB1B	-0.179012	2.7901	-3.86957	0.0106008	0.110867	-2.76163	ZNF347	DN	ZNF347-NTC_DN
ATL1	-0.15654	1.25245	-3.86937	0.010603	0.110867	-2.76187	ZNF347	DN	ZNF347-NTC_DN
IFIH1	0.369739	1.88437	3.86934	0.0106034	0.110867	-2.7619	ZNF347	UP	ZNF347-NTC_UP
FAM13C	0.45098	0.924115	3.86884	0.0106089	0.110867	-2.76247	ZNF347	UP	ZNF347-NTC_UP
TTL	-0.203914	5.33829	-3.86852	0.0106125	0.110867	-2.76285	ZNF347	DN	ZNF347-NTC_DN
TMEM181	-0.180264	4.17091	-3.86745	0.0106245	0.110934	-2.76408	ZNF347	DN	ZNF347-NTC_DN
ABCA1	0.253853	4.33886	3.86514	0.0106505	0.111093	-2.76675	ZNF347	UP	ZNF347-NTC_UP
SEMA4C	0.162086	3.73477	3.86501	0.0106518	0.111093	-2.7669	ZNF347	UP	ZNF347-NTC_UP
PPP1R9A	0.203606	1.16508	3.86464	0.0106561	0.111093	-2.76733	ZNF347	UP	ZNF347-NTC_UP
MYO18A	0.27527	3.87474	3.86373	0.0106663	0.111097	-2.76838	ZNF347	UP	ZNF347-NTC_UP
EPHA3	0.209148	0.416269	3.86363	0.0106674	0.111097	-2.7685	ZNF347	UP	ZNF347-NTC_UP
ZNF699	0.169507	1.85872	3.86271	0.0106777	0.111121	-2.76956	ZNF347	UP	ZNF347-NTC_UP
PSMB8	0.131993	2.15283	3.86243	0.0106809	0.111121	-2.76988	ZNF347	UP	ZNF347-NTC_UP
CD68	-0.369387	4.87251	-3.86197	0.0106861	0.111121	-2.77041	ZNF347	DN	ZNF347-NTC_DN
OMD	-0.377992	0.31152	-3.86137	0.0106929	0.111135	-2.7711	ZNF347	DN	ZNF347-NTC_DN
WASH3P	0.186458	3.07716	3.86082	0.0106991	0.111142	-2.77174	ZNF347	UP	ZNF347-NTC_UP
TM4SF19	-0.28842	3.15929	-3.85892	0.0107205	0.111308	-2.77393	ZNF347	DN	ZNF347-NTC_DN
LINC00342	-0.229956	2.9953	-3.85807	0.0107302	0.111352	-2.77492	ZNF347	DN	ZNF347-NTC_DN
BCL3	0.459121	2.16773	3.85653	0.0107477	0.111457	-2.7767	ZNF347	UP	ZNF347-NTC_UP
HAUS4	-0.144811	4.14716	-3.85562	0.0107581	0.111457	-2.77776	ZNF347	DN	ZNF347-NTC_DN
HIST1H2AM	-0.230045	8.86923	-3.85555	0.0107588	0.111457	-2.77783	ZNF347	DN	ZNF347-NTC_DN
SDHB	-0.176344	6.03493	-3.85519	0.0107629	0.111457	-2.77825	ZNF347	DN	ZNF347-NTC_DN
KNSTRN	-0.208475	5.74029	-3.85476	0.0107678	0.111457	-2.77875	ZNF347	DN	ZNF347-NTC_DN
DNAL1	0.259012	1.74154	3.8539	0.0107776	0.111476	-2.77974	ZNF347	UP	ZNF347-NTC_UP
DZIP1	-0.106473	3.65086	-3.85364	0.0107806	0.111476	-2.78005	ZNF347	DN	ZNF347-NTC_DN
C12orf57	-0.308295	6.55767	-3.85179	0.0108017	0.111622	-2.78219	ZNF347	DN	ZNF347-NTC_DN
SNORD105	-1.96358	2.07242	-3.85144	0.0108057	0.111622	-2.78259	ZNF347	DN	ZNF347-NTC_DN
GOPC	0.207886	3.88121	3.84998	0.0108224	0.111738	-2.78428	ZNF347	UP	ZNF347-NTC_UP
GDAP2	-0.188369	3.15492	-3.84945	0.0108284	0.111744	-2.7849	ZNF347	DN	ZNF347-NTC_DN
TAS1R3	0.178447	0.52056	3.84894	0.0108342	0.111747	-2.78548	ZNF347	UP	ZNF347-NTC_UP
INPP5F	0.177752	3.46547	3.84844	0.01084	0.111749	-2.78606	ZNF347	UP	ZNF347-NTC_UP
LOC100288637	-0.247729	2.16195	-3.84601	0.0108679	0.11191	-2.78888	ZNF347	DN	ZNF347-NTC_DN
LOC101929173	0.259417	0.252739	3.84467	0.0108834	0.11191	-2.79043	ZNF347	UP	ZNF347-NTC_UP
HDGFRP3	-0.189287	5.31298	-3.84387	0.0108925	0.11191	-2.79135	ZNF347	DN	ZNF347-NTC_DN
ARHGEF3	0.267626	2.55671	3.8437	0.0108945	0.11191	-2.79155	ZNF347	UP	ZNF347-NTC_UP
PHTF1	0.138681	3.42308	3.84222	0.0109115	0.11191	-2.79326	ZNF347	UP	ZNF347-NTC_UP
ACTR6	-0.278797	3.51974	-3.84211	0.0109128	0.11191	-2.7934	ZNF347	DN	ZNF347-NTC_DN
SH3RF2	0.28487	4.26725	3.84191	0.0109151	0.11191	-2.79362	ZNF347	UP	ZNF347-NTC_UP
RPAP3	-0.211072	4.00371	-3.84189	0.0109154	0.11191	-2.79365	ZNF347	DN	ZNF347-NTC_DN
GCN1L1	0.112926	5.75543	3.8418	0.0109164	0.11191	-2.79375	ZNF347	UP	ZNF347-NTC_UP
LIN54	-0.180114	3.07907	-3.84152	0.0109197	0.11191	-2.79408	ZNF347	DN	ZNF347-NTC_DN
RNF213	0.172923	3.61498	3.84098	0.0109258	0.11191	-2.7947	ZNF347	UP	ZNF347-NTC_UP
ZNF512B	0.184023	3.36889	3.84065	0.0109297	0.11191	-2.79509	ZNF347	UP	ZNF347-NTC_UP
SLITRK5	-0.248778	0.884917	-3.84049	0.0109316	0.11191	-2.79528	ZNF347	DN	ZNF347-NTC_DN
API5	-0.185937	5.71615	-3.84039	0.0109327	0.11191	-2.79539	ZNF347	DN	ZNF347-NTC_DN
UBE2N	-0.209069	6.02306	-3.83881	0.0109511	0.112042	-2.79722	ZNF347	DN	ZNF347-NTC_DN
TGFBR3L	0.347111	0.514427	3.83726	0.010969	0.112169	-2.79902	ZNF347	UP	ZNF347-NTC_UP
TOLLIP	0.166551	3.87884	3.83676	0.0109748	0.112172	-2.79959	ZNF347	UP	ZNF347-NTC_UP
HOXB6	0.21324	3.05983	3.83571	0.010987	0.112182	-2.80081	ZNF347	UP	ZNF347-NTC_UP
TMEM175	0.46281	1.39738	3.8357	0.0109871	0.112182	-2.80082	ZNF347	UP	ZNF347-NTC_UP
DPF3	0.247104	2.28712	3.83497	0.0109956	0.112182	-2.80167	ZNF347	UP	ZNF347-NTC_UP
DIP2B	0.184066	3.91045	3.83441	0.0110022	0.112182	-2.80232	ZNF347	UP	ZNF347-NTC_UP
PLEKHM1	0.19955	2.83007	3.8343	0.0110035	0.112182	-2.80245	ZNF347	UP	ZNF347-NTC_UP
ALG2	0.162946	4.2165	3.83374	0.01101	0.112193	-2.8031	ZNF347	UP	ZNF347-NTC_UP
NUDT21	-0.189627	6.63435	-3.83275	0.0110216	0.112254	-2.80425	ZNF347	DN	ZNF347-NTC_DN
DYNC1H1	0.120665	7.25471	3.83215	0.0110286	0.112254	-2.80494	ZNF347	UP	ZNF347-NTC_UP
FNBP1L	0.228907	3.11943	3.8315	0.0110362	0.112254	-2.8057	ZNF347	UP	ZNF347-NTC_UP
PCDHA5	0.210003	1.19881	3.83108	0.0110411	0.112254	-2.80618	ZNF347	UP	ZNF347-NTC_UP
[truncated: 58,959 more rows]

## Sheet: Supplementary Data 8B
Supplementary Data 8B. Gene expressions from siRNA transfected SKmel147 cells and non-transfected controls (NTC).
Gene Symbol	PA_siNTC_1	PA_siNTC_2	PA_siNTC_3	PA_siZNF347_1	PA_siZNF347_2	PA_siZNF347_3	PA_siZNF180_1	PA_siZNF180_2	PA_siZNF180_3	PA_siPPP1R2_1	PA_siPPP1R2_2	PA_siPPP1R2_3
DDX11L1	0.880312	0.880348	0.83479	1.25103	1.02512	0.713446	1.02105	1.03448	0.945072	1.02193	1.12676	1.12137
WASH7P	4.49339	4.50919	4.56146	4.78314	4.67913	4.76026	4.59495	4.77964	4.58974	4.50516	4.6265	4.56829
MIR6859-2	4.64575	4.44227	4.68341	5.44913	5.05853	5.15082	5.18436	5.13598	4.93282	5.20048	5.51782	4.50106
MIR6859-1	4.64575	4.44227	4.68341	5.44913	5.05853	5.15082	5.18436	5.13598	4.93282	5.20048	5.51782	4.50106
FAM138A	0.102562	0.139527	0.18173	0.146355	0.065882	0.187547	0.195256	0.0901271	0.0784418	0.057317	0.292563	0.254722
FAM138F	0.102562	0.139527	0.18173	0.146355	0.065882	0.187547	0.195256	0.0901271	0.0784418	0.057317	0.292563	0.254722
OR4F5	0.128393	0.181456	0.544679	0.27472	0	0.340567	0.432052	0.269002	0.253008	0.332006	0.246071	0.0881279
LOC729737	0.810459	0.829928	0.758677	0.905555	0.843326	1.03738	0.819126	1.20447	0.838142	0.993887	0.860306	0.945859
LOC100132287	1.47413	1.45882	1.38799	1.58016	1.47989	1.83238	1.43037	1.98432	1.5161	1.5827	1.5605	1.49279
LOC100133331	1.53337	1.45595	1.41929	1.61782	1.544	1.85808	1.46687	1.98655	1.50366	1.61475	1.56319	1.51939
LOC100132062	1.47413	1.45882	1.38799	1.58016	1.47989	1.83238	1.43037	1.98432	1.5161	1.5827	1.5605	1.49279
OR4F16	0.0649163	0.104443	0.0363218	0.0664818	0.160131	0.231068	0.107611	0.0948095	0.0937385	0.0443007	0.0477044	0.0617083
OR4F29	0.0649163	0.104443	0.0363218	0.0664818	0.160131	0.231068	0.107611	0.0948095	0.0937385	0.0443007	0.0477044	0.0617083
OR4F3	0.0649163	0.104443	0.0363218	0.0664818	0.160131	0.231068	0.107611	0.0948095	0.0937385	0.0443007	0.0477044	0.0617083
LOC100288069	1.83377	2.42601	2.19973	2.23471	1.97082	2.62609	2.47493	2.52801	2.29362	2.27616	2.40166	2.46362
FAM87B	0.773069	0.726116	0.478305	0.637673	0.679888	0.983609	0.680746	1.0005	1.08893	1.02407	0.619694	0.851822
LINC00115	1.83521	1.92338	2.06223	2.64672	2.02419	2.19123	2.5307	2.10685	1.54981	2.10623	2.02275	1.64039
LINC01128	2.5724	2.58947	2.47557	2.40672	2.48091	2.51552	2.52283	2.4643	2.54716	2.68351	2.60845	2.61376
FAM41C	0.546712	0.31709	0.488722	0.256569	0.542196	0.490574	0.671012	0.353695	0.409386	0.489024	0.578036	0.388789
LOC100130417	0.89558	0.635449	0	0.718998	0	0.498843	0.517727	0.50894	0	0	0	0.479164
SAMD11	3.76553	3.78466	3.87971	4.00335	3.94438	4.02605	3.92795	4.14414	3.8901	3.77783	3.8908	3.84489
NOC2L	6.98967	7.11046	7.14622	7.08644	7.0893	7.06467	6.99022	7.1276	6.88693	7.07046	7.07538	7.12178
KLHL17	3.44268	3.26825	3.56719	3.48441	3.48007	3.77635	3.52146	3.4695	3.35027	3.44812	3.34253	3.55031
PLEKHN1	2.15545	2.24969	2.13064	2.72129	2.23746	2.34157	2.19794	2.24322	2.46868	2.19103	2.04545	2.26663
PERM1	0.656463	0.667752	0.611992	0.755055	0.784308	1.0187	0.733843	1.10471	0.677925	0.977013	0.825113	0.764464
HES4	3.00217	2.67026	2.69654	3.28084	3.22823	2.63853	3.50728	3.67512	3.14446	3.27917	3.10557	3.11131
ISG15	5.83797	5.31222	5.70598	6.16096	6.00149	5.96804	5.5706	5.94729	5.71033	5.65371	5.86349	5.79702
AGRN	5.76094	5.82466	6.01672	6.21427	6.33224	6.42193	5.91934	6.27815	6.12164	6.0501	6.08139	6.0562
RNF223	0	0	0	0	0.259947	0	0	0.219201	0.336079	0	0.200231	0.205146
C1orf159	3.13275	3.09624	3.29898	3.00586	3.53303	3.53969	3.25337	3.48707	3.15318	3.29381	3.27191	3.23555
TNFRSF18	0	0	0.197132	0	0	0	0	0	0	0.329561	0	0
TNFRSF4	0	0.285006	0.214636	0	0	0	0.226943	0.22284	0.180797	0	0	0
SDF4	6.05005	6.13342	6.18216	6.29141	6.2399	6.22511	6.17515	6.44599	6.18824	6.03191	6.05376	6.10993
B3GALT6	4.17813	4.27299	4.25344	4.14235	4.16566	4.11894	4.17236	4.45142	4.22004	4.35847	4.32203	4.29919
FAM132A	0.445238	1.11283	1.0177	1.39487	0.279725	0.430131	0.62677	0.616803	0.191738	0.924452	0.403472	0.581867
UBE2J2	5.32758	5.48035	5.4394	5.40016	5.34809	5.26989	5.26868	5.54178	5.38149	5.26643	5.35509	5.33773
SCNN1D	1.30006	0.861395	0.677984	0.901144	1.60886	1.44348	0.988763	1.34113	1.1835	0.932262	0.984925	1.18227
ACAP3	4.08491	4.20984	4.2946	4.31045	4.48588	4.48603	4.36058	4.57229	4.28897	4.17772	4.19453	4.2591
PUSL1	4.75066	4.6685	4.73949	4.73424	4.79331	4.71638	4.62676	5.09174	4.69655	4.79412	4.87275	4.92857
CPSF3L	5.47611	5.5642	5.58719	5.63043	5.67823	5.58816	5.58122	5.86747	5.42091	5.47919	5.55795	5.50119
GLTPD1	3.90285	4.2095	4.12051	4.32024	4.4355	4.37899	4.20869	4.54117	4.15275	4.00394	4.15973	4.17134
TAS1R3	0.83665	0.919905	0.836856	1.10188	1.21004	1.18025	0.273457	0.86292	1.24091	0.940183	0.749312	1.18311
DVL1	5.71719	5.78699	5.79685	5.90436	5.81393	5.74815	5.64753	5.91956	5.5668	5.72802	5.77472	5.64113
MXRA8	1.83417	1.7971	1.81272	1.896	1.7128	1.95705	1.98273	1.71504	1.96103	1.89465	1.59509	2.12779
AURKAIP1	6.88016	6.87851	6.86257	6.86387	6.82474	6.77981	6.70605	6.95062	6.81726	6.65858	6.8429	6.82039
CCNL2	5.52287	5.46108	5.61735	5.54392	5.6683	5.57986	5.76527	5.71187	5.83744	5.54945	5.47172	5.59001
LOC148413	4.43908	4.63355	4.4604	4.58556	4.67208	4.58288	4.51732	4.48383	4.66266	4.54063	4.60683	4.58692
MRPL20	7.81724	7.68919	7.69193	7.65254	7.60533	7.63738	7.71488	7.59632	7.622	7.58323	7.70941	7.76335
VWA1	0	0	0.0501031	0	0.0625122	0	0	0	0	0	0	0.0956466
ATAD3C	1.79707	1.82191	1.84035	1.69556	1.85973	1.867	1.81385	1.89863	1.66569	1.68416	1.67136	1.66547
ATAD3B	4.66436	4.70251	4.5997	4.79123	4.80726	4.74614	4.57812	4.82642	4.53649	4.64179	4.79754	4.72406
ATAD3A	4.95112	4.9873	4.92428	4.99556	5.01897	4.90832	4.83325	5.02267	4.89728	4.93152	5.06515	4.95828
TMEM240	0.64038	0.517274	0.396951	0	1.25631	0.852202	0.742179	0.99231	0.840628	0.873952	0.805762	0.546622
SSU72	6.61373	6.65154	6.62942	6.69543	6.75966	6.78584	6.63913	6.78895	6.54338	6.65779	6.66986	6.67249
MIB2	2.6177	2.74042	2.88746	3.06646	3.01262	2.99671	2.98974	3.34029	2.88551	2.93091	2.97829	2.84025
MMP23B	0.377499	0.13249	0.277298	0	0.339727	0.442776	0.292843	0.527415	0.371822	0.580401	0.67868	0.424912
MMP23A	0.483747	0.173908	0.384927	0	0.436887	0.364133	0.485078	0.667118	0.476767	0.800914	0.917679	0.44887
CDK11B	4.90242	4.98812	5.07796	5.03932	5.18111	5.28414	5.12084	5.06654	5.07233	5.00498	5.00365	4.94631
SLC35E2B	4.02324	3.98853	4.02186	4.18744	4.18668	4.25819	4.04689	4.15267	4.11267	4.07824	4.08806	4.1172
CDK11A	4.84127	4.92977	5.07885	5.03959	5.16399	5.32033	5.08895	5.0011	5.10259	4.97987	4.99684	4.97135
SLC35E2	3.21541	3.14211	3.28172	3.34213	3.30432	3.47497	3.26796	3.45821	3.45161	3.33895	3.29351	3.296
NADK	4.39448	4.37322	4.44964	4.174	4.31195	4.24896	4.3464	4.50949	4.41509	4.43329	4.35251	4.45805
GNB1	7.36553	7.47247	7.43276	7.35179	7.35683	7.47327	7.28777	7.43379	7.38523	7.41101	7.40958	7.42016
CALML6	0.155145	0	0	0	0	0	0	0	0	0.190294	0	0
PRKCZ	2.18554	2.2495	1.86785	2.0939	1.91774	2.26175	2.31101	2.09307	2.0692	2.06211	2.04174	2.33293
C1orf86	2.92884	3.1267	3.03153	3.01186	3.15058	3.10204	3.15277	3.20242	2.99243	3.03436	3.00859	3.01322
SKI	3.69182	3.86935	3.81497	4.02799	3.91788	4.17793	3.60129	3.87835	3.86675	3.89761	4.15016	3.87056
MORN1	2.43979	2.47361	2.66242	2.36641	2.78527	2.30268	2.63622	2.26597	2.32265	2.19312	2.49623	2.44889
LOC100129534	0.338688	0.68945	0.53603	1.13288	1.02409	1.04822	0.711143	0.629201	0.584442	0.336782	0.360053	0.593686
RER1	6.41153	6.30615	6.41001	6.5092	6.43427	6.42799	6.39769	6.48511	6.45531	6.40385	6.41928	6.38974
PEX10	4.34685	4.09685	4.24437	4.50321	4.54169	4.54403	4.32656	4.41352	4.29878	4.30304	4.37439	4.30994
PLCH2	0.0676388	0.300459	0.226577	0.282645	0.0602119	0.187001	0.239487	0.145697	0	0.162537	0.215009	0.178795
PANK4	3.47336	3.42632	3.46115	3.65458	3.57997	3.6108	3.51486	3.65717	3.64402	3.49525	3.52109	3.62876
HES5	0	0	0	0	0	0	0	0.187855	0	0	0	0.175688
LOC115110	0.147697	0.142739	0	0	0.131864	0	0.216883	0.110423	0.0889372	0	0.051148	0.103092
LOC100133445	2.14523	1.82409	1.99483	2.09234	1.63414	2.14265	2.12729	1.55726	1.86399	1.20675	1.93379	1.89297
TNFRSF14	2.92261	2.5647	2.91062	3.21659	2.81398	2.96995	3.44696	3.42137	3.1317	2.97394	2.78154	2.71016
FAM213B	3.29268	3.1066	3.20476	3.0208	3.2658	3.30356	3.04336	3.2571	3.15606	3.28163	3.51223	3.47074
MMEL1	0.824444	0.769377	0.851938	0.866421	0.656584	0.610097	0.631772	0.67696	0.780706	0.853065	0.675956	0.9619
TTC34	0.267337	0	0.132469	0	0.445186	0.257773	0.140284	0.378999	0.111103	0.224751	0.240913	0.128633
ARHGEF16	0.165593	0.108659	0.0805943	0.242192	0.194067	0.233064	0.166094	0.309568	0.309354	0	0.406821	0.0782238
MEGF6	0.504132	0.309318	0.31207	0.540051	0.632454	0.487485	0.823147	0.81108	1.06811	0.365878	0.752472	0.595491
TPRG1L	4.72528	4.5849	4.74163	4.66318	4.76997	4.88703	4.69603	4.9095	4.83531	4.85059	4.9736	4.89078
WRAP73	5.00291	4.89743	4.80724	4.95251	5.01359	4.84121	5.05773	5.13745	4.96293	4.82632	5.01844	5.0073
TP73	0.79401	1.09275	0.82585	0.773209	0.833448	0.786995	0.960933	1.23981	0.956127	0.915032	0.987595	1.08671
TP73-AS1	0.0255817	0	0	0	0	0.0367366	0.0383241	0	0.0301351	0.031711	0.0675283	0
SMIM1	0.310509	0	0	0	0	0.428627	0	0	0.359659	0	0	0
LRRC47	5.31847	5.26155	5.41499	5.37263	5.51104	5.43045	5.43394	5.40989	5.33335	5.45046	5.57838	5.39297
CEP104	3.71999	3.76481	3.75548	3.88232	3.99029	4.02791	3.71242	3.84075	3.86034	3.76264	3.80283	3.86452
DFFB	2.58828	2.56245	2.44039	2.85293	2.79399	2.83345	2.53882	2.65729	2.47082	2.60875	2.6337	2.52193
C1orf174	5.17659	5.2785	5.08692	5.11361	5.05493	4.98431	5.17243	4.97854	5.30175	5.33615	5.23796	5.2744
LINC01134	1.07368	0.438596	0.834158	0.635446	0.725879	0.528428	0.943837	0.930389	0.845163	0.817507	0.578347	0.116828
LOC284661	0.157263	0	0	0	0.140453	0	0	0.226466	0.183793	0	0.206924	0.109877
NPHP4	2.31614	2.24461	2.30945	2.52222	2.28846	2.33782	2.24224	2.59544	2.39994	2.35494	2.42799	2.32463
KCNAB2	2.06863	1.98058	2.10539	2.0126	1.98609	1.97296	2.05122	2.33998	2.24665	1.65382	1.76345	1.96335
CHD5	0.0170509	0	0	0	0	0	0	0	0.0594698	0	0.0452278	0
RPL22	8.19616	8.22695	8.23693	8.13444	8.04823	8.15795	8.15136	7.7778	8.18291	8.06694	8.18048	8.20093
RNF207	2.49575	2.26202	2.45808	2.03975	2.23351	2.16081	2.30253	2.41534	2.33742	2.29382	2.506	2.26125
ICMT	6.27806	6.21569	6.19916	6.18493	6.08767	6.09885	6.2973	6.13374	6.21164	6.28055	6.17531	6.15623
LINC00337	0.528923	0.513233	0.143519	0	0.177669	0.278308	0.530361	0.284328	0.231598	0.242872	0	0.38326
GPR153	0.425029	0.526761	0.570956	0.71688	0.773805	0.960969	0.679389	0.914462	0.799953	0.743156	0.722466	0.737284
ACOT7	5.8773	5.85715	5.93398	5.96487	5.98519	5.96149	5.85385	6.07864	5.77876	5.84251	5.83449	5.83113
HES2	0.0388976	0.0741349	0.158575	0.317808	0.068367	0.109418	0.11403	0.0570466	0.133206	0.0481632	0	0.154034
ESPN	0	0	0	0.103929	0.0824823	0.0673156	0	0	0	0	0	0.0642447
TNFRSF25	2.27039	2.17258	2.2692	2.57205	2.80977	2.85515	2.28344	2.44395	2.11381	2.31372	2.44618	2.47679
PLEKHG5	2.67788	2.6472	2.5982	3.06869	2.90145	3.11642	2.80266	3.01042	2.73659	2.75465	2.76778	2.79417
NOL9	5.05336	5.05805	4.99427	5.04355	5.09812	5.02264	5.03453	4.99079	5.0118	5.09985	5.08551	5.06887
TAS1R1	0.171905	0	0.0837606	0.131049	0.104206	0.165573	0	0	0.0700657	0.143775	0	0
ZBTB48	3.71429	3.49002	3.49952	3.67023	3.70282	3.53107	3.36112	3.76563	3.55195	3.56763	3.67494	3.53893
KLHL21	5.55851	5.65539	5.60273	5.87866	5.86411	5.8329	5.39178	5.63484	5.44999	5.66035	5.72196	5.73755
PHF13	3.69395	3.57735	3.49686	3.53018	3.51157	3.54795	3.49859	3.65095	3.63911	3.68117	3.61071	3.61957
THAP3	4.50532	4.54705	4.57301	4.80466	4.65415	4.56219	4.46114	4.79013	4.57221	4.65763	4.58848	4.54247
DNAJC11	5.54912	5.57426	5.66243	5.69952	5.6887	5.75949	5.6101	5.71844	5.48579	5.57467	5.55934	5.60318
CAMTA1	2.33587	2.03755	2.22248	2.30324	2.32869	2.30586	2.40188	2.155	2.40854	2.13214	2.21146	2.25628
VAMP3	6.6699	6.66308	6.70159	6.58788	6.63354	6.69699	6.76711	6.48962	6.70945	6.67362	6.5645	6.59153
PER3	3.14854	3.02749	2.96676	3.18164	3.09554	3.23602	3.41066	3.42537	3.34709	3.23655	3.1611	3.20598
UTS2	0.429674	0	0.576902	0	0	0	0	0	0	0	0.301228	0
TNFRSF9	0.623106	0.739877	0.590518	1.06166	1.34578	1.18864	1.18735	1.17176	1.03356	0.781548	0.909576	0.756499
PARK7	8.09356	8.02944	8.08756	8.03432	7.92515	7.86801	8.04327	7.92291	8.13541	7.97689	8.15276	8.10817
ERRFI1	6.15878	6.11755	6.26884	6.10726	6.28001	6.22176	6.1002	5.99828	6.06936	6.24106	6.1531	6.14121
SLC45A1	0.459127	0	0.0927168	0.396991	0.414337	0.266102	0.358324	0.186819	0.471765	0.232096	0.0877673	0.254727
RERE	2.50095	2.62057	2.67571	2.72511	2.78793	3.1433	2.62961	2.83671	2.99707	2.90408	2.92659	2.88115
ENO1	10.3098	10.2745	10.2399	10.1745	10.1436	10.0659	10.1751	10.3296	10.1198	10.2286	10.1983	10.1912
ENO1-AS1	1.57	1.53601	2.08931	2.62627	0	0.959964	2.15646	1.29396	1.34889	1.15178	1.86166	1.7021
GPR157	1.70775	1.16963	1.84805	1.43445	1.44606	2.1946	1.91122	2.17113	1.82621	0.954769	1.596	1.54991
MIR34A	5.07081	5.43255	5.56108	0	4.31384	4.9668	5.66626	5.99006	3.74036	3.81544	4.86023	4.91823
H6PD	2.18606	2.16512	2.30588	2.81239	2.64402	2.77986	2.53678	2.78232	2.61091	2.43584	2.44814	2.29093
SPSB1	3.37607	3.39564	3.40757	3.2341	3.83947	3.56847	3.35648	3.2743	3.20541	3.57358	3.36246	3.38195
LOC100506022	0.369303	0	0.271077	0	0.427978	0.433426	0.449781	0.281275	0.229073	0.164514	0.176606	0.180961
SLC25A33	3.90175	3.70099	3.68863	3.7568	3.59946	3.61524	3.38209	3.61055	3.8915	4.0852	3.99351	3.83919
TMEM201	3.02011	3.06268	3.18241	3.21347	3.17862	3.36625	3.12565	3.44945	3.14909	3.38833	3.35973	3.27552
PIK3CD	3.99473	4.10702	4.10935	4.16502	4.44329	4.22839	3.87042	4.17226	4.114	4.0859	4.26984	4.09034
CLSTN1	5.05485	5.09833	5.18858	5.37395	5.25661	5.51335	5.28658	5.4703	5.34968	5.10055	5.13291	5.10759
CTNNBIP1	2.54349	2.39038	2.37117	2.59592	2.84918	2.40656	2.44143	2.21757	2.50566	2.34973	2.479	2.17243
LZIC	5.18561	5.15242	5.02997	4.74811	4.65774	4.92264	5.08657	4.70886	5.19357	5.15226	5.23566	5.31173
NMNAT1	1.39882	1.56875	1.69248	1.75156	1.65025	1.52838	0.982554	1.47388	1.31843	1.78079	1.65571	1.71898
UBE4B	4.10522	4.36363	4.23165	4.28171	4.30453	4.51337	4.27235	4.40066	4.39606	4.24134	4.26548	4.15303
KIF1B	3.86837	3.78273	3.90303	3.86956	3.9774	4.08694	3.94219	3.92018	4.06515	4.0408	3.94299	3.90694
PGD	6.54176	6.66831	6.66148	6.70442	6.85435	6.82223	6.68208	6.80261	6.6515	6.7019	6.71638	6.65764
APITD1-CORT	3.68489	3.76754	3.77033	3.58428	3.62265	3.76795	3.70156	3.86569	3.77447	3.65139	3.54689	3.59026
APITD1	4.05445	4.16638	4.12062	3.87585	3.78631	4.0752	4.00285	3.98499	4.0324	4.0757	3.92812	3.91404
CORT	1.93119	1.9666	1.88975	1.37041	1.87825	1.79165	1.95358	1.98757	1.98668	1.95249	2.0337	1.68229
DFFA	5.09274	5.14178	5.13939	5.13369	5.22788	5.25552	5.18739	5.28197	4.90589	5.09196	4.99893	4.96123
PEX14	3.87115	4.04393	4.15067	3.98862	4.30678	4.26418	4.15125	4.32313	3.99829	3.88392	4.03751	3.98184
CASZ1	0.199038	0.240787	0.156201	0.125595	0.0340495	0.107758	0.165326	0.261218	0.172411	0.159558	0.260782	0.198954
C1orf127	0	0	0	0	0.10549	0.0862166	0	0	0	0	0	0.0823087
TARDBP	6.2228	6.25693	6.20796	6.24287	6.17491	6.34752	6.15416	5.8026	6.41313	6.39241	6.33695	6.24788
MASP2	1.89388	1.78486	1.75437	1.65222	2.156	2.15665	2.04747	2.18305	2.3389	2.20132	2.13589	1.9724
SRM	6.14095	6.25797	6.40528	6.27085	6.46024	6.63997	6.45789	6.58188	6.14163	6.31867	6.54085	6.46938
EXOSC10	5.96145	6.0894	6.07755	5.97311	6.01366	6.07939	6.10714	6.03656	6.01875	5.88025	5.96506	5.90232
MTOR	5.12803	5.10517	5.13842	5.02242	5.09663	5.14632	5.20795	5.36031	5.15213	5.03061	5.00006	5.00398
MTOR-AS1	1.99988	2.60045	1.97178	1.63797	1.58346	2.33684	2.30756	2.43976	1.57998	2.00939	2.3967	1.93861
ANGPTL7	1.41197	0.766446	0.667634	1.03779	0.718251	1.03387	1.01109	1.42507	1.02928	1.27407	1.12543	0.715458
UBIAD1	3.85786	3.94305	3.8037	3.69315	3.85608	3.85907	3.69884	3.72458	3.85529	3.92962	3.8574	3.82665
PTCHD2	0.0627598	0.0605923	0.0881526	0.202077	0.161478	0.214426	0.047472	0.135446	0.0737628	0.0775599	0.123427	0.166346
FBXO2	0.0981256	0.346652	0.137163	0	0.169888	0	0.145241	0	0	0	0	0
FBXO44	1.74643	2.03714	1.87955	1.89902	2.10393	2.16702	2.08566	2.31199	1.74341	1.8214	2.06993	2.02764
FBXO6	1.93506	1.77472	1.53095	1.51427	1.65941	1.60176	1.30777	2.17971	1.66653	2.10853	1.83728	1.29586
MAD2L2	5.51131	5.45486	5.5108	5.45859	5.4773	5.4044	5.47886	5.68363	5.49525	5.4629	5.69513	5.66474
DRAXIN	0	0	0	0	0	0	0	0.137852	0.111231	0	0	0.247001
AGTRAP	4.1891	3.95384	4.02568	4.01761	4.09384	4.23027	3.88462	4.23008	3.9997	4.11008	3.98464	3.90974
C1orf167	0.606146	0.132191	0.397415	0.835772	0.613419	0.441983	0.335627	0.69946	0.496442	0.549262	0.262809	0.348683
MTHFR	2.17491	1.93791	2.25423	2.69007	2.33282	2.42512	2.37798	2.39519	2.35865	1.92776	2.2038	2.10514
CLCN6	2.82825	2.73807	2.9704	2.95682	3.02929	3.22178	3.00294	3.21073	3.14102	3.01375	3.05374	3.11472
NPPA-AS1	2.44332	2.30202	2.29827	2.44062	2.36028	2.61813	2.27286	2.37521	2.38024	2.4164	2.64657	2.37852
NPPA	0.538149	0.904879	0.513117	0.747808	0	0.283524	0.539653	0.289664	0.61653	0.458666	0.853566	0.697059
KIAA2013	5.15671	5.00781	5.21752	5.13404	5.31366	5.32832	5.16836	5.24788	5.1123	5.20599	5.1022	5.02866
PLOD1	6.06972	6.2772	6.21573	6.38437	6.39809	6.52393	6.25454	6.45862	6.19482	6.09596	6.12991	6.00731
MFN2	5.75572	5.62659	5.81684	5.8441	5.79029	5.80276	5.73985	5.79475	5.71317	5.81092	5.69664	5.77342
MIIP	3.64314	3.76935	3.86215	3.68928	3.65858	3.52344	3.68552	3.99014	3.61739	3.39849	3.71913	3.70377
TNFRSF8	0.131072	0	0.182411	0	0.153924	0	0	0	0.247336	0.161102	0.11758	0.177227
TNFRSF1B	0.0527022	0.0859102	0.124499	0	0	0.126555	0.193528	0.0661686	0.0531359	0.161571	0.173462	0
VPS13D	3.84547	3.82854	3.81923	3.81057	3.98579	3.96399	3.93604	4.01985	3.93714	3.94038	3.84986	3.85992
SNORA59B	2.7139	3.41406	3.01659	3.61654	2.56857	3.29324	3.09364	2.75231	3.60091	3.88693	1.9904	3.34502
SNORA59A	2.7139	3.41406	3.01659	3.61654	2.56857	3.29324	3.09364	2.75231	3.60091	3.88693	1.9904	3.34502
DHRS3	5.35473	5.26424	5.25619	5.34987	5.39786	5.24207	5.7748	5.87712	5.6836	5.3114	5.39491	5.48514
PRAMEF1	0	0	0.0367575	0	0.134857	0	0	0	0.0909865	0	0.0264085	0.234738
LOC649330	1.04959	1.25802	0.894176	0.868259	0.800391	1.28194	1.17576	0.990215	0.868287	0.775561	0.762897	1.18394
HNRNPCL1	0.972117	1.17051	0.825143	0.800741	0.736894	1.19339	1.09203	0.915888	0.800772	0.71359	0.701714	1.09986
HNRNPCL2	0.794989	0.830856	0.297218	0.87151	0.766614	0.818139	0.78981	0.709499	0.680747	0.639096	0.812692	0.723079
LOC400736	0	0	0.0363704	0	0	0	0	0	0	0	0.0257454	0.0352856
PRAMEF14	0	0	0.0363704	0	0	0	0	0	0	0	0.0257454	0.0352856
PRDM2	2.84768	2.95077	2.94694	3.08528	3.27916	3.26936	2.90587	2.90578	3.0942	3.14309	3.07081	3.17388
KAZN	0.558064	0.412911	0.485262	0.514677	0.65745	0.830381	0.652819	0.755334	0.64569	0.659095	0.692533	0.472779
TMEM51-AS1	0.023649	0	0	0	0	0	0	0	0	0.0293201	0	0.0324038
TMEM51	2.15574	2.02774	2.25319	2.27361	2.49214	2.50465	2.65092	2.29963	2.32606	2.16999	1.80405	2.2629
C1orf195	1.67922	1.04441	0.604275	1.40837	0.983675	1.37116	1.07383	1.66282	1.44969	1.71324	1.30688	1.59331
FHAD1	0.348685	0.286643	0.33147	0.496619	0.216403	0.444977	0.185403	0.224201	0.343473	0.260765	0.631554	0.460216
EFHD2	5.29768	5.35453	5.47529	5.28587	5.221	5.24625	5.19782	5.36538	5.2723	5.38737	5.28327	5.3652
CTRC	0	0	0	0.401096	0	0	0	0	0	0	0	0.25751
CELA2B	0.351798	0.616221	0.476474	0	0.795271	0.84471	0.699026	0.493093	0.573885	0.59873	0.636481	0.250622
CASP9	2.38469	2.37187	2.28443	2.17614	2.60963	2.67143	2.6398	2.52739	2.56016	2.42314	2.42535	2.39022
DNAJC16	3.78866	3.88415	3.78798	3.93212	4.12222	3.99684	3.98115	3.88801	4.07564	3.64185	3.41653	3.25091
AGMAT	0.376059	0.442668	0.144702	0.704305	0.411968	0.568461	0.224095	0.150396	0.547076	0.404544	0.262314	0.328592
DDI2	3.94562	4.08603	3.94709	4.21574	4.07079	4.0987	3.92497	4.18327	3.88002	4.05297	4.10657	4.02321
RSC1A1	4.16825	4.54737	4.18378	4.38315	4.4481	4.57244	4.33017	4.44317	4.20402	4.27445	4.27131	4.26062
PLEKHM2	5.14336	5.18569	5.24687	5.28696	5.24575	5.3552	5.1955	5.56269	5.25364	5.24424	5.33383	5.22346
SLC25A34	0.557729	0.288727	0.283295	0.517464	0.860469	0.442177	0.602541	0.794418	0.537624	0.465053	0.597029	0.395747
FBLIM1	3.88393	3.94634	3.77877	4.21866	4.28299	4.1078	4.09524	4.26674	3.89612	3.86799	3.94137	3.83294
UQCRHL	6.65587	6.55443	6.63907	6.80356	6.48174	6.50818	6.39138	6.50908	6.69862	6.52509	6.75324	6.79766
FLJ37453	1.71771	2.02979	1.81127	1.89771	1.58211	1.61099	1.56064	1.63391	1.92696	1.98702	2.17896	1.94455
SPEN	3.86547	4.09741	4.0747	4.09288	4.1043	4.44367	3.99329	4.14019	4.18334	4.23505	4.24076	4.13509
ZBTB17	4.63468	4.48103	4.73627	4.87047	4.66831	4.78247	4.69087	4.86229	4.66357	4.56338	4.59171	4.57935
HSPB7	0	0.109109	0.0809311	0.126691	0.10071	0	0	0	0	0	0	0
CLCNKA	0.0658008	0	0	0	0	0.0939235	0	0	0	0	0	0
FAM131C	1.75634	2.10023	1.99755	2.1508	2.15923	2.30448	1.85504	2.33913	1.84651	1.99934	1.96928	1.80237
EPHA2	6.40086	6.48385	6.48778	6.64137	6.77154	6.74079	6.49523	6.58576	6.35971	6.45376	6.49455	6.40775
ARHGEF19	2.09093	2.43786	1.96905	2.0223	2.03612	1.81464	2.29664	2.16805	2.08783	2.19145	2.07813	2.22665
RSG1	1.77121	2.00156	1.57815	2.05612	2.24254	2.23358	2.09775	1.95314	1.90884	1.9991	1.17052	2.10986
FBXO42	3.89856	3.81947	3.91264	3.90591	3.72389	3.94101	3.77915	3.88434	3.89241	3.91567	3.94469	3.84978
SZRD1	6.15271	6.1918	6.22299	6.23483	6.23852	6.19548	6.12385	6.34802	6.34791	6.31927	6.34282	6.2481
SPATA21	0.775939	0.426102	0.324645	0.34211	0.396381	0.424652	0.532694	0.433388	0.356257	0.528444	0.308548	0.72473
NECAP2	5.76916	5.83348	5.90384	6.01145	5.98078	5.91223	5.99885	6.03591	5.77296	5.84956	5.79986	5.8003
CROCCP3	2.26252	2.13993	2.07602	2.18639	2.33979	2.51828	2.33431	2.20808	2.31017	2.35227	2.384	2.29139
NBPF1	3.42987	3.65146	3.46058	3.56945	3.4325	3.39867	3.48486	3.60316	3.47861	3.43398	3.50102	3.46295
CROCCP2	3.97429	4.00542	3.92649	4.06809	4.21072	4.03129	4.15083	4.12424	4.31654	4.09684	4.11166	4.0937
MST1P2	0.473673	0.474265	0.541483	0.933154	0.698886	0.747154	0.579608	0.98629	0.791922	0.540928	0.823892	0.692463
FAM231A	0.0864606	0.308418	0	0	0	0	0	0	0	0	0	0
ESPNP	0.560587	1.02205	0.813171	0.618444	0.797266	1.13611	0.98738	1.03647	0.879942	0.734273	0.843879	0.574773
MST1L	0.120495	0.224128	0.331732	0.292108	0.339334	0.193474	0.306919	0.257953	0.227975	0.220061	0.215355	0.206544
CROCC	1.98904	2.04947	1.98893	2.01075	2.07132	2.11688	2.06474	2.15966	1.80579	1.91248	2.18454	2.03782
MFAP2	1.04138	0.59499	0.807191	0.875594	1.08902	0.753857	0.398902	1.01076	0.857025	0.941059	0.772644	0.593529
ATP13A2	4.2329	4.18612	4.4004	4.34016	4.48657	4.51073	4.28837	4.60255	4.30185	4.18054	4.306	4.17724
SDHB	7.18738	7.2666	7.31124	7.0881	7.12358	7.16309	7.25477	7.09387	7.11387	7.08814	7.15218	7.13217
PADI2	0.0749665	0	0.0535178	0	0.191652	0.106871	0.0567637	0.161022	0.0446934	0.179525	0.0995389	0.102057
PADI1	0.165251	0.159735	0.175031	0.184974	0.621779	0.285331	0.126063	0.393362	0.193057	0.154539	0.057461	0.369477
PADI3	0.412866	0.649163	0.449105	0.935762	0.725718	0.614186	0.529255	0.574336	0.605205	0.400655	0.479658	0.325354
PADI4	0	0.13922	0.103541	0.438376	0.246672	0.203353	0.109711	0	0.0867053	0	0.0980313	0.100517
RCC2	6.51547	6.58836	6.55689	6.68583	6.72947	6.6616	6.5974	6.62509	6.65148	6.37836	6.3244	6.29444
ARHGEF10L	1.45076	1.69888	1.59293	1.73688	1.65966	1.35983	1.8669	1.8157	1.62095	1.56587	1.53893	1.39819
ACTL8	0.255374	0.458003	0	0.36849	0.156545	0.246204	0.133742	0.362636	0.542878	0.111263	0.119601	0.529595
ALDH4A1	2.69747	2.54895	2.34277	2.5865	2.96074	2.83194	2.93253	2.96276	2.78559	2.73096	2.84135	2.68502
IFFO2	5.19938	5.17598	5.17458	5.43855	5.44496	5.4977	5.39902	5.48636	5.3835	5.34947	5.29785	5.33422
UBR4	5.67965	5.68413	5.76727	5.80261	5.9247	6.00005	5.80018	5.91943	5.83288	5.86686	5.8492	5.83044
EMC1	5.27107	5.22708	5.2423	5.45766	5.56103	5.5375	5.44174	5.4162	5.39832	5.4	5.30085	5.26411
MRTO4	6.39938	6.60353	6.42056	6.32209	6.32951	6.35932	6.2632	6.40145	6.30165	6.31924	6.38712	6.37553
AKR7L	0.704409	1.01676	0.943611	0.947286	1.03004	0.918093	0.975683	0.577759	0.985981	0.490543	0.474928	1.08441
AKR7A3	1.23003	1.75267	1.04567	1.52901	1.03724	1.47517	1.55053	1.20031	1.71702	1.08964	1.3458	1.41678
LOC100506730	2.19133	2.63949	2.31523	2.31242	2.23762	2.39257	2.12566	2.30186	2.33346	2.29258	2.25036	2.02581
AKR7A2	5.02972	4.9004	4.97107	4.87381	4.89905	4.90326	4.96524	5.20288	4.83761	4.83793	4.94365	4.82503
PQLC2	2.76213	2.46026	2.60429	2.66394	2.93867	2.97731	2.64214	3.05975	2.44083	2.75621	2.66566	2.62291
CAPZB	6.26937	6.21675	6.22619	6.23312	6.17241	6.28439	6.30391	6.41508	6.39875	6.26797	6.2675	6.16025
MINOS1	3.78195	3.39663	3.51998	3.53332	3.55775	3.60502	3.44773	3.11713	3.69773	3.66386	3.66698	3.76699
MINOS1-NBL1	5.26867	5.26386	5.4027	5.48675	5.48587	5.33252	5.18699	5.60126	5.27621	5.20167	5.34622	5.21165
RPS14P3	3.66693	3.37275	3.34541	3.22147	3.43833	3.73483	3.61338	3.51726	3.25309	3.97466	3.4178	3.72433
NBL1	4.65913	4.67904	4.81485	4.94151	4.88546	4.73081	4.60525	5.01009	4.72611	4.61637	4.72061	4.63063
HTR6	0.0964648	0.341244	0.0690112	0	0	0.20104	0	0.140198	0.113145	0	0.300437	0.251046
TMCO4	3.09008	3.10971	3.27626	3.13055	3.17108	3.23863	3.24065	3.33726	3.39504	3.32777	3.12662	3.15093
OTUD3	3.43798	3.44866	3.4088	3.22525	3.45657	3.42438	3.27131	3.16659	3.41159	3.53771	3.45401	3.52658
PLA2G2E	0	0.647341	0	0	0	0	0	0	0	0	0.836135	0
LINC01141	0.0438589	0.0834627	0.0617667	0.097053	0.150074	0.122998	0.0655021	0.184813	0.101429	0.0542837	0	0.172829
CAMK2N1	5.06269	5.11745	5.13784	4.75858	5.125	5.19651	5.1894	5.05295	5.08263	5.25066	5.25018	5.12956
MUL1	5.05954	4.91686	5.03121	5.06113	4.86611	5.07304	4.96921	5.17296	5.12503	5.00892	4.99947	4.95478
CDA	1.13134	1.01512	0.954099	1.31656	1.26856	1.44138	1.25923	0.832522	0.391822	1.30949	1.16333	1.18423
PINK1	6.26804	6.19096	6.32828	6.4294	6.51106	6.59158	6.43517	6.4802	6.31247	6.16194	6.15442	6.2246
MIR6084	6.04918	6.41575	6.28578	5.60035	7.24893	5.5363	6.07418	6.97866	6.96171	6.05297	6.63166	5.89417
PINK1-AS	5.61651	5.46133	5.62241	5.66193	5.75655	5.76347	5.70656	5.63906	5.64677	5.55197	5.50539	5.54337
DDOST	8.1096	8.02242	8.05577	8.16027	8.09241	8.03469	8.14611	8.23716	8.14073	7.98142	8.04798	7.99581
KIF17	0.227266	0.578981	0.312412	0.40111	0.203497	0.167329	0.174239	0.171083	0.304328	0.473582	0.465528	0.303906
SH2D5	3.23313	3.47302	3.41477	3.1527	3.03397	3.08089	3.17274	3.36478	3.24992	3.41709	3.31173	3.52388
HP1BP3	6.73556	6.677	6.65778	6.65831	6.64592	6.66372	6.65529	6.42648	6.70955	6.69871	6.69382	6.67097
EIF4G3	5.06547	5.04415	5.13818	5.14715	5.20717	5.34609	5.19123	5.26008	5.17421	5.22449	5.25601	5.18819
ECE1	4.55508	4.63995	4.64434	5.05867	5.19801	5.24953	4.82653	5.08543	4.78306	4.63526	4.64616	4.53278
LOC100506801	0.545465	0.340249	0.60495	0.390385	0.984847	0.339073	0.50067	0.492496	0.464102	0.651455	0.453332	0.589935
NBPF3	1.09639	0.710639	1.32338	1.04602	1.02876	1.1696	1.24128	0.75414	1.19499	0.952621	1.0859	1.12
ALPL	0	0.121515	0	0	0.216295	0.0917367	0	0	0	0.0793915	0.0854123	0
RAP1GAP	0.0909032	0	0	0.37098	0.0809913	0.189834	0	0.25335	0.106657	0.05713	0.120483	0.0630762
USP48	4.40139	4.34751	4.30809	4.20787	4.42987	4.3992	4.44933	4.23835	4.5603	4.40647	4.4322	4.30924
LDLRAD2	1.66883	1.39292	1.79534	1.66082	1.95973	2.13533	1.71104	1.87153	2.03061	2.19341	1.92683	2.02692
HSPG2	2.72851	2.63363	2.85911	2.78721	2.84411	3.23282	2.95877	3.30159	3.12175	3.20335	3.22	3.19748
LOC101928043	1.43823	1.30242	1.38704	1.65099	1.00848	1.40186	0.893632	0.880389	0.923037	1.12396	1.47511	1.49934
LINC00339	3.13184	3.08609	3.10907	3.39879	2.89219	3.06641	3.07669	3.05178	3.22146	3.09799	2.97325	3.1509
CDC42	7.51831	7.41879	7.50088	7.51308	7.45702	7.41972	7.61957	7.22834	7.64222	7.66178	7.50698	7.55668
WNT4	1.05353	1.47877	1.45205	1.00744	1.00581	1.08397	0.92539	1.41989	1.13653	1.20101	1.37881	1.18455
ZBTB40	4.20378	4.26907	4.24047	4.2773	4.38476	4.37191	4.27031	4.33842	4.26935	4.41917	4.27098	4.29349
EPHB2	3.86437	3.75115	4.07273	3.87818	3.99106	4.01703	4.19867	4.5074	4.12081	3.84652	3.81659	3.67007
C1orf234	0	0	0	0	0.576907	0.846398	0	0	0.407665	0	0.454862	0.465198
KDM1A	6.69389	6.69637	6.74182	6.77693	6.81517	6.76551	6.75654	6.77435	6.65532	6.7527	6.6725	6.70805
LUZP1	4.48223	4.54615	4.47552	4.55041	4.63133	4.66949	4.50745	4.48981	4.53904	4.57907	4.50781	4.62308
HTR1D	0	0	0.0825701	0.129216	0.198639	0.0839512	0	0.243705	0	0.0185025	0	0.156067
LINC01355	2.33135	2.07565	1.82801	1.97461	1.64644	2.07691	2.1244	1.56927	2.3363	2.46274	2.05971	1.85234
HNRNPR	7.55611	7.61049	7.52354	7.40182	7.45375	7.54491	7.53129	7.20199	7.49941	7.50217	7.49978	7.52377
ZNF436	3.00326	2.79831	2.99496	3.2285	2.96522	3.18047	3.16736	2.78096	3.10388	3.01796	2.96029	2.89982
C1orf213	1.46813	1.45627	1.36288	1.36428	1.42113	1.61958	1.44947	1.5854	1.04708	1.12019	1.34514	1.48892
TCEA3	0.106335	0	0.283082	0.229481	0	0.412238	0.757577	0.293671	0.44458	0.361777	0.140675	0.144194
ASAP3	0.562637	0.572612	0.601108	0.590727	0.483962	0.313453	0.669999	0.456994	0.703933	0.314948	0.499092	0.387889
E2F2	2.29468	2.27301	2.54597	2.58065	2.61202	2.44385	2.82372	2.93642	2.74175	2.86684	2.63271	2.71214
LOC101928163	1.15475	0.670505	0.692035	1.25227	1.18286	0.527978	0.822982	1.14178	1.36019	0.917258	0.752071	1.08648
ID3	5.38238	5.297	5.47286	5.53699	5.55653	5.68589	5.85955	5.94981	5.65966	5.52697	5.52429	5.79273
RPL11	11.579	11.6862	11.6964	11.6877	11.6341	11.6462	11.6997	11.5818	11.5569	11.4622	11.564	11.6277
TCEB3	5.70074	5.72167	5.72645	5.80835	5.85449	5.8348	5.5897	5.57916	5.64212	5.84291	5.77672	5.74731
TCEB3-AS1	5.15576	5.08671	5.15777	5.37875	5.6142	5.40754	5.13919	5.16737	5.31553	5.22063	5.17394	5.36286
PITHD1	6.09356	6.15915	6.12498	6.04391	6.15543	6.18369	6.0606	5.89265	6.00767	6.0986	6.05745	6.057
LYPLA2	6.50361	6.36676	6.50161	6.6895	6.83074	6.68552	6.44934	6.70631	6.47424	6.40291	6.4372	6.48688
GALE	5.46782	5.33713	5.33303	5.32935	5.24237	5.29322	5.35723	5.39991	5.38306	5.26998	5.24021	5.27001
HMGCL	3.13152	3.26014	2.95035	3.44017	3.27787	2.93115	3.36474	2.91889	3.46562	3.19294	3.02961	3.18257
FUCA1	2.9979	2.71058	2.64873	3.26885	3.12194	3.22765	2.64574	2.52125	2.71913	2.97456	2.96203	3.08961
PNRC2	6.19164	6.28217	6.17846	6.24949	6.17093	6.26515	6.25068	5.44004	6.37415	6.31182	6.14834	6.2442
SRSF10	5.22059	5.24081	5.15659	5.08168	5.02133	5.0347	5.08902	4.72245	5.22426	5.31282	5.29502	5.19908
MYOM3	0.0564326	0.106976	0.079335	0.182563	0	0.0408982	0.084101	0.198105	0.0663522	0.0353102	0.0750883	0.0390155
IL22RA1	0.398095	0	0.292967	0.237668	0.509138	0.0803287	0.309279	0.370844	0.247862	0.259855	0.0747706	0.408746
IFNLR1	0.172957	0.258941	0.282847	0.229318	0.294165	0.102248	0.252971	0.154179	0.412073	0.250792	0.268664	0.356227
GRHL3	0.185087	0	0	0	0.0851099	0.0694715	0.0724436	0.0710846	0.0571026	0	0	0.129695
STPG1	2.0032	1.81993	2.15185	2.32198	2.60145	2.38576	2.52606	2.31765	2.25621	2.04075	2.03548	2.21971
NIPAL3	4.70614	4.6254	4.65709	4.7071	4.797	4.86883	4.89318	4.90918	4.89903	4.70221	4.84452	4.80836
RCAN3	3.44543	3.5117	3.34017	3.34821	3.7294	3.76387	3.51002	3.49183	3.63733	3.31676	3.40061	3.18665
LOC100506985	2.29429	2.46497	2.70798	2.4331	2.76078	2.80795	2.2981	1.88323	2.95514	2.96149	2.75507	2.67036
SRRM1	5.09072	5.23438	5.2606	5.29165	5.35508	5.521	5.16531	5.12763	5.30696	5.29829	5.31028	5.29894
CLIC4	7.14301	7.10844	7.07401	7.14091	7.05177	7.04334	7.28085	6.43777	7.42164	7.35158	7.27296	7.25458
RUNX3	1.49927	1.91575	1.93762	1.79546	1.84618	1.96892	1.38564	1.6254	1.79565	1.62666	1.64181	1.54018
SYF2	5.58412	5.67127	5.70588	5.6004	5.58309	5.63951	5.56712	5.09208	5.53158	5.53272	5.48373	5.58052
RSRP1	5.02497	5.17095	5.19055	5.21086	5.26879	5.2557	5.17839	4.84652	5.12867	5.07384	4.97954	5.04611
RHD	0.574174	0.611815	0.443838	0.287345	0.429973	0.420333	0.436249	0.344291	0.32625	0.256171	0.726509	0.515965
TMEM50A	5.66577	5.66969	5.66109	5.68011	5.71472	5.76237	5.75853	5.47087	5.77548	5.74881	5.70861	5.69281
RHCE	0.335795	0	0.277655	0.116884	0	0.0758248	0.358064	0.0775842	0.527713	0.723345	0.433944	0.269986
TMEM57	3.9169	4.08364	3.95443	4.02417	4.22126	3.96977	4.01605	3.77858	3.92122	3.84845	3.71961	3.90147
LDLRAP1	3.97419	4.12123	4.16919	4.45162	4.38801	4.46587	4.41923	4.57194	4.38331	3.99484	3.87711	3.92247
MAN1C1	0.0356743	0	0.0502982	0	0	0.0511517	0	0	0.0419972	0.0870552	0	0.0488053
SEPN1	4.29971	4.36043	4.55686	4.54142	4.63528	4.83855	4.39021	4.84666	4.61386	4.69083	4.70465	4.61577
MTFR1L	4.92922	4.81473	4.75228	4.81505	4.97736	4.94546	5.07074	4.89246	4.9291	4.89804	4.71789	4.92791
LOC646471	2.14524	1.89392	1.94734	2.32289	1.73533	1.96566	2.14357	2.25636	2.1117	2.13041	2.00755	1.77339
AUNIP	3.88664	3.57639	3.81988	3.79486	3.99598	3.8066	3.84953	3.58207	3.671	3.75933	3.89249	3.90146
PAQR7	3.88057	3.83237	4.13212	3.9346	3.79134	3.95612	3.92804	3.93473	3.94557	3.76649	3.84131	3.89176
STMN1	7.70504	7.72165	7.67285	7.59076	7.51333	7.60211	7.67876	7.50671	7.63641	7.72476	7.81978	7.76555
PAFAH2	2.83588	2.68239	2.80122	3.2088	3.21615	3.15532	2.95098	2.72053	2.93843	2.80819	2.61288	2.64417
EXTL1	0.462154	0.418201	0.454656	0.544349	0.550121	0.504592	0.688772	0.557339	0.531565	0.624067	0.698121	0.355504
SLC30A2	0.0675071	0.24472	0	0	0	0.186637	0.194308	0.0985518	0	0	0.174154	0
PDIK1L	2.84592	2.87518	2.8892	3.06129	2.84621	3.0376	2.89972	2.38223	2.79939	2.73993	2.69627	2.65023
FAM110D	0.11079	0	0	0	0	0	0.310616	0.160649	0.248913	0.136371	0.146496	0
ZNF593	5.60883	5.56435	5.8107	5.60163	5.49438	5.38696	5.77826	5.74166	5.79207	5.4393	5.51063	5.67341
CNKSR1	0	0.443781	0.0923851	0	0.413007	0.265204	0.189599	0	0.22053	0	0.0874528	0.253864
LOC101928303	0	0	0.168006	0	0.270602	0	0	0	0	0	0	0
CEP85	4.31161	4.30124	4.14898	4.20225	4.21422	3.98571	4.24949	4.33014	4.23061	4.2687	4.2885	4.33196
SH3BGRL3	8.48904	8.51704	8.64065	8.6921	8.81276	8.92455	8.69587	8.84491	8.44868	8.54236	8.5491	8.52034
UBXN11	3.09614	3.46075	3.46566	3.39033	3.43644	3.48801	3.22148	3.61225	3.2987	3.45315	3.39155	3.36014
AIM1L	0.0623897	0.0602348	0.0876373	0.0701362	0.160557	0.131677	0	0.0462998	0.176776	0.114165	0.122714	0.0431613
LIN28A	0.0208015	0.153269	0.0581943	0	0.107511	0.0591783	0.0916143	0.0305963	0.0245104	0.100523	0	0.0564711
DHDDS	4.19591	4.30908	4.29026	4.2496	4.26761	4.25734	4.29289	4.29716	4.22498	4.22631	4.1833	4.26384
HMGN2	8.00484	8.09596	7.9408	7.83761	7.8495	7.78901	7.65551	7.82081	7.95839	8.12707	8.15289	8.08066
RPS6KA1	4.95524	4.90675	4.89035	4.8823	4.79752	4.93317	4.86999	5.22053	4.74081	4.733	4.58505	4.74126
ARID1A	4.07365	4.16462	4.22915	4.28448	4.39636	4.67428	4.24219	4.41617	4.43084	4.4312	4.4721	4.346
PIGV	2.81811	2.88299	2.94764	3.15365	3.08659	2.95849	2.95806	2.97738	3.09021	2.8837	2.96818	2.87731
ZDHHC18	4.42873	4.45017	4.37297	4.19278	4.27304	4.49288	4.27433	4.48321	4.27824	4.19995	4.40864	4.121
SFN	0.247427	0.444661	0.339283	0.276013	0.73497	0.958853	0.357892	0.75719	0.912822	0.30142	0.701547	0.330087
GPN2	5.01244	5.04621	5.07835	5.17991	5.19816	5.27655	5.10777	5.28787	5.03805	5.08915	5.02795	5.01072
GPATCH3	3.30857	3.13474	3.18557	3.61351	3.79004	3.53346	3.31275	3.50271	3.35797	3.51579	3.38583	3.38819
NUDC	6.83882	6.96729	6.93989	6.81197	6.89269	6.94417	6.88426	6.95925	6.75236	6.87448	6.90555	6.8516
KDF1	0.0932167	0.174774	0.249961	0.202203	0	0.253888	0	0	0.305928	0.114904	0.237262	0
TRNP1	0.244194	0.307126	0.334982	0.187234	0.284897	0.235396	0.454233	0.539659	0.367476	0.297577	0.219891	0.591591
FAM46B	1.37833	1.17243	1.43306	1.23405	0.982893	1.24435	1.48821	1.4702	1.20002	0.902502	0.903237	1.28847
SLC9A1	2.92839	2.86491	2.84355	2.8558	3.04666	3.10281	2.95312	3.0152	2.74874	2.76784	2.96155	3.07703
WDTC1	3.15803	2.961	3.2272	3.26838	3.65953	3.4368	3.43621	3.6421	3.36781	3.30135	3.48071	3.43746
TMEM222	4.80111	4.69318	4.76336	4.93723	4.74208	4.85371	4.71927	4.90964	4.72899	4.62831	4.65522	4.80118
LOC644961	2.58543	2.41114	2.33506	2.27708	2.24723	2.33496	2.25334	2.1655	2.3894	2.25708	2.26766	2.2478
SYTL1	0.739923	0.666937	0.897838	0.497689	1.05774	0.434275	1.19118	0.991968	0.655265	1.04215	0.407399	0.665398
MAP3K6	3.31138	3.15153	3.40633	3.36101	3.45045	3.24627	3.55617	3.68102	3.37718	3.20949	3.3014	3.30832
FCN3	0	0.556368	0	0	0	0.233552	0	0.238691	0	0	0	0
GPR3	2.52132	2.53401	2.85575	2.37812	2.29532	2.53608	2.31961	2.52302	2.17918	2.56253	2.65322	2.19157
WASF2	5.38594	5.48623	5.50666	5.38809	5.47179	5.6233	5.5323	5.56174	5.54385	5.57273	5.56624	5.48258
AHDC1	2.5965	2.61123	2.79594	2.97316	2.97264	3.09321	2.5854	3.16598	2.78079	2.8968	2.88364	2.85392
IFI6	3.42202	3.61489	3.53531	3.51667	3.63387	3.32898	3.98654	3.78606	3.84807	3.70795	3.43394	3.29772
FAM76A	2.73379	2.59174	2.89276	2.84399	2.93942	2.68705	3.05013	2.59573	2.84981	2.86079	2.72195	2.67707
STX12	4.64624	4.69827	4.79822	4.88141	4.86067	4.93266	4.71832	4.193	4.97221	4.87745	4.86839	4.79426
PPP1R8	5.58274	5.69851	5.6589	5.66201	5.5109	5.6696	5.58477	5.42026	5.67246	5.58962	5.66325	5.70459
SCARNA1	4.99069	4.13087	4.35016	4.33558	4.82013	5.573	5.31112	4.70868	5.29021	4.83232	4.70346	4.86388
THEMIS2	0.562232	0.876495	0.576428	0.909931	1.20651	0.754424	0.666062	0.970162	1.12138	0.670794	0.903232	0.673905
RPA2	5.96273	5.97821	5.86929	5.78626	5.75385	5.81187	5.80555	5.76118	5.82724	5.78762	5.80602	5.79326
SMPDL3B	0.210491	0.381936	0.289959	0.437331	0.723193	0.46193	0.211122	0.300794	0.0864728	0.17642	0.506608	0.281993
XKR8	2.7537	2.3959	2.91379	2.70945	2.96653	2.71663	2.76061	2.46574	2.51708	2.92991	2.85063	2.64975
EYA3	4.6846	4.56942	4.67065	4.61964	4.55468	4.6922	4.65767	4.65648	4.62751	4.66222	4.65097	4.52492
PTAFR	0.0365324	0.199685	0.0515019	0.132974	0.12576	0.151745	0.300471	0.105277	0.164825	0.0891116	0.0245651	0.234171
DNAJC8	6.74078	6.83817	6.78306	6.85793	6.72101	6.77787	6.86346	6.68368	6.75811	6.78983	6.87749	6.77585
ATPIF1	5.29208	5.4759	5.58369	5.48558	5.53088	5.7003	5.46015	5.56459	5.23796	5.19935	5.32914	5.31997
SESN2	3.39022	3.39701	3.26309	3.89053	3.95298	3.88911	3.4829	3.56277	3.46157	3.52416	3.70933	3.64218
MED18	4.21273	3.91973	4.31894	4.01868	4.31205	4.02934	4.23946	4.20541	3.96622	4.00758	4.23351	4.0935
PHACTR4	3.4413	3.48446	3.54686	3.61679	3.75234	3.83616	3.41802	3.67955	3.58201	3.76492	3.71947	3.60928
RCC1	6.76833	6.87043	6.84602	6.68897	6.67782	6.67719	6.66237	6.66427	6.63951	6.76588	6.81464	6.81451
SNHG3	6.48864	6.44677	6.47117	6.43007	6.3396	6.45166	6.47275	6.35305	6.4267	6.46265	6.47202	6.48229
TRNAU1AP	4.17754	4.19333	3.9746	3.99875	4.31228	4.08747	4.33025	4.31626	4.13717	4.23025	4.10562	4.00086
SNHG12	6.2316	6.19082	6.09332	6.05981	6.20778	5.96549	6.0333	5.87558	6.16729	6.33052	6.22916	6.28902
SNORA61	9.40221	9.15757	9.40533	9.24973	8.98754	9.18128	9.36941	8.26125	9.68458	9.57418	9.41361	9.5498
SNORA44	7.37181	7.5221	7.17942	7.43454	7.09684	7.49786	6.94003	7.53593	7.3244	7.3632	7.77357	7.22102
SNORA16A	8.34139	8.13749	7.75545	7.97453	8.03851	7.94093	7.68261	8.16034	7.65233	8.32936	7.38373	7.9054
RAB42	0.127209	0	0	0	0	0	0.187415	0.183995	0.217971	0	0.454457	0.0885955
TAF12	4.08718	4.12166	4.20317	4.36082	4.33162	4.25407	4.02953	3.88664	3.93557	3.99577	4.44246	4.15186
RNU11	8.69567	8.56613	8.7265	8.42959	8.73237	9.26221	8.84956	8.90713	8.86119	8.73849	8.90952	8.68854
GMEB1	3.97094	4.04212	3.99983	3.83497	4.0087	3.96574	3.82674	3.93485	4.10721	4.01681	4.07932	4.0024
YTHDF2	6.34079	6.34556	6.33852	6.3499	6.39785	6.35898	6.33197	6.24575	6.29408	6.52025	6.44228	6.43461
OPRD1	2.1359	2.30174	2.18915	2.44326	2.35031	2.29718	2.56189	2.63476	2.27646	1.81973	2.2412	1.88989
EPB41	4.01162	3.96636	3.9217	4.21984	4.13986	4.19257	4.02492	4.04446	3.97356	4.09809	3.93733	3.94806
TMEM200B	1.34267	1.31152	1.414	1.60267	1.80204	1.71351	1.72757	1.22257	1.34812	1.512	1.39707	1.69393
SRSF4	5.77728	5.84108	5.99205	5.75043	5.72569	5.92635	5.93188	5.9241	5.79656	5.80659	5.83463	5.89959
MECR	3.26222	3.26806	3.06099	3.26133	3.29436	3.25663	3.14838	3.3252	3.21881	3.3334	3.26341	3.30583
PTPRU	2.72299	2.57276	2.80547	3.35796	3.29558	3.28644	2.85555	2.80675	2.70497	2.48251	2.56551	2.66875
LOC101928460	0.151871	0.146781	0.210781	0.170077	0.135611	0.111042	0.222868	0.218876	0.0915028	0.0961844	0	0
MATN1	0.126227	0.160424	0.282096	0.185764	0.0760428	0.121512	0	0.0634791	0	0.105304	0.0577176	0.170775
MATN1-AS1	0.662602	0.925863	0.86876	0.940977	0.271448	0.58896	0.524678	0.680054	0.270596	0.283588	0.303556	0.78324
LAPTM5	5.9288	5.8474	5.99845	6.14098	6.12044	6.1999	5.85185	5.62093	5.86018	5.33357	5.34668	5.37048
SDC3	3.45156	3.44854	3.63123	4.00985	4.03915	4.28841	3.92028	4.16536	4.01083	3.63456	3.57493	3.44982
PUM1	5.51823	5.59817	5.56953	5.69555	5.7235	5.75569	5.45264	5.55278	5.57131	5.66098	5.63903	5.59141
SNORD103B	5.72918	5.79589	5.90701	5.35961	4.07015	5.44862	5.28961	5.41127	5.69001	5.60937	5.47863	5.75435
SNORD103A	5.72918	5.79589	5.90701	5.35961	4.07015	5.44862	5.28961	5.41127	5.69001	5.60937	5.47863	5.75435
NKAIN1	0.164595	0	0.155975	0.125402	0.192908	0.158519	0.447543	0.37547	0.130998	0.137605	0.147821	0.151501
SNRNP40	6.3848	6.41257	6.42767	6.31001	6.38834	6.25066	6.4219	6.41835	6.36349	6.32558	6.40242	6.3678
ZCCHC17	5.5374	5.53628	5.3366	5.46819	5.4505	5.55392	5.54098	5.48256	5.55645	5.56692	5.46374	5.60698
FABP3	2.18067	1.77376	2.02474	1.83556	2.64661	2.44242	2.09065	2.33251	1.93485	2.35199	1.78316	2.25071
SERINC2	0.918355	0.966412	0.951745	0.67306	1.11811	0.928128	0.717914	0.707002	0.55253	1.04583	1.13215	0.964432
TINAGL1	4.65444	4.64009	4.62268	5.13709	5.06942	5.0899	4.29194	4.82306	4.58845	4.42778	4.39448	4.59311
HCRTR1	0.0837862	0	0.225863	0	0.39893	0.331792	0.344772	0	0.0983395	0.199805	0.111128	0.219523
PEF1	5.4937	5.6485	5.44542	5.60915	5.42947	5.50059	5.37443	5.55949	5.3431	5.5158	5.45469	5.48886
COL16A1	2.6379	2.47509	2.65264	2.48032	2.72957	2.31467	2.89869	2.9335	2.74923	2.4813	2.55743	2.52561
BAI2	1.23118	1.51462	1.57062	1.3737	1.49736	1.43083	1.71603	1.63932	1.84777	1.63188	1.53143	1.45127
SPOCD1	3.45669	3.35869	3.47729	3.38175	3.6678	3.80585	3.6661	3.99898	3.63128	3.61618	3.66326	3.61434
PTP4A2	6.91721	6.90534	6.88141	6.86162	6.84225	6.86471	6.81676	6.50302	6.86546	6.94005	6.85716	6.82212
KHDRBS1	6.3381	6.24161	6.21095	6.31395	6.26371	6.33626	6.18217	6.01722	6.44835	6.54908	6.45953	6.45033
TMEM39B	3.94087	3.80958	4.0336	3.77368	3.78717	3.84314	4.172	4.16123	3.9265	4.03999	3.73498	3.85367
KPNA6	5.58673	5.57763	5.58206	5.59819	5.56533	5.70206	5.59846	5.61561	5.60919	5.70025	5.66774	5.70787
TXLNA	6.19982	6.17836	6.19751	6.22897	6.24584	6.22323	6.18232	6.21359	6.1505	6.13277	6.06776	6.04325
CCDC28B	3.96573	3.68393	4.03001	3.85924	4.0957	4.31954	4.25159	4.3366	4.00046	4.11638	4.04144	4.20804
IQCC	2.8929	2.76574	2.7817	2.72437	2.53263	2.86324	2.90194	3.07389	2.86762	2.77802	2.8712	2.69715
DCDC2B	2.67105	2.56472	2.42882	2.79662	2.46572	2.58109	2.4282	2.60947	2.46159	2.46485	2.10089	2.32236
TMEM234	3.65225	3.91345	3.58354	3.1836	3.6207	3.70139	3.81379	3.83995	3.59173	3.62691	3.54732	4.13244
EIF3I	8.29756	8.30782	8.28574	8.30789	8.32457	8.277	8.3696	8.53767	8.38354	8.28258	8.34641	8.34589
MTMR9LP	2.78199	2.98251	3.05586	2.57398	2.82395	2.98656	3.16982	3.25156	3.24827	3.01983	2.98426	3.01696
FAM167B	0.483637	0.596765	0.248693	0.676607	0	0.819873	0.847339	0.476915	1.06764	0.220153	0.616523	0.629692
HDAC1	6.44549	6.45265	6.48534	6.49281	6.43991	6.56334	6.53941	6.51558	6.52347	6.38572	6.45449	6.52625
MARCKSL1	6.11233	6.11697	6.15343	6.51727	6.58457	6.76405	6.17845	6.38354	6.3491	6.39553	6.40867	6.55871
FAM229A	1.53441	2.1023	1.65548	1.43805	2.33353	1.67186	2.0497	2.72169	2.04654	2.25336	1.82321	1.74212
TSSK3	3.10049	3.10113	2.8274	2.83076	2.83701	3.42052	3.00698	3.25677	3.12496	2.90804	2.58736	2.98939
BSDC1	5.36553	5.36508	5.35461	5.50267	5.49353	5.51004	5.47714	5.4732	5.43638	5.36338	5.30106	5.46829
ZBTB8B	0.081384	0.0785909	0.0581361	0.258507	0	0.170551	0.120785	0.118558	0.141043	0.0510854	0.0550008	0.110706
ZBTB8A	2.46487	2.52827	2.33186	2.41622	2.32197	2.41715	2.46698	2.15058	2.54109	2.46501	2.35818	2.30913
ZBTB8OS	5.99991	5.87212	6.11811	5.8639	6.03575	6.00789	6.16518	5.70708	5.98667	5.88343	5.97878	5.86066
RBBP4	5.26055	5.28084	5.15554	5.22236	5.24026	5.2626	5.42118	5.04304	5.3691	5.39677	5.34839	5.29951
SYNC	4.6838	4.57872	4.49143	4.57734	4.60364	4.60268	5.08885	4.33354	4.90728	4.70389	4.73653	4.58409
KIAA1522	1.96769	1.8755	2.15472	1.99248	2.14079	2.37772	2.02716	2.23817	2.29217	1.97236	2.06357	2.09204
YARS	7.0309	7.05245	7.0794	7.04328	7.02018	7.01941	7.08753	7.0705	7.08991	7.05061	7.02662	7.02748
S100PBP	4.33419	4.22967	4.17758	4.15784	4.11267	4.15268	4.25654	4.12516	4.51964	4.35853	4.40568	4.34986
FNDC5	0.45134	0.360068	0.789716	0.412742	0.407214	0.800158	0.734025	0.406273	0.382217	0.185078	0.373109	0.436545
HPCA	0.231502	0.223947	0.454167	0.258412	0	0	0.17756	0.715569	0.387331	0.148073	0.302238	0.162974
TMEM54	5.00229	4.92914	5.04878	4.95951	5.08688	4.8426	4.92136	5.13647	5.13834	5.16693	5.00032	5.1261
RNF19B	3.32584	3.09208	3.196	3.63842	3.6084	3.55942	3.08896	3.28837	3.08616	3.12424	3.1826	3.04117
AK2	6.08126	6.16499	6.1888	6.08111	6.09023	6.12514	6.1455	6.02871	6.03937	6.07783	6.08162	6.06841
ADC	1.76652	1.81899	1.55303	1.98325	2.03646	1.78231	1.61072	1.83933	1.8123	1.72499	1.4997	1.56113
TRIM62	1.24337	1.03944	1.44499	1.57856	1.26487	1.76954	1.24602	1.57212	1.62269	1.37042	1.32528	1.73934
ZNF362	2.12626	1.76893	2.1473	2.34829	2.36838	2.18383	2.30063	2.34325	2.38919	2.29251	2.11857	2.07806
A3GALT2	0.317589	0.307515	0	0	0.28522	0	0.245248	0	0	0	0	0.592197
PHC2	5.74085	5.74971	5.74262	5.67422	5.7591	5.70925	5.52236	5.64499	5.61927	5.80195	5.84905	5.83721
ZSCAN20	2.62998	2.64926	2.8205	2.86512	2.81352	2.72499	2.56122	2.40006	2.73714	2.99927	2.95029	2.6753
CSMD2	0.0581563	0.0888111	0.0817386	0.0525481	0	0.0504412	0	0.0516192	0.0948418	0.0858604	0	0.0638176
C1orf94	0.146409	0.185731	0	0.111382	0.171778	0.0722083	0.075295	0.0738835	0.171226	0	0.192879	0.0689197
GJB5	0.125074	0	0	0	0	0	0.184331	0	0	0	0	0.169219
GJB4	0.0586477	0	0.0824237	0	0	0.0838024	0	0.166667	0.0689424	0	0.0780104	0
GJB3	0.138756	0.256761	0.0996769	0	0.343577	0.101331	0	0.290998	0.162339	0.0877338	0.182938	0
SMIM12	3.8903	3.91242	3.95525	3.95846	3.97641	4.00448	4.00488	3.94904	4.00679	3.99135	3.87199	3.90437
DLGAP3	0	0	0	0	0	0.129609	0	0.194529	0	0	0.0616541	0.0632354
LOC653160	0.818288	0.690349	0.927081	1.28324	1.23595	0.93876	0.896469	0.728666	1.036	1.22844	1.24052	0.837323
ZMYM6NB	4.40924	4.45922	4.57518	4.46653	4.11971	4.51313	4.50884	4.14285	4.58902	4.2186	4.2533	4.28891
ZMYM6	3.01389	3.04661	3.0106	3.0022	3.08487	3.19979	3.17062	2.71269	3.13178	3.24971	3.1206	3.19818
ZMYM1	3.87845	3.88517	3.88254	3.70062	3.96553	3.81291	3.78686	2.96886	3.76463	3.88884	3.96895	3.91188
SFPQ	8.04795	8.1325	8.15619	8.03398	8.09639	8.16254	8.02455	7.99727	8.03229	8.15285	8.05807	8.08833
ZMYM4	4.82323	4.77077	4.88779	5.00702	4.98268	5.04443	4.94153	4.68808	4.93798	5.08326	4.98695	4.98693
KIAA0319L	4.46881	4.37207	4.5237	4.6252	4.78096	4.76751	4.66043	4.81061	4.73288	4.46466	4.41227	4.32871
NCDN	4.63463	4.59952	4.72888	4.72911	4.98584	5.07991	4.76525	4.94425	4.69849	4.74074	4.79355	4.66924
TFAP2E	0.945571	1.10839	1.16028	0.796338	0.903387	0.836032	0.86366	0.785298	1.19227	0.857469	1.2097	0.980458
PSMB2	5.48999	5.56161	5.52001	5.56841	5.54258	5.67185	5.55473	5.50396	5.48047	5.51425	5.51611	5.52588
C1orf216	4.49959	4.45778	4.62005	4.34063	4.45091	4.41254	4.50272	4.55799	4.52985	4.51564	4.36133	4.60728
CLSPN	4.82779	4.94861	4.88542	4.71942	4.64021	4.83224	4.84863	4.76444	4.86671	4.90406	4.95774	4.92736
AGO4	2.70875	2.5571	2.66089	2.71387	2.78421	2.7235	2.86155	2.6452	2.80213	2.44466	2.45546	2.4918
AGO1	4.39877	4.48589	4.43247	4.5489	4.56925	4.6701	4.46754	4.5274	4.53489	4.53877	4.43413	4.56315
AGO3	4.29278	4.44562	4.25455	4.25351	4.25188	4.46169	4.57736	4.29977	4.42671	4.23927	4.20786	4.26651
TEKT2	0.111924	0	0	0.241022	0.19312	0	0.165297	0	0	0	0.282178	0
ADPRHL2	4.74368	4.73554	4.75053	4.64356	4.79528	4.63156	4.69128	4.75147	4.51805	4.63633	4.52375	4.76626
COL8A2	0.177376	0.265363	0.152167	0.305614	0.128196	0.202735	0.211	0.207227	0.318418	0.257029	0	0.238541
TRAPPC3	5.67024	5.65414	5.63869	5.78793	5.63923	5.56942	5.63932	5.5845	5.5791	5.60967	5.67239	5.70124
MAP7D1	5.70395	5.75037	5.93436	5.97778	6.10952	6.29338	5.85734	6.06049	5.86651	5.88205	5.9246	5.82593
THRAP3	7.20943	7.29891	7.3036	7.29072	7.32079	7.33103	7.31771	7.26634	7.2102	7.30592	7.2403	7.27788
SH3D21	1.95938	1.68347	1.89892	1.51637	1.78359	2.06105	1.55196	2.21863	1.86823	1.90075	1.81466	1.8159
EVA1B	3.63644	3.50381	3.36244	3.48571	3.45159	2.97583	3.44099	3.80812	3.64629	3.8244	3.84767	3.45745
STK40	5.62894	5.64241	5.73204	5.89084	5.94065	5.98221	5.88331	6.15234	5.87305	5.7019	5.77404	5.65498
LSM10	4.88182	5.02562	5.37778	5.04851	5.09101	5.27686	5.26286	5.21775	4.96329	5.11585	5.02853	5.04693
OSCP1	1.91071	1.56656	2.13637	1.48587	1.73176	2.22158	1.90013	2.0004	1.61176	2.11694	1.93371	2.06829
MRPS15	7.08663	7.18732	7.26886	7.02008	7.04274	7.05278	7.19495	7.14702	7.02484	6.97504	7.00773	7.10297
LINC01137	1.48475	1.57687	1.49605	1.45287	1.49823	1.89372	1.83913	1.81881	1.59487	1.73999	1.56054	1.52768
ZC3H12A	2.99933	2.63192	3.02565	3.69501	3.14906	3.52654	2.75585	2.98666	2.65088	2.74882	2.96508	2.76403
MEAF6	4.26773	4.1406	4.20832	4.22303	4.04977	4.44197	4.22402	4.01574	4.26592	4.25438	4.20171	4.2321
SNIP1	3.83021	3.76155	3.88096	3.86198	3.99303	3.98246	3.84849	3.8451	3.88319	4.04866	3.68134	4.00471
DNALI1	0.65971	0.960921	0.528472	0.487628	0.841506	0.824932	0.417438	1.21186	0.999758	0.915591	0.922843	0.985965
GNL2	6.33982	6.28693	6.29145	6.22074	6.24573	6.32857	6.33911	6.29272	6.18302	6.44288	6.27879	6.27454
C1orf109	3.85898	3.88869	3.70062	4.07974	3.80524	3.59039	3.81227	3.79396	3.93292	3.75737	3.89131	3.78832
CDCA8	5.74796	5.77552	5.78171	5.70977	5.5861	5.70311	5.58592	5.71726	5.71694	5.78836	5.80069	5.77148
MANEAL	4.32854	4.27666	4.42757	4.54932	4.48209	4.43663	4.48483	4.58087	4.47449	4.46196	4.47666	4.41029
YRDC	5.61456	5.53468	5.48234	5.49604	5.59106	5.53889	5.20809	5.21487	5.33052	5.4918	5.60836	5.62673
C1orf122	5.09282	5.04655	5.00935	5.10608	5.10022	5.15781	4.99523	5.44457	5.06481	4.82531	5.24251	5.11786
MTF1	3.66166	3.91918	3.6826	4.00679	4.12433	4.13893	3.77066	3.8488	3.78187	3.78391	3.84071	3.72329
INPP5B	4.00868	4.01476	3.99205	3.80828	4.01867	3.89624	4.11973	4.29377	4.1303	4.06726	3.97471	3.93041
SF3A3	7.03497	6.99927	6.98529	6.98614	6.91803	6.93436	6.89878	6.8206	6.88174	7.04597	6.99113	7.02187
FHL3	2.83436	3.2189	3.21356	3.3292	3.29491	3.41693	3.25838	3.59651	3.31559	3.20964	3.15672	3.03969
UTP11L	6.18852	6.26954	6.26232	6.05111	6.02856	6.12205	6.17279	5.8948	6.17756	6.13232	6.12779	6.16304
POU3F1	0	0	0	0	0	0	0	0.0831472	0	0.0702969	0	0
RRAGC	4.73116	4.47527	4.68129	4.81529	4.79873	4.91	4.85808	4.3708	4.97543	4.79221	4.94647	4.80416
GJA9-MYCBP	3.74653	3.76993	3.62903	3.63803	3.58146	3.6877	3.57503	3.18781	3.7962	3.82972	3.72462	3.84355
MYCBP	4.71545	4.71539	4.57339	4.5897	4.52534	4.62056	4.54938	4.08118	4.72882	4.77952	4.63091	4.79088
GJA9	1.18839	1.25215	1.33484	1.38656	1.34728	1.74839	1.30026	1.49161	1.49089	1.47471	1.67459	1.60355
RHBDL2	0.607407	0.706053	0.579457	0.669063	0.660825	0.557415	0.479138	0.367058	0.470914	0.314803	0.838875	0.535704
AKIRIN1	5.40769	5.33717	5.36611	5.50159	5.39926	5.59586	5.42028	5.01513	5.40751	5.3483	5.29186	5.23563
NDUFS5	8.49416	8.51695	8.47193	8.52898	8.38571	8.52102	8.55799	8.6911	8.53269	8.33467	8.38188	8.49236
MACF1	5.94895	5.97525	5.95992	6.02218	6.15812	6.20101	6.02607	6.031	6.01128	6.05446	5.99768	5.97958
KIAA0754	4.6638	4.77127	4.74472	4.68598	4.88686	4.95519	4.69041	4.69382	4.72613	4.73792	4.84029	4.74925
BMP8A	0.675034	0.637605	0.508686	0.594738	0.647347	0.91822	0.708981	0.571276	0.395676	0.767929	0.836152	0.908077
PPIEL	1.24285	0.964234	1.29894	1.00727	1.54082	1.48983	1.12432	1.17406	0.984014	1.27458	1.67365	1.27282
PABPC4	6.06485	6.17738	6.19623	6.06984	6.18198	6.34382	6.05351	6.02592	6.15585	6.29669	6.35543	6.32326
SNORA55	4.97049	5.17768	4.74458	5.78833	3.55022	6.13607	5.40156	5.1931	5.44405	5.63163	5.36539	5.77875
NT5C1A	0	0	0	0.593325	0	0	0	0.288638	0	0	0	0
HPCAL4	0	0	0	0	0	0	0	0	0	0.0411337	0	0.0454407
PPIE	3.98152	3.90713	3.93685	3.96783	3.86629	4.07031	3.9455	3.91073	3.89717	3.77773	3.89143	3.89556
BMP8B	0.993094	0.967555	1.08303	0.821738	1.06987	1.08098	1.1294	1.03608	0.728839	1.14477	1.15238	0.59498
OXCT2	0.840925	0.327041	0.986284	0.604239	0.909234	0.963747	0.581207	0.663397	0.798178	0.762216	0.87872	0.823884
TRIT1	4.66895	4.54098	4.57753	4.41567	4.60819	4.65758	4.72187	4.61428	4.58565	4.71932	4.52309	4.58689
MYCL	0.247914	0.396745	0.33993	0.144919	0.169736	0.182874	0.234293	0.272067	0.186823	0.15892	0.393824	0.215427
MFSD2A	3.19806	3.35592	3.41714	3.17055	3.27694	3.41866	3.17228	3.29466	3.19961	3.43602	3.09835	3.24827
CAP1	8.65061	8.68167	8.67212	8.63404	8.62303	8.57228	8.73795	8.62047	8.66805	8.63977	8.57345	8.6006
PPT1	6.655	6.70814	6.62207	6.61632	6.66307	6.62964	6.86406	6.58676	6.7851	6.66865	6.67156	6.75096
RLF	4.49064	4.3176	4.45839	4.48144	4.46866	4.46644	4.46685	3.96321	4.53494	4.53074	4.45097	4.37972
TMCO2	0.235421	0.424414	0.323297	0	0.394691	0.328145	0	0.335151	0	0	0.307145	0.31444
ZMPSTE24	6.21331	6.16403	6.12087	6.1797	6.03152	6.08053	6.09405	5.39608	6.14201	6.3197	6.22711	6.17108
COL9A2	0.0588371	0.111454	0.305628	0.129397	0	0.238804	0.524537	0.0860133	0.316776	0.141971	0	0.29728
SMAP2	3.78863	3.67938	4.14877	4.03056	3.82502	4.10399	3.98617	4.06445	3.96088	3.97008	3.85346	3.94497
ZFP69B	3.37293	3.38232	3.08882	3.60247	3.64363	3.54739	3.38938	2.63517	3.15652	3.25623	3.01695	3.11858
ZFP69	3.2566	3.31441	3.03524	2.97173	3.06219	3.23811	3.34181	3.04463	3.23293	3.35378	3.11915	3.2007
EXO5	3.80455	3.84297	3.98038	3.97669	3.60096	3.67416	3.9673	3.54713	3.67053	3.84744	3.81035	3.78417
ZNF684	2.66691	2.67394	2.6423	2.2778	2.71349	2.37422	2.42454	1.70846	2.34943	2.76503	2.68076	2.72949
RIMS3	0.290742	0.516811	0.267117	0.364717	0.294621	0.351507	0.468804	0.436234	0.400404	0.307701	0.446892	0.386099
NFYC-AS1	2.59774	2.46449	2.52525	2.38978	2.62631	2.46458	2.81765	2.39127	2.56498	2.97688	2.54621	2.60153
NFYC	5.10355	5.1217	5.25255	5.2012	5.22024	5.26076	5.24906	5.28359	5.04498	5.18043	5.12768	5.05233
KCNQ4	0.0404417	0	0.0569816	0	0.0710523	0.16729	0.0604333	0.0592963	0.138319	0.0984578	0	0.108546
CITED4	2.26818	2.33655	1.88935	1.84039	2.1338	2.2783	1.51952	2.46106	1.42677	1.64769	2.34729	1.20873
CTPS1	6.46445	6.53057	6.44698	6.317	6.38764	6.40717	6.35721	6.40244	6.37903	6.53208	6.49607	6.52354
SLFNL1-AS1	2.66579	2.74286	2.65838	2.69001	2.68083	2.5733	2.6669	2.73133	2.64413	2.99479	2.94595	2.90354
SLFNL1	2.89076	2.73482	2.58902	2.55164	2.92237	2.55185	2.62315	2.81577	2.60644	2.83086	2.82254	2.66022
SCMH1	4.77538	4.72389	4.7796	4.70802	4.72349	4.93243	5.09543	5.08955	4.83506	4.90134	4.92468	4.78639
FOXO6	0.200361	0.468104	0.357844	0.417757	0.435882	0.515534	0.291837	0.370909	0.159856	0.318167	0.414159	0.184596
HIVEP3	2.27416	2.27814	2.41525	2.63942	2.61218	2.95823	2.25459	2.51842	2.40799	2.42052	2.3246	2.38871
FOXJ3	5.28108	5.27737	5.19195	5.16019	5.31184	5.35273	5.20259	5.06003	5.2215	5.41826	5.38407	5.26502
RIMKLA	0.190528	0.223586	0.225634	0.315959	0.322751	0.190185	0.335103	0.29208	0.222283	0.199629	0.267395	0.273771
ZMYND12	0.267483	0.335753	0.253931	0.205466	0.785267	0.476637	0.494398	0.486277	0.214377	0.325403	0.125551	0.552441
PPCS	4.45969	4.46246	4.51408	4.28898	4.36249	4.41423	4.4862	4.06008	4.50511	4.26937	4.42091	4.45311
CCDC30	0.155435	0.101871	0.147271	0.227696	0.344076	0.0767809	0.155907	0.153061	0.12363	0.249031	0.204571	0.209564
PPIH	7.22736	7.41585	7.27295	7.29302	7.17787	7.18767	7.31566	7.17448	7.09909	7.0511	7.19126	7.14925
YBX1	10.4004	10.5134	10.6228	10.4149	10.5802	10.5942	10.5626	10.6366	10.2653	10.4572	10.4467	10.4498
CLDN19	0.0460896	0	0	0.101895	0	0	0	0	0	0.057034	0	0.0629704
LEPRE1	4.98209	4.8739	4.95772	4.92707	4.99252	5.14169	5.15199	5.35475	5.04054	4.95113	4.73253	4.93712
C1orf50	4.17115	3.92024	4.17573	4.10727	3.61421	4.21263	3.77719	3.95212	4.32502	4.02409	3.96646	3.98616
LOC100129924	0.330438	0.320001	0.241695	0.367425	0.542982	0.455162	0	0.250838	0.203875	0.400146	0.229337	0.234916
CCDC23	4.99681	4.91707	4.70846	4.9916	4.64306	4.81812	5.00518	4.8866	4.5403	4.58755	4.35005	4.35463
ERMAP	2.46308	2.66783	2.21678	2.6325	2.61028	2.81252	2.80477	2.67331	2.29436	2.3886	2.60993	2.54226
ZNF691	3.8998	4.16558	3.71042	4.0368	4.14637	4.31459	4.0755	3.9314	3.92683	3.95352	4.21386	3.87845
LOC339539	0.0706478	0	0	0	0.123161	0.10077	0	0.103085	0.0829867	0	0	0
SLC2A1	6.88493	6.95001	6.98248	7.12614	7.22504	7.22738	6.93747	7.02665	6.93001	6.88903	6.86192	6.82679
SLC2A1-AS1	1.47288	1.44	1.52975	1.701	1.25057	1.62263	1.80957	1.85611	1.4339	1.07221	1.39753	1.33631
EBNA1BP2	8.08063	8.24769	8.23567	8.12142	8.09126	8.16394	8.11831	8.04871	7.95239	8.11345	8.17402	8.07327
WDR65	0.515709	0.38455	0.627454	0.327601	0.35741	0.509786	0.494033	0.222672	0.429619	0.449132	0.570088	0.457314
TIE1	2.24748	2.55077	2.44377	2.23178	2.62021	2.3491	2.10605	2.21121	2.03901	2.07083	2.26434	1.93257
MPL	0.365827	0.0866157	0.398482	0.283192	0.155611	0.501889	0.366859	0.412844	0.502011	0.162864	0.471476	0.435721
CDC20	7.95089	8.04555	7.93104	7.84873	7.65679	7.797	7.75931	7.97559	7.69782	7.86858	7.94015	7.91857
ELOVL1	7.1692	7.19668	7.19013	7.28127	7.2475	7.24252	7.16537	7.30741	7.05811	7.07303	7.12584	7.12135
MED8	6.22045	6.24194	6.09088	6.19519	6.15967	6.09925	6.25628	6.1503	6.22873	5.7491	5.76743	5.79376
SZT2	4.29366	4.30924	4.45031	4.35646	4.45126	4.43196	4.3037	4.5554	4.38354	4.45639	4.44059	4.47691
HYI	6.11409	6.25351	6.31403	6.04673	6.12861	6.14078	6.13452	6.34847	6.0893	6.3298	6.34403	6.398
PTPRF	6.73874	6.73628	6.90086	6.92124	7.00968	7.07994	6.77186	7.06042	6.82017	6.99128	7.02445	6.94884
KDM4A	5.46986	5.40578	5.45972	5.59622	5.64237	5.63612	5.61462	5.69503	5.62115	5.5971	5.57139	5.61734
KDM4A-AS1	3.03585	3.13935	3.16083	3.12452	3.15044	3.07142	3.0262	2.9162	3.19745	2.99312	3.36145	3.10364
ST3GAL3	2.82861	2.46086	2.76668	3.06831	3.22737	3.05704	2.71108	3.20515	3.17358	2.96694	2.62221	2.9553
ARTN	1.38003	1.20687	1.36313	1.1703	1.46012	1.42667	1.77056	1.75072	1.60225	1.4652	1.49365	1.38381
IPO13	4.77164	4.57567	4.89724	4.84156	5.00459	4.93298	4.8779	5.13673	4.8786	4.8243	4.66821	4.58716
DPH2	6.47222	6.48801	6.53194	6.49785	6.64677	6.46768	6.4768	6.56662	6.42322	6.5503	6.46682	6.47234
ATP6V0B	7.64606	7.68491	7.57774	7.63507	7.65585	7.62151	7.5672	7.70023	7.56643	7.57825	7.51319	7.58528
B4GALT2	6.07775	6.0089	5.97439	6.09936	6.02205	5.97616	6.17288	6.41046	6.08923	6.03736	6.02023	5.98692
CCDC24	3.10428	2.95752	3.05963	3.02734	3.37042	3.44232	3.27378	3.24846	3.19793	3.09959	2.81524	3.00009
SLC6A9	3.34293	3.14021	3.55634	3.42959	3.33695	3.71548	3.2732	3.63739	3.2156	3.41568	3.28265	3.24517
KLF17	0.336632	0.367101	0.213642	0.42066	0.263037	0.0760401	0.293938	0.352808	0.179995	0.45742	0.202681	0.389104
DMAP1	4.77273	4.98521	4.89787	4.97504	4.96189	5.09762	4.98639	5.0452	4.9018	5.01591	5.06321	5.03496
ERI3	6.20787	6.19149	6.26828	6.35092	6.20884	6.30707	6.32229	6.36406	6.24019	6.26444	6.34386	6.28557
ERI3-IT1	2.74037	2.72022	2.35199	2.95982	2.70907	2.95313	2.70785	3.23034	2.86949	2.76799	3.13044	2.5975
RNF220	5.82547	5.75058	5.92839	5.84645	5.88925	5.88824	5.82003	5.98602	5.79022	5.67466	5.73083	5.64591
TMEM53	2.25967	1.91763	2.31418	2.61451	2.67399	2.33376	1.90181	2.88245	2.24923	2.07037	2.08641	2.21556
C1orf228	0	0	0.139636	0	0.32731	0.271108	0.147853	0	0.117159	0.123099	0.365224	0.259544
KIF2C	6.7589	6.73672	6.63009	6.47031	6.50151	6.48634	6.598	6.58936	6.53841	6.72228	6.61286	6.68256
RPS8	11.5876	11.5377	11.5759	11.5007	11.427	11.5142	11.5286	11.4488	11.544	11.4123	11.5679	11.5664
BEST4	0.296077	0	0.21588	0.470022	0	0.496162	0.42525	0.116427	0.417837	0.830351	0.384106	0.555412
PLK3	4.26108	4.22335	4.2571	4.77833	4.68218	4.77691	4.04706	4.32873	4.03409	4.22954	4.33245	4.28338
TCTEX1D4	1.65448	1.52809	1.68433	2.24528	2.15939	2.08294	1.30417	1.78635	2.03901	1.92185	1.50094	1.65387
BTBD19	3.59001	3.55182	3.39508	3.49429	4.03174	3.94086	3.85594	3.88636	3.462	3.51774	3.30625	3.48372
PTCH2	1.62348	1.73217	1.75735	1.75453	1.6899	1.97377	1.81885	0.999422	1.98491	1.99646	1.88225	1.90954
EIF2B3	5.44082	5.48349	5.29195	5.34417	5.32153	5.30442	5.37644	5.26054	5.3502	5.47224	5.43902	5.49253
HECTD3	4.30878	4.3937	4.52707	4.39571	4.58857	4.50714	4.60428	4.67199	4.54326	4.53701	4.48294	4.39045
UROD	7.04333	7.08929	7.06822	7.05386	6.98385	7.03789	6.981	7.03133	6.92889	7.01779	7.10446	7.15683
ZSWIM5	0.16211	0.106329	0.0788505	0.123491	0.190031	0.156131	0.200537	0.0820303	0.189428	0.135517	0.309067	0.113329
LINC01144	0.939456	1.60567	1.07077	1.2823	1.32441	0.859255	0.614683	1.35773	0.806987	1.26485	1.0285	0.747727
HPDL	1.67983	0.927548	1.62394	1.48877	1.64826	1.76834	1.43752	1.36566	1.53148	1.53997	1.52508	1.19213
MUTYH	4.38465	4.62806	4.42516	4.52986	4.59568	4.16663	4.4197	4.65206	4.40314	4.49648	4.25969	4.47572
TOE1	5.39459	5.50473	5.37937	5.27343	5.26083	5.29195	5.33387	5.35889	5.20656	5.3084	5.32146	5.36269
TESK2	2.17452	1.9812	2.21006	2.06564	2.32253	2.50605	2.13471	2.2731	2.28563	2.54595	2.24319	2.36383
CCDC163P	1.77291	1.78166	1.89727	1.51487	1.52897	1.45539	1.86619	1.84584	1.76475	1.47214	1.68131	1.49165
MMACHC	4.69638	4.80114	4.82566	4.70934	4.78132	4.80706	4.78786	4.92629	4.73092	4.92464	4.90463	4.86964
PRDX1	9.2845	9.20293	9.20937	9.15043	9.06526	9.11169	9.11734	9.03393	9.16708	9.15737	9.22698	9.176
AKR1A1	6.41881	6.44455	6.3064	6.30512	6.18444	6.10088	6.34562	6.43765	6.46193	6.33869	6.28395	6.27248
NASP	7.0727	7.19396	7.15445	6.98241	7.12492	7.11863	7.16567	7.01421	7.07407	7.12382	7.18361	7.14286
CCDC17	1.90664	2.12649	1.69946	1.65321	1.85947	1.78192	1.54078	1.89956	1.85588	1.63298	1.5765	1.53066
GPBP1L1	6.47012	6.4937	6.46914	6.50605	6.45139	6.48122	6.25421	6.11582	6.37367	6.49758	6.40429	6.39701
RPS15AP10	2.66845	2.96368	2.48421	2.52756	2.0013	2.3401	2.75039	2.72609	2.3192	2.35452	1.93775	1.96561
TMEM69	6.04613	6.01137	6.06666	6.20342	6.06968	6.25436	6.11881	5.84603	6.07052	6.01191	5.84833	5.98452
IPP	3.23781	3.17073	2.99779	2.98178	3.3475	3.20723	3.04728	2.78075	3.22421	3.18083	3.25041	3.28386
MAST2	5.20231	5.29313	5.3211	5.4346	5.46954	5.58787	5.40493	5.61634	5.4048	5.31676	5.40019	5.32553
PIK3R3	4.26454	4.13432	4.23291	4.80296	4.68366	4.70828	4.6747	4.36507	4.81553	4.48372	4.43561	4.53933
TSPAN1	1.81866	1.65608	1.73017	1.00389	1.91531	2.00008	1.29533	1.40358	1.55053	1.30878	1.1339	1.34049
POMGNT1	5.63622	5.58164	5.60688	5.76855	5.83705	5.85007	5.67635	5.75989	5.62828	5.5483	5.57484	5.60871
LURAP1	0.405943	0.702218	0.546465	0.525563	0.299597	0.727488	0.25774	0.565163	0.298663	0.312863	0.334662	0.70061
RAD54L	4.19513	4.25904	4.32863	3.98256	3.8925	4.0765	4.07362	4.28595	4.11934	4.2645	4.43578	4.41703
LRRC41	6.28389	6.33473	6.19111	6.39941	6.42244	6.39876	6.35171	6.44796	6.37399	6.29	6.27601	6.33266
UQCRH	10.0186	9.88651	9.93014	9.88583	9.81167	9.89233	9.85462	9.53549	9.95508	9.88549	9.98154	10.0012
NSUN4	3.7825	3.67127	3.64781	3.61394	3.65759	3.77126	3.68453	3.74051	3.60366	3.7591	3.63426	3.67688
FAAH	0.799689	1.34436	0.853967	0.470223	0.590604	0.655285	0.825132	0.742187	1.05345	0.359627	0.75421	1.01289
LOC729041	0.134077	0	0.351661	0	0	0	0	0.193725	0	0.164727	0	0
DMBX1	0	0	0.0811572	0	0	0.234609	0.0860317	0.164178	0.0678784	0	0	0
MKNK1-AS1	1.37835	1.08571	1.28844	1.27537	1.39808	1.34331	1.16358	1.3233	1.47138	1.17919	1.55949	1.37789
MKNK1	4.32246	4.36903	4.26919	4.18105	4.23889	4.30537	4.34712	4.33761	4.20652	4.2788	4.36115	4.29008
MOB3C	3.78314	3.47404	3.76766	3.86699	4.10126	4.18675	3.91766	3.81606	3.55891	3.53871	3.45595	3.41133
ATPAF1	5.96428	5.8546	5.91338	5.97299	5.83711	5.78919	5.93714	5.7781	5.79959	5.92587	5.91518	5.88476
TEX38	0.677027	0	0.277579	1.23238	0	0.517499	0.293156	0.287936	0	1.08095	0.263531	0.269874
EFCAB14-AS1	2.62619	2.06238	2.99979	2.87938	2.77489	2.68276	2.81102	2.04346	2.71049	2.50369	2.98624	1.96632
EFCAB14	5.47456	5.54101	5.4844	5.60161	5.55217	5.64866	5.54551	5.33876	5.6064	5.46072	5.45908	5.39373
CYP4Z2P	0	0	0	0	0	0	0	0.0854747	0.0687257	0	0	0
CYP4A11	0.065381	0	0.0466306	0.0734845	0	0	0	0.0954803	0	0	0.0441038	0
CYP4X1	0	0	0.36233	0	0	0.101115	0.20362	0.103438	0.0832724	0.170081	0	0.0965545
CYP4Z1	0.170965	0.165271	0.123196	0.360192	0.152765	0.446462	0.360634	0.301101	0.333114	0.108536	0.116678	0.230074
CYP4A22	0.100965	0.188873	0.0722629	0.113301	0	0.143377	0.522416	0.401556	0.329457	0	0.42195	0.137003
LINC00853	1.69045	2.29504	1.58921	1.49834	2.08246	1.45974	0.936888	1.31832	1.41762	0.587698	1.23585	1.80897
TAL1	0	0.0619081	0.0457267	0.0720776	0	0	0	0.0475923	0.0381705	0.0401609	0	0
STIL	5.4999	5.45068	5.40843	5.35701	5.36307	5.41106	5.3434	5.26673	5.38065	5.56992	5.63631	5.52177
CMPK1	7.31122	7.31824	7.23746	7.17475	7.13442	7.0796	7.16247	6.27257	7.34129	6.86039	6.74822	6.71832
FOXD2-AS1	1.74906	2.06674	1.76952	2.20782	2.00685	2.28703	1.80216	1.97357	2.11869	2.24928	2.26145	1.92254
FOXD2	2.16317	2.1231	1.99758	2.23186	2.44808	2.00331	1.9765	2.16485	1.83998	2.07394	2.06864	1.96456
TRABD2B	0.198711	0	0.158675	0.0524037	0.081715	0.0666875	0.0695378	0.101181	0.0548051	0.0576456	0.0921072	0.239284
SLC5A9	0.620354	0.815729	0.542816	0.489249	0.918707	0.445116	0.461822	0.842303	0.883721	0.574731	0.417664	0.479013
SPATA6	2.06923	2.1068	1.73581	2.31289	2.3071	2.23471	2.08463	1.9402	2.18678	2.10739	2.2012	1.82653
BEND5	1.19897	1.05069	1.03512	0.875349	0.578215	0.616912	1.41761	1.06532	1.45774	0.851715	1.57666	1.01255
DMRTA2	0.0539591	0	0.216634	0.330827	0.0944697	0.35014	0.363719	0.292756	0.344564	0.25018	0.14022	0.0736486
FAF1	6.68719	6.62111	6.66808	6.62097	6.58427	6.64377	6.69465	6.73616	6.52795	6.66191	6.63432	6.60105
CDKN2C	4.94847	4.98289	4.76643	4.90111	4.73526	4.87389	4.99044	5.04876	5.02599	5.01842	5.01935	5.02388
RNF11	6.32969	6.26894	6.23291	6.32072	6.22725	6.30073	6.21271	5.60162	6.54123	6.57727	6.49219	6.31451
TTC39A	0.99066	1.13117	0.432649	0.800522	1.11672	1.24101	0.992955	0.839231	1.11406	1.01562	0.953335	0.971517
EPS15	5.37313	5.44978	5.32404	5.35571	5.38303	5.41556	5.36133	4.99366	5.37651	5.42728	5.24353	5.26579
OSBPL9	5.78779	5.83354	5.77456	5.93304	5.86041	5.90985	5.85961	5.62005	5.71824	5.73803	5.70775	5.68132
NRD1	6.70885	6.68215	6.66936	6.55563	6.66005	6.65721	6.61165	6.42113	6.63601	6.76053	6.75107	6.68179
RAB3B	0.0128139	0.0246226	0	0	0	0	0	0.0188729	0.0300575	0.0316293	0.0171363	0.0175822
TXNDC12	5.6285	5.67717	5.63331	5.63242	5.69563	5.74725	5.70379	5.48106	5.66502	5.52747	5.62012	5.58668
KTI12	4.86452	4.87999	4.91011	4.99925	4.95871	4.88951	4.6067	4.8025	4.90211	4.77868	4.9693	4.99672
BTF3L4	5.78288	5.76667	5.72601	5.82602	5.71823	5.77066	5.60078	5.02025	5.74181	5.60021	5.52458	5.50593
ZFYVE9	4.98201	5.0125	4.96997	5.08959	5.06916	5.07324	5.08274	4.827	4.94125	5.11308	4.9982	4.9898
CC2D1B	5.09602	5.01437	5.02637	5.13921	5.03431	5.05162	5.18555	5.35459	5.17457	5.01697	5.03568	4.96935
ORC1	5.33674	5.48582	5.44359	5.18279	5.14305	5.21945	5.3226	5.44582	5.23351	5.39222	5.37259	5.38463
PRPF38A	6.17092	6.20421	6.20263	6.17607	6.12408	6.28651	6.25221	5.99666	6.17189	6.19824	6.1952	6.23821
ZCCHC11	4.56552	4.55978	4.54422	4.56341	4.57849	4.76226	4.58309	4.25276	4.75797	4.67453	4.59675	4.64356
COA7	5.86373	5.81007	5.86531	5.79101	5.8636	5.90064	5.77963	5.76313	5.81331	6.02018	5.95757	5.90755
ZYG11B	3.98202	3.76577	3.8473	3.94842	3.92929	3.97034	4.035	3.45325	4.13315	4.17977	4.03256	3.96722
ZYG11A	0.0195286	0	0	0	0	0	0	0.0568991	0.0152293	0	0	0
ECHDC2	4.13996	3.65858	3.8485	4.01182	3.9409	3.79333	3.89634	3.93517	3.82152	4.00584	3.85632	3.95109
SCP2	5.3701	5.34647	5.33162	5.38639	5.4216	5.31308	5.481	4.92199	5.6059	5.26757	5.43436	5.42252
CPT2	3.92246	3.94105	3.93668	4.23296	4.1692	4.27324	4.1467	4.22125	3.80179	3.93461	3.88558	3.94508
C1orf123	5.57469	5.36934	5.27217	5.40558	5.57129	5.59309	5.51318	5.24722	5.46983	5.3682	5.35381	5.45968
MAGOH	6.81653	6.59372	6.70166	6.77481	6.33335	6.61223	6.62768	6.32122	6.95842	6.64279	6.89489	6.76867
LOC100507564	2.71637	2.86567	2.82956	2.84016	3.17419	2.72386	2.5619	2.45918	2.6342	2.78149	2.92901	2.6657
LRP8	5.22313	5.20047	5.1471	5.10503	5.14545	5.13481	5.02067	4.97471	4.96382	5.14935	5.16528	5.0378
GLIS1	1.72337	1.77518	2.03011	2.13644	2.11921	2.46603	2.59426	2.42917	2.03947	2.00558	1.9481	2.0972
NDC1	6.42558	6.31465	6.26685	6.147	6.18888	6.14475	6.16048	5.70815	6.28256	6.41678	6.34636	6.22768
YIPF1	4.90085	5.13679	5.03589	5.32485	5.08372	5.16575	5.22252	5.06483	5.12881	5.14153	5.22116	4.95716
DIO1	0.827834	0.904828	0.350016	0.789033	0.75538	0.949302	0.74875	0.562239	0.993101	0.972787	1.19991	0.774031
HSPB11	6.91819	6.91223	6.97718	6.85089	6.71753	6.74803	6.85386	6.35657	6.85403	6.78051	6.96703	7.01147
LRRC42	5.62299	5.55446	5.357	5.44801	5.48421	5.34001	5.455	5.33104	5.61412	5.57249	5.46571	5.57129
TMEM59	7.31901	7.18279	7.16297	7.39745	7.32383	7.30059	7.36239	7.0149	7.38163	7.2521	7.15118	7.28022
TCEANC2	3.58243	3.64671	3.75438	3.7415	3.89134	3.84056	3.82168	3.63194	3.69822	3.82206	3.77448	3.72204
CDCP2	0	0	0	0	0	0.234228	0.126994	0.124643	0	0.105609	0	0
CYB5RL	2.80608	2.87294	2.83746	2.73847	2.64006	2.71925	2.79284	2.61629	2.68496	2.81698	2.63995	2.50783
MRPL37	7.3486	7.47036	7.30481	7.51646	7.35625	7.44052	7.3168	7.56026	7.24463	7.35586	7.42357	7.28911
SSBP3	3.42625	3.44302	3.44072	3.59832	3.49477	3.6935	3.45323	3.45486	3.55131	3.76947	3.64251	3.34211
SSBP3-AS1	0.892787	0.903082	1.18779	0.937236	1.42304	1.16029	1.01281	0.677116	1.08213	1.04559	0.975396	0.993875
ACOT11	0.229857	0.180533	0.425104	0.391209	0.385932	0.13697	0.501668	0.327583	0.217873	0.280419	0.244942	0.307278
FAM151A	0	0	0.118544	0	0	0	0	0.236788	0.0993495	0.104418	0	0.115097
MROH7	0	0.0716829	0	0	0	0	0	0	0.044254	0	0	0
MROH7-TTC4	3.82778	3.97884	3.83365	4.00073	3.83255	3.76657	3.82394	3.73455	3.78401	3.85197	3.82086	3.8495
TTC4	5.34906	5.52525	5.38484	5.53345	5.40811	5.32902	5.36755	5.30053	5.3328	5.4022	5.35049	5.41257
PARS2	2.43981	2.7148	2.74589	3.16332	2.73362	2.60629	2.81993	2.78053	2.79184	2.92773	2.63091	2.85177
C1orf177	0.0939645	0	0.13142	0	0	0.13357	0.139176	0.26139	0.30821	0.58644	0	0
DHCR24	8.06447	8.12679	8.09128	7.94052	8.04221	7.93776	8.20519	8.36669	8.17124	8.2939	8.26466	8.21192
BSND	0	0	0	0	0.212758	0	0	0.178956	0	0	0	0
PCSK9	0.0426168	0.15794	0.0600279	0.094353	0	0.230051	0.12463	0	0.0986114	0.103643	0	0.0582514
USP24	5.84753	5.83549	5.80958	5.82674	5.85782	5.85086	5.85534	5.68225	5.88505	5.88432	5.8123	5.80966
LOC100507634	0.369346	0.536423	0.499242	0.941686	0.602246	0.22432	0.52513	0.600936	0.567425	0.659781	0.392388	0.401379
PPAP2B	3.35243	3.23422	3.20726	3.51919	3.19858	3.58295	2.73391	2.58997	2.82013	3.54803	3.59755	3.56217
PRKAA2	3.48378	3.47256	3.44742	2.91951	3.02816	3.13086	3.39547	2.78546	3.51958	3.64328	3.42536	3.34636
C1orf168	0.183121	0.334718	0.0675667	0	0.084175	0.257128	0.139899	0	0.442821	0.0593949	0.125153	0.188399
DAB1	0.0646593	0	0	0.141865	0.21759	0.179067	0.0962318	0.18307	0.0759807	0.0798896	0	0
OMA1	4.86856	4.92894	4.83367	4.81011	4.77249	4.7786	5.02603	4.25418	4.79492	4.77093	4.69053	4.83086
MYSM1	5.28928	5.25621	5.29197	5.33425	5.33119	5.52875	5.26444	4.5928	5.30393	5.41679	5.32195	5.30056
JUN	6.62298	6.65885	6.70763	6.89194	6.95946	6.93033	6.71323	6.86888	6.77518	6.81949	6.84409	6.76695
LINC01135	0.530442	0.280196	0.210928	0	0.479732	0.56591	0.416168	0.219002	0.478296	0	0.532278	0.38439
LINC01358	1.15338	1.12522	0.519808	1.6175	0	0.912042	1.50744	0.537497	0.783724	0	0.495209	1.42316
HSD52	0	0	0	0	0	0	0.240458	0	0	0	0.215795	0.221066
FGGY	1.97213	1.94714	1.95766	1.84242	2.14309	2.03353	2.0421	1.59492	1.94029	1.63901	1.89751	1.86576
LOC101926944	0	0.596537	0	0	0	0.819268	0	0	0.392681	0	0	0
CYP2J2	2.9741	2.99828	3.16612	2.94641	3.12046	3.41931	3.15152	3.20333	3.0709	3.37874	3.00309	3.1984
LOC101926964	0	0	0	0.156	0	0.10168	0	0	0	0	0	0
NFIA-AS2	0.624409	0.762692	0.750358	1.39383	1.31957	0.966528	0.859965	0.340752	0.995549	1.08485	0.568988	0.80262
NFIA	1.44289	1.3739	1.35543	1.25995	1.41599	1.56029	1.19728	1.23442	1.6047	1.69994	1.40161	1.47479
NFIA-AS1	0.473806	0	0	0	0	0.641349	0	0	0	0	0.604067	0
MGC34796	0.0889684	0.167017	0.124517	0	0	0	0.131883	0	0.104388	0.109705	0	0
TM2D1	5.99002	6.06156	6.02247	5.82498	6.13569	6.08632	5.96063	5.7117	6.11745	5.91369	5.9877	6.05732
INADL	2.46957	2.49729	2.47582	2.98612	2.895	2.7722	2.86598	2.60683	2.7055	2.7106	2.47662	2.50256
L1TD1	0.0415586	0	0	0	0	0	0	0.0154736	0.0489062	0	0	0
KANK4	0	0	0	0	0	0	0.0451862	0	0.0355484	0	0	0
USP1	7.36665	7.34802	7.26614	7.0724	7.0324	7.05154	7.22309	6.35372	7.37755	7.46333	7.40284	7.3715
DOCK7	6.47732	6.43216	6.41468	6.45689	6.49243	6.53363	6.58895	6.27072	6.53633	6.48122	6.47434	6.41817
ANGPTL3	1.728	1.9436	1.54657	1.17532	1.18555	1.38374	1.57536	0.497674	1.57327	2.06002	1.74397	1.90302
ATG4C	4.75687	4.71853	4.67914	4.45925	4.52849	4.39979	4.65831	3.71678	4.62135	4.63768	4.51553	4.45273
LINC00466	0.181777	0.175745	0	0	0	0.255262	0	0.136299	0.109966	0	0.238554	0.45319
FOXD3	0.986904	1.15441	0.86278	1.2029	1.01837	1.11478	0.833727	1.64665	0.806977	1.15033	0.762242	0.965347
ALG6	4.50158	4.46751	4.44848	4.26719	4.18735	4.22386	4.31324	3.47976	4.46707	4.46951	4.44043	4.43524
ITGB3BP	6.73781	6.80831	6.75519	6.51887	6.44112	6.51328	6.60713	5.79573	6.57832	6.52	6.58332	6.58378
EFCAB7	4.04311	3.89455	4.16649	4.28346	4.0782	4.47003	4.03863	3.60929	3.92933	4.20836	3.94562	4.18074
DLEU2L	1.815	1.60525	1.59329	1.57272	1.02644	1.83916	1.60047	1.01682	1.71462	1.84164	1.72124	1.78989
PGM1	5.46808	5.45123	5.54417	5.5693	5.62295	5.54202	5.66679	5.62734	5.54738	5.42553	5.47807	5.51307
ROR1	1.34802	1.57373	1.46843	2.03159	1.91683	1.94907	1.75645	1.64417	1.70434	1.43395	1.25572	1.26308
ROR1-AS1	0.0480896	0.0913946	0	0.106229	0.104653	0.197343	0.0717694	0.0704228	0.400443	0.116641	0.125367	0.128511
CACHD1	3.8702	3.88959	3.72656	3.77414	3.94104	4.02959	3.94637	3.82443	3.89683	4.01094	3.85579	3.98987
RAVER2	4.75277	4.72135	4.66174	4.68488	4.57224	4.69621	4.81252	4.21433	4.66474	4.79424	4.8154	4.76649
JAK1	7.16624	7.18103	7.17344	7.18925	7.20769	7.21189	7.29064	7.11805	7.27195	7.21321	7.14858	7.13213
LINC01359	0.301198	0.291592	0.729462	0	1.16131	0.876946	0.43232	1.01987	0.349176	0.365495	0.390482	0.564163
AK4	5.02623	4.84196	4.82891	4.93246	4.99766	5.07136	5.01872	4.76224	5.04856	5.06255	5.02614	4.94294
DNAJC6	3.94858	3.86919	3.91809	4.03301	3.99082	4.16961	3.94601	3.70397	3.93935	3.91869	3.8786	3.92059
LEPROT	5.72326	5.68047	5.55697	5.6832	5.78557	5.80908	5.78058	5.27536	5.91935	5.65913	5.66569	5.59398
LEPR	2.27815	2.20722	2.25467	2.39642	1.94638	2.23782	2.17312	1.84905	2.46038	2.06597	2.34505	2.19831
PDE4B	2.43365	2.17568	2.39338	2.53909	2.54032	2.37828	2.1085	1.73553	2.11495	2.22454	1.99201	2.08382
SGIP1	0	0.0672926	0	0	0	0.099431	0.052748	0	0.0415197	0.0436821	0.0470394	0
TCTEX1D1	0.211124	0.139282	0.4565	0.161454	0.128658	0.381707	0.211757	0.207953	0.456097	0.176957	0.434798	0.282821
WDR78	0.270748	0.227375	0.223011	0.615283	0.394194	0.4674	0.438308	0.284066	0.572507	0.242652	0.306808	0.165545
MIER1	5.18584	5.10328	5.10705	5.20623	5.20462	5.32599	5.12783	4.44785	5.34919	5.32513	5.16989	5.15236
SLC35D1	5.30852	5.21917	5.15397	5.13646	5.16027	5.25013	5.12819	4.85368	5.33998	5.29993	5.14581	5.16735
C1orf141	0	0	0	0	0	0	0	0	0.0774093	0	0	0.0897845
IL23R	0	0	0.161845	0	0.103503	0.0845819	0	0	0.069587	0.0965307	0.0787375	0.157211
IL12RB2	3.12961	3.29023	2.88976	2.63787	2.92855	2.85674	3.07566	2.97836	2.93353	3.23728	3.07487	3.34699
SERBP1	8.4789	8.54165	8.52598	8.45124	8.54157	8.57551	8.54758	8.17704	8.61684	8.59153	8.5718	8.53801
GADD45A	6.62202	6.71307	6.8265	7.36034	7.38113	7.50448	6.81481	6.58495	6.89026	6.79522	6.90131	6.88881
GNG12	8.51961	8.56462	8.47652	8.31487	8.30156	8.28773	8.49353	7.6524	8.59789	8.61469	8.48132	8.46846
GNG12-AS1	2.99799	2.63462	2.55508	2.40508	2.60331	2.88965	2.66407	2.90408	2.79365	2.74879	2.57606	2.65801
DIRAS3	0.531523	0.653526	0.395757	0.223234	0.840725	0.146669	0.640276	0.149989	0.336554	0.547013	0.582134	0.493749
WLS	6.33861	6.31232	6.27783	6.2178	6.21784	6.19187	6.37334	6.36149	6.50986	6.35034	6.35454	6.31872
RPE65	0	0	0	0	0.312036	0.177186	0.18449	0.0934165	0.214649	0	0	0
DEPDC1	6.55402	6.476	6.41258	6.28776	6.33509	6.29183	6.40448	5.42138	6.45005	6.58083	6.54658	6.46851
DEPDC1-AS1	1.79792	1.80138	1.56846	1.22651	1.63746	1.27983	1.40071	1.29993	1.68736	1.98312	1.86923	1.60521
LRRC7	0.199136	0.192561	0.243098	0.322229	0.409849	0.214166	0.385422	0.317024	0.284857	0.271244	0.31937	0.106057
LRRC40	5.89769	5.92301	5.80693	5.69247	5.62203	5.75777	5.85804	5.01409	5.93656	5.90128	5.78818	5.88105
SRSF11	7.45037	7.45758	7.46418	7.44427	7.39613	7.58146	7.46986	6.85081	7.62418	7.56342	7.58902	7.51041
ANKRD13C	5.22072	5.38211	5.25944	5.36755	5.38037	5.41279	5.48613	5.02494	5.455	5.33168	5.23249	5.21858
HHLA3	1.37985	1.34823	1.62367	1.48834	2.26099	2.08362	1.58961	1.98385	1.93916	1.9332	1.17081	1.59374
CTH	2.0813	2.15073	1.97149	2.64975	1.98853	2.20616	1.70666	1.75907	1.63392	2.06481	2.28693	2.24862
PTGER3	0.0475455	0	0	0.070881	0.110139	0.0680561	0.0709619	0.0696358	0.0741078	0.0198785	0.163066	0.0436236
ZRANB2-AS1	4.37083	4.5315	4.54742	4.43607	4.73403	4.74874	4.50508	4.49184	4.74761	4.64944	4.65766	4.53613
ZRANB2	7.0635	7.17702	7.12149	7.05766	7.15388	7.2804	7.12628	6.33895	7.27023	7.30402	7.25826	7.17656
ZRANB2-AS2	0.584072	0	0.771676	1.32166	0.915325	0.310005	0.585691	0.796046	0.667701	1.16311	0.918953	1.24575
NEGR1	3.18012	3.29041	3.12026	2.92246	3.03813	2.78984	2.8429	2.30658	3.0317	3.71392	3.34472	3.50502
LRRIQ3	0.365257	0.397979	0.302533	0.128008	0.524583	0.775663	0.580616	0.165413	0.313581	0.690199	0.220772	0.69796
FPGT-TNNI3K	1.50662	1.5824	1.40498	1.5687	1.28344	1.51745	1.26891	1.46683	1.51985	1.75175	1.51621	1.49588
FPGT	3.61364	3.67468	3.59093	3.47147	3.37119	3.29189	3.55714	2.94786	3.70526	3.7282	3.51634	3.57928
TNNI3K	0.0550457	0.104392	0.150858	0	0	0.0786977	0.159693	0	0.126666	0	0.0732496	0.214559
ERICH3	0.0900726	0.128593	0.0643977	0.101139	0.0406836	0.0971484	0.165015	0.131043	0.155772	0.0566046	0	0.0315866
CRYZ	6.82509	6.64766	6.66078	6.64702	6.62993	6.59475	6.53939	5.94882	6.75998	6.74075	6.70847	6.78499
TYW3	6.62879	6.64051	6.64289	6.56643	6.45329	6.52346	6.56672	5.95314	6.57151	6.60681	6.56955	6.57941
LHX8	0.255588	0.247307	0.425823	0.285061	0.600512	0.18865	0.727924	0.716863	0.485587	0.311216	0.332916	0.414632
SLC44A5	1.64278	1.46219	1.61847	1.77556	1.8653	1.82513	1.96487	1.63954	1.86174	1.80728	1.78101	1.74372
ACADM	5.55798	5.55922	5.49745	5.53162	5.52606	5.61976	5.60549	5.10386	5.66575	5.58273	5.50844	5.51159
RABGGTB	8.65931	8.57994	8.53999	8.38975	8.39948	8.37652	8.40814	7.68257	8.47104	8.62688	8.61318	8.59436
MSH4	1.8385	1.61884	1.90238	1.66812	1.6009	1.6151	1.70555	1.66232	1.65674	2.03964	1.93634	1.63906
ASB17	0	0	0	0.326952	0	0	0	0	0	0.189232	0	0.20799
ST6GALNAC3	1.70493	1.77805	1.77612	1.67067	1.34939	1.8506	1.48423	1.25212	1.88932	1.66257	1.60041	1.76391
ST6GALNAC5	3.82572	3.76567	3.73769	3.86077	3.90684	3.71455	3.88871	3.92155	3.7763	4.06284	3.8631	3.95923
PIGK	5.89029	5.89979	5.7467	5.71386	5.64092	5.68621	5.86485	5.18782	5.8749	5.85071	5.80425	5.74664
AK5	1.64188	1.78006	1.74787	1.14428	1.25243	1.37109	1.59443	1.77265	1.62777	1.67847	1.64207	1.66754
ZZZ3	6.94415	6.91314	6.89896	6.82293	6.87536	6.90301	6.88552	6.56027	6.87772	7.00426	6.92984	6.93755
USP33	6.91153	6.81854	6.89333	6.89871	6.87302	6.89375	6.90058	6.31706	6.97782	6.9711	6.90269	6.90925
FAM73A	4.69389	4.64713	4.61415	4.72842	4.74527	4.7756	4.57707	4.09944	4.67978	4.76643	4.66311	4.60494
NEXN-AS1	2.12791	2.46016	2.17874	1.92814	2.10939	2.35374	2.79306	2.84785	2.57423	2.66595	2.68185	2.54752
NEXN	4.46722	4.62891	4.78134	4.517	4.63669	4.64482	5.1385	4.38509	5.09051	5.02493	5.0377	5.13369
FUBP1	7.71807	7.71495	7.66706	7.73091	7.71255	7.74163	7.65727	7.52939	7.58685	7.63454	7.63232	7.66431
DNAJB4	4.36656	4.33579	4.41128	4.35229	4.22939	4.39319	4.37098	3.71033	4.56401	4.51121	4.35379	4.36909
GIPC2	0.115694	0	0.235711	0	0	0.0843104	0.0879012	0	0	0	0.0784842	0.156719
MGC27382	0	0	0	0	0.244834	0	0	0	0	0	0.188368	0
PTGFR	3.11371	3.12694	3.07113	3.34808	3.16844	3.2126	3.46105	3.01471	3.69227	3.10487	3.0047	3.08304
IFI44L	0.822045	0.718833	0.832923	1.30151	1.59836	1.11358	0.799685	0.368051	1.01591	0.853731	0.861943	1.03941
IFI44	5.68572	5.62318	5.66479	5.76183	5.98722	5.73047	5.59827	4.99769	5.58511	5.53638	5.63719	5.58714
ELTD1	4.25972	4.29555	4.07385	3.7421	3.92312	3.97421	3.62942	2.84766	3.89839	4.05403	4.10274	3.88831
LPHN2	4.49814	4.36211	4.47498	4.42816	4.40867	4.35965	4.38311	4.16521	4.28864	4.47818	4.51159	4.47137
LOC101927560	0.0842165	0	0	0	0	0	0	0	0	0.103886	0	0.114512
TTLL7	4.64567	4.67841	4.699	4.89826	4.97456	5.0569	5.14872	5.0574	5.36801	4.75013	4.72265	4.69379
PRKACB	5.14028	5.01072	5.09079	5.21149	5.27862	5.37785	5.19151	4.46089	5.2536	5.19026	5.07801	5.02268
SAMD13	0.678716	0.59946	1.0289	0.679707	1.04729	0.899852	1.14099	0.7566	1.1762	1.31745	0.701006	0.544607
UOX	0.108805	0.203073	0	0.234586	0	0.293741	0	0.157818	0.127507	0.133949	0.143903	0
DNASE2B	0.126036	0	0	0	0	0	0	0	0.281392	0.154947	0	0
RPF1	7.28388	7.33844	7.29794	7.15699	7.1781	7.28724	7.34815	6.94711	7.19233	7.1849	7.2136	7.18866
GNG5	7.7932	7.87081	7.99478	7.98853	8.02398	8.09905	7.99557	7.56637	7.9521	7.67977	7.79608	7.77937
CTBS	3.21072	3.2335	3.06256	3.24096	3.31419	3.21728	3.11078	2.32922	3.21225	3.05199	3.37645	3.10448
C1orf180	0	0	0.0811572	0	0	0	0	0	0.132706	0	0	0
SSX2IP	4.81586	4.62269	4.67466	4.78182	4.69352	4.74902	4.68801	3.88316	4.79753	4.7281	4.67145	4.56095
LPAR3	6.21756	6.3488	6.23514	6.22219	6.28901	6.23435	6.23031	6.06654	6.14934	6.24605	6.17526	6.03269
MCOLN2	3.0794	2.73606	2.83367	3.15728	2.9865	2.95148	2.81623	2.76827	2.743	2.95665	2.82824	3.14635
MCOLN3	3.29352	3.26517	3.16464	2.98111	2.89911	3.17707	3.28852	2.51037	3.15391	2.9594	3.0544	2.95616
WDR63	0.799054	0.460188	0.471274	1.26586	1.33425	1.26515	0.768299	0.545789	0.716556	0.569262	0.273361	0.618454
SYDE2	3.50844	3.52526	3.38321	3.27368	3.31205	3.56137	3.48101	3.01233	3.4295	3.52423	3.47733	3.40919
C1orf52	5.07417	4.8313	4.96181	4.92443	4.77529	4.86264	4.63915	4.48336	4.80882	4.93219	4.90314	4.87765
BCL10	5.67003	5.62249	5.60196	5.74056	5.83742	5.87168	5.57409	5.34137	5.68513	5.66623	5.53318	5.53455
LOC646626	3.01185	3.2246	3.32072	3.46916	3.52313	3.65959	3.39907	3.73776	3.08457	3.02906	3.12463	2.83639
DDAH1	5.55296	5.65986	5.49978	5.20829	5.17601	5.3843	5.37993	4.99725	5.44452	5.85747	5.7638	5.75449
CYR61	7.52868	7.60238	7.59533	7.54165	7.61568	7.71521	7.49637	7.5724	7.68036	7.73835	7.75844	7.69706
ZNHIT6	5.14583	5.1817	5.19876	5.19734	5.10481	5.14714	5.03153	4.48972	5.20834	5.26167	5.19623	5.1222
COL24A1	0.0990351	0.228205	0.171041	0.111161	0.130453	0.23789	0.111289	0.143882	0.0879761	0	0.162155	0.101978
ODF2L	4.14447	4.17156	4.15432	4.17455	4.21831	4.19485	4.26953	3.28649	4.19349	4.03655	3.99213	4.02969
CLCA2	0.577753	0.417276	0.317699	0.606449	0.443746	0.545395	0.56517	0.329474	0.495879	0.588657	0.661754	0.601814
CLCA1	0	0	0	0	0	0	0	0.0780025	0.062689	0.0659294	0.0709545	0
CLCA3P	1.2467	1.47932	0.980281	1.3923	1.37003	1.25427	1.19616	1.04532	1.09349	1.29259	1.40863	1.43202
SH3GLB1	6.2647	6.27948	6.30764	6.39259	6.38024	6.41509	6.31377	5.84456	6.40895	6.37584	6.3162	6.34308
2019-09-15	8.08907	8.11858	8.11841	7.82959	7.76685	7.8903	7.98614	7.22925	8.05542	8.06845	8.05938	8.04853
HS2ST1	5.29137	5.20125	5.03247	5.22562	5.2033	5.21681	5.12636	4.51858	5.34993	5.41982	5.29551	5.20455
LINC01140	0.322278	0.568472	0.475274	0.420692	0.485463	0.482251	0.461162	0.529377	0.340032	0.284101	0.342755	0.533269
LMO4	4.43378	4.38728	4.29376	4.39881	4.27916	4.34819	4.37604	4.0189	4.51042	4.59116	4.44846	4.40206
LINC01364	1.29025	1.08124	0.49544	0.723876	0.329599	0.700438	1.06206	0.27895	0.889472	1.1742	1.23558	0.482627
PKN2-AS1	0.136303	0	0.303375	0.376101	0.233828	0.308085	0.200508	0.196906	0.108269	0.167464	0.0624428	0.240702
PKN2	6.1156	6.08139	6.12134	6.09517	6.15948	6.15735	5.84772	5.27223	6.00208	6.26064	6.18074	6.13339
GTF2B	6.70347	6.70519	6.73906	6.65104	6.7068	6.68964	6.70912	6.70989	6.60613	6.49479	6.64534	6.53761
CCBL2	4.81193	4.62814	4.69409	4.59853	4.80996	4.82727	4.89531	4.04014	4.80348	4.67219	4.76481	4.68178
RBMXL1	5.56582	5.55296	5.40582	5.4695	5.51858	5.54775	5.65276	5.28988	5.64843	5.60217	5.56635	5.4716
GBP3	5.67924	5.73909	5.74796	6.21854	6.05611	6.20839	5.96227	5.60072	5.87772	5.76751	5.48624	5.61586
GBP1	4.62356	4.53031	4.5975	5.07952	5.10608	5.07742	4.86101	4.83272	4.90718	4.46271	4.62068	4.55259
GBP2	2.83939	2.69115	2.66318	3.1721	3.21848	3.33251	3.37841	3.05534	3.27538	2.84613	2.52081	2.63685
GBP7	0.0344207	0	0	0.149077	0	0.0493597	0.101205	0	0.118301	0.0426329	0.133568	0
GBP4	0.183217	0.19554	0.310191	0.117429	0.341627	0.217454	0.154716	0.384425	0.208305	0.196633	0.105095	0.179969
GBP5	0.080723	0	0.0856484	0	0.0948542	0.0586353	0	0	0.0160725	0	0	0
LOC729930	0.0793486	0	0.214437	0.173042	0	0	0.226734	0	0	0	0	0.107946
GBP6	0	0	0	0.0755535	0	0	0	0	0	0.04212	0	0
GBP1P1	0.781234	1.02201	0.774119	1.40915	0.749781	0.900475	0.985781	0.858705	1.08614	0.621955	0.740664	0.973828
LRRC8B	3.01498	3.21631	3.00772	3.11483	2.97687	3.12444	3.15514	2.77148	3.23907	3.03143	3.00353	3.10859
FLJ27354	1.72628	0.966903	0.952182	1.08057	1.11839	1.75543	1.57802	2.21712	1.55814	1.39953	2.18014	1.8949
LRRC8C	3.12278	3.08753	2.98033	2.75153	2.67109	2.61891	2.79613	2.59194	2.91638	3.11616	2.96194	3.08326
LRRC8D	3.30581	3.29649	3.34658	3.49139	3.11477	3.22911	3.34109	3.17381	3.44762	3.37328	3.54492	3.43359
GEMIN8P4	1.04565	0.34915	0.68104	0.713466	0.171188	0.595841	0.890795	1.03357	0.323195	0.526704	0.250983	0.66451
ZNF326	3.31187	3.31618	3.19248	3.25139	3.24955	3.5572	2.99784	2.77469	3.26374	3.40291	3.32909	3.36847
BARHL2	0.112926	0	0	0.243086	0	0	0	0	0.132304	0.138977	0.149285	0
ZNF644	5.19621	5.12679	5.16343	5.20295	5.19709	5.24883	5.29743	4.55412	5.26022	5.31974	5.23322	5.27547
HFM1	0.0168764	0	0.115531	0.0745782	0.170398	0.0481323	0.145659	0	0.0779683	0.0619144	0.066641	0.17552
CDC7	3.92902	4.10529	3.62333	3.77386	3.73348	3.97563	3.89046	3.42871	3.9376	3.94471	4.07028	3.92169
TGFBR3	0.899294	1.03379	0.803422	0.995914	1.05969	0.853627	0.901417	0.787501	0.91124	0.797065	0.648915	0.619399
EPHX4	3.45766	3.24665	3.28617	3.37118	3.42861	3.30811	3.06815	2.99889	2.92388	3.06313	3.12197	3.2286
SETSIP	1.56617	2.05636	4.42404	4.29348	1.48663	4.12105	4.45127	1.05226	1.63158	4.52607	1.56633	4.16313
BTBD8	1.00903	0.573804	0.309357	1.0984	0.535524	0.165583	0.592574	0.169308	0.922815	0.505079	0.421102	1.0311
KIAA1107	0.545217	0.529116	0.625116	0.601843	0.446201	0.732956	0.508237	0.778583	0.784449	0.591765	0.660719	0.853178
C1orf146	0.232083	0	0.800739	0	0	0.587807	0.60915	0	0.693705	0.519455	0.766258	0
GLMN	3.49779	3.63993	3.32264	3.53732	3.49037	3.63799	3.59305	2.0447	3.52985	3.41232	3.59802	3.65105
RPAP2	3.59651	3.47542	3.43136	3.54047	3.48379	3.44656	3.45144	2.71596	3.32117	3.58143	3.46048	3.54021
GFI1	0.490115	0.209288	0.544631	0.125914	0.517053	0.60868	0.572428	0.441736	0.363307	0.538312	0.519463	0.737412
EVI5	3.38431	3.2796	3.33792	3.45978	3.47127	3.53382	3.46593	2.98897	3.55627	3.49678	3.57723	3.42428
RPL5	10.0908	10.0691	10.0479	10.0167	9.96762	10.0126	10.0259	9.6125	9.94996	9.96554	9.98279	9.99527
FAM69A	2.78147	2.86593	2.8435	2.85561	2.80545	2.9891	2.98223	2.51079	3.01983	2.95109	2.62713	2.80549
SNORA66	5.60208	6.05921	4.90173	5.75767	5.77978	4.91039	4.99173	5.16299	5.19652	5.27093	5.65743	5.56635
MTF2	4.68505	4.73898	4.59205	4.62093	4.68419	4.68582	4.47479	3.99963	4.58755	4.76685	4.6418	4.69071
TMED5	4.97519	5.04807	4.93303	4.96741	4.86963	5.00858	4.96844	3.84541	5.21795	5.1446	5.09404	5.04418
CCDC18	3.60263	3.55517	3.43389	3.50848	3.61879	3.52603	3.69073	2.83192	3.58785	3.56122	3.54973	3.39888
LOC100131564	1.4047	1.29283	1.2084	1.46437	1.19108	1.82451	1.54293	1.4364	1.71586	1.57283	1.3928	1.65316
DR1	6.16508	6.09814	6.09889	6.09698	6.15407	6.05674	6.00793	5.59524	6.28992	6.36493	6.25526	6.24077
FNBP1L	4.01654	3.92921	4.09135	4.20811	4.35699	4.39331	4.08846	3.69044	4.25839	4.14025	4.10941	4.10038
BCAR3	5.74768	5.75101	5.73996	5.89302	5.9027	5.86579	5.44822	5.5698	5.38751	5.76406	5.66989	5.80734
LOC100129046	3.69741	2.7762	3.15908	3.00174	3.3574	3.10768	2.82453	3.22886	2.83684	3.33296	3.1557	3.30269
DNTTIP2	6.60299	6.57282	6.69068	6.6126	6.58616	6.65907	6.62832	6.21086	6.61064	6.62565	6.60987	6.60065
GCLM	3.65331	3.86502	3.49726	3.21295	3.51767	3.60715	3.59713	3.06873	3.71987	3.77875	3.69237	3.758
ABCA4	0	0	0	0	0	0	0	0.0331236	0.02654	0.0279296	0.030089	0
ARHGAP29	4.95637	4.95856	4.93245	4.80321	4.83496	4.94879	5.04141	4.4589	5.11979	5.20496	5.16206	5.12428
ABCD3	5.44693	5.34883	5.30301	5.33293	5.3851	5.25018	5.38588	4.75758	5.41935	5.49932	5.31894	5.44064
F3	2.48813	2.7526	2.59892	2.26293	2.02895	2.38302	2.45316	2.61388	2.77581	2.88834	2.78839	2.92764
LINC01057	0.127407	0.0628649	0	0	0.40911	0	0	0	0	0	0.168158	0
SLC44A3	1.03952	0.981166	1.2021	1.22954	1.15212	0.788863	1.20924	0.962164	1.45026	1.13562	1.15651	1.00657
CNN3	8.67282	8.61233	8.62667	8.43375	8.45119	8.48383	9.10204	8.95889	9.11207	8.89998	8.79432	8.79683
LOC729970	1.70815	1.61301	1.43356	2.10652	1.75188	1.63891	2.00396	2.11956	1.8143	1.21726	1.65201	1.75808
ALG14	3.72589	3.69099	3.73171	3.51575	3.55491	3.67904	3.73675	3.65132	3.41471	3.74284	3.67411	3.4097
TMEM56	2.26878	2.22788	2.2827	2.2626	2.46006	2.28195	2.17033	1.48542	2.38985	2.39121	2.38193	2.09222
TMEM56-RWDD3	3.43557	3.70042	3.64159	3.79818	3.65805	3.50831	3.77441	3.36432	3.55022	3.69963	3.88808	3.66616
RWDD3	4.30389	4.36645	4.45501	4.48104	4.15414	4.2843	4.35289	3.74414	4.41583	4.30633	4.49534	4.35384
PTBP2	4.22449	4.25354	4.10241	4.03252	4.20235	4.14156	4.26973	3.57905	4.3229	4.47433	4.23309	4.30597
DPYD	4.86156	4.74038	4.65279	4.57378	4.53481	4.43237	4.70718	4.52316	4.69496	4.87495	4.8423	4.80273
DPYD-AS1	2.14077	2.82255	2.11952	1.75007	2.81813	2.13772	2.52055	1.89081	2.32767	2.97045	1.92904	1.81651
DPYD-AS2	1.18129	1.78507	1.79509	1.65203	0	1.09882	0.562691	1.11709	1.3191	1.12478	0.710539	1.45519
MIR137HG	0.0676184	0.245099	0.183966	0.14818	0.117971	0.186933	0	0.0987126	0.154739	0	0.17443	0.178735
MIR2682	0	0	0	0	0	0	4.27624	0	3.86988	3.9461	4.03956	4.0982
LOC729987	1.33495	1.39009	1.27127	1.1267	1.31715	0.68301	1.27633	0.889372	1.24045	1.6262	1.26678	0.899862
SNX7	4.67308	4.63228	4.69351	4.85889	4.57634	4.39638	4.8213	4.44739	5.02027	4.68424	4.71612	4.73102
LPPR5	0	0.153232	0.0581797	0.258689	0.207514	0.0591635	0.177714	0	0.0485991	0.0511239	0.0550422	0.110787
LPPR4	0.352958	0.486562	0.408526	0.209412	0.219176	0.340719	0.819391	0.529248	0.795605	0.229167	0.0866056	0.32649
PALMD	0	0	0	0	0.112981	0	0	0	0.0760404	0	0	0
FRRS1	3.0489	2.91673	2.72771	3.06279	2.7476	2.94003	3.07585	2.63372	3.25273	2.81251	2.89465	2.73028
AGL	3.13779	3.02409	2.83861	3.13746	3.15539	3.11658	3.07726	2.732	3.14298	3.10205	2.80022	2.84773
SLC35A3	3.79969	3.64575	3.61904	3.60193	3.38564	3.40852	3.46464	2.52842	3.7323	3.78396	3.63583	3.73387
HIAT1	5.67955	5.68139	5.72115	5.5283	5.49695	5.53026	5.76204	5.33911	5.75122	5.686	5.52745	5.48489
SASS6	4.31199	4.32239	4.23749	4.10994	4.28951	4.4235	4.27667	3.28532	4.27829	4.29797	4.24518	4.08455
TRMT13	4.56311	4.58462	4.65806	4.63423	4.52094	4.61672	4.56753	3.72083	4.67025	4.63262	4.5918	4.59734
LRRC39	2.50585	2.61093	2.79365	2.61724	2.69308	2.66119	2.62975	1.29512	2.88605	2.71881	2.61172	2.89361
DBT	2.94598	2.90889	2.87391	2.87093	2.9639	2.92469	2.83736	2.59522	2.88459	3.00463	2.94896	2.9627
RTCA-AS1	1.50488	0.976193	1.12694	1.32547	1.47498	0.973115	1.32705	0.578266	0.479322	1.16662	1.35933	1.38241
RTCA	4.98977	4.90029	4.80123	5.01273	4.99833	4.75382	4.88483	4.82086	4.96804	4.93709	4.8787	4.89091
CDC14A	1.5736	1.67668	1.31718	1.5305	1.35848	1.59125	1.50724	1.22139	1.2897	1.59847	1.4621	1.37539
GPR88	0.047935	0	0	0	0.0840536	0	0	0	0	0.116275	0.0638401	0
EXTL2	5.07741	4.94636	5.05956	5.03562	5.08518	4.98196	5.01658	4.30132	5.21067	5.15783	5.09294	5.18518
SLC30A7	4.56131	4.5996	4.57708	4.53813	4.63556	4.60201	4.53584	4.0213	4.68053	4.6412	4.45659	4.51182
DPH5	4.44467	4.56154	4.4184	4.4001	4.43119	4.51627	4.40203	4.12193	4.35069	4.5493	4.42084	4.50385
LOC102606465	1.51304	1.28157	1.1259	0.876419	1.21214	0.952559	0.763467	1.5436	0.98853	0.852763	1.69344	1.60325
LOC101928370	0.385531	0	0.658856	0.298837	0.626587	0.913049	0.206235	0.810161	0.784646	0.816319	0.968668	0.64272
S1PR1	4.11918	4.22469	3.99669	3.71832	3.73524	3.65652	3.6147	3.7255	3.59613	4.42543	4.40452	4.43307
COL11A1	0.043991	0.042462	0.0619516	0.143659	0.0391261	0.0934983	0.0332222	0.0325929	0.126084	0.0544491	0	0.0303737
LOC101928436	0	0.59768	0	0	0.959185	0	0.485818	0.258426	0.393485	0	0	0
RNPC3	3.98238	4.03742	3.93154	4.03204	3.58113	4.00755	3.99544	3.49704	4.06183	4.01551	3.88891	3.87732
AMY2B	2.50216	2.21356	2.29417	2.12089	2.09835	2.07691	2.27492	1.43815	2.11606	2.33157	1.97064	2.49996
ACTG1P4	0.240133	0.860249	0.227859	0.561958	0.514768	0.231471	0.3477	0.341718	0.513276	0.535941	0.489734	0.734375
AMY2A	0.813541	0.707314	0.415002	0.63868	0.422111	0.470987	0.687723	0.379729	0.344336	0.830059	0.31083	0.626147
AMY1A	0.246442	0.246497	0.237179	0.248106	0.117108	0.184558	0.204378	0.198602	0.088952	0.266363	0.0978131	0.202942
AMY1C	0.266515	0.266575	0.256562	0.268301	0.127109	0.199932	0.221282	0.215062	0.0966281	0.287902	0.106226	0.219735
AMY1B	0.269478	0.269538	0.259425	0.271282	0.128591	0.202206	0.223781	0.217495	0.0977668	0.29108	0.107474	0.222217
LOC100129138	0.0720931	0	0.284329	0	0.447751	0.102793	0	0.294943	0	0.252067	0	0
PRMT6	4.67853	4.68295	4.54231	4.81937	4.70565	4.66422	4.81261	4.54655	4.74258	4.71125	4.70453	4.76018
NTNG1	1.98639	2.19298	1.94949	1.9854	2.35748	1.87542	2.33703	2.21005	2.32522	2.57924	2.28605	2.39408
VAV3	0.912583	0.941345	1.2747	1.32506	1.23586	1.16203	0.86822	0.798403	0.936956	0.894641	0.65528	0.608271
SLC25A24	6.12758	6.14229	6.07943	6.11279	6.07634	6.07542	6.14472	5.57274	6.16213	6.09894	6.163	6.03133
NBPF4	1.35637	1.27767	1.30604	1.22818	1.36842	1.67103	1.34171	1.3171	1.43266	1.12558	1.29538	1.53973
NBPF6	1.79096	1.61305	1.20855	1.76325	1.84749	2.00499	1.66233	1.52804	1.39463	1.61481	1.5777	1.59986
FAM102B	3.67349	3.74322	3.70287	3.46937	3.61927	3.54421	3.58917	3.06437	3.7513	3.81748	3.81217	3.73822
HENMT1	0	0	0	0	0	0	0.12185	0	0	0	0.108923	0
PRPF38B	4.73963	4.54345	4.75248	4.77017	4.81311	4.85657	4.56075	4.41795	4.70157	4.833	4.79365	4.63496
FNDC7	0.0543705	0.103133	0	0.230397	0.184467	0.22168	0.23067	0.0795405	0.0639316	0.0672347	0.141257	0.144782
STXBP3	4.65655	4.63363	4.50167	4.59977	4.5605	4.61224	4.65557	3.91674	4.80796	4.70872	4.71919	4.58192
AKNAD1	0.325143	0.503931	0.495091	0.650642	0.329418	0.653189	0.465082	0.457416	0.376554	0.393974	0.133201	0.261255
GPSM2	4.96676	5.00499	4.91749	4.87331	5.00802	5.04262	4.9748	4.86795	5.03276	4.99591	4.91262	4.83218
CLCC1	4.35101	4.26758	4.25786	4.19043	4.30475	4.42972	4.32455	4.09804	4.39328	4.40154	4.34006	4.28261
WDR47	3.71765	3.64344	3.58126	3.85124	3.65762	3.68357	3.53693	3.33741	3.67098	3.55727	3.48392	3.50407
TAF13	6.58161	6.46449	6.4987	6.68563	6.69057	6.83985	6.52985	5.91568	6.64538	6.75115	6.6951	6.63141
TMEM167B	3.95015	4.03522	4.0761	4.00772	4.05448	3.93401	3.96842	3.49266	4.06082	4.11315	3.78171	3.85804
SCARNA2	9.20449	8.99746	8.94467	9.05419	8.92238	8.64399	8.99442	9.16214	9.08232	9.20703	9.12219	9.02498
C1orf194	0.926218	1.25688	1.01483	1.94117	1.18813	1.9463	1.66358	0.339877	1.64305	1.47951	1.66408	0.800871
KIAA1324	0.68228	0.492608	0.524479	1.01041	0.82711	0.935291	0.996046	0.704425	0.884539	0.640624	0.451282	0.624007
SARS	6.07919	6.04781	6.14799	6.09245	6.09757	6.10142	6.03995	6.16266	5.99813	5.96966	5.95076	5.96653
CELSR2	1.71196	1.84177	2.06322	1.79898	2.04717	2.07674	1.78996	2.11343	1.93616	1.91067	1.99112	2.02443
PSRC1	4.63422	4.68719	4.72266	4.6008	4.63648	4.54925	4.80614	4.83576	4.73944	4.69845	4.74048	4.8248
MYBPHL	0	0	0.172008	0	0.212447	0	0.488933	0.33767	0.396377	0	0	0.167085
SORT1	5.09394	4.96972	4.96088	5.04669	5.04733	5.08717	5.13467	5.0146	5.30265	5.03041	4.84568	4.85294
PSMA5	5.5675	5.40717	5.42445	5.46717	5.24617	5.31134	5.37172	5.19443	5.34684	5.33742	5.37609	5.3493
SYPL2	0.168134	0.376417	0.121123	0.273798	0.219857	0.341732	0.301585	0.241748	0.409382	0.343346	0.220991	0.327469
ATXN7L2	2.56843	3.1817	2.9592	2.8432	2.93246	3.13013	2.64324	3.13631	2.90003	2.78203	2.50324	2.89436
CYB561D1	2.85347	2.47369	2.77865	2.70584	2.76314	2.88454	2.80484	2.98214	2.85465	2.57798	2.66203	2.61565
AMIGO1	2.13884	1.64511	1.86782	2.22487	2.61073	1.6519	2.06161	1.9898	1.9578	2.0345	2.05174	1.93857
GPR61	0.0590064	0	0.0829237	0.129761	0.103172	0	0.0879012	0	0	0	0	0
GNAI3	6.30066	6.22645	6.11358	6.15526	6.13992	6.15308	6.21983	5.62843	6.28646	6.3716	6.35397	6.2008
GNAT2	4.33182	4.65942	4.19506	4.29509	4.42087	4.49164	4.47433	4.51581	4.40889	4.21097	4.41488	4.37536
AMPD2	4.06767	4.07233	4.13643	4.23908	4.26569	4.20983	4.04343	4.35006	4.10611	4.18105	4.14452	4.16637
GSTM4	1.41533	1.4703	1.3638	1.68753	1.45453	1.63403	1.78564	0.872559	1.33654	1.38191	1.56287	1.31608
GSTM2	2.34916	1.89726	2.05295	1.76754	1.47047	1.54702	2.12892	2.34934	2.09564	1.65412	2.12309	1.85051
GSTM1	1.25511	0.995961	1.20091	0.77253	0.750642	0.842027	1.29757	1.40557	1.02878	0.778616	1.35429	0.68861
GSTM5	0	0	0	0	0	0	0.301847	0.0533266	0.0643386	0	0.0628403	0
GSTM3	0.117287	0.149184	0	0	0.137849	0	0.173056	0.0588924	0.0472697	0.144315	0.155004	0.15885
CSF1	2.89644	2.82877	3.20652	3.41789	3.45115	3.60057	3.15179	3.42726	3.16914	2.65737	2.99791	2.73959
AHCYL1	5.19253	5.234	5.2239	5.26432	5.08268	5.32389	5.19514	5.04834	5.35495	5.21746	5.21191	5.08319
STRIP1	4.55333	4.40937	4.46032	4.3815	4.39362	4.56643	4.37617	4.49728	4.48599	4.56736	4.47074	4.49455
ALX3	2.51135	2.68059	2.69905	2.54445	2.46991	2.46405	2.69189	2.49194	2.66706	2.43432	2.7999	2.73711
SLC6A17	2.15242	2.28206	2.25813	2.39793	2.44706	2.55813	2.4468	2.61797	2.57002	2.49544	2.34576	2.31958
KCNC4-AS1	0.287428	0.511362	0	0.320131	0.257871	0.212713	0.221434	0	0	0.349131	0.373139	0.683365
KCNC4	1.81413	1.85999	1.93479	1.72452	1.75446	2.0218	1.62789	1.76497	1.57499	1.92614	1.66748	1.98337
LOC440600	0.583414	0.523169	0.32979	0.689585	0.402522	0.334853	0.628022	0.416121	0.214569	0.644126	0.447897	0.247077
RBM15	5.34364	5.27056	5.20125	5.14846	5.26049	5.28107	5.31935	5.33049	5.19037	5.21742	5.37011	5.3554
SLC16A4	3.74875	3.50157	3.62948	3.60399	3.85426	3.83221	3.87682	3.29567	3.95619	3.70889	3.53244	3.70864
LAMTOR5	6.55179	6.52611	6.58725	6.38968	6.41183	6.61434	6.62388	5.69084	6.5734	6.39554	6.54103	6.51047
LAMTOR5-AS1	0.608442	0.590889	0	0	0.551466	0.812045	0.480095	0.471883	0	0	0	0
CD53	0	0	0.396436	0	0.178981	0.280293	0	0	0	0	0.136989	0
LRIF1	4.7495	4.79965	4.69488	4.77508	4.74266	4.90577	4.76426	4.32439	4.85312	4.87432	4.81047	4.86813
DRAM2	4.39562	4.56795	4.48967	4.40793	4.53295	4.48383	4.48273	4.06862	4.3431	4.32564	4.22046	4.44734
CEPT1	4.69935	4.66633	4.71285	4.3809	4.60028	4.68019	4.69818	4.33481	4.74904	4.70037	4.75144	4.66237
DENND2D	0.412047	0.32784	0.409173	0.674623	0.496626	0.562223	0.431046	0.792292	0.348241	0.496343	0.614711	0.398373
CHI3L2	0.293576	0	0	0	0	0.148513	0.421815	0.28927	0.122656	0.458094	0.138457	0.141923
PIFO	0	0	0.0999341	0	0	0.101593	0	0	0	0.0879611	0	0
PGCP1	0	0.517531	0.708215	0	0	0	0.418545	0	0.337596	0	0	0
OVGP1	1.25084	1.08839	0.983809	1.28425	1.82551	1.6161	1.23734	1.22122	1.13062	1.25356	0.774558	1.0151
WDR77	5.89274	5.90728	5.88099	5.74789	5.83885	5.90346	5.81864	5.80426	5.85658	6.0017	5.97727	6.01707
ATP5F1	7.40918	7.20849	7.34708	7.31505	7.22919	7.20971	7.29357	7.05347	7.39926	7.30377	7.32686	7.26803
C1orf162	0.354087	1.22769	0.670222	0.393368	0.318384	0	0	0.692136	0.577355	0.757771	0	0.466991
LINC01160	0.109458	0	0.0522236	0.0822003	0.18898	0.0531	0.0421609	0.0941896	0.0655592	0.0458719	0.0301367	0
RAP1A	3.44534	3.4141	3.47878	3.32614	3.49594	3.65835	3.42332	2.96249	3.7054	3.60815	3.56081	3.43461
FAM212B	1.07261	0.993439	0.938468	1.48597	1.39031	1.44762	1.21203	1.43963	1.10069	1.14083	1.03173	1.07492
FAM212B-AS1	0.153077	0.147948	0.397542	0.171419	0.261549	0.403496	0.507031	0.498755	0.338121	0.0969628	0.608471	0
DDX20	5.04169	4.91973	5.04579	4.83325	4.97945	5.08818	4.97506	4.70834	4.9547	5.13778	5.07007	4.96107
KCND3	0.121256	0.225498	0	0	0	0	0.0921697	0	0.142012	0	0	0.0844047
CTTNBP2NL	4.19752	4.09691	4.22884	4.30282	4.29956	4.49215	4.34063	4.01948	4.2315	4.47938	4.42117	4.35976
WNT2B	0.751607	0.86124	0.592148	0.526419	0.855472	0.989541	0.753478	0.566064	0.853272	0.719879	0.870569	0.701673
ST7L	2.42946	2.32683	2.43976	2.40663	2.64096	2.66078	2.62856	2.18531	2.42929	2.50584	2.4101	2.65851
CAPZA1	7.72804	7.67078	7.74104	7.6098	7.71354	7.67555	7.70154	7.10201	7.74557	7.79639	7.69736	7.68084
MOV10	3.89793	3.75158	4.00503	4.05466	4.05772	3.95383	3.99782	4.25428	4.06761	3.98214	3.94825	3.86152
RHOC	7.04523	7.02775	7.21247	7.38447	7.34299	7.31401	7.3875	7.51498	7.28436	7.03281	6.9621	6.9688
PPM1J	0.508482	0.18382	0.764358	0.212564	0.807596	0.592209	0	0.391536	0.115136	0.765344	0.646915	0.255272
FAM19A3	0.632352	0.510528	0	0.581039	0.83296	0.397383	0.870152	0.721915	0.474353	0.495587	0.668294	0.381122
LINC01356	0.0467936	0	0	0	0	0.15211	0	0	0	0.167152	0.0623212	0.0639224
SLC16A1	6.0969	6.11247	6.10185	6.1728	6.1098	6.12361	6.09221	5.76478	6.07071	6.25032	6.18776	6.19119
AKR7A2P1	2.17905	1.73518	1.57233	1.17362	1.72604	1.30577	1.9762	1.54515	1.76963	2.22971	1.85236	1.72107
SLC16A1-AS1	2.82205	2.50746	2.48259	2.15933	2.69204	2.90609	2.32779	2.61755	2.94199	2.68473	2.88666	2.89771
LOC100996251	0.659011	1.01727	0.864348	0.724741	0.824642	0.980924	1.29405	0.997772	0.976497	0.970062	0.601136	0.947351
LRIG2	3.62012	3.5417	3.42665	3.46152	3.56423	3.69271	3.53833	3.56073	3.48665	3.64465	3.56209	3.52306
MAGI3	2.83407	2.95924	2.90128	2.88888	3.03588	2.94447	2.83314	2.88478	3.06119	2.95665	2.93547	2.83673
PHTF1	4.42396	4.36	4.34832	4.56442	4.53705	4.44955	4.53266	4.08373	4.45587	4.45487	4.47939	4.3873
RSBN1	3.15614	2.99881	3.12384	3.06045	3.10214	3.16213	3.12433	2.30859	3.06615	2.97301	2.91509	2.85935
PTPN22	2.50541	2.44661	2.40972	2.45378	2.67928	2.20253	2.86158	2.41971	2.70471	2.3616	2.41523	2.32403
AP4B1-AS1	2.80374	2.92163	2.38928	2.29869	2.27175	2.58819	2.51369	2.49047	2.58634	2.76318	2.72005	2.40649
BCL2L15	0.128717	0	0.17919	0.275465	0.114846	0.138683	0.144465	0.141825	0.186032	0.120278	0.0443877	0
AP4B1	3.62855	3.69011	3.59058	3.48017	3.47161	3.54971	3.53226	3.53677	3.60412	3.43079	3.4671	3.64961
DCLRE1B	3.6926	3.89319	3.89218	3.80684	3.83257	3.60334	3.90772	3.91245	3.71667	3.94463	3.89042	3.63181
HIPK1-AS1	0.790513	0.587685	0.915589	0.555782	0.245008	0.609675	0.556402	0.547469	0.577155	0.473465	0.573931	0.653541
HIPK1	4.2762	4.29967	4.22788	4.07583	4.23865	4.22448	4.23861	4.23686	4.28217	4.36929	4.30035	4.28437
OLFML3	1.23589	0.817792	1.0843	0.919189	1.07244	1.09733	1.89502	2.00005	1.41437	1.26473	0.931627	0.625951
TRIM33	4.18101	4.27784	4.12806	4.16131	4.41378	4.39459	4.18861	3.78347	4.09888	4.25179	4.27856	4.21723
BCAS2	6.11171	6.0897	6.08719	6.2126	6.01341	6.16979	6.1293	5.5868	6.15293	6.2443	6.13305	6.11961
DENND2C	0.388545	0.43068	0.285696	0.301303	0.449848	0.290165	0.346305	0.424513	0.27824	0.253345	0.464075	0.319369
NRAS	6.31103	6.19467	6.15593	6.2422	6.20759	6.26393	5.89683	5.16495	5.98638	6.39958	6.26098	6.17709
CSDE1	8.58433	8.58144	8.4918	8.41992	8.41892	8.4565	8.54951	8.28616	8.54624	8.61089	8.53293	8.54545
SIKE1	4.63767	4.58315	4.46954	4.65571	4.64549	4.58996	4.53485	3.82164	4.67244	4.79731	4.68591	4.74663
TSPAN2	0.369877	0.358327	0.271512	0.49749	0.33282	0.211611	0.150484	0.0757565	0.472885	0.125326	0.257839	0.202402
NGF	0.564627	0.759756	0.747441	0.344707	0.711789	1.14278	0.926841	0.613629	1.50392	1.22554	1.28861	1.31089
VANGL1	4.17806	4.08253	4.20859	4.2529	4.28654	4.29034	4.17557	4.16799	4.24647	4.21562	4.29933	4.225
CASQ2	0	0	0	0	0	0.0881782	0	0	0.141648	0.148765	0	0
NHLH2	0.526857	0.422445	0.321767	0.921655	0.630309	0.465964	0.675339	0.0909248	0.272631	0.285708	0.437411	0.240902
SLC22A15	3.07158	3.0386	3.02041	2.69868	2.96659	2.90532	3.0064	2.48863	3.04584	3.05412	2.98564	3.0481
MAB21L3	0.747015	0.576001	0.549307	0.408837	0.186582	0.656374	0.629214	0.342673	0.228302	0.491776	0.474302	0.592449
ATP1A1	8.11664	8.11141	8.18066	8.18174	8.23425	8.33802	8.01565	8.03777	8.07406	8.15239	8.10188	8.06525
ATP1A1-AS1	5.09526	4.95934	5.15262	5.2745	5.32546	5.45051	5.1923	5.02541	5.0608	5.10523	5.03024	4.96338
CD58	5.46066	5.47085	5.48149	5.38647	5.5961	5.70614	5.39573	4.22629	5.45891	5.29258	5.16126	5.14353
IGSF3	4.36449	4.418	4.3901	4.49892	4.49107	4.50632	4.46506	4.45723	4.39802	4.30647	4.20106	4.22751
PTGFRN	4.94625	5.03165	5.10291	5.36684	5.39956	5.40993	5.34167	5.37826	5.45535	5.04432	5.11662	5.07333
CD101	0.444784	0.762778	0.639937	0.736436	1.03513	0.691724	0.879544	1.08022	1.08624	0.362275	0.730716	0.893143
LOC101929099	0.339446	0.173717	0	0.200992	0.305109	0.363758	0.676983	0.574676	0.701206	0.497592	0.530089	0.125831
TTF2	4.31413	4.29582	4.38729	4.2566	4.22234	4.27357	4.36037	4.44551	4.38094	4.25261	4.31209	4.31695
TRIM45	1.89167	1.8414	1.84469	2.13313	1.87487	2.32243	1.98136	2.01313	2.15955	2.08591	2.02204	1.8129
VTCN1	0.110844	0	0	0	0	0.0807402	0	0.082608	0.0664108	0	0.146587	0
MAN1A2	5.05618	5.10927	5.10402	5.17552	5.20059	5.11647	5.17141	4.78943	5.15686	5.09918	5.01854	4.99447
FAM46C	1.00825	0.800422	1.12127	1.24378	1.26365	1.2453	1.24478	0.828861	1.00177	1.03946	1.04028	0.98046
GDAP2	4.12649	4.24526	4.17896	3.97329	4.04897	4.1947	4.18343	3.74162	4.11704	4.27548	4.16303	4.12704
WDR3	6.54636	6.58776	6.5419	6.6291	6.62974	6.60606	6.54392	6.3759	6.55848	6.67649	6.59899	6.53722
SPAG17	0.676992	0.523227	0.611169	0.696224	0.65516	0.619762	0.256797	0.309016	0.599852	0.54834	0.562524	0.596059
TBX15	0	0	0.0668861	0	0.083332	0	0.0709237	0	0.0558986	0	0	0
WARS2	4.01535	3.96312	3.76609	3.59174	3.80634	3.9031	3.96681	3.88175	3.62381	3.88104	3.86609	3.90091
HSD3BP4	0.353571	0.480789	0.367916	0.273461	0.578389	0.495603	0.285579	0.134345	0.339436	0.308261	0.339914	0.347822
LINC00622	2.16058	1.97961	2.0479	2.25789	2.37823	2.2775	1.44466	1.67591	1.6181	1.88764	1.80842	2.06948
ZNF697	4.74399	4.69906	4.76408	4.85273	4.89838	4.98217	4.47443	4.32701	4.59156	4.98956	4.8072	4.78364
PHGDH	7.11286	7.04842	7.10355	6.95381	6.98696	6.91223	6.81808	7.07055	6.82426	6.97694	7.02421	6.95435
HMGCS2	0	0	0.0950298	0.148358	0	0	0	0	0	0	0.0899602	0.178948
NBPF7	0.175539	0.316493	0.113813	0.187819	0.288919	0.214711	0.202338	0.33061	0.427808	0.107752	0.211812	0.102182
NOTCH2	6.06329	6.06966	6.15295	6.23324	6.33084	6.38372	6.35542	6.38237	6.37403	6.2188	6.25765	6.17593
FAM72B	3.61048	3.69335	3.62738	3.5008	3.60519	3.60302	3.47314	3.24742	3.72864	3.56062	3.7041	3.75649
HIST2H2BA	7.55643	7.7253	7.57112	7.35332	7.46389	7.42437	7.64201	8.04933	7.29751	7.65567	7.45074	7.43242
FCGR1B	0	0.0372021	0	0	0	0	0.0290959	0	0.0344975	0	0.0390962	0
SRGAP2-AS1	1.01771	1.14036	0.868885	0.916818	0.933092	1.04833	0.873853	1.0898	1.01976	1.12861	1.01988	0.78734
SRGAP2D	5.1418	5.08237	5.2193	5.02145	5.08797	5.22871	5.11319	5.03146	5.14243	5.17329	5.16675	5.23464
EMBP1	2.26237	2.2779	2.45035	2.43428	2.18366	2.43395	2.49522	2.25622	2.5374	2.4805	2.23391	2.08839
ANKRD20A12P	1.60718	1.36189	1.7591	1.72058	1.58609	1.78352	1.81559	1.04844	1.78118	1.88784	1.73726	1.61573
LOC102723769	2.19682	2.46596	1.63469	2.0532	2.10428	2.36326	2.60642	2.17409	2.50851	2.46825	2.0977	2.19537
MIR6077	0	0	1.8072	0	2.04309	0	0	0	2.84924	2.42211	0	3.04388
LOC100132057	1.76855	1.90654	1.22158	1.6394	1.61956	1.97319	1.81782	1.70202	1.59173	1.50021	1.3348	1.3405
LINC01138	2.59972	2.43269	2.58023	2.51414	2.63206	2.70598	2.72049	2.81977	2.55792	2.65397	2.44635	2.61094
PPIAL4G	0.524149	0.45536	0.734417	0.0952084	0.572263	0.412523	0.487533	0.503606	0.761367	0.612088	0.863936	1.05759
FAM72D	3.68258	3.88269	3.88342	3.56453	3.6134	3.75491	3.75181	3.37191	3.76388	3.78477	3.69057	3.6663
FAM72C	3.76673	3.92376	3.90924	3.69187	3.77084	3.89024	3.74372	3.44172	3.85761	3.87425	3.87069	3.8278
NBPF20	2.61166	2.54088	2.50696	2.5208	2.56695	2.72394	2.56004	2.56508	2.55652	2.46181	2.60903	2.71902
LINC00623	1.42962	1.29943	1.26074	1.50111	1.40845	1.77408	1.45425	1.40168	1.49409	1.32325	1.50577	1.37773
LINC00869	1.50887	1.36167	1.37573	1.6929	1.65714	1.92092	1.52858	1.52526	1.62678	1.55687	1.57825	1.49882
PPIAL4B	0.168008	0.212315	0.038642	0.0951579	0.128418	0.195766	0.0409998	0.117445	0.181179	0.226898	0.300473	0.326826
PPIAL4C	0.168008	0.212315	0.038642	0.0951579	0.128418	0.195766	0.0409998	0.117445	0.181179	0.226898	0.300473	0.326826
PFN1P2	3.13328	3.35952	3.10822	3.11648	3.20407	3.36911	3.15194	2.64664	3.28484	3.49425	3.11906	3.21796
NBPF9	5.03421	5.0878	4.99144	4.89186	4.93938	5.02998	4.93423	4.99463	4.92756	5.11957	5.1741	5.06465
NBPF8	5.22955	5.31972	5.07096	4.95387	5.2225	5.11385	5.2624	5.08117	5.03545	5.23525	5.22373	5.2643
LOC653513	3.3364	3.67457	3.5527	3.78701	3.61131	3.6214	3.6367	4.02164	3.9273	3.53573	3.85136	3.62702
PDE4DIP	3.55435	3.51473	3.49986	3.7671	3.61585	3.85331	3.7137	3.80664	3.80254	3.69542	3.63365	3.68401
SEC22B	6.35357	6.45386	6.37404	6.40566	6.36838	6.3761	6.3246	6.25119	6.31726	6.43759	6.42098	6.37358
NOTCH2NL	5.33032	5.33369	5.1182	5.14139	5.22019	5.38504	5.13799	4.78375	5.17082	5.41149	5.37358	5.35247
NBPF25P	4.66668	4.70473	4.53858	4.55606	4.56577	4.75854	4.6129	4.53711	4.57115	4.71218	4.74598	4.67775
NBPF10	3.86973	3.92934	3.79044	3.78342	3.87463	4.02588	3.95011	3.98507	3.75311	3.84245	3.99281	4.00819
TXNIP	4.4939	4.51412	4.24987	5.84873	5.79125	5.77764	4.63349	4.40496	4.44577	4.61337	4.54023	4.62808
POLR3GL	3.64675	3.71685	3.67759	3.72971	4.08026	3.81484	4.19728	3.87772	3.94008	3.75037	4.013	3.47482
ANKRD34A	1.49197	1.69976	1.63698	1.46015	1.93229	1.71657	1.38264	1.49335	1.44285	1.60914	1.62333	1.56435
LIX1L	5.22694	5.22567	5.20241	5.27856	5.37541	5.4684	5.12109	4.85728	5.24661	4.98448	5.03142	5.02117
RBM8A	6.30896	6.32199	6.31318	6.25853	6.20543	6.36352	6.23065	6.17806	6.18644	6.21645	6.23781	6.25927
GNRHR2	4.30181	4.07481	4.25808	4.3875	4.40564	4.3678	4.15177	4.17617	4.2841	4.24356	4.28126	4.22422
PEX11B	4.26348	4.24736	4.27194	4.16234	4.25155	4.37655	4.24546	4.19039	4.32435	4.27691	4.17364	4.27108
ITGA10	1.00653	0.643818	1.14244	1.17876	1.13396	1.36961	0.984436	1.06499	0.870966	0.961317	0.926718	0.921232
ANKRD35	0.0971794	0	0	0	0	0	0	0	0	0.0611232	0	0
PIAS3	4.51269	4.48859	4.6391	4.56013	4.73202	4.87027	4.76507	4.79519	4.6701	4.46042	4.61303	4.56979
NUDT17	2.89181	3.09144	2.99785	3.36523	2.45401	3.21158	2.85062	3.16241	2.58607	2.61519	2.98351	2.66851
POLR3C	5.91023	5.8825	5.96894	5.84875	5.85368	5.92138	5.89285	5.99001	5.93708	5.96814	5.99659	6.03342
RNF115	5.32475	5.23396	5.28568	5.10927	5.26796	5.14782	5.32929	5.37406	5.37065	5.2795	5.3952	5.31927
CD160	1.87548	1.7791	2.12511	2.003	1.80793	1.87648	1.87889	1.7215	1.82231	2.25573	1.52926	1.9073
PDZK1	0.909505	1.37583	1.56212	1.35199	1.09172	1.42	1.64388	1.32892	1.42025	1.28283	1.32797	1.44164
GPR89A	4.43114	4.43835	4.24969	4.3666	4.51535	4.39626	4.41011	4.26671	4.36271	4.42865	4.36491	4.45736
PDZK1P2	0.812739	0.910291	1.17164	1.0769	0.816246	1.08634	1.07784	1.01127	1.12263	1.06905	0.923812	1.07623
NBPF11	3.68041	3.7501	3.62014	3.85114	3.77713	3.69125	3.6809	3.55126	3.61244	3.56173	3.6941	3.69589
NBPF12	3.36451	3.36887	3.27084	3.27975	3.39914	3.42186	3.3729	3.31265	3.39305	3.38252	3.30817	3.40162
LOC728989	0.956679	0.496884	0.552849	0.608682	0.696173	0.76534	0.232952	0.485769	0.694226	0.590833	0.391533	0.616169
NBPF13P	0.119917	0.298604	0.0436336	0.370745	0	0	0.0462945	0.138443	0	0.0383095	0.367491	0.237132
PRKAB2	4.42576	4.35278	4.4537	4.58447	4.57961	4.7358	4.71792	4.32158	4.77239	4.54118	4.37403	4.49687
PDIA3P1	5.06969	5.3973	5.20714	5.34067	5.1815	5.24046	5.28993	5.05239	5.39652	5.19092	5.6532	5.07655
FMO5	0.33194	0.58416	0.274405	0.584854	0.336294	0.66543	0.353967	0.408458	0.477595	0.298119	0.319004	0.383773
CHD1L	5.87813	5.75065	5.81042	5.67358	5.80925	5.70997	5.84633	5.72924	5.79067	5.89459	5.88626	5.84035
BCL9	3.48889	3.51631	3.5268	3.70408	3.85681	4.09497	3.60273	3.63264	3.62781	3.54688	3.57863	3.57919
ACP6	4.44386	4.13463	4.26318	4.5174	4.3657	4.62047	4.44831	4.42803	4.27581	4.47532	3.94829	4.12616
GJA5	0.750198	0.817105	0.384288	0.313552	0.532261	0.696841	0.0758971	0.277282	0.225767	0.53196	0.742446	0.714859
GPR89B	4.1502	4.10978	4.09263	4.13122	4.22145	4.20111	4.16529	4.01173	4.06926	4.15071	4.10293	4.08975
RNVU1-19	5.74261	5.27864	5.12036	5.30206	5.95751	5.19441	5.58511	5.46011	5.39703	5.4625	5.71756	5.64514
PPIAL4E	0.214196	0.277219	0.138565	0	0.171603	0.199408	0.0413694	0.0800473	0.255038	0.273096	0.416211	0.393368
PPIAL4F	0.214196	0.277219	0.138565	0	0.171603	0.199408	0.0413694	0.0800473	0.255038	0.273096	0.416211	0.393368
PPIAL4D	0.214196	0.277219	0.138565	0	0.171603	0.199408	0.0413694	0.0800473	0.255038	0.273096	0.416211	0.393368
NBPF14	3.51324	3.53446	3.39937	3.359	3.43801	3.62679	3.55741	3.51782	3.41197	3.55936	3.52756	3.40969
NBPF15	5.57958	5.73801	5.58124	5.6029	5.57712	5.63324	5.59447	5.51413	5.39853	5.58278	5.55158	5.56989
LOC645166	4.01462	4.02964	4.17252	3.88896	4.04225	4.21063	4.09683	4.21113	4.05051	4.2561	4.30435	4.01016
LOC388692	1.72844	1.73057	1.33366	1.72352	1.47688	1.67937	1.74453	1.87204	2.0423	1.6375	1.66037	1.73807
FAM231D	1.81826	1.82321	1.45229	1.68644	1.54911	1.6916	1.79859	1.96005	2.06608	1.59516	1.73415	1.85163
FCGR1C	0	0	0	0	0	0	0	0.0947799	0.14868	0	0.0862556	0
LOC103091866	2.26401	2.33237	2.22496	2.22634	2.1762	2.6405	2.35812	2.50887	2.1147	2.18118	2.11577	2.24718
HIST2H2BF	9.42748	9.60324	9.41995	9.23543	9.32245	9.1752	9.43473	9.68312	9.24918	9.5304	9.42853	9.41592
FCGR1A	0	0.0494429	0	0	0	0	0.0387055	0.165061	0.090307	0	0	0
HIST2H3D	7.64602	7.59645	7.4639	7.11437	6.97718	6.70411	7.4595	7.54241	7.22362	7.56443	7.7019	7.50632
HIST2H4A	10.6832	10.6626	10.4948	10.3267	10.3815	10.1658	10.5098	10.8593	10.2881	10.7437	10.6089	10.6209
HIST2H4B	10.6832	10.6626	10.4948	10.3267	10.3815	10.1658	10.5098	10.8593	10.2881	10.7437	10.6089	10.6209
HIST2H3C	10.0618	10.0583	9.93655	9.69742	9.76189	9.57448	9.84802	10.2307	9.76563	10.0356	9.97036	9.89739
HIST2H3A	10.0618	10.0583	9.93655	9.69742	9.76189	9.57448	9.84802	10.2307	9.76563	10.0356	9.97036	9.89739
HIST2H2AA4	10.4897	10.5064	10.3235	10.2573	10.2271	9.90129	10.1942	10.4769	10.2831	10.5859	10.413	10.418
HIST2H2AA3	10.4897	10.5064	10.3235	10.2573	10.2271	9.90129	10.1942	10.4769	10.2831	10.5859	10.413	10.418
HIST2H2BC	4.48684	3.95483	4.00917	3.52452	3.66963	3.93737	3.99177	5.94245	3.83125	4.12547	3.87746	3.99672
HIST2H2BE	8.14228	8.15054	8.23932	7.95747	8.09562	7.99033	8.28582	8.59514	8.03878	8.21137	8.10038	8.10321
HIST2H2AC	9.88221	9.97564	10.0156	9.81665	10.0506	9.80382	10.1422	10.3788	9.84404	9.84617	9.81454	9.8429
HIST2H2AB	9.04473	9.02194	8.88884	8.71144	8.89256	8.68713	8.84939	9.2297	8.73063	8.85505	8.87777	8.833
BOLA1	3.71793	3.75004	3.76027	3.34105	3.33064	3.75976	3.69748	3.62003	3.72407	3.62878	3.85431	3.80668
SV2A	4.31909	4.22879	4.20306	4.14618	4.14188	4.22643	4.39989	4.54625	4.41007	4.4224	4.39371	4.43396
SF3B4	6.64587	6.76645	6.78203	6.76122	6.74558	6.96868	6.78581	6.98482	6.67165	6.71232	6.76006	6.70996
MTMR11	3.49813	3.54272	3.57009	3.57852	3.83609	3.74622	3.7478	3.72818	3.72716	3.56056	3.24727	3.48869
OTUD7B	4.51337	4.65402	4.52946	4.842	4.71812	4.76351	4.75382	4.63428	4.75373	4.72035	4.71396	4.66798
VPS45	5.29522	5.17765	5.26107	5.58473	5.54049	5.45	5.46006	5.20453	5.45202	5.3509	5.38178	5.22984
PLEKHO1	5.62839	5.61653	5.80105	5.66927	5.83165	5.74589	5.81855	5.95947	5.86447	5.53256	5.53632	5.64903
ANP32E	6.41308	6.50601	6.36157	6.11905	6.16355	6.18321	6.13871	5.53554	6.40902	6.58624	6.50765	6.48315
CA14	2.0416	2.24557	1.65971	1.98789	2.22952	2.3201	2.04514	1.9871	1.88615	2.58254	2.11739	2.08284
APH1A	7.45404	7.34981	7.36235	7.40787	7.39149	7.28548	7.42081	7.61033	7.43718	7.4338	7.43441	7.36893
C1orf54	0	0.59768	0.810548	1.13648	1.27281	0.820728	1.37935	0.477518	0.702325	1.40647	0.775555	1.06774
CIART	0.428812	0.849137	0.372174	0.209192	0.452861	0.377781	0.142968	0	0.113249	0.331067	0.245363	0.362208
MRPS21	7.25922	7.16599	7.37978	7.40404	7.35406	7.48779	7.46934	7.53343	7.28295	7.02805	7.25674	7.16202
PRPF3	6.73078	6.7804	6.79129	6.67343	6.73642	6.76827	6.85342	6.75763	6.70055	6.71102	6.75582	6.7633
RPRD2	4.2669	4.37134	4.42344	4.36647	4.43735	4.72589	4.20861	4.17704	4.23781	4.45874	4.46663	4.363
TARS2	4.60253	4.72964	4.66582	4.68275	4.75351	4.73476	4.71458	4.84622	4.53882	4.70895	4.57727	4.72507
ECM1	4.71908	4.53804	4.72245	5.02791	4.85039	5.02011	5.26932	5.25092	5.06217	4.76053	4.82936	4.61659
LINC00568	0.791812	0.55617	0.757746	1.67655	0.899413	0.434177	1.50308	1.05567	1.44584	0.381385	0.407289	0.739586
ADAMTSL4	0.839257	1.14931	1.18104	0.962586	0.725913	0.904707	0.776086	1.06145	0.995018	0.985694	0.856184	0.784942
ADAMTSL4-AS1	3.55399	3.61415	3.50125	3.15955	2.57481	3.54517	3.20517	2.96492	3.37569	3.56756	3.0836	3.11675
MCL1	8.71188	8.67088	8.67854	8.42567	8.46264	8.37997	8.29461	7.84475	8.35069	8.67183	8.65508	8.60697
ENSA	6.76942	6.74826	6.75463	6.77024	6.74692	6.74789	6.76278	6.71726	6.77519	6.68817	6.72325	6.73412
GOLPH3L	0.103042	0	0	0	0	0	0	0.0767413	0.120812	0	0.0698045	0.0715902
CTSS	2.78094	2.82303	2.77612	2.93582	2.95441	2.85953	2.84035	2.43209	2.86652	2.80922	2.71095	2.76763
CTSK	2.1773	2.45657	2.2246	2.29154	2.25611	2.90985	2.17029	2.58568	2.45146	2.74349	2.29763	2.5005
ARNT	4.03558	4.01555	4.02409	4.18163	4.29832	4.30612	4.25444	4.35309	4.25652	4.18395	4.07696	4.15713
SETDB1	4.85943	4.82912	4.91937	4.97074	5.03735	5.10872	5.01995	5.06602	4.95466	4.80318	4.79794	4.96793
CERS2	7.70129	7.77357	7.72653	7.64165	7.61898	7.60215	7.72527	7.80222	7.6854	7.81116	7.76041	7.74312
ANXA9	2.72341	2.80308	2.70326	2.88572	3.00439	2.89966	2.83828	2.64484	3.13388	2.85278	2.96315	2.84023
FAM63A	3.96292	3.83171	4.06055	4.35035	4.30597	4.26277	4.40938	4.49433	4.25642	4.12376	3.90794	4.0374
PRUNE	4.07086	3.87255	3.98029	4.05209	4.03265	4.31548	3.9214	3.91767	4.05861	3.97497	4.07228	4.02802
BNIPL	1.2785	1.09655	0.762794	0.915859	0.836543	1.23059	1.02563	1.25017	0.810706	1.15151	1.2526	1.05737
C1orf56	4.74227	4.5561	4.63783	5.07442	4.88657	4.67586	4.74038	4.51346	4.90707	4.93478	4.70634	4.63819
CDC42SE1	7.42428	7.35378	7.36977	7.63244	7.65647	7.6106	7.39009	7.38026	7.42782	7.29511	7.23672	7.21745
MLLT11	5.74075	5.79892	5.70359	6.03335	5.97021	6.18777	5.7129	5.28489	5.67551	5.80087	5.75776	5.69861
GABPB2	3.96913	4.0552	3.98782	3.87673	4.03197	4.2306	4.0532	3.94432	4.08072	3.89408	3.77952	3.9698
SEMA6C	0.659682	0.476645	0.897345	1.07785	0.782937	1.00208	0.836035	0.891901	0.864554	0.953222	0.890674	0.711407
TNFAIP8L2	1.11083	0.687314	0.534273	0.560949	0.458771	0.815349	0.708978	0.552584	1.24359	1.68968	1.57345	1.01013
TNFAIP8L2-SCNM1	4.98612	5.07711	4.91653	5.11079	5.1414	5.00144	5.05364	5.19671	4.93914	4.84466	4.91447	4.97605
LYSMD1	3.3038	3.298	3.62913	3.44586	3.53136	3.64392	3.43343	3.57753	3.74628	3.49337	3.53864	3.53295
SCNM1	5.06232	5.13062	5.02181	5.20502	5.22509	5.03112	5.14504	5.31131	5.02454	4.93499	4.97823	5.0611
TMOD4	1.84969	2.01824	2.05773	2.05122	2.2625	2.12144	1.7568	2.5707	2.13782	2.49071	2.20522	2.34763
VPS72	6.38423	6.37146	6.43811	6.49867	6.65742	6.58002	6.4544	6.47002	6.3665	6.33706	6.32209	6.38323
PIP5K1A	6.46577	6.50218	6.50444	6.53032	6.59235	6.62923	6.53445	6.46006	6.41974	6.60218	6.60363	6.54125
PSMD4	8.11623	8.1686	8.20266	8.13499	8.12682	8.12853	8.05889	8.06117	8.07245	8.00078	8.11978	8.14972
ZNF687	4.09756	4.1187	4.13696	4.25418	4.28562	4.36936	4.22775	4.2769	4.31885	4.22134	4.21041	4.11608
PI4KB	5.70684	5.75649	5.69346	5.98267	5.96807	5.90279	5.96273	5.95553	5.85266	5.80244	5.75793	5.82011
RFX5	6.66441	6.5693	6.64529	6.83736	6.85007	6.80268	6.7231	6.61201	6.70065	6.63381	6.53254	6.53327
PSMB4	9.68288	9.6609	9.6699	9.65727	9.54278	9.58082	9.71841	9.75377	9.67702	9.54615	9.59135	9.59572
POGZ	4.68486	4.63218	4.75339	4.61161	4.76736	4.98485	4.7829	4.95808	4.85878	4.81447	4.82741	4.74603
CGN	0.213045	0.386304	0.293383	0.269033	0.265253	0.177714	0.269332	0.453199	0.280449	0.260241	0.278723	0.129257
TUFT1	4.62925	4.65036	4.70562	4.8791	4.85251	4.74552	4.87252	4.92435	4.82526	4.65265	4.881	4.95137
SNX27	4.8472	4.92129	4.83612	4.90459	4.93944	5.07812	4.92207	4.76091	5.0024	4.91392	4.89497	4.88262
CELF3	0.283646	0.425448	0.324136	0.4396	0.23312	0.155617	0.272681	0.267909	0.30222	0.344712	0.245095	0.148717
MRPL9	6.92845	6.96368	6.89925	6.91276	6.82757	6.8497	6.75357	7.03506	6.74527	6.85926	6.81806	6.77289
OAZ3	3.38561	3.40098	3.6171	4.13959	3.56631	3.58054	3.63789	3.65135	3.21609	3.34496	3.35879	3.70451
TDRKH	2.16553	2.18166	2.23822	2.21601	2.13179	1.98304	2.10405	2.17022	2.18963	2.28811	1.86683	2.49649
LINGO4	0	0	0.0898837	0	0	0	0	0	0.0752128	0	0	0
RORC	0.0517297	0.098203	0	0	0	0	0	0	0	0	0	0
C2CD4D	0.190221	0.183926	0.484865	0.39801	0.585448	0.266813	0.398504	0.501797	0.32122	0.12105	0	0.255417
LOC100132111	0	0.413252	0.314513	0	0.384216	0	0	0.591881	0.266278	0.512849	0	0
THEM5	0	0	0	0	0	0.209877	0.408199	0.401251	0	0	0	0
THEM4	2.78582	2.80999	2.75501	2.9631	2.86204	3.05387	2.85622	2.75649	2.68807	3.00077	2.90988	2.83423
S100A10	8.23873	8.22863	8.33733	8.80591	8.80346	8.88871	8.5043	8.24242	8.43342	7.95128	7.93989	7.95936
NBPF18P	0.0305064	0	0.0355401	0	0	0	0.0377148	0	0	0	0	0
S100A11	8.71095	8.91221	8.88375	9.10779	9.18847	9.26641	9.05698	9.04291	8.96022	8.62812	8.73881	8.63577
TCHHL1	0.0460767	0	0	0	0.0808339	0	0	0	0	0	0	0
TCHH	0.0921478	0.252039	0.0658949	0	0.0821066	0.162025	0.261225	0.369649	0.256465	0.218927	0.122122	0.154855
HRNR	2.3681	2.30986	2.15869	1.84056	2.44013	2.37732	2.53409	2.5549	2.25868	2.37248	2.24431	2.35926
FLG	4.0692	3.96071	3.99952	4.06939	4.17265	4.15354	4.18855	4.46231	4.3225	4.27	4.11192	4.17299
FLG-AS1	3.48041	3.2925	3.25941	3.18937	3.4557	3.42198	3.46443	3.3235	3.70227	3.61415	3.4679	3.51962
FLG2	0.812381	0.685147	0.618944	0.295469	0.533635	0.757335	0.632189	0.690447	0.575957	0.834094	0.77304	0.668001
LCE2A	0	0	0	0	0	0.41426	0	0	0	0	0	0.39745
LCE1E	0	0	0	0	0.170307	0	0	0.208425	0	0	0	0.133528
LCE1B	0	0	0	0.578276	0.473437	0	0.219853	0	0	0.183764	0	0
IVL	0.29094	0.147672	0.307404	0.588488	0.7607	0.111724	0.418175	0.114282	0.337529	0.187471	0.292081	0
SPRR3	0	0	0	0.366327	0.541451	0	0	0	0	0	0	0
SPRR2D	0.154737	0.461189	0.352341	0	0.429238	0.643861	0.371621	0	0.298864	0	0.334881	0.342768
SPRR2E	0.0902145	0	0	0	0	0.358099	0	0	0	0.313571	0	0
PRR9	0	0.473509	0.192393	0	0.237239	0	0	0	0.307404	0.169953	0.182416	0
S100A6	11.3662	11.1705	11.3309	11.5274	11.4273	11.4772	11.2001	11.2208	11.3083	10.7413	10.9504	10.9572
S100A5	1.08237	0	0.337931	0.505574	0.412114	1.22762	0.64215	1.40528	0.90958	0.300128	0.58361	0.328712
S100A4	2.29771	2.6314	2.26784	1.68081	2.01493	2.38731	2.3372	1.66296	2.06165	1.14768	0.726997	2.12528
S100A3	2.78173	2.62165	2.47056	2.89155	3.433	3.07747	2.60705	2.92	2.7824	2.49658	2.46703	2.78076
S100A2	8.85303	8.68498	8.69305	8.84279	8.71409	8.53043	8.52608	8.31407	8.71859	8.44322	8.48397	8.50568
S100A16	9.46556	9.35736	9.46982	9.56508	9.53164	9.60886	9.22021	9.16724	9.15406	9.24229	9.28446	9.27309
S100A14	0.306565	0	0	0.341192	0.50625	0.596282	0	0	0.188558	0	0	0
S100A13	6.32982	6.3097	6.25668	6.28783	6.11913	6.19913	5.9378	5.9345	6.17301	5.87212	6.05179	6.05002
S100A1	2.07699	2.32005	2.47562	2.03861	2.2245	2.31477	2.04089	2.13492	1.66396	2.54917	2.56651	1.68314
CHTOP	6.25511	6.19569	6.07035	6.27198	6.19762	6.24394	6.22604	6.25922	6.31008	6.2858	6.23963	6.28073
SNAPIN	6.45001	6.31789	6.48341	6.42204	6.30368	6.23496	6.5909	6.48827	6.42931	6.26774	6.34393	6.41744
ILF2	8.83765	8.91917	8.89456	8.79283	8.79918	8.8542	8.86025	8.81336	8.71638	8.73116	8.8012	8.78944
INTS3	5.40269	5.48062	5.41343	5.67759	5.73456	5.74881	5.57213	5.69841	5.50994	5.48329	5.42769	5.4071
SLC27A3	0.712735	1.33185	0.70206	0.41399	0.905117	0.511031	1.12652	0.84627	0.711744	0.741154	0.785727	0.490826
GATAD2B	3.89755	3.96095	4.00254	4.21053	4.35098	4.4329	4.09955	3.98069	4.15561	4.19905	4.10132	4.06705
DENND4B	4.4817	4.46725	4.7675	4.5217	4.60308	4.75261	4.57339	4.8513	4.66883	4.66901	4.74877	4.61235
CRTC2	4.2506	4.34438	4.40916	4.60054	4.51881	4.77502	4.33463	4.57545	4.22401	4.29447	4.36079	4.45732
SLC39A1	7.07371	7.10862	7.08836	7.11286	7.00872	6.95583	7.09645	7.12411	7.08524	6.9296	7.00794	6.95633
CREB3L4	3.42134	3.28952	3.31809	3.24082	3.01712	3.22185	3.23553	3.15269	3.11894	3.29003	3.3764	3.27827
JTB	7.0828	6.87106	6.88443	6.94069	6.84789	6.7479	6.89784	6.83432	6.87458	6.97494	6.92601	6.94836
RAB13	6.36868	6.23516	6.26115	6.33858	6.28942	6.40162	6.17113	6.21875	6.47135	6.38497	6.38233	6.42175
RPS27	12.3391	12.3902	12.5629	12.3758	12.3303	12.4825	12.5562	12.5292	12.3597	12.1002	12.3652	12.4067
NUP210L	1.34124	1.07054	1.30849	1.04536	1.15192	1.09346	0.893788	0.903515	1.15676	1.1514	1.09245	1.1303
TPM3	6.9468	6.98942	6.94242	6.78198	6.87186	6.88418	6.9351	6.78329	6.83809	6.87662	6.85498	6.87449
C1orf189	0.80831	0.446114	0.615646	0	1.00007	0.345482	0.646425	1.07602	0.28858	0.302363	0.587566	0.827015
C1orf43	8.01823	8.00519	8.05242	8.071	7.99963	7.98384	8.03164	8.0182	8.06887	7.95715	8.06977	7.98865
UBAP2L	6.67504	6.74636	6.81143	6.91698	6.98181	7.08658	6.90956	6.97779	6.7152	6.82109	6.76941	6.79169
HAX1	7.46077	7.57303	7.53289	7.46883	7.34913	7.32889	7.47494	7.5352	7.45526	7.35862	7.40714	7.50084
AQP10	0	0	0	0.203541	0	0.13342	0.139019	0	0	0.222782	0.238813	0
ATP8B2	4.08752	4.12468	4.1626	3.966	3.97375	3.9743	4.11956	4.39169	4.20565	4.04485	4.16884	4.05537
IL6R	1.73937	1.81183	1.87443	1.90133	1.75419	1.99695	2.07105	2.13754	2.2242	1.62074	1.72601	1.62225
SHE	0	0	0	0	0	0.0383574	0	0.0130734	0	0	0	0
TDRD10	0.129086	0	0.0926429	0	0.221823	0	0.0981849	0.186675	0.151111	0.158679	0.0876973	0.174578
UBE2Q1	5.81398	5.91863	5.99153	5.98191	5.98148	6.00876	6.05082	6.01965	5.88104	5.86742	5.84672	5.91606
CHRNB2	0.918703	1.01092	0.426679	0.935418	1.22011	0.884433	1.0467	1.03236	0.857421	0.948701	0.746369	0.785029
ADAR	7.01378	6.9797	6.96943	7.06169	7.08369	7.09959	7.08474	7.13843	7.05166	7.1222	7.02319	7.03338
KCNN3	0.012436	0	0	0	0	0.0178947	0.0732822	0	0	0	0	0.0170645
PMVK	4.19747	4.1261	3.99194	4.08951	4.23576	4.35051	4.15649	4.24067	4.28162	4.01675	4.21062	4.21606
PBXIP1	5.13841	5.20634	5.25177	5.56544	5.56955	5.60404	5.60868	5.70779	5.65246	5.38463	5.42279	5.40703
PYGO2	5.39128	5.29699	5.37451	5.65606	5.65963	5.54879	5.44811	5.71363	5.52438	5.50548	5.5105	5.3494
SHC1	6.71904	6.73254	6.8329	6.89966	7.00443	6.92321	6.75215	6.88195	6.71777	6.79116	6.81975	6.77547
CKS1B	7.34937	7.15609	7.14989	7.00438	6.74206	7.04155	7.15494	7.31692	7.05568	7.11703	7.29695	7.19335
FLAD1	4.83993	4.85404	4.77112	4.9591	4.96292	4.817	4.8064	4.89037	4.78178	4.81375	4.76839	4.78311
LENEP	0.271341	0.846877	0	1.26229	0.451356	1.31653	0.698586	0.687552	1.30097	0.598196	1.07575	0.889757
ZBTB7B	3.67462	3.74969	3.74506	3.84745	4.00848	3.9851	3.87669	4.03178	3.85632	3.75879	3.67406	3.78818
DCST2	0	0	0	0.151212	0	0	0	0.100768	0.157898	0.165786	0.177967	0
DCST1	0.445926	0.584166	0.731109	0.432861	0.351208	0.864272	0.892569	0.687848	0.573688	0.535934	0.352931	0.27896
LOC100505666	1.43425	1.46924	1.69018	1.74911	1.32851	1.82711	1.70765	1.85159	1.66119	1.47985	0.974138	1.23249
ADAM15	5.08762	5.08724	5.08566	5.14199	5.08392	4.99606	5.06942	5.31344	5.13488	5.22365	5.2166	5.13246
EFNA4	2.70066	2.56757	2.68461	2.607	2.75608	2.9093	2.81989	2.93883	2.71406	2.96936	2.55247	2.70805
EFNA3	1.00984	0.833796	0.564467	1.04706	1.13747	0.981186	1.33655	0.763929	0.845755	0.666812	0.996689	0.72254
EFNA1	3.64096	3.64609	3.70997	3.60702	3.6825	3.94637	4.17273	3.52686	3.80604	3.13752	3.58552	3.16848
SLC50A1	4.91093	4.77067	4.7487	4.8594	4.86128	5.07497	4.78322	4.83154	4.87898	4.8054	4.77787	4.76355
DPM3	5.33576	5.60177	5.80977	5.7764	5.79631	6.05573	5.73875	5.80989	5.72312	5.4457	5.46545	5.55691
KRTCAP2	7.49704	7.55695	7.66413	7.70797	7.65123	7.66831	7.75073	7.90883	7.49415	7.35546	7.47424	7.46984
TRIM46	1.70741	1.87124	1.6242	1.51786	1.83002	1.91866	1.55341	1.72448	1.81912	1.87277	1.72083	1.78266
MUC1	0.543808	0.705732	0.479131	1.12393	0.46683	1.214	0.577349	1.17296	0.896698	0.572797	0.90749	0.855115
THBS3	3.0376	2.83562	3.01137	2.62755	2.83826	3.03299	3.05093	3.40591	3.191	2.83742	3.06781	3.14103
MTX1	5.15911	5.16972	5.13109	5.17015	5.14116	5.20678	5.20818	5.42225	5.14752	5.04985	5.00755	5.03052
GBAP1	3.62433	3.73863	3.59293	3.77673	3.99336	4.02974	3.92422	3.85687	3.82965	3.7531	3.6921	3.7455
GBA	5.09339	5.1955	5.13212	5.25862	5.26955	5.37308	5.42289	5.49606	5.19472	5.08896	5.0595	5.13418
FAM189B	3.85688	3.88342	4.06885	4.12148	4.10317	4.17479	3.95334	4.24863	3.9687	4.124	4.18806	4.00475
SCAMP3	6.84126	6.873	6.97688	6.9629	6.99955	7.01859	6.9843	7.07322	6.83914	6.88035	6.87937	6.91395
CLK2	5.41663	5.45642	5.46657	5.51673	5.60767	5.74111	5.58324	5.66513	5.63374	5.43685	5.51491	5.59791
HCN3	1.71781	1.85419	1.54645	1.75566	1.74573	1.77897	1.72761	1.8572	1.91537	1.66462	1.93506	1.78349
PKLR	0.705529	0.363288	0.395583	0.223153	0.337468	0.715296	0.532721	0.40985	0.765847	0.186834	0.674689	0.26779
FDPS	8.18781	8.18237	8.30935	7.9763	8.02616	8.0013	8.19265	8.3543	8.19413	8.29113	8.32965	8.24462
RUSC1-AS1	5.33604	5.33193	5.55281	5.10221	5.27236	5.26637	5.50435	5.63845	5.43065	5.46563	5.57173	5.49285
RUSC1	3.98255	4.00921	4.10297	3.97224	3.99527	4.09847	4.02613	4.21525	4.05515	4.00422	4.05343	4.01175
ASH1L	5.41594	5.46509	5.48496	5.47134	5.60516	5.70576	5.46535	5.36502	5.41912	5.53832	5.49948	5.46318
POU5F1P4	1.08268	1.02983	1.29082	1.2828	1.70394	1.66267	1.52823	1.81963	1.09483	1.19672	1.65107	1.5781
ASH1L-AS1	2.85812	2.92396	2.77569	2.89481	2.87833	3.13165	2.91288	2.78869	2.8088	3.03048	3.10573	2.77655
MSTO1	4.20164	4.12921	4.19272	4.2209	4.20563	4.26541	4.26449	4.27079	4.16379	4.16572	4.14548	4.13518
MSTO2P	4.27385	4.25705	4.23483	4.35121	4.34824	4.3644	4.26421	4.3293	4.25732	4.31187	4.23595	4.24543
YY1AP1	5.497	5.47562	5.42529	5.50169	5.47244	5.64741	5.5842	5.58309	5.42592	5.52107	5.49019	5.47095
DAP3	6.7431	6.82896	6.82371	6.86361	6.84792	6.89573	6.77894	6.72196	6.72802	6.68262	6.75033	6.78528
GON4L	4.97252	5.00104	4.99848	5.13315	5.11689	5.15519	5.0933	5.10903	5.03523	5.09342	4.99707	5.01727
SYT11	5.22709	5.05793	5.24248	5.28174	5.2969	5.31932	5.54254	5.40261	5.5115	5.20794	5.12964	5.07716
RIT1	4.38349	4.26533	4.19353	4.3931	4.46057	4.52698	4.34542	4.0857	4.50962	4.3985	4.39186	4.35762
KIAA0907	6.03501	6.05267	6.00692	5.92199	6.01608	6.05886	6.04963	5.76942	5.96188	5.97713	5.96419	6.0745
SNORA80E	5.56048	6.0173	5.71241	5.71638	5.16685	5.27243	6.1459	5.12203	5.77858	5.85361	5.48172	5.78286
SCARNA4	6.3584	6.5005	5.6503	4.74496	5.60304	6.47449	6.64719	5.69496	6.7664	6.71806	5.70044	6.93142
RXFP4	0.283688	1.17498	0.692329	0.985161	1.10933	0.555589	0.408199	0.566551	0.469324	0.855677	0.36842	0.804464
ARHGEF2	6.97369	6.99204	7.10214	7.14808	7.31287	7.29848	7.09038	7.13262	6.89831	6.97706	6.87079	6.85116
SSR2	9.36589	9.40363	9.42295	9.44738	9.4612	9.46529	9.50593	9.60984	9.33911	9.24304	9.28069	9.31641
MIR7851	1.60416	1.21376	3.41171	1.10201	2.46455	0	2.27577	1.70177	0.677821	0.706382	0.749061	1.26252
UBQLN4	5.32278	5.26609	5.33451	5.32203	5.40155	5.441	5.23186	5.42374	5.2526	5.48179	5.44358	5.27067
LAMTOR2	6.78282	6.78691	6.78372	6.92227	6.73973	6.75192	6.76835	6.85569	6.87576	6.55436	6.8337	6.76814
RAB25	0	0	0.218476	0	0	0.583842	0.430043	0.226814	0.493903	0.515867	0	0.397341
MEX3A	3.72158	3.8036	3.92617	4.2702	4.21685	4.41074	4.02492	3.92921	4.05393	4.19948	4.08315	4.18974
LMNA	8.30051	8.2796	8.34673	8.66004	8.61862	8.562	8.46402	8.51303	8.43548	8.24107	8.28227	8.26287
SEMA4A	0.307236	0.177392	0.194268	0.106259	0.0843457	0.315428	0.327803	0.0704433	0.163503	0.116674	0.18424	0.128548
SLC25A44	5.1157	5.17416	5.15681	5.38104	5.33666	5.3746	5.15344	5.23208	5.11286	5.2881	5.22286	5.24491
PMF1	5.77399	5.90181	5.79912	5.73896	5.71223	5.83038	5.82798	6.05884	5.67925	5.69444	5.76573	5.80963
PMF1-BGLAP	5.33907	5.53192	5.30771	5.34028	5.31251	5.285	5.37925	5.45913	5.38917	5.40431	5.49415	5.42427
BGLAP	2.60994	2.78878	3.22022	2.32918	2.34408	2.78301	2.98468	2.55938	2.68173	2.81148	3.14662	2.9377
PAQR6	3.08119	2.66458	2.86862	3.34142	3.08063	3.38896	2.91553	3.34917	2.94587	2.98864	2.90425	3.0593
SMG5	6.65906	6.7516	6.69479	6.85258	6.81035	6.83143	6.78482	6.8482	6.76838	6.73512	6.68417	6.73921
TMEM79	3.17294	3.10269	3.11225	2.90308	3.17948	3.28152	3.03735	3.10296	3.2401	3.16282	3.06376	3.16519
C1orf85	5.50472	5.49876	5.60992	5.85606	5.73693	5.9803	5.87134	5.99218	5.63533	5.5459	5.61425	5.56106
VHLL	0.320392	0.310239	0.612206	0.356391	0.287764	0	0	0.243014	0.526002	0.388256	0.222134	0.596969
CCT3	8.91082	8.89046	8.8155	8.79987	8.69501	8.67496	8.73913	8.73943	8.76526	8.7921	8.8624	8.85389
TSACC	2.72105	2.0128	3.2735	2.3042	3.32178	2.70953	3.0646	2.49622	2.80275	3.20907	2.77598	2.53685
RHBG	0	0	0	0	0	0	0.122821	0	0.0971544	0	0	0
C1orf61	0	0	0	0	0	0	0	0	0	0	0.25734	0.486305
MEF2D	3.7163	3.79222	3.79633	3.96649	4.09215	4.23543	3.76579	3.86759	3.66169	4.03499	3.93074	3.90394
IQGAP3	6.70907	6.75918	6.68928	6.69752	6.77358	6.75279	6.75367	6.93854	6.70564	6.69754	6.63426	6.61241
TTC24	0	0.157217	0	0	0	0.229	0	0	0	0	0	0
APOA1BP	6.93199	6.87013	6.95922	7.04118	6.85083	6.96121	6.97306	7.05411	6.94213	6.865	6.89699	6.91419
GPATCH4	6.70883	6.70038	6.76222	6.81506	6.80977	6.87153	6.59212	6.48105	6.7019	6.65385	6.73947	6.73901
BCAN	2.94059	2.91702	3.01737	3.20793	3.25326	3.14433	2.88098	3.10493	2.94924	2.88745	3.04377	2.81802
NES	7.4586	7.51297	7.52302	7.60925	7.60603	7.47689	7.44571	7.51159	7.56799	7.5501	7.52035	7.46883
CRABP2	1.19015	1.16132	1.32981	1.42503	1.53429	1.25428	2.07552	1.8795	1.59254	1.70271	1.58599	1.12049
ISG20L2	5.81113	5.92884	5.89379	5.9528	5.98605	6.02134	5.94657	6.0889	5.7109	5.96498	5.93805	6.02891
RRNAD1	3.25439	3.03205	3.10023	3.61158	3.28508	3.58853	3.20197	3.50643	3.42048	3.24226	2.9906	2.87541
MRPL24	7.21372	7.35107	7.289	7.13608	7.26638	7.19321	7.03881	7.30495	7.11631	7.11049	7.08963	7.17105
HDGF	8.79423	8.89268	8.93813	8.76213	8.83116	8.79154	8.75794	8.77785	8.64499	8.81791	8.82283	8.82277
PRCC	5.68693	5.72314	5.71041	5.79022	5.9109	6.01667	5.75761	6.00426	5.83491	5.74107	5.88666	5.71016
SH2D2A	0.833238	0.910593	0.547507	0.794246	0.760424	0.955266	0.57544	0.469389	0.883841	0.789249	0.431791	0.701881
NTRK1	0.0582933	0.110442	0.233027	0	0	0	0	0	0.0685274	0	0.0775422	0.0795209
INSRR	0.0395256	0.146897	0.161031	0	0	0.163658	0.0590736	0.167335	0.0465198	0.229608	0.152632	0.0540475
PEAR1	0	0.0649181	0.225301	0.075569	0.117322	0.185933	0.0508776	0.144854	0.116939	0.161601	0	0.218991
LRRC71	0.165441	0.30387	0.331464	0.185169	0.1478	0	0.449644	0.237954	0.193257	0.104956	0.406451	0.503306
ARHGEF11	4.69592	4.74159	4.75669	4.69165	4.79208	4.85101	4.71562	4.83961	4.76553	4.72023	4.76534	4.72926
MIR765	3.1478	0	3.60204	5.1564	4.83239	5.09425	0	0	4.81263	4.88907	4.426	4.4774
ETV3L	0.627645	0.716052	0.471131	0.75066	0.670328	1.09411	0.629289	0.815305	0.652177	0.537371	0.64862	0.543729
ETV3	4.33923	4.26991	4.39296	4.44509	4.66039	4.59123	4.20943	4.37033	4.25038	4.44177	4.39312	4.30725
CYCSP52	2.55143	3.22362	2.66883	2.2167	3.1155	2.85201	2.90842	1.7609	2.60648	2.66914	3.37695	3.07332
FCRL3	0	0	0	0	0.0964728	0.0788026	0	0	0	0.0681569	0	0
CD5L	0.0747706	0.140958	0.104849	0.163382	0	0.106586	0.310506	0	0.170575	0	0	0
KIRREL	6.07129	6.0681	6.14077	6.35951	6.40364	6.43672	6.26075	6.29522	6.2508	6.14556	6.13889	6.10911
LOC646268	0.388677	0	0.524229	0.431237	0.349882	0.531613	0	0	0.629426	0.253345	1.02485	0
CD1D	0	0	0	0	0	0	0.0655021	0	0.101429	0	0	0
SPTA1	0	0.0394306	0	0	0.0717675	0	0	0	0.0242398	0	0	0
PYHIN1	0	0	0	0	0.139177	0.0581189	0.118799	0	0.0939465	0.0502192	0	0
IFI16	7.46825	7.51882	7.62709	7.59431	7.74022	7.84822	7.59206	7.17098	7.60978	7.53684	7.53241	7.51431
AIM2	4.55976	4.44352	4.55224	4.39178	4.53385	4.46401	4.4842	4.00251	4.4672	4.67129	4.37042	4.55203
CADM3	0.130654	0	0.123736	0.0992682	0.22444	0.348564	0.192369	0.128644	0.10374	0	0.172417	0.0613258
CADM3-AS1	0.099208	0	0.0709927	0	0.171728	0.140932	0	0.073861	0	0	0.0671787	0.0688986
DUSP23	5.59071	5.62475	5.55338	5.88754	5.68182	5.80331	5.59552	5.98776	5.33583	5.50356	5.655	5.38621
SLAMF8	0.475899	0.349576	0.380805	0.783065	0.913177	0.268853	0.458608	0.39461	0.505008	0.4362	0.465308	0.315125
C1orf204	0.691977	0.93624	0.555488	0.804967	1.17701	0.967527	0.998166	0.822619	0.921204	0.719761	0.763357	0.8843
VSIG8	0.732603	1.1869	1.14985	0.674969	1.1968	0.893997	1.06711	1.24304	0.953533	0.798766	1.21968	1.3987
CCDC19	3.15594	3.19407	3.3396	3.26548	3.22269	3.27792	2.97497	3.00478	2.97866	2.92224	2.86511	3.23056
TAGLN2	9.21612	9.27686	9.29258	9.40174	9.35521	9.39266	9.37204	9.39444	9.32163	9.21327	9.2999	9.23288
IGSF9	0.299362	0.222621	0.40794	0.474975	0.386391	0.543091	0.333713	0.376065	0.493749	0.74874	0.510597	0.481457
SLAMF9	2.00484	1.71559	1.57662	1.43187	1.22501	1.59283	1.2973	0.709499	1.09927	1.87702	2.00933	1.75111
PIGM	3.61219	3.43557	3.47408	3.63371	3.40099	3.67815	3.46583	3.31927	3.67655	3.73799	3.51829	3.65767
KCNJ10	0.0915499	0	0.0439707	0	0.05489	0.0447189	0.0466466	0	0.0367011	0	0.0820135	0.0841006
KCNJ9	0	0	0.0772458	0	0	0	0.0818917	0	0	0	0.0731034	0
IGSF8	3.17628	3.02985	3.2924	3.48655	3.13266	3.5675	3.44332	3.53462	3.1865	3.00283	3.2609	3.19877
ATP1A2	0	0	0	0.0674248	0.0533713	0.0434774	0	0	0.0356794	0	0	0
CASQ1	0.0856683	0.305786	0.119952	0.35142	0	0	0.243829	0.345805	0	0	0	0
PEA15	7.90813	7.96131	8.02284	7.93109	7.97837	8.11333	8.0124	8.09056	8.01381	8.05107	8.03672	8.02255
DCAF8	5.48991	5.42812	5.45012	5.64299	5.61818	5.60067	5.61925	5.49462	5.58993	5.47493	5.54772	5.51827
PEX19	5.42568	5.30508	5.34137	5.40957	5.42906	5.37505	5.46243	5.40016	5.33708	5.24778	5.36403	5.18822
COPA	6.9869	6.96517	6.99698	7.07732	7.06775	7.12854	7.03108	7.04524	7.03148	7.06427	6.98994	7.04955
SUMO1P3	5.43523	4.3918	5.51928	4.5678	5.45535	5.51533	5.49497	4.53384	5.93734	4.60422	5.30298	5.51274
NCSTN	5.58317	5.71574	5.71318	6.1119	6.0509	6.10962	5.9073	5.98372	5.81016	5.55781	5.69721	5.58074
NHLH1	0.127579	0.342096	0.091548	0.273129	0	0.340914	0.187937	0.348125	0.0766124	0.0805529	0.0866592	0.326687
VANGL2	0.176171	0.273616	0.20587	0.134355	0.428638	0.169702	0.217687	0.213806	0.173383	0.181995	0.266561	0.272923
SLAMF7	3.41558	3.55607	3.48271	3.80071	3.8618	3.87865	3.78041	3.64941	3.70422	3.67393	3.55429	3.62119
ITLN1	0.144096	0.266248	0	0	0	0.203368	0	0.207887	0	0	0	0
F11R	3.5058	3.34142	3.49435	4.09991	4.17233	4.04641	3.802	3.77233	3.78253	3.51175	3.35593	3.33874
TSTD1	1.25719	1.54413	1.42695	1.22811	1.46616	1.58647	1.48215	1.30163	1.26613	0.990142	1.37574	1.39902
USF1	6.44004	6.54742	6.52335	6.62592	6.72381	6.50324	6.54352	6.58412	6.42392	6.4104	6.47276	6.35173
ARHGAP30	1.84893	1.80124	1.89503	2.02909	1.96127	1.98394	1.71992	1.78413	1.91079	2.05912	1.53655	1.78934
PVRL4	0.553689	0.331026	0.559304	1.36848	1.16745	1.34569	0.635186	0.479799	0.47949	0.45795	0.77908	0.633297
KLHDC9	1.3356	1.44866	1.2614	1.49484	1.54093	1.48989	1.31256	1.29572	1.42852	1.63932	1.13762	1.79223
PFDN2	7.96217	7.94073	8.04043	7.9459	8.04059	7.99756	7.95247	8.03328	8.09327	7.82906	8.00787	7.94112
NIT1	4.43537	4.32102	4.43684	4.5757	4.26731	4.40015	4.59075	4.56391	4.58516	4.42183	4.27366	4.38772
DEDD	5.15772	5.20061	5.20938	5.07425	5.1418	5.13305	5.36467	5.20027	5.38209	5.19863	5.20327	5.13918
UFC1	6.81992	6.93601	6.93291	6.98374	6.9217	7.07146	7.0393	6.87454	6.88579	6.70076	6.76344	6.78269
USP21	4.34453	4.42844	4.2862	4.24509	4.44469	4.62642	4.33092	4.48772	4.39579	4.50302	4.54564	4.51301
PPOX	3.93647	4.12401	4.01451	4.1862	3.98943	3.81394	3.72285	4.13697	3.89015	3.98297	3.99686	3.81873
B4GALT3	5.44212	5.59331	5.5545	5.68583	5.74357	5.82544	5.61561	5.79244	5.50933	5.58758	5.62445	5.57587
ADAMTS4	2.9045	2.94231	3.03476	3.34265	3.19493	2.99472	2.71776	2.95236	2.58301	2.98325	2.89528	2.8355
NDUFS2	6.7505	6.84618	6.78265	6.97054	6.87159	6.95538	6.84502	6.85611	6.75127	6.71335	6.77179	6.7542
FCER1G	1.38926	1.47805	0.727445	1.85048	0.496365	1.99986	1.45477	1.0171	1.66997	1.28454	0.695303	1.37246
TOMM40L	4.74425	4.67252	4.71556	4.78768	4.74312	4.68798	4.75737	4.76879	4.66565	4.72623	4.76045	4.7525
NR1I3	3.05297	2.84874	2.91198	3.1108	3.09763	3.11101	3.24792	3.09855	2.77453	2.96332	3.15572	3.02938
MPZ	0.243467	0.6701	0.334015	0.186666	0.407544	0.694478	0.352355	0.625359	0.194816	0.105829	0.495985	0.418833
SDHC	5.40731	5.43123	5.33871	5.3172	5.33003	5.47921	5.37911	5.18739	5.6819	5.58781	5.59162	5.54466
C1orf192	5.3133	5.50141	5.23944	5.17947	5.3839	5.49528	5.25005	5.48186	5.55773	5.531	5.45872	5.34947
FCGR2A	0.0687523	0.190635	0.230107	0.286947	0.333436	0.0980936	0.563081	0.209531	0.574778	0.2036	0.177248	0.304245
HSPA6	0.366859	0.640314	0.527952	0.634397	0.598501	0.743495	0.681033	0.410019	0.558727	0.781827	0.828216	0.28008
FCGR2C	0.0670928	0.0647799	0.0478596	0	0.117069	0	0.0507697	0.113964	0.116684	0.0420349	0	0.135051
HSPA7	0.0338663	0.0646475	0.182233	0.0752492	0.276059	0.227978	0.192788	0.275391	0.0786681	0.160937	0.172782	0.134781
FCGR2B	0.0774545	0	0	0	0	0	0	0	0	0	0	0.0536655
RPL31P11	0.109022	0	0	0	0	0	0.23535	0	0	0	0	0
FCRLA	1.20542	0.904819	1.27722	1.37033	0.919891	1.37463	1.32873	1.12838	1.47396	1.24652	1.31028	1.16517
FCRLB	3.1167	2.94663	3.12623	2.93019	3.3592	3.3076	2.83491	3.3127	2.96158	2.91707	2.77835	2.92434
DUSP12	5.99574	6.07101	6.01747	6.01212	5.89867	5.89362	6.03574	5.54944	5.96279	5.88225	6.05077	5.98616
ATF6	5.44668	5.42943	5.54834	5.59593	5.62841	5.63822	5.52375	5.29713	5.47567	5.42487	5.41963	5.31567
OLFML2B	2.1065	1.89682	2.21185	2.72492	2.73843	2.87174	3.26444	3.28876	3.18723	2.03278	1.95816	1.92909
NOS1AP	1.24733	1.42287	1.29189	1.43292	1.67895	1.70961	1.37211	1.42315	1.58342	1.54351	1.5619	1.47158
C1orf111	1.04207	1.01569	0.378733	0.779199	0.80919	0.384386	0.711585	1.3578	1.08704	1.03727	0.773201	1.11394
C1orf226	2.16266	2.49803	2.40792	2.44477	2.65532	2.64382	2.30902	2.50786	2.21737	2.44777	2.36281	2.45368
SH2D1B	0	0	0	0	0.221316	0.0939608	0	0.096125	0.150758	0.158309	0.0874877	0
UHMK1	7.49824	7.45603	7.3424	7.37918	7.3873	7.40109	7.27508	6.25646	7.45963	7.56393	7.50883	7.42129
UAP1	7.64475	7.59618	7.53269	7.3974	7.38922	7.37633	7.47087	7.24938	7.51269	7.73356	7.67011	7.63837
DDR2	6.02719	6.05553	6.02465	5.963	6.10307	6.00978	6.07429	6.20743	6.02591	6.0676	6.00325	5.93964
HSD17B7	4.21894	4.39864	4.35125	4.14574	4.03838	4.14898	4.33817	4.10383	4.12439	4.12638	4.46086	4.38704
C1orf110	0.108732	0	0	0	0	0.154233	0.160666	0	0.2445	0	0	0
RGS4	0.665675	0.841482	0.622996	0.842421	0.745665	1.09831	0.482355	0.474459	0.465146	0.559155	0.771199	0.717764
RGS5	0.62603	0.756069	0.787388	0.823685	0.912361	0.852514	0.986276	0.849512	0.614613	0.727396	0.788819	0.786915
LOC101928404	0	0.119812	0.0889547	0	0	0.0904382	0.0942829	0	0	0	0.163757	0
NUF2	6.61917	6.8355	6.60023	6.33071	6.25821	6.27135	6.57254	5.78352	6.48418	6.60613	6.56797	6.55637
PBX1	1.11759	0.976256	1.11134	1.09105	1.02765	1.33907	1.57853	1.42076	1.5569	1.25758	1.26908	1.24981
LOC100505795	0	0	0.119643	0	0	0.121611	0	0	0	0	0	0.223669
MGST3	6.4655	6.3906	6.47444	6.30803	6.26415	6.51146	6.70566	6.68434	6.71956	6.24727	6.42455	6.32352
ALDH9A1	6.47659	6.44747	6.44713	6.4081	6.31237	6.40907	6.44228	6.08528	6.50636	6.48361	6.49578	6.49263
LOC440700	0	0	0.367592	0	0	0	0	0	0.312131	0.172693	0.630734	0.357713
TMCO1	6.06927	6.09675	6.02283	6.10677	5.97983	6.05029	6.10027	5.56149	6.16343	5.59523	5.58826	5.62381
UCK2	5.8664	5.91625	5.94173	5.90617	5.88188	5.85517	5.91174	5.96848	5.89472	5.9739	6.04806	5.96565
FAM78B	4.24353	3.93477	4.03525	4.45701	4.33227	4.47471	4.54191	4.70826	4.50144	4.18374	4.0088	4.22934
POGK	5.47411	5.52408	5.48811	5.46053	5.45735	5.42547	5.54351	5.42747	5.49891	5.61217	5.50955	5.5512
TADA1	3.66085	3.67223	3.69264	3.88024	3.95217	3.87394	3.67715	3.30855	3.77396	3.7188	3.72965	3.51159
ILDR2	2.13728	2.1066	2.05356	2.42617	2.31443	2.35747	2.63731	2.36739	2.48	2.20382	2.19701	2.24414
MAEL	0	0	0	0	0	0.11868	0	0.121391	0	0	0	0.11336
LINC01363	0	0	0	0	0	0	0	0.252507	0	0	0.120059	0
POU2F1	2.83401	2.82468	2.67839	2.90584	2.88994	2.97878	2.72302	2.48115	2.72561	2.86197	2.86108	2.85201
CD247	0.100164	0	0.139973	0	0.173329	0	0	0.145479	0	0.34243	0	0
CREG1	4.43747	4.1216	4.3515	4.26574	4.51818	4.27055	4.3485	3.98319	4.32821	4.37365	4.44078	4.37292
RCSD1	0	0	0	0.122533	0	0	0	0	0	0	0.0740397	0
MPZL1	4.70659	4.85634	4.83607	4.86083	4.81126	4.82297	4.85256	4.6619	4.75965	4.80111	4.75912	4.82211
ADCY10	0.0896317	0.114301	0.0430345	0.132691	0	0.0862454	0	0.0882354	0.0709631	0.11053	0.0802897	0.0417543
MPC2	3.87769	4.1495	4.07242	4.18895	4.044	4.14052	4.1483	3.79119	4.04419	3.88864	4.12085	4.04214
DCAF6	4.19884	4.34507	4.38488	4.37916	4.36995	4.56561	4.50808	4.13492	4.24717	4.28688	4.21791	4.28646
GPR161	2.71956	2.84199	2.67312	2.72545	2.68524	2.58762	2.69546	2.78557	2.80943	2.92798	2.84376	2.95237
TIPRL	5.57118	5.53014	5.49686	5.48774	5.6044	5.44685	5.52088	4.88837	5.53272	5.49574	5.52963	5.40632
SFT2D2	5.81922	5.81006	5.67398	5.51448	5.75045	5.70962	5.7287	5.85231	5.6158	5.72482	5.77406	5.83726
ANKRD36BP1	4.8545	4.78502	4.74273	4.81182	4.75839	4.81514	4.70172	4.49924	4.88285	5.02077	4.91765	4.82345
TBX19	0.36999	0.31237	0.306538	0.248891	0.672	0.679901	0.525991	0.74674	0.198888	0.332717	0.417457	0.545142
ATP1B1	4.78828	4.77189	4.9214	4.85514	4.92201	4.80723	4.88712	4.53159	4.96371	4.91875	4.74835	4.94628
NME7	4.5541	4.69581	4.77315	4.91972	4.79227	4.70921	4.83531	4.05324	4.91701	4.6971	4.60153	4.7198
BLZF1	4.90608	4.79308	4.82443	4.96794	5.00685	4.98245	4.91549	4.62176	4.91501	4.93682	4.70831	5.01349
CCDC181	1.9858	2.79936	2.35181	2.38061	2.07043	2.05465	2.03546	1.75476	2.37189	1.98478	1.91	2.065
SLC19A2	3.18617	3.05658	3.08272	2.85463	3.11274	2.97442	3.00272	2.51035	3.01671	3.03363	3.02634	2.82733
SELL	0.853513	0.792987	0.48911	0.806511	0.669007	0.864762	0.836474	0.641908	0.588769	0.95852	0.652655	0.780333
METTL18	2.61473	2.53232	2.6216	2.452	2.47248	2.58594	2.48613	1.67614	2.77622	2.68737	2.75608	2.21257
C1orf112	3.99934	3.89219	3.79215	3.85105	3.88113	3.7555	3.73556	3.41506	3.93973	3.94593	4.00635	3.87246
SCYL3	3.1735	3.50383	3.14836	3.16528	3.21789	3.28014	3.344	3.08117	3.37503	3.19699	3.19326	3.21037
KIFAP3	3.38611	3.28231	3.43255	3.59199	3.25934	3.44045	3.4571	3.00265	3.40951	3.48923	3.20749	3.26723
GORAB	3.01664	3.01766	2.99972	3.20461	2.97931	2.96946	2.82471	2.64017	3.02785	2.9469	2.85969	2.76234
PRRX1	1.36435	1.52513	1.63677	1.27494	1.39332	1.42874	1.53383	1.15403	1.39028	1.18921	1.20389	1.29619
FMO3	0.228511	0.287788	0	0	0.266835	0.579931	0.229193	0.116933	0.182664	0.099037	0.385632	0
FMO4	0.354732	0.516294	0.396179	0	0.136182	0.311599	0.323869	0.219772	0.41017	0.0965949	0.457621	0.20568
TOP1P1	2.14295	2.4648	1.27379	2.2113	1.33155	2.10663	2.18976	2.20216	1.52176	2.39896	2.26034	2.78016
PRRC2C	5.71217	5.77733	5.8536	5.77969	5.93392	6.11834	5.82391	5.82296	5.83187	5.91923	5.8642	5.80412
VAMP4	2.20819	2.08902	2.27041	2.51484	2.34304	2.34631	1.95481	1.37479	2.31622	2.14027	1.91499	2.17751
METTL13	4.6316	4.65593	4.82672	4.86449	4.72216	4.84556	4.61689	4.79376	4.76769	4.73682	4.62698	4.71566
DNM3	1.0019	1.04449	1.07084	1.05828	1.23522	1.2901	1.35118	0.858266	1.02363	0.974415	1.15662	1.02052
DNM3OS	0.139196	0.223445	0.113733	0.0463131	0.072302	0.196641	0.12048	0.118265	0.184705	0.193842	0.133432	0.213006
C1orf105	0.329771	0	0	0	0	0.244947	0	0	0	0.213453	0	0
PIGC	4.64098	4.23713	4.55061	4.71445	4.77506	4.73482	4.62658	4.37631	4.78784	4.47088	4.46529	4.76354
SUCO	4.53681	4.57386	4.53941	4.55065	4.55937	4.67976	4.21017	3.58523	4.26588	4.66788	4.47964	4.51036
FASLG	0	0	0	0	0	0	0	0	0	0.111385	0	0.235863
TNFSF18	0	0	0.320167	0	0	0.590038	0	0	0	0	0	0
TNFSF4	0.0935747	0.404074	0	0.105051	0.236941	0.133038	0.324342	0.136059	0.109774	0.0588289	0.0633248	0.0649481
LOC100506023	0.194337	0.354141	0.369521	0	0.525037	0.236562	0.283311	0.31409	0.448445	0.414314	0.442177	0.294537
PRDX6	7.52658	7.44709	7.41443	7.62201	7.53305	7.5385	7.39624	7.24304	7.41603	7.55143	7.57824	7.55798
SLC9C2	0	0.0713435	0.103621	0	0.0657881	0.0536346	0	0	0.0440425	0.0463342	0.14478	0
ANKRD45	0.122251	0.118112	0.322664	0.923772	0.556882	0.594454	0.484622	0.334591	0.209755	0.469321	0.438584	0.382753
KLHL20	3.53747	3.72885	3.5982	3.80232	3.85222	3.83298	3.78817	3.53898	3.90636	3.88039	3.6381	3.67247
CENPL	3.97091	4.22605	3.92688	3.98028	3.91155	3.89773	4.04181	3.69218	4.06802	4.08541	4.21441	4.19587
DARS2	5.06828	5.02107	4.91482	4.8147	5.0529	4.75946	4.97466	4.71763	5.01165	5.13105	5.09338	5.06683
GAS5-AS1	3.93968	3.45483	3.53242	4.04572	3.24614	3.48496	2.93	2.79196	3.76869	3.86156	3.93886	3.62051
GAS5	8.76762	8.73481	8.75308	8.79246	8.65975	8.70793	8.5996	8.22225	8.57623	8.58178	8.80359	8.80194
ZBTB37	2.51071	2.44279	2.6256	2.99759	2.86837	2.66275	2.97187	3.04088	2.67054	2.65029	2.40173	2.3567
SERPINC1	0.105446	0.196996	0	0	0.621572	0	0	0	0.123597	0.24897	0	0
RC3H1	3.81179	3.81417	3.72562	3.90434	4.06932	4.12077	3.77635	3.47287	3.81632	3.92788	3.96385	3.90245
RABGAP1L	2.2563	2.36622	2.15684	2.19723	2.21065	2.38404	2.42529	2.24783	2.47547	2.36673	2.2139	2.14761
GPR52	0.803715	0.565154	0.435307	0.457816	0.197984	0.563274	0.321167	0.166396	0.476006	0.388107	0.151763	0.751081
CACYBP	6.05947	6.08454	6.08917	5.76469	5.88513	5.89772	5.94998	5.22699	5.88387	5.85429	5.85304	5.90737
MRPS14	3.67908	3.73514	3.83464	3.38858	3.56831	3.87268	3.79573	3.41358	3.67781	3.62813	3.64843	3.73131
TNN	0	0	0	0	0	0.0473896	0	0.140861	0	0	0.044076	0
KIAA0040	0.882356	0.682051	1.13434	0.902403	1.10792	0.954512	1.01098	1.0721	0.889789	0.755715	0.853431	0.549563
RFWD2	4.93513	5.06634	4.93526	4.86128	4.72921	4.91459	4.97018	4.67533	4.99652	4.92884	4.90489	4.85384
SCARNA3	3.7852	3.44385	2.20916	0	3.32715	0	4.03953	3.61535	3.69655	3.38663	0	3.52234
PAPPA2	2.72868	2.85573	2.75464	2.95412	2.90935	2.85535	2.57424	2.64577	2.52825	2.76987	2.71225	2.55482
ASTN1	2.43168	2.33293	2.4004	2.52411	2.77411	2.6899	2.64189	2.49969	2.52226	2.54313	2.30579	2.5733
BRINP2	0.700118	0.763634	0.803578	0.602924	1.0362	0.961882	0.48106	0.570659	0.551335	0.72544	0.769301	0.928759
SEC16B	0	0	0	0	0	0	0	0	0.0484895	0.0510087	0	0.110543
RASAL2-AS1	1.47393	1.51708	1.48518	1.176	1.28871	1.38449	1.57885	1.1371	1.28578	1.40075	1.19684	1.49309
RASAL2	1.37298	1.2772	1.28883	1.14949	1.46114	1.24999	1.51649	1.52172	1.20917	1.21217	1.19816	1.16521
C1orf220	0.904561	0.695866	0.832236	0.869987	0.65118	0.99446	0.924326	0.803258	1.1669	1.13562	0.797015	1.05117
RALGPS2	2.29294	2.0575	2.34056	2.09922	1.95749	1.93453	1.74516	1.48132	2.24022	2.27685	2.30551	2.29298
ANGPTL1	0.0468265	0.327245	0	0.103492	0.233577	0.192412	0.200291	0.134061	0.159326	0.167281	0.234776	0.347139
FAM20B	5.03034	5.07233	4.96499	5.06367	5.02525	5.06139	5.04887	4.66498	5.00615	5.09158	5.04825	5.02528
TOR3A	4.50464	4.36693	4.30756	4.43673	4.3123	4.21606	4.43578	4.4911	4.28567	4.37098	4.33607	4.30552
ABL2	5.95711	5.95866	5.86674	5.92714	6.00844	6.03109	5.8254	5.66272	5.84097	6.03605	6.0056	6.04322
SOAT1	4.78878	4.68573	4.72768	4.44858	4.56553	4.60628	4.71665	4.52196	4.85054	4.89987	4.89405	4.82724
AXDND1	0.0429516	0.302442	0	0.095081	0.0754127	0.177204	0.125582	0	0.146603	0.153955	0.165317	0.272211
FAM163A	0.0572355	0	0	0	0	0	0	0.0836934	0.0672883	0	0	0
TOR1AIP2	5.0085	4.97244	4.94983	5.03957	5.08479	5.06311	4.96738	4.69709	5.01404	5.20177	5.18785	5.17487
TOR1AIP1	4.73122	4.88608	4.73713	4.73703	4.78196	4.89757	4.88112	4.47912	4.82656	4.85805	4.73579	4.7842
CEP350	2.99184	2.95125	2.89099	2.82061	2.83543	2.99916	3.01956	2.82142	2.95973	3.11553	2.90226	2.95543
QSOX1	5.33806	5.31007	5.46863	5.59737	5.68736	5.6297	5.38724	5.55982	5.44285	5.46191	5.58237	5.47193
FLJ23867	2.4645	2.30474	2.40891	2.35455	2.30316	2.17247	2.57768	2.48994	2.29169	2.56365	2.89909	2.40596
LHX4	1.47978	1.63035	1.96256	1.72442	1.80571	1.76324	1.95776	2.07245	2.03225	2.00568	1.68911	1.55177
LHX4-AS1	2.00832	1.83731	2.1587	2.43554	2.16142	2.21814	2.22637	2.30356	2.28725	2.23264	2.09576	2.34868
ACBD6	4.82421	4.93815	4.84989	4.9343	4.73122	4.84125	4.84014	4.63803	5.02569	4.92286	4.78685	4.9819
XPR1	3.50921	3.54349	3.44142	3.38734	3.42479	3.52391	3.42217	3.09335	3.37997	3.48249	3.34207	3.44639
KIAA1614	0.616062	0.572263	0.376268	0.396181	0.377083	0.609201	0.630822	0.659279	0.549015	0.538782	0.776858	0.585832
STX6	4.04665	4.00003	4.10177	4.14583	4.12809	4.10309	4.09035	3.67559	4.05018	4.25072	4.20836	4.20732
MR1	0.840893	0.929486	0.904598	1.02889	1.25032	1.49389	1.28274	1.30476	1.12133	1.08979	1.1095	0.899836
IER5	4.14828	3.99712	4.2722	4.04826	4.40989	4.24637	3.96099	4.22183	3.92375	4.25837	4.42205	4.39219
CACNA1E	0.286867	0.251293	0.280957	0.289632	0.281596	0.385394	0.228012	0.210075	0.301837	0.166726	0.326535	0.101625
ZNF648	0.742169	1.161	0.825141	1.24613	0.890047	0.908716	0.863499	0.850958	1.26203	0.779248	0.990359	0.876919
GLUL	4.1928	4.20265	4.1679	4.11513	4.01857	3.89615	4.37034	4.22066	4.24195	4.04617	4.05197	3.99969
TEDDM1	0	0	0.26468	0	0	0.0952863	0	0	0.152843	0	0.0887246	0
RNASEL	2.13891	1.82482	2.18282	2.31065	2.04269	2.38813	2.03506	2.07073	2.08375	2.0004	1.86681	2.04673
RGS16	1.58429	1.26954	1.4834	1.40506	1.73859	1.636	1.01932	0.952505	1.35203	1.32983	1.32274	1.48994
LOC284648	0.316508	0	0.158182	0.45273	0.66062	0.160739	0.16743	0.445735	0.13285	0.383696	0.285675	0.419114
RGS8	0.188963	0.344868	0	0	0	0	0	0	0.220387	0	0.459108	0
NPL	1.35462	1.28145	1.24255	1.22489	1.2919	1.59984	1.08128	1.17544	1.09583	1.04217	1.37238	1.24844
DHX9	7.55193	7.56652	7.45892	7.44677	7.38929	7.39056	7.46542	7.3218	7.41381	7.55228	7.4831	7.46548
LAMC1	5.68293	5.67692	5.70815	6.20923	6.29468	6.30506	6.16042	6.14789	6.12556	5.82767	5.71243	5.75921
LAMC2	0.547601	0.693023	0.488101	0.678473	0.462966	0.667887	0.486226	0.557497	0.483407	0.412356	0.465175	0.450007
NMNAT2	0.733156	0.762985	0.954958	0.747307	1.0979	0.966983	0.884066	0.939766	0.794126	0.676561	0.956594	0.933725
SMG7-AS1	0.367087	0.803572	0.496316	0.817228	0.678298	0.35439	0.661161	0.583885	0.799602	0.731028	0.538718	0.675626
SMG7	3.68181	3.78003	3.77307	3.89271	4.06551	4.31446	3.6448	3.81605	3.85253	3.94637	3.95161	3.87783
NCF2	0.361662	0.714877	0.265285	0.514163	0.325333	0.630021	0.777833	0.356496	0.667394	0.437112	0.398288	0.542802
ARPC5	7.01773	6.87397	6.90435	6.8955	6.851	6.86324	6.91248	6.42587	7.03024	6.97546	6.90312	6.88078
RGL1	2.22465	2.30399	2.08611	2.5119	2.32978	2.4453	2.46066	2.34584	2.48601	2.20353	2.17736	2.24496
APOBEC4	0.327339	0.5767	0.379379	0.73972	0.202583	0.38511	0.533213	0.586104	0.322392	0.276097	0.227176	0.432991
COLGALT2	2.06235	2.00772	2.19609	2.4024	2.74858	2.45491	1.94911	2.18042	2.1217	2.14344	2.00936	2.00471
TSEN15	5.59599	5.61398	5.39882	5.32614	5.24779	5.27761	5.41483	4.70831	5.62876	5.61697	5.5691	5.56772
C1orf21	1.55482	1.38501	1.47692	1.45026	1.444	1.63388	1.50769	1.31957	1.50578	1.54071	1.42526	1.45684
EDEM3	4.57611	4.62503	4.43925	4.75781	4.69384	4.68035	4.47173	3.81249	4.59113	4.64011	4.56284	4.59715
FAM129A	5.57064	5.55222	5.5487	5.54681	5.6267	5.54812	5.88278	5.64256	5.77356	5.64732	5.54288	5.52055
RNF2	3.39058	3.52201	3.59821	3.65364	3.38102	3.64296	3.60625	3.06868	3.50312	3.54347	3.44974	3.41187
TRMT1L	3.21017	3.32629	3.22422	3.11309	3.3081	3.50842	3.35731	2.64973	3.35806	3.1418	3.21186	3.15649
SWT1	1.84876	1.58338	1.84712	1.84782	1.77197	1.77801	1.858	1.45707	2.04947	1.85108	1.93032	1.84826
IVNS1ABP	5.30535	5.33457	5.308	5.22285	5.24627	5.29727	5.16455	4.88883	5.24772	5.25913	5.25688	5.22868
GS1-279B7.1	0	0	0	0.538309	0	0	0.380848	0	0.306463	0	0	0
HMCN1	0.218115	0.312942	0.257867	0.190963	0.29037	0.195097	0.261065	0.353839	0.271891	0.238006	0.192736	0.218999
PRG4	0.612486	0.615815	0.779822	0.552443	0.218271	0.613913	0.535888	0.0947464	0.492583	0.870577	0.51718	0.706706
TPR	5.8773	5.86591	5.90865	5.87765	5.95603	5.99801	5.95167	5.68901	5.84763	5.861	5.81889	5.80353
C1orf27	3.93127	3.77745	3.84062	3.98672	3.95098	3.88483	3.87333	3.29868	3.8436	3.82094	3.88726	3.84154
OCLM	1.52818	1.81437	0.692599	0.725326	0.825341	1.41733	1.3374	1.32019	1.34392	1.65982	1.23769	0.996927
PDC	0.245571	0.237593	0	0	0.410853	0.181069	0.188562	0.185122	0.149832	0.299199	0.168934	0.173122
PTGS2	0.870372	0.962534	0.966081	0.951191	1.22201	1.18171	0.79901	0.967076	0.983355	1.1516	1.31634	1.14357
PLA2G4A	2.73724	2.59491	2.92753	2.91161	2.77679	2.83641	3.03534	2.41436	3.09433	2.92431	2.64976	2.98287
LINC01351	0	0.22128	0.165746	0.25537	0	0	0.331789	0.172202	0.26625	0.400648	0.157085	0.437408
RGS1	0	0	0	0.478429	0	0	0	0	0	0	0	0.163328
RGS2	4.50661	4.26651	4.19112	4.38402	4.22949	4.35942	4.18913	3.82266	4.03953	4.17409	4.21189	4.44236
UCHL5	5.487	5.47153	5.51037	5.27055	5.35242	5.4568	5.39201	4.50367	5.44734	5.5851	5.53911	5.48982
TROVE2	6.36874	6.35809	6.28201	6.31492	6.38641	6.41592	6.3417	5.57575	6.53086	6.56039	6.49165	6.53395
GLRX2	6.14002	6.0475	6.07219	6.02677	5.84675	5.9539	5.95281	5.05433	6.26872	6.10693	6.17791	6.15028
CDC73	5.58971	5.57697	5.54259	5.48002	5.55736	5.74725	5.55097	4.96494	5.70996	5.7848	5.71215	5.62043
B3GALT2	2.10336	2.12819	1.61158	1.69146	1.95191	2.0319	1.91778	1.738	1.94097	2.29008	2.1519	2.12206
KCNT2	2.0775	1.90829	1.9317	2.06141	2.1344	2.24897	2.29801	1.71244	2.25618	2.22943	2.13213	1.94958
CFH	0.529384	0.442735	0.663697	1.09699	0.8247	0.897304	1.20199	0.656069	0.92565	0.778933	0.778338	0.691634
CFHR3	0	0	0	0	0	0.145855	0	0	0.0614771	0	0	0
CFHR1	0.621401	0.714783	0.74225	0.715486	0.924912	0.692269	1.09972	0.598572	0.496754	0.577	0.62322	0.860349
F13B	0.0754587	0	0.204376	0	0	0	0.216122	0	0.0886113	0	0	0
ASPM	6.77962	6.80533	6.75422	6.54355	6.61419	6.6858	6.7408	5.80059	6.64824	6.89149	6.87138	6.82768
ZBTB41	4.45341	4.41114	4.27177	4.43498	4.36468	4.45828	4.15327	3.35866	4.44047	4.56383	4.5134	4.42549
CRB1	0	0	0.0417663	0.065887	0	0.0424777	0	0.043473	0.102142	0	0.039503	0.0405234
DENND1B	4.31648	4.32166	4.16885	4.18988	4.14119	4.2218	4.3128	3.59784	4.40085	4.38166	4.23782	4.2796
C1orf53	3.75186	2.36074	3.45176	3.22387	3.78653	3.47349	3.33519	3.30922	3.47383	3.68431	3.72888	3.41118
LHX9	0.717499	0.53008	0.935909	0.871836	0.652664	0.996494	0.759215	0.860026	0.520416	0.652304	0.692719	0.962545
NEK7	6.56135	6.51184	6.43277	5.81834	5.75284	5.7397	6.12556	5.30505	6.34586	6.30636	6.26845	6.1288
PTPRC	0.0441627	0.0426279	0.0314311	0.0496858	0	0	0	0	0.0519649	0.0546609	0	0
MIR181A1HG	4.70144	4.63928	4.48543	4.3432	4.5487	5.10622	4.24642	4.69693	4.65433	4.74108	4.61635	4.7049
MIR181B1	6.45876	6.00633	4.99132	7.16535	5.27711	7.10039	7.06343	0	6.45209	7.52436	6.991	7.20147
MIR181A1	6.91371	6.00633	5.56108	7.3863	6.25838	6.74082	6.87233	0	6.81099	7.04206	6.991	7.20147
NR5A2	0.36556	0.118497	0.286946	0.433035	0.211101	0.291436	0.341468	0.17755	0.305159	0.254469	0.375282	0.279071
LINC00862	0.601992	0	0.166459	0.256436	0.385672	0.16914	0.333138	0.327352	0.384493	0.40224	0.429392	0.161687
ZNF281	6.06468	6.1455	6.01879	6.07014	6.09134	6.1394	6.04754	5.66013	6.01834	6.17986	6.12356	6.14047
KIF14	6.17973	6.16198	6.12968	6.07295	6.05259	6.04528	6.11375	5.59531	6.11624	6.21114	6.13572	6.16068
DDX59	4.81449	4.94199	4.81078	4.86042	4.79819	4.82701	4.82158	4.73022	4.72421	4.77585	4.73952	4.87228
LOC101929224	1.17025	1.02442	0.325571	1.38417	0.964507	0.330448	0.122643	1.21276	0.706619	0.916283	1.54248	1.15524
CAMSAP2	6.33195	6.32503	6.29712	6.40499	6.45231	6.50437	6.3038	5.84231	6.33643	6.5318	6.44631	6.40609
GPR25	0	0.257138	0	0	0	0	0.204354	0	0	0	0	0
C1orf106	1.44113	1.91649	1.80968	1.92454	1.88541	2.10761	1.56836	1.75525	1.58892	1.85046	1.62537	1.61697
KIF21B	1.36901	1.4418	1.51109	1.3578	1.56035	1.56831	1.31917	1.61517	1.61284	1.29261	1.31359	1.22276
CACNA1S	0	0.10071	0	0	0	0.038451	0.0401116	0.0393531	0	0	0	0
ASCL5	0.331496	0.735154	0.45003	0	0.688443	0.168778	0.332462	0.709577	0	0.279632	0.157423	0
TMEM9	5.89696	5.66327	5.80824	5.69781	5.77625	5.64984	5.7729	5.70677	5.74577	5.75496	5.85674	5.78731
IGFN1	1.45565	1.64875	1.42149	1.16844	1.21886	1.41452	1.30778	1.55316	1.49645	1.34703	1.61098	1.37182
LAD1	0	0	0	0	0.288181	0.0838321	0.169812	0.166725	0.197735	0	0.222489	0.0800291
PHLDA3	6.1713	6.20406	6.21777	6.63947	6.46137	6.41131	6.24493	6.27546	6.42731	6.19929	6.32079	6.28023
CSRP1	8.81387	8.81293	8.8573	8.89498	8.93723	8.9013	8.9712	8.97573	8.83772	8.81823	8.81339	8.85134
RPS10P7	2.18375	2.41379	2.49955	2.53564	2.0352	2.35028	2.31369	2.56772	2.63635	2.05618	1.90174	2.43413
NAV1	4.5921	4.74027	4.84584	5.05434	5.16429	5.40211	4.94477	5.11483	5.16919	4.81911	4.83902	4.85385
IPO9-AS1	4.2648	4.41881	4.63644	4.50727	4.71611	4.6083	4.65536	4.89217	4.5369	4.46647	4.42626	4.27096
MIR5191	5.10194	4.49233	5.0224	3.73661	4.92016	4.62109	4.15765	4.10357	5.0519	2.96178	3.96354	4.96402
IPO9	6.29424	6.36016	6.29355	6.22864	6.30975	6.34602	6.42468	6.37307	6.39324	6.37704	6.33415	6.35256
SHISA4	4.58555	4.44586	4.63441	4.76878	4.49773	4.66985	4.96549	5.28289	4.93708	4.49922	4.64865	4.62734
LMOD1	0.197859	0.422606	0.414997	0.339256	0.503496	0.593183	0.389207	0.38264	0.502049	0.328418	0.395037	0.216133
TIMM17A	7.70944	7.63514	7.5961	7.60191	7.46601	7.56229	7.64329	7.10594	7.69039	7.70428	7.72375	7.67378
RNPEP	6.65841	6.56081	6.54569	6.59741	6.59856	6.64291	6.73421	6.82189	6.57228	6.65026	6.62452	6.60458
MIR6740	4.71927	4.11864	4.64048	0	3.9772	3.684	4.7392	0	4.34858	0	0	3.634
ELF3	0	0	0.0720268	0.217691	0	0	0.217949	0.146171	0.173583	0.0633269	0.133241	0.0699029
GPR37L1	0.132744	0.246055	0.184698	0	0.118451	0.0492569	0.100998	0.19186	0	0.0838691	0.0902189	0
ARL8A	5.69951	5.59955	5.87493	5.84637	5.90837	6.02858	5.95078	6.19075	5.85498	5.85108	5.79228	5.81492
PTPN7	0.112408	0.209575	0.0541916	0.0852775	0	0	0.0574776	0	0.0452578	0.0476118	0	0
PTPRVP	0.0203828	0	0.0570375	0	0	0	0	0.0593545	0	0	0	0
LGR6	0	0	0	0.100839	0	0.0652896	0	0.130658	0	0.0564337	0	0
UBE2T	7.85752	7.8559	7.79068	7.5226	7.53539	7.64399	7.97137	7.67349	7.75016	7.69036	7.84511	7.79735
PPP1R12B	3.24902	3.21331	3.17887	3.28099	3.38424	3.46053	3.18372	3.383	3.39848	3.28698	3.28877	3.28548
SYT2	0.657566	0.598559	0.704379	0.617354	0.751544	0.873764	0.776461	0.837278	0.656698	0.700742	0.673445	0.492592
KDM5B	5.06291	5.02511	5.10916	5.61274	5.65687	5.70258	5.37561	5.27364	5.4077	5.39002	5.333	5.25566
PCAT6	0.424632	0	0.570447	0.824724	1.14737	0.990048	0.599394	0.324766	0.682896	0.277948	0.754587	0.556017
LOC641515	0	0	0.0833998	0	0	0	0	0	0.136307	0	0	0
LOC148709	0.441776	0.135871	0.0513941	0.29954	0.447351	0.453007	0.509556	0.202976	0.0845828	0.737714	0.496962	0.276217
RABIF	4.32815	4.29712	4.34848	4.51098	4.22907	4.48766	4.56035	4.30982	4.60991	4.41731	4.37283	4.37404
KLHL12	5.44001	5.39873	5.39734	5.59485	5.55491	5.44508	5.58875	5.40779	5.56088	5.22893	5.16919	5.2326
ADIPOR1	7.88988	7.98304	7.99486	7.96053	7.97251	8.06168	8.08135	8.07961	7.87055	7.90946	7.89458	7.88125
CYB5R1	6.10529	6.04346	6.10331	6.14783	6.15196	6.06931	6.14423	6.25223	6.11482	5.98014	6.13027	6.13427
LOC100506747	0.469541	0.579967	0.447226	0.366289	0.295932	0.944196	0.470838	0.558822	0.203216	0.711097	0.599413	0.693081
TMEM183A	6.74096	6.83087	6.67848	6.7091	6.76337	6.81914	6.82545	6.8339	6.815	6.78869	6.81607	6.81633
TMEM183B	7.03722	7.09998	6.92738	6.95514	7.03901	7.10235	7.11246	7.21406	7.08328	7.06518	7.09954	7.09839
PPFIA4	0.958	0.573332	0.910485	0.650887	1.17991	1.06608	1.00236	0.593573	0.837244	0.824651	0.920618	0.961933
ADORA1	3.65234	3.49453	3.73192	3.60664	3.9034	3.69121	3.75498	4.02641	3.93738	3.73581	3.69321	3.40434
MYBPH	0.736637	1.0204	0.887363	0.926861	0.306397	0.469007	0.849707	0.837232	0.836729	0.732969	0.777164	0.867161
CHI3L1	0.177446	0.171549	0	0	0.301464	0.249326	0.373434	0	0	0	0.121186	0.238615
CHIT1	0.0658272	0.124432	0	0	0	0.0939608	0.097951	0	0	0	0.0874877	0.174172
LINC01136	0	0	0.0854232	0	0.10626	0.168767	0.0905462	0	0.071463	0.0751454	0	0.0829143
BTG2	3.45553	3.49171	3.33197	4.45967	4.33438	4.68527	3.66989	3.64406	3.8892	3.72491	3.73362	3.66989
PRELP	0.162566	0.386096	0.389443	0.291701	0.19056	0.297801	0.123986	0.304186	0.331135	0.318402	0.246552	0.235837
OPTC	1.12695	0.98482	0.564991	0.652468	0.808003	0.890046	1.33754	0.998828	0.764088	0.705052	1.16709	1.03275
ATP2B4	6.4154	6.36595	6.54218	6.79512	6.89957	6.9329	6.88219	6.84717	6.89473	6.50058	6.44455	6.40717
SNORA77	6.08719	5.46546	5.28435	6.33121	6.31464	5.03259	5.12094	5.32674	5.57618	6.27886	4.9281	4.97336
LINC00260	2.56879	2.12417	2.35396	2.01872	2.66084	2.96921	2.83062	2.65104	2.53405	2.34609	2.46802	1.8712
LAX1	0.0497978	0	0.0700723	0	0	0.0712509	0.0742975	0.208513	0.0148674	0	0.0663067	0
ZC3H11A	7.67735	7.62438	7.6385	7.65324	7.65188	7.77601	7.69061	7.45439	7.69876	7.84145	7.74232	7.76647
ZBED6	7.23521	7.23386	7.13605	7.21729	7.29611	7.36522	7.32862	7.14387	7.31557	7.46204	7.3652	7.3449
SNRPE	8.06243	7.90739	7.83689	7.39379	7.29933	7.65316	7.7671	6.72874	8.06143	7.82475	7.98904	8.03025
SOX13	3.78862	3.85515	3.72752	3.98521	3.96193	4.04528	3.65339	3.89669	3.65303	3.6293	3.93851	3.73007
ETNK2	2.78403	2.72088	2.89107	2.91344	2.69348	2.89982	3.18749	3.25634	3.43	2.92259	2.83304	3.05003
REN	0.11539	0	0	0	0	0	0.170322	0.167201	0	0.141981	0	0
PLEKHA6	0.0222534	0.0426337	0.0314354	0.0496925	0	0	0	0	0	0	0	0
PPP1R15B	6.96174	6.96338	6.94472	7.0032	7.13863	7.1472	7.01981	6.88339	7.09586	7.0639	7.00454	7.00643
PIK3C2B	2.88003	2.92137	2.96429	2.93068	2.97434	3.23039	3.26878	3.31682	3.23807	3.02015	2.95895	2.95711
MDM4	5.28872	5.31218	5.23304	5.23403	5.36635	5.46031	5.37095	5.21476	5.41553	5.32298	5.33546	5.33592
LRRN2	0	0.0950177	0	0	0.248489	0.0715744	0.0746346	0.0732353	0.169772	0.0618843	0.0666083	0.133539
NFASC	4.21469	4.2539	4.2059	4.21661	4.25791	4.33578	4.49387	4.63492	4.42098	4.44488	4.46664	4.38406
CNTN2	0.506425	0.577855	0.32815	0.345821	0.429448	0.429139	0.445297	0.437939	0.493203	0.588558	0.38042	0.389151
TMEM81	3.69966	3.54602	3.61391	3.42935	3.54189	3.60514	3.52999	3.33929	3.5707	3.84854	3.73901	3.57318
RBBP5	5.75881	5.83473	5.7356	5.73169	5.70556	5.81544	5.81756	5.6484	5.83537	5.8645	5.81073	5.90699
DSTYK	4.33445	4.26116	4.26285	4.50019	4.44025	4.41539	4.2618	4.1628	4.41308	4.44979	4.25955	4.37502
TMCC2	1.54217	1.67468	1.86055	1.67211	1.56979	1.84679	1.52442	2.03869	1.7876	1.64824	1.63954	1.74913
NUAK2	1.86861	1.92253	1.93759	1.98193	2.12549	2.38402	1.59509	1.73901	1.81522	1.90223	2.18629	1.81086
KLHDC8A	0	0	0	0	0	0	0	0.0661867	0	0.0559073	0.117959	0
BLACAT1	1.96039	1.50118	1.72467	1.9069	2.2783	2.04484	1.8138	2.39714	1.87389	1.69818	1.82426	2.03727
CDK18	0.403106	0.352116	0.26667	0.853938	0.327004	0.331315	0.517202	0.338343	0.508493	0.530979	0.468562	0.19871
MFSD4	0.676852	0.632301	0.265425	0.330056	0.382646	0.317966	0.557647	0.275443	0.48913	0.5109	0.384516	0.476935
ELK4	4.66234	4.66718	4.54153	4.52461	4.59713	4.72525	4.52028	3.94614	4.77262	4.71949	4.71718	4.68083
SLC45A3	2.91584	2.83769	2.95866	3.01897	3.0458	3.07725	2.95904	2.92499	2.94524	2.96316	3.10562	2.94714
NUCKS1	7.91718	7.89561	7.83761	7.77815	7.78089	7.74226	7.83488	7.35035	7.93861	8.01407	7.9505	7.90716
RAB29	4.69789	4.88902	4.82241	4.70846	4.62833	4.89151	4.84409	4.60486	4.81196	4.78919	4.90799	4.78458
SLC41A1	4.74563	4.86981	4.87938	4.75124	5.01147	4.91649	4.85961	4.88182	4.84333	4.99794	4.92909	4.81999
LOC284581	0.586296	0.692099	0.929269	0.944676	0.789471	0.784716	0.631081	0.682953	0.924498	0.545147	0.687417	0.756214
SLC26A9	0.101109	0.128799	0.0957041	0.0766341	0.0607013	0.188456	0.051601	0.237048	0.0801151	0.0427295	0.0906071	0.0929063
FAM72A	4.02298	4.12404	4.13681	3.96876	4.09159	4.23348	3.97251	3.68377	4.10558	4.15375	4.2301	4.20285
CTSE	0.891183	1.02198	0.683119	1.21697	1.27668	1.20728	0.974259	1.01782	1.17656	0.734237	1.05173	0.598251
SRGAP2C	5.2971	5.26913	5.40927	5.28829	5.38184	5.41618	5.29262	5.27676	5.34611	5.39256	5.35595	5.4142
SRGAP2B	6.02461	6.03332	6.18423	6.11261	6.23092	6.23254	6.10033	6.23708	6.06012	6.13642	6.10347	6.15911
SRGAP2	5.32006	5.32125	5.39313	5.44774	5.53134	5.62539	5.3827	5.50708	5.33559	5.44257	5.42226	5.3804
IKBKE	3.21548	3.37319	3.43779	3.67508	3.26541	3.44741	3.21172	3.51638	3.30228	3.22172	3.13855	3.07194
RASSF5	2.3846	1.84379	2.19096	2.0092	2.02799	2.21028	2.38057	2.26198	2.37559	2.15007	2.29111	2.15653
EIF2D	6.3912	6.2893	6.32577	6.34104	6.39374	6.3816	6.3246	6.42507	6.32501	6.16253	6.22468	6.30361
DYRK3	5.39155	5.46057	5.53135	5.61193	5.52424	5.61017	5.38428	5.24021	5.38872	5.54852	5.62831	5.4263
MAPKAPK2	5.95615	5.97312	6.02192	5.96928	6.00351	5.95434	5.97682	6.17977	6.00617	5.97424	5.90991	5.93805
IL24	8.69498	8.74142	8.68946	8.09663	8.08243	8.02519	7.71125	7.649	7.68274	8.40347	8.39046	8.40669
FAIM3	6.29465	6.33239	6.25237	5.83881	5.71327	5.72017	5.37167	5.0728	5.38068	6.03506	6.01801	6.09842
PIGR	0.0387597	0	0	0	0	0.10904	0.0579364	0.0568457	0	0	0	0
C1orf116	0.21144	0.314572	0.2375	0.413727	0.418306	0.203766	0.212066	0.355643	0.0699246	0.210218	0.117108	0.230876
YOD1	5.05112	4.95319	4.84494	4.83001	4.99158	4.99139	4.81846	4.18447	5.09573	5.10756	5.07015	5.04971
PFKFB2	2.57984	2.46258	2.45677	2.48331	2.36534	2.54135	2.49443	2.28087	2.46582	2.54639	2.66399	2.46655
CD55	6.03021	6.00835	6.06134	6.11103	6.07833	6.20657	6.03609	5.70309	5.94543	5.79433	5.84908	5.82775
CR1L	0	0	0	0.135971	0	0	0.0693431	0	0.0546384	0.112741	0	0.124235
CD46	7.26473	7.14414	7.14123	7.32798	7.34949	7.34202	7.12714	6.42902	7.29551	7.0306	6.98694	7.0052
LOC148696	0.826194	0.969979	0.701298	0.64167	0.622241	0.907323	0.735249	0.759299	0.885076	0.945559	0.91636	0.750993
CD34	0.0592623	0.112245	0.307658	0.13031	0	0.240426	0.171465	0.16835	0.136115	0.142968	0.224616	0.29926
PLXNA2	0.972501	1.18676	1.14233	1.2083	1.12087	1.23777	0.974738	1.16523	0.907013	0.904287	0.945826	0.912007
CAMK1G	0.565256	0.353487	0.346974	0.405312	0.511829	0.428364	0.194538	0.437162	0.421714	0.502893	0.401807	0.67198
LAMB3	5.74246	5.82146	5.73733	5.72203	5.78907	5.68207	5.21269	5.39503	5.35255	5.65869	5.73354	5.66088
G0S2	5.55323	5.54644	5.60795	5.66835	5.8415	5.62613	5.00511	4.88564	4.75973	5.45426	5.40691	5.5252
HSD11B1	0.107732	0	0.411017	0	0	0	0	0	0	0	0	0
TRAF3IP3	0.965768	0.738749	1.3419	0.665366	1.1576	0.906359	1.16264	1.01649	0.735035	1.19631	0.857769	1.09169
C1orf74	2.65313	2.80829	2.90781	2.87047	2.4384	2.86385	2.56493	2.70283	3.06036	3.10995	2.68189	2.84816
IRF6	0.0367617	0	0	0	0	0.0527022	0	0	0	0	0	0.0502859
DIEXF	3.79207	3.77748	3.71616	3.77124	3.87292	3.85076	3.71572	3.73185	3.71602	3.72727	3.6926	3.76115
SYT14	2.9342	2.96405	2.83884	3.00216	2.7662	2.829	2.93819	2.27485	3.12708	2.92537	2.83452	2.76371
SERTAD4-AS1	2.47118	2.66099	2.65321	1.97318	2.15639	2.67348	3.09985	2.64819	2.83299	2.00839	2.47585	2.50678
SERTAD4	2.55711	2.62594	2.75298	2.16725	2.55243	2.51682	2.82709	2.56647	2.68071	2.8061	2.62891	2.69722
HHAT	2.52089	2.26467	2.35892	2.23764	2.31405	2.24317	2.56484	2.33355	2.45423	2.28572	2.30518	2.35799
KCNH1	2.47838	2.26562	2.45622	2.88188	2.84368	3.05108	2.69386	2.73533	2.77913	2.44975	2.47135	2.37747
RCOR3	3.53471	3.3449	3.2493	3.50283	3.54892	3.6716	3.35197	3.22446	3.54274	3.47115	3.40599	3.44406
TRAF5	2.88061	2.92678	2.94382	2.95598	2.81307	3.16218	2.98107	2.73033	2.92118	2.84486	2.60321	2.94964
LINC00467	1.61922	2.32145	2.22358	2.40059	1.9103	1.90184	2.29228	2.48173	2.34269	2.46009	2.00172	1.94371
SLC30A1	3.63672	3.62305	3.73835	3.83045	3.72327	3.96424	3.74382	3.67892	3.67195	3.8104	3.62631	3.74199
NEK2	4.53373	4.53933	4.39464	4.00766	4.10203	4.32197	4.41987	3.92283	4.42111	4.49662	4.54919	4.37055
LPGAT1	5.17532	5.13321	5.07276	4.99155	5.00529	4.97418	5.08954	4.52266	5.17107	5.20111	5.02967	5.06496
INTS7	4.06958	3.9744	3.90162	4.0374	3.96624	4.19103	3.88506	3.88123	4.04529	4.09937	4.11086	4.03047
DTL	5.25505	5.20559	5.17717	5.18557	5.24762	5.2281	5.20302	5.01533	5.20601	5.26548	5.18511	5.12703
PPP2R5A	3.28464	3.1496	3.21128	3.00633	3.17606	3.19487	3.33378	2.78054	3.27177	3.17811	3.07726	3.03755
SNORA16B	2.13687	2.91994	3.4102	3.10204	2.80598	0	3.49472	3.45295	3.68817	3.2262	0	3.89873
TMEM206	3.7377	3.74861	3.53051	4.00326	3.6941	3.54308	3.4312	3.54403	3.67848	3.85435	3.75545	3.68262
NENF	5.26092	5.02278	5.13515	5.27451	5.38795	5.24924	5.38167	5.51204	5.11371	5.10472	4.96731	5.18236
ATF3	1.86796	1.88413	1.9873	2.68932	2.49143	2.3847	2.57713	2.50232	2.60908	1.8705	1.82894	1.77739
BATF3	3.03974	3.63798	2.8871	1.85454	2.6996	2.75757	3.16337	3.13807	3.36178	2.79219	3.21552	3.19425
NSL1	2.41257	2.53157	2.43856	2.40016	2.36167	2.3177	2.46252	2.06516	2.50664	2.48737	2.37571	2.30865
TATDN3	2.357	2.44851	2.38893	2.1278	2.50242	2.54426	2.30873	2.24627	2.22904	2.38431	2.11674	2.18561
SPATA45	0	0	0.48375	0	0	0	0.509094	0	0	0	0.460632	0
FLVCR1-AS1	2.33595	2.69349	2.08793	2.30861	2.47315	1.96988	2.15477	2.99454	2.00872	1.88031	2.41583	1.98808
FLVCR1	3.39523	3.33507	3.35664	3.14329	3.3054	3.33551	3.13163	3.09241	3.44642	3.4972	3.45206	3.46402
VASH2	1.29701	1.03869	1.58076	0.76888	1.1684	1.11295	1.0946	1.18101	1.35937	1.19721	1.23825	1.19374
ANGEL2	3.72748	3.79441	3.58245	3.53508	3.62775	3.56395	3.58044	3.36389	3.64721	3.7594	3.62603	3.56728
RPS6KC1	4.41969	4.23129	4.39186	4.31676	4.58701	4.54002	4.56089	4.16189	4.40615	4.41399	4.5176	4.38784
PROX1	0.228287	0.106129	0.104009	0.199951	0.27593	0.340477	0.136484	0.0278116	0.284328	0.278552	0.277334	0.125157
SMYD2	5.32495	5.42845	5.34824	5.14035	5.3068	5.32826	5.48939	5.23738	5.36695	5.26341	5.24681	5.21981
PTPN14	5.33814	5.33864	5.33419	5.33391	5.50332	5.57539	5.22088	5.19493	5.24933	5.40345	5.44275	5.30924
CENPF	7.03694	7.03217	6.99699	6.84274	6.85638	6.83143	6.95234	6.56798	6.83892	7.05662	7.00893	7.01721
KCNK2	0.545371	1.16411	0.998725	0.351822	0.521132	0.482696	0.718269	0.746753	0.366327	1.17342	0.958555	0.668366
KCTD3	4.79684	4.75461	4.75879	4.80875	4.80634	4.68037	4.69585	4.41722	4.77602	4.76602	4.79009	4.55536
USH2A	0.125085	0.0915753	0.122	0.156864	0.0428657	0.145474	0.0835549	0.0705688	0.155162	0.0885363	0.135617	0.0442132
ESRRG	0.129271	0.124903	0.151472	0.435335	0.15183	0.153958	0.190371	0.18695	0.175091	0.158918	0.115963	0.174835
GPATCH2	4.02252	3.97398	4.13507	3.90511	3.90617	4.15827	3.91425	3.93125	3.99946	4.01396	4.07576	4.0635
SPATA17	0.485983	0.471375	0.191441	0.537434	0.438911	0.783748	0	0.373537	0.30594	0.320453	0	0
RRP15	3.5685	3.60659	3.50521	3.46258	3.3259	3.40804	3.41068	2.86789	3.47119	3.6383	3.59884	3.55773
LOC728463	0.803751	0.970288	0.435329	1.42216	0	1.80995	1.31988	1.07032	1.30164	0.387958	0.735701	0.423774
TGFB2	3.26064	3.25454	3.19322	3.51906	3.5516	3.61861	4.19382	3.85804	4.29996	3.7127	3.62532	3.44306
LYPLAL1-AS1	0.29079	0	0	0	0	0	0	0.150362	0.121424	0.453978	0	0
LYPLAL1	4.6352	4.26577	4.3453	4.18255	4.3723	4.51427	4.5795	3.10139	4.34914	4.28067	4.41283	4.3957
EPRS	7.40344	7.32209	7.34288	7.3849	7.35889	7.29516	7.27987	6.97709	7.36337	7.39307	7.34778	7.32234
BPNT1	4.57356	4.79181	4.62012	4.71325	4.53752	4.52717	4.53883	4.50314	4.57666	4.68354	4.60136	4.68166
IARS2	6.55131	6.46779	6.4004	6.53902	6.43291	6.47496	6.52925	6.34805	6.54291	6.43586	6.49596	6.41835
MIR215	5.47507	6.00633	5.96846	4.62978	5.27711	5.5363	4.13703	0	5.2515	5.73646	5.42854	5.4872
RAB3GAP2	5.04529	5.0503	5.15431	5.21589	5.1697	5.23852	5.10798	4.73855	5.19632	5.16643	5.08595	5.08037
SNORA36B	3.04057	4.45677	4.73379	3.18008	0	4.04	5.07834	0	3.7694	4.53662	3.93918	3.44128
AURKAPS1	3.18705	3.12223	2.75973	3.05482	2.63144	3.2727	3.10736	3.09233	3.196	3.12298	3.10863	2.99213
MARK1	2.04745	2.05804	1.89343	1.87665	1.75034	2.1958	2.28107	1.89065	2.10269	1.98734	2.06176	2.04412
2019-03-02	2.55124	2.63487	2.59221	2.27099	2.60157	2.71394	2.88495	2.61454	2.65064	2.64875	2.94787	2.72686
2019-03-01	3.1196	2.83612	2.79463	3.44951	3.20078	3.35783	3.01868	2.82906	3.18151	2.79283	3.00582	2.87619
HLX-AS1	0.575945	0.961113	0.761556	1.07411	0.521505	0.771312	0.797875	0.445608	1.10896	0.686252	0.409582	0
HLX	0.916302	0.930811	1.30991	1.40444	0.875068	0.928131	1.17418	1.00096	0.848354	0.776626	1.21906	1.00301
C1orf140	0.0728195	0.0703131	0.102141	0.159255	0.29846	0.246809	0.0278273	0.297745	0.126471	0.132859	0.0967116	0.191942
DUSP10	8.11043	8.1862	8.14036	8.22652	8.27323	8.35562	8.26063	8.13454	8.15219	8.21229	8.19706	8.16186
HHIPL2	0.402333	0.122551	0.25743	0.500113	0.218079	0.0925266	0.352284	0.267162	0.51971	0.484939	0.167443	0.649226
TAF1A	4.04263	4.07806	3.95891	4.0035	3.88654	4.0225	4.10732	3.46943	3.92051	4.11391	4.07414	4.09125
TAF1A-AS1	1.58078	0.822512	1.09003	1.99707	1.64211	1.10291	1.48447	1.46621	1.26852	1.57448	1.16612	1.18706
MIA3	5.13203	5.10942	5.1383	5.20216	5.27227	5.38323	5.29636	4.94701	5.24033	5.20601	5.2287	5.15811
AIDA	5.25634	5.26376	5.25893	5.26079	5.32586	5.48293	5.2059	4.69342	5.25531	5.43832	5.4746	5.38716
BROX	5.79807	5.7399	5.76875	5.8068	5.73149	5.78014	5.68858	4.81486	5.83986	5.97446	5.80368	5.82966
FAM177B	0.126036	0	0.175519	0	0	0.178335	0	0.18233	0.147546	0.294855	0	0.1705
DISP1	2.5612	2.55226	2.619	2.86183	2.87995	3.06566	2.93868	2.88754	2.76794	2.66845	2.51168	2.62058
SUSD4	0.241596	0.0980812	0.141874	0.113957	0.175668	0	0	0	0.119064	0.0639029	0.134424	0.137786
CAPN8	0	0	0	0	0	0.113549	0.227709	0	0	0	0	0
CAPN2	8.78189	8.80927	8.81749	8.95248	8.97487	8.98796	8.94941	8.89691	8.89932	8.80176	8.79258	8.76502
TP53BP2	5.48659	5.56132	5.5474	5.67744	5.80964	5.70951	5.6343	5.72826	5.65132	5.64567	5.59911	5.60043
FBXO28	5.75571	5.69008	5.58586	5.82907	5.83979	5.7513	5.68331	5.04373	5.7667	5.84964	5.79935	5.77267
DEGS1	6.45811	6.38878	6.40714	6.43245	6.28759	6.28466	6.42711	6.07288	6.50459	6.43137	6.39317	6.34535
LOC101927164	2.83462	2.67344	2.52133	2.2541	2.15869	2.78523	2.75148	2.63487	2.36892	2.04135	2.42091	2.48474
NVL	5.33604	5.34705	5.18903	5.22238	5.11648	5.29817	5.22419	5.07866	5.27622	5.24714	5.26323	5.22899
MIR320B2	3.98016	3.63527	3.22942	4.38027	0	4.46648	5.01171	3.27293	2.98303	4.51366	2.29832	0
CNIH4	5.33832	5.28784	5.19385	4.99828	5.01377	5.11961	5.29761	4.92649	5.47141	5.22561	5.30226	5.2504
WDR26	4.95268	4.95851	4.91837	5.05187	5.11392	5.15814	4.9571	4.58909	5.13705	5.2085	5.08013	5.10575
CNIH3	4.07559	3.94339	3.89697	4.31819	4.34823	4.33518	4.20104	4.08944	4.24367	4.00358	3.88121	3.88955
DNAH14	2.50997	2.36627	2.19534	2.41643	2.31611	2.40402	2.377	1.73378	2.4382	2.53871	2.3697	2.40874
LBR	5.87406	5.86583	5.71075	5.78476	5.7496	5.71069	5.62547	5.40359	5.7665	5.66388	5.54836	5.43017
ENAH	4.56845	4.63254	4.64089	4.74865	4.75544	4.91665	4.9677	4.64567	4.9964	4.73522	4.6098	4.67274
SRP9	8.41103	8.39093	8.21919	8.12779	7.91128	7.99249	8.2575	6.66501	8.54317	8.45722	8.42857	8.39499
EPHX1	2.86818	2.82361	3.12518	2.93575	2.90357	3.08703	2.76446	3.25726	3.22018	2.92311	2.6986	2.98945
TMEM63A	3.91428	4.03738	3.99571	4.01182	4.25455	4.23332	4.11022	4.24213	3.98661	3.96341	3.90601	3.93411
PYCR2	5.83248	5.74503	5.81837	5.75222	5.69964	5.60152	5.7196	5.74422	5.79823	5.79869	5.79601	5.83276
SDE2	4.92495	4.87194	4.78788	4.96463	4.95925	4.77349	4.71914	4.50614	4.89252	5.0623	4.95377	5.00973
H3F3A	7.56554	7.56399	7.54702	7.52305	7.43594	7.49204	7.44127	6.79627	7.71377	7.5765	7.56906	7.57291
H3F3AP4	7.59478	7.59413	7.57716	7.55317	7.46605	7.52216	7.4714	6.82629	7.74391	7.60663	7.59918	7.60304
ACBD3	5.75454	5.89005	5.81103	5.92159	5.87046	5.87998	5.65028	5.20291	5.71695	5.85026	5.74402	5.72395
MIXL1	0.613604	0.295471	0.585723	0	0	0.117559	0.235437	0.120245	0.27315	0.664709	0.395587	0.571085
LIN9	4.33912	4.40971	4.22116	4.22138	4.13283	4.16456	4.20733	3.68999	4.29551	4.28471	4.16966	4.20857
PARP1	7.55977	7.5916	7.6108	7.52587	7.52735	7.52717	7.52912	7.57748	7.48944	7.62883	7.55725	7.53695
ITPKB	3.37014	3.43383	3.46202	3.63412	3.49711	3.5984	3.44701	3.49434	3.49973	3.29031	3.3208	3.1684
ITPKB-IT1	0.790068	0.434811	0.600892	0.269556	0	0.178066	0	0.182055	0.147321	0.421799	0.166121	0.3225
PSEN2	4.12056	4.20657	4.25016	4.33053	4.40623	4.2623	4.24032	4.33325	4.24319	4.21736	4.06361	4.08071
ADCK3	4.05476	3.93467	4.16992	3.78611	4.15367	4.18861	3.88272	4.18346	4.01769	4.01355	4.0085	3.96907
CDC42BPA	4.60511	4.5645	4.55347	4.65471	4.65617	4.74166	4.73859	4.39095	4.67132	4.64758	4.61131	4.58165
ZNF678	2.70488	2.66521	2.67692	2.81374	2.65636	2.73045	2.5804	1.99972	2.61549	2.60802	2.42632	2.45209
LOC100130093	3.80531	3.70498	3.74971	3.78968	3.94121	3.72617	3.86024	3.89967	3.87421	3.93778	3.71892	3.78254
JMJD4	4.60724	4.53318	4.65609	4.58538	4.64085	4.37638	4.5748	4.66726	4.49879	4.6106	4.51756	4.58377
SNAP47	4.979	4.84639	5.00878	4.98335	4.93992	5.04214	5.06054	5.18774	4.93164	5.08264	5.12281	4.9627
WNT9A	0.377499	0.823318	0	0.535466	1.04409	0.517085	0.536157	0.527415	0.556187	0.319193	0	0.349357
ARF1	8.01387	8.02155	8.08199	8.0152	8.03934	8.10891	7.97194	8.09545	7.99481	7.93484	8.01929	7.98243
C1orf35	4.90396	4.82143	5.01191	4.85724	4.947	4.69574	4.75572	4.98109	4.8323	4.82181	4.8646	4.83598
MRPL55	5.46407	5.30853	5.54698	5.29012	5.33261	4.85983	5.41238	5.52798	5.37171	5.49004	5.60176	5.26257
GUK1	7.21395	7.24707	7.14835	7.50996	7.36185	7.26399	7.16477	7.34395	7.237	7.15616	7.27474	7.21634
GJC2	0.37742	0.253768	0.436291	0.643128	0.4372	0.655082	0.536021	0.527363	0.160387	0.638884	0.553029	0.269591
IBA57-AS1	2.25694	2.44817	1.99124	1.27466	1.99349	1.49324	2.59859	1.34988	2.743	1.62557	1.6997	2.24803
IBA57	2.51238	2.34365	2.39879	2.33337	2.42551	2.44694	2.26078	2.41195	2.42385	2.45158	2.46642	2.35746
C1orf145	0.0469874	0.0893302	0.0661437	0.200708	0	0	0	0	0	0	0	0
OBSCN	0.0228178	0.043707	0.0162051	0.0383745	0.0101749	0.0164845	0	0.0418207	0.0235518	0.0142157	0.00768056	0.0504735
TRIM11	4.60793	4.7269	4.85074	4.77651	4.82507	5.03618	4.67212	4.96527	4.73734	4.72524	4.84166	4.82039
TRIM17	1.95233	1.49418	1.79843	1.73338	1.82706	1.73428	2.31655	1.70052	2.02448	2.22538	1.79168	1.79291
HIST3H3	0.533159	0.655523	0.144827	0	0	0	0.534739	0.525694	0.975391	0.873737	0	0
HIST3H2A	6.64301	6.71484	6.58036	6.2468	6.28279	6.20363	6.27446	6.64361	6.3776	6.5749	6.61593	6.52355
HIST3H2BB	7.31321	7.48038	7.11265	7.04964	7.24354	6.9294	7.16762	7.22113	6.84127	7.20628	6.95995	7.09924
RNF187	5.76981	5.69804	5.78604	5.84406	5.87051	5.93015	5.72954	6.00015	5.88414	5.78157	5.69482	5.85086
RHOU	0.00702525	0.142222	0.0490562	0.0772747	0.0612115	0.0498891	0.150795	0.100365	0.236997	0.0599733	0.00940088	0
DUSP5P1	1.07194	1.13889	1.10739	1.38985	1.01521	1.07405	0.954222	1.39327	1.23691	1.16999	1.06421	1.25284
RAB4A	1.37187	0.92358	1.40419	1.26126	1.85344	1.41957	1.19048	1.09982	1.42802	1.80812	1.57099	1.40608
SPHAR	0.91809	0	0.838293	1.17194	0.83975	0.849053	0.416521	0.577504	1.03512	1.40991	1.22647	0.38472
CCSAP	3.76199	3.85359	3.66081	3.80907	3.74679	3.70541	3.80192	3.21533	3.93474	4.04423	3.8932	3.75261
ACTA1	0	0.395178	0.230904	0	0	0.497654	0.690995	0.311494	0	0.139357	0.285303	0.153426
NUP133	5.76202	5.67133	5.5762	5.61609	5.71116	5.57013	5.70586	5.51636	5.66196	5.8356	5.74105	5.6222
LOC101927478	0.379867	0.661096	0.890438	0	0	0.519896	0	0	0.77409	0.805497	0	0.869876
ABCB10	4.49778	4.20382	4.29435	4.23342	4.19957	4.17528	4.29592	4.07598	4.50915	4.57444	4.36435	4.42293
TAF5L	4.34864	4.44783	4.31545	4.24332	4.34815	4.36971	4.24388	4.12128	4.15138	4.46191	4.40431	4.37091
URB2	5.02649	4.97083	5.02512	5.01295	4.98587	4.98146	4.83101	4.92608	4.95985	5.12164	5.12923	5.08946
GALNT2	5.97292	6.05002	6.09122	6.35696	6.33682	6.42837	6.27722	6.37546	6.35322	6.02918	6.03998	6.03493
PGBD5	0.188712	0.26571	0.531653	0	0.0868356	0.32402	0.452074	0.270524	0.36572	0.333863	0.553726	0.518157
COG2	4.99119	4.90643	4.84932	4.9839	5.05249	5.00252	5.09073	4.89456	4.96996	4.96198	4.97977	5.05678
AGT	0	0	0.0907613	0	0.217508	0	0.0961943	0.266474	0.282407	0	0	0
CAPN9	0.241713	0.121656	0	0	0	0.0918436	0	0.265303	0.147425	0	0.0855121	0.170351
C1orf198	4.88294	4.80091	4.89769	4.94838	4.98835	5.07557	5.34442	5.3351	5.40768	4.84674	4.80342	4.7151
LOC101927604	0	0.96182	0.301022	0	0	0.305582	0	0.786326	0	0.266991	0.524385	0.292722
TTC13	4.50525	4.56252	4.48345	4.47352	4.57221	4.70191	4.73851	4.25936	4.58782	4.55157	4.31681	4.41162
ARV1	4.86495	4.93136	4.74777	4.84848	4.86089	4.98612	4.97826	4.57416	4.82339	4.72243	4.64317	4.8457
FAM89A	3.65837	3.67421	3.83288	3.8821	3.66598	3.77147	3.55667	3.53084	4.02228	3.93914	4.03121	3.98728
TRIM67	0.0384348	0.176621	0	0.126052	0.163323	0.232851	0.112705	0.162915	0.0673406	0.160132	0.025851	0.103281
C1orf131	4.71623	4.91845	4.65827	4.76015	4.66324	4.60379	4.92318	4.73499	4.66699	4.79455	4.70485	4.66307
GNPAT	6.11469	6.10346	5.91454	5.95389	6.02586	5.98288	6.19127	5.96164	6.25107	6.11942	6.08686	6.06616
EXOC8	4.29858	4.36614	4.20245	4.37483	4.42245	4.34472	4.25889	3.76826	4.37549	4.44258	4.32728	4.43961
SPRTN	3.74204	3.84315	3.85236	3.77685	3.69771	3.68911	3.63636	3.57065	3.83799	3.81734	3.73341	3.58049
EGLN1	4.34538	4.29213	4.20406	4.35413	4.23954	4.27014	4.17132	3.85338	4.47644	4.33743	4.34514	4.27642
TSNAX-DISC1	2.94957	2.84661	2.84763	3.00913	2.91364	2.98471	2.99469	2.57604	3.08595	2.95652	2.96105	2.96999
TSNAX	5.72063	5.77334	5.62307	5.73274	5.7714	5.74382	5.55163	5.11133	5.86924	5.71362	5.71537	5.73221
LINC00582	0	0	0	0	0	0	0	0.743588	0.344231	0.360362	0	0.393956
DISC1	1.02187	0.870659	0.739294	1.00489	0.878757	0.984115	1.07374	0.877017	1.1545	1.14114	1.04138	1.09295
DISC2	0.20151	0.300282	0.0600279	0.266348	0.145972	0.119606	0.183127	0.179819	0.1455	0.334214	0.357332	0.220097
SIPA1L2	2.68043	2.8093	2.71121	3.18028	3.10716	3.09046	3.57612	3.33842	3.45607	3.0639	2.7588	2.87965
NTPCR	5.86048	5.87498	5.91249	5.84595	6.08023	6.18729	6.07749	5.8283	5.99239	5.66155	5.8603	5.88778
PCNXL2	4.2056	4.25246	4.21768	4.2254	4.2843	4.52265	4.26192	4.42524	4.30248	4.26369	4.25472	4.25008
KIAA1804	1.65569	1.65614	1.53147	1.93674	1.65863	1.81819	1.7257	1.59838	1.86988	1.78621	1.8641	1.81475
SLC35F3	3.44595	3.41502	3.19199	3.28138	3.63549	3.05994	3.59621	3.60656	3.76447	3.59457	3.70046	3.3713
COA6	5.71986	5.8249	5.75018	5.71385	5.79273	5.77385	5.65936	5.1715	5.81518	5.58597	5.73098	5.70072
TARBP1	4.24211	4.16356	4.16542	4.28891	4.32948	4.26165	4.27545	3.9175	4.27998	4.30623	4.2349	4.25391
IRF2BP2	5.85936	5.84393	5.89494	5.98521	6.06444	6.09174	5.95243	5.82646	6.02681	6.05036	6.02679	5.99703
LINC00184	0.836548	0.382091	0.801042	1.04459	0.550993	1.09266	0.479387	1.0582	0.318691	0.257257	0.881116	0.782333
LINC01132	0.206543	0.0832431	0.120683	0	0.0767846	0.122679	0	0.125475	0.149204	0.106321	0.168231	0.0597808
TOMM20	7.89834	7.90524	7.85057	7.8576	7.81257	7.74457	7.74369	7.34587	7.91565	7.8679	7.8093	7.75409
SNORA14B	6.6496	6.89171	6.59128	5.8654	6.83478	7.06259	6.87389	6.4957	6.50482	6.45617	7.09691	6.78743
RBM34	5.72219	5.89021	5.86118	5.79706	5.82812	5.7823	5.97518	5.45604	5.81017	5.8096	5.70179	5.90037
ARID4B	4.8923	4.92321	4.90926	4.92393	5.00638	5.02833	4.95813	4.39359	4.98475	5.04899	4.92201	4.87755
GGPS1	3.89417	3.79121	3.93458	3.91774	3.91382	4.00458	4.03418	3.5195	4.13585	3.83437	3.82913	3.85305
TBCE	5.33468	5.3201	5.39925	5.38947	5.41105	5.57344	5.42829	5.13491	5.37689	5.27464	5.34778	5.24562
B3GALNT2	5.18425	5.09578	5.09514	5.12533	5.10169	5.06121	5.05003	4.72043	5.07834	5.22606	5.19756	5.17621
GNG4	0.731046	0.778617	0.992171	0.837385	0.625078	0.617845	0.964865	0.927085	0.926575	0.942074	0.862334	0.704478
LYST	4.15174	4.01618	4.0811	4.44248	4.38681	4.62158	4.63413	4.17154	4.6753	4.01945	4.04116	4.05107
NID1	4.83355	4.95488	5.09561	5.09063	5.17523	5.33151	5.33903	5.32857	5.21802	4.88432	4.84999	4.8459
GPR137B	4.41354	4.32819	4.54309	4.6139	4.5956	4.57172	4.62612	4.60938	4.50788	4.28295	4.13247	4.19335
ERO1LB	1.87266	1.51587	1.56134	1.51728	1.83487	1.54539	1.71333	1.23561	1.65031	1.55509	1.46041	1.43464
EDARADD	1.33337	0.983711	1.66971	1.34338	1.39302	1.21426	1.36928	1.73527	1.39199	1.15992	0.936094	1.50985
LGALS8	5.16535	5.16287	5.11867	5.08599	5.13633	5.21522	5.26861	4.7453	5.20209	5.16374	5.06077	5.08084
LGALS8-AS1	1.43105	1.10142	0.783426	1.33885	1.236	0.892027	1.1868	1.39353	1.0708	0.881883	1.09473	1.1904
HEATR1	6.57709	6.53013	6.45052	6.5098	6.50767	6.56563	6.54403	6.21284	6.5552	6.67611	6.56082	6.58546
ACTN2	0.155052	0.121106	0.132871	0.205985	0.215601	0.135063	0.0953083	0.181379	0.0381179	0.225441	0.241653	0.391629
MTR	5.09048	5.12331	5.06773	5.13311	5.09456	5.1585	5.15443	4.90972	5.13634	5.12732	5.08226	5.06472
RYR2	0.581405	0.503965	0.589963	1.06171	1.1402	1.01282	0.548745	0.539989	0.53966	0.546209	0.677339	0.528009
LOC100130331	0.0791168	0.0513801	0.246589	0.172588	0.302836	0.183246	0.117466	0.077877	0.0928918	0.0976413	0.0708401	0.141819
ZP4	0.0674793	0	0	0	0	0	0	0	0.0792805	0	0	0
CHRM3	0.291003	0.514738	0.512325	0.389608	0.228624	0.580763	0.427305	0.186048	0.139351	0.0874113	0.345413	0.16109
CHRM3-AS2	0	0	0	0	0	0.270823	0	0	0	0.236267	0.253178	0
FMN2	1.25289	1.31636	1.18449	1.03769	1.30298	1.60684	1.03858	1.043	1.27502	1.4188	1.46271	1.39475
GREM2	0.0781831	0.147239	0	0	0.0696255	0	0	0.0581009	0	0.0964988	0.0528188	0
RGS7	1.76019	1.56018	1.94964	2.03736	1.97634	1.96792	1.9121	1.78211	1.71146	1.9454	1.62781	1.76454
FH	6.82465	6.78273	6.69175	6.58683	6.55252	6.55108	6.63592	6.41129	6.70436	6.67236	6.62475	6.69477
KMO	2.44505	2.23088	2.28309	2.31297	2.49839	2.6622	2.38924	1.96006	2.34384	2.5115	2.53709	2.29328
OPN3	4.17837	4.02206	4.13799	4.07808	4.18747	4.31455	4.28628	4.10716	4.2486	4.36279	4.37718	4.29979
CHML	5.758	5.72596	5.69592	5.50848	5.51843	5.55889	5.72702	4.77996	5.70607	5.86984	5.90101	5.79403
EXO1	6.19897	6.17094	6.11447	6.13997	6.10542	6.16548	6.13969	6.03623	6.07091	6.32964	6.28929	6.19959
MAP1LC3C	0.392019	0.26402	0.198481	0.304015	0.453727	0.201631	0.555702	0.690916	0.576317	0.175371	0.354669	0.192843
PLD5	1.08603	0.940472	1.24749	1.25141	1.50736	1.61361	1.07099	1.02112	1.01699	1.42798	1.09709	1.23643
LINC01347	1.04124	0.992232	1.22578	1.07244	1.32303	1.31873	0.954098	1.18203	1.15373	1.19513	1.1653	1.12098
CEP170	6.09613	6.12259	6.06851	6.06	6.0143	6.11879	5.94668	5.59796	5.95644	6.21079	6.13828	6.06095
SDCCAG8	4.44164	4.35284	4.43784	4.50373	4.39022	4.58779	4.30932	4.38288	4.30418	4.48738	4.47439	4.52183
AKT3	6.06625	6.07221	6.0554	5.9809	6.04669	6.09754	6.07901	5.70444	6.07615	6.19121	6.0735	6.05232
LOC339529	0.181174	0.175161	0.130681	0.380303	0.161946	0.254436	0.138395	0.13584	0.109592	0.22181	0	0
ZBTB18	5.37969	5.38683	5.33927	5.50122	5.57137	5.58818	5.40278	5.08211	5.42275	5.57983	5.64001	5.49152
C1orf100	0.969791	1.51082	0.747773	1.38941	0	1.61887	1.28855	1.27143	1.27061	1.757	1.69816	2.20828
ADSS	6.85341	6.75289	6.77294	6.77286	6.78855	6.89019	6.75399	6.07405	6.75371	6.8031	6.7419	6.74641
C1orf101	0.598746	0.360171	0.33382	0.412858	0.334548	0.398131	0.35214	0.217456	0.64481	0.185134	0.373215	0.683431
DESI2	7.0902	7.00787	6.91239	6.83159	6.83865	6.76319	6.79199	6.13564	6.85645	7.1466	7.03278	7.02413
COX20	6.42744	6.35736	6.33935	6.48151	6.43572	6.54918	6.28435	5.51968	6.48914	6.466	6.43101	6.4735
HNRNPU-AS1	6.21644	6.1632	6.13744	6.16539	6.18168	6.27511	6.1337	5.18686	6.2651	6.26958	6.26373	6.2968
HNRNPU	8.68534	8.73158	8.69215	8.64166	8.66752	8.66992	8.64175	8.33194	8.66466	8.80111	8.74725	8.71049
LOC101928068	0.589111	0.72134	0.494049	0.624241	0.713421	0.714118	0.366364	0.437698	0.510973	0.675043	0.520242	0.411485
EFCAB2	2.62286	2.53839	2.72605	2.23534	2.5747	2.5398	2.74443	2.70448	2.6606	2.64704	2.68736	2.56317
KIF26B	1.71279	1.80852	1.75543	1.83502	1.98172	2.11424	1.91121	2.12502	1.94698	2.09821	2.14112	2.07646
SMYD3	5.42762	5.60077	5.50353	5.26222	5.40656	5.41462	5.53778	5.40696	5.40584	5.50588	5.5735	5.52974
LOC255654	0	0	0.246578	0.374534	0	0.250407	0	0	0.208046	0	0	0.239672
TFB2M	6.40027	6.41219	6.33928	6.30722	6.31777	6.32553	6.2628	5.80273	6.40305	6.46566	6.42847	6.3701
CNST	5.45355	5.42604	5.41992	5.48279	5.54895	5.52243	5.38747	5.20672	5.47498	5.49325	5.43912	5.42462
SCCPDH	5.56476	5.27696	5.35106	5.41077	5.3853	5.26547	5.41385	5.02884	5.50946	5.39514	5.4407	5.46437
LINC01341	0.414978	0	0.210928	0.322372	0.479732	0.214258	0.223038	0.219002	0.478296	0	0.200048	0.38439
AHCTF1	6.51166	6.44593	6.47075	6.35865	6.45162	6.4577	6.40608	5.96028	6.41196	6.52202	6.45174	6.43388
ZNF695	3.64923	3.56616	3.55307	3.33814	3.18857	3.46581	3.30829	2.94493	3.31668	3.53882	3.55474	3.48626
ZNF670-ZNF695	3.96442	3.94659	4.13712	3.62194	3.70918	3.92074	3.35494	3.73799	3.72616	4.05756	4.05993	3.88682
ZNF670	2.968	3.0308	2.99251	2.80816	2.92624	2.96324	2.90122	2.41686	3.02998	3.23835	3.12563	2.97505
ZNF669	4.8963	4.97764	5.02378	5.06929	5.09939	5.05516	5.10784	4.79309	5.10057	5.04162	5.10936	4.9997
C1orf229	0.507321	0.492164	0.533954	0.439601	1.20758	0.614962	0.673117	0.950746	0.724653	0.697402	0.677701	0.605226
ZNF124	5.61757	5.44814	5.42488	5.47418	5.49645	5.55348	5.53504	5.1503	5.58034	5.75032	5.57501	5.58611
VN1R5	0.159215	0	0	0	0.271615	0.224232	0.434236	0.229181	0.498615	0.786183	0.209407	0.566556
ZNF496	5.32775	5.4458	5.42173	5.41679	5.35657	5.31921	5.32524	5.67888	5.3052	5.50649	5.51498	5.50753
NLRP3	3.46422	3.44391	3.43619	3.0913	2.96317	3.20224	2.83796	2.99756	2.73911	3.40704	3.54901	3.33643
OR2B11	0.180231	0.597909	0.461677	0	0	0	0	0	0.393827	0.220631	0.776159	0.449616
GCSAML	0	0	0.0527406	0	0	0	0	0	0	0	0.0498918	0
OR13G1	1.40865	1.37664	1.35809	1.16555	0.574997	0.482817	1.41165	1.50149	1.39311	1.2449	0.943434	1.711
OR6F1	1.24737	1.64206	0.256677	0.695406	0.792314	1.12967	0.49937	1.69162	0.979903	0.750633	0.940923	1.21513
OR1C1	0.182034	0.60311	0.465877	0	0	0.977466	1.3891	0	0.561518	0.222806	0.238832	0.244624
OR14A16	0	0	0	0.387971	0.313906	0	0	0.48957	0.215952	0.226529	0	0.248682
OR11L1	0.177305	0.324615	0	0	0	0	0	0	0.206932	0	0	0.238402
TRIM58	4.9907	5.02997	5.14368	5.31396	5.31079	5.4589	5.44289	5.32414	5.58649	5.34866	5.37728	5.31468
OR2W3	3.74118	3.47512	3.97035	4.16772	3.98212	3.921	4.12052	4.58604	4.26602	4.30043	3.87605	3.98028
OR2T8	1.6001	1.70748	1.86969	1.62519	2.03039	2.04368	1.48539	2.04671	1.30148	1.57351	1.49223	1.79322
OR2L13	0.532081	0.317168	0.239506	0.654896	0.154631	0.451402	0.655629	0.729627	0.104558	0.396775	0.2273	0.765953
OR2L8	0.183256	0.60663	0.468719	0.38432	0.310879	0.257234	0	0.677661	0.712781	0.22428	0.347081	0.246231
OR2AK2	0.322288	0.312081	0.235558	0	0	0.62396	0.646227	0.943634	0	0.390501	0.223493	0.426475
OR2L1P	0.785037	0.845867	0.475491	0.696741	0	0.673993	0.697683	0.492081	0.572738	1.34449	1.13657	0.463121
OR2L5	0.048042	0.334967	0.253312	0	0	0.257234	0	0.262852	0.39997	0	0.125203	0
OR2L2	0	0.277486	0	0	0	0.397048	0	0	0	0	0.198061	0.380798
OR2L3	0.22565	0	0	0	0	0	0	0.677661	0	0.22428	0.125203	0.246231
OR2M5	0.125316	0	0	0	0.310879	0	0	0	0	0.41834	0	0
OR2M2	0.19011	0.301344	0	0	0	0	0	0.235894	0	0	0	0
OR2M3	0	0	0.253312	0	0.310879	0	0	0.262852	0.213801	0	0.240403	0.246231
OR2M4	0.0948637	0	0	0	0	0.258079	0.494821	0.263713	0	0	0	0
OR2T33	0.87462	0.420005	0.611732	0.531215	0.553423	0.620143	1.21526	1.29702	0.601369	0.976764	0.911827	1.02883
OR2T12	0.149641	0.116162	0.128693	0.134789	0.107216	0.0876279	0.091392	0.256159	0.360873	0.331549	0	0.294155
OR14I1	0	0.336039	0.254145	0	0	0	0	0.263713	0	0	0	0
LYPD8	0	0	0.565903	0	0.679417	0	0	0	0	0.506537	0.539452	0.551412
SH3BP5L	6.35042	6.40665	6.441	6.49275	6.44405	6.55784	6.42778	6.53494	6.42609	6.43917	6.48891	6.46008
ZNF672	5.16969	5.09509	5.26647	5.38696	5.4069	5.33038	5.2516	5.35933	5.28096	5.31606	5.20394	5.12887
ZNF692	4.81949	4.80224	4.87608	4.86101	4.8898	4.97748	4.77083	5.08723	4.88214	4.77985	4.91035	4.82985
PGBD2	3.20713	3.16781	3.01808	3.29867	3.31833	3.42432	2.91777	2.90589	3.22149	3.28805	3.52394	2.96835
TUBB8	0.0231718	0.129248	0.0229877	0	0.0688397	0.0658121	0	0	0.0803816	0.0845116	0.0217297	0.0317478
ZMYND11	5.34782	5.48635	5.3041	5.39605	5.41294	5.46254	5.40235	5.04638	5.38609	5.36583	5.25095	5.29969
DIP2C	3.30257	3.27719	3.43242	3.1362	3.38221	3.53558	3.5869	3.83597	3.67461	3.4355	3.49488	3.50873
PRR26	0.739815	0.675019	0.821171	0.712813	0.792543	0.738675	0.919774	1.12363	0.911995	0.848179	0.464255	0.742319
LARP4B	4.59414	4.70541	4.7344	4.68046	4.71256	4.82099	4.67067	4.4503	4.58102	4.81113	4.74702	4.78197
GTPBP4	7.59517	7.64917	7.62172	7.49414	7.4252	7.47863	7.56479	7.20144	7.52656	7.59877	7.60399	7.51429
IDI2	3.49716	3.72174	3.54626	3.66677	3.6112	3.65308	3.78352	3.2719	3.81195	3.73088	3.76246	3.75804
IDI2-AS1	4.90932	4.81338	5.09375	4.87159	4.83111	5.00588	5.09655	4.8288	4.95601	5.01243	4.9801	5.11141
IDI1	7.13524	7.15482	7.0746	6.87498	6.85181	6.966	7.07915	6.40032	7.27238	7.30542	7.26018	7.28708
WDR37	4.08562	4.07488	4.11748	4.45714	4.31044	4.43054	4.26898	4.18169	4.24938	4.42035	4.43447	4.29022
PFKP	7.8595	7.9183	7.90679	8.00765	7.98439	8.01908	8.02576	8.21356	7.92515	7.83382	7.86973	7.83614
PITRM1	5.84144	5.89779	5.79836	5.98744	5.92854	5.95889	5.82813	5.98666	5.71352	5.87105	5.86446	5.8855
PITRM1-AS1	3.23364	3.29677	3.10051	3.33468	3.32738	3.42881	3.0024	3.25801	3.2481	3.29926	3.33277	3.33307
KLF6	6.76892	6.76047	6.88997	6.83121	6.8892	6.91361	6.70425	6.5588	6.89399	6.95805	6.91647	6.89469
LINC00702	3.25543	3.31557	2.85419	2.27869	2.15984	2.47887	2.62001	2.25807	3.43182	3.68104	3.19728	3.06738
LINC00704	5.096	4.90599	5.23725	4.55886	4.62675	4.54109	4.55282	4.3535	4.65196	5.08513	4.91489	5.06993
LINC00705	3.45674	3.62211	3.58017	2.95371	3.23511	3.39616	3.32357	2.9654	3.25298	3.20326	3.44007	3.79239
AKR1E2	0.436398	0.627828	0.678677	0.56337	0.702379	0.593717	0.887901	0.700897	0.938617	0.337118	0.462976	0.662192
AKR1C6P	0.121191	0	0	0	0	0	0	0.17545	0	0	0	0
AKR1C1	0.373977	0.228318	0.41818	0	0.424806	0.303797	0.486663	0.0611192	0.431955	0.412625	0.284212	0.38437
AKR1C2	0.413233	0.314322	0.127729	0.288315	0.27215	0.129837	0.144661	0.186233	0.23426	0.165935	0.0703036	0.366234
AKR1C3	1.28738	1.15379	1.23658	1.11003	1.56109	1.79455	0.863062	1.49265	1.09845	1.27912	1.16428	1.49979
AKR1CL1	0	0.148226	0	0	0	0	0	0.114716	0	0	0.104467	0
AKR1C4	0.272803	0.26402	0	0	0.244628	0.292778	0.209925	0	0.167049	0.0903486	0	0.44099
TUBAL3	0.0934824	0	0	0.202758	0	0	0	0.135916	0	0.115229	0	0
NET1	5.37873	5.40867	5.40532	5.09917	5.25631	5.20874	5.21039	5.09899	5.20832	5.3994	5.31797	5.28099
CALML3-AS1	0	0	0	0.0989758	0.0785236	0	0	0	0	0.0553755	0.0596129	0
CALML3	0	0	0	0	0	0	0.180948	0	0	0.150927	0	0
ASB13	4.12911	3.95408	3.95564	4.33704	4.22815	4.30447	4.11254	4.11736	4.15293	4.17819	4.23427	4.11974
FAM208B	6.1855	6.21083	6.12681	6.18985	6.21189	6.27994	6.19528	5.95677	6.12684	6.33827	6.26363	6.2215
GDI2	8.49323	8.52097	8.47914	8.45169	8.42016	8.42835	8.43761	8.09142	8.41374	8.48161	8.42686	8.43793
ANKRD16	2.25169	2.38811	2.42753	2.18077	2.6065	2.78147	2.17149	2.56674	2.45722	2.43912	2.67771	2.56668
FBXO18	5.40215	5.40308	5.42727	5.53716	5.48002	5.57117	5.36208	5.50435	5.50014	5.52036	5.49745	5.58911
IL15RA	1.16254	1.16788	1.29272	1.36626	1.98701	1.70089	1.51791	1.49968	1.65987	1.2658	1.24494	1.47304
[truncated: 17,354 more rows]
