# Supplementary material for: Network models of primary melanoma microenvironments identify key melanoma regulators underlying prognosis
Source: Nat Commun. 2021 Feb 22;12:1214. doi: 10.1038/s41467-021-21457-0 (PMC7900178; doi:10.1038/s41467-021-21457-0)
Supplement: Supplementary file 10 — Supplementary Data 9 [file 41467_2021_21457_MOESM10_ESM.xlsx]

## Sheet: Supplementary Data 9
Supplementary Data 9. Significant correlations between gene expressions and RPPA protein expressions in pSKCM with FDR < 0.05.
protein	genes	rho	p.value	adj.p.value	gene.symbol
Bcl-2-M-V	BCL2|596	0.669078	0	0	BCL2
c-Kit-R-V	KIT|3815	0.676207	0	0	KIT
Caveolin-1-R-V	CAV1|857	0.621155	0	0	CAV1
Caveolin-1-R-V	MATN2|4147	0.602815	0	0	MATN2
CD49b-M-V	ITGA2|3673	0.709446	0	0	ITGA2
IGFBP2-R-V	IGFBP2|3485	0.651578	0	0	IGFBP2
Src-M-V	SRC|6714	0.683335	0	0	SRC
PRDX1-R-V	PRDX1|5052	0.73515	0	0	PRDX1
CDK1_pY15-R-C	C6orf168|84553	0.594913	4.84197e-10	0.000288972	C6orf168
PAI-1-M-E	ZMYND11|10771	-0.606037	1.00543e-09	0.000530148	ZMYND11
CDK1_pY15-R-C	PRIMA1|145270	-0.590073	1.08571e-09	0.000530148	PRIMA1
PKC-alpha-M-V	EGF|1950	-0.587356	1.53789e-09	0.000688367	EGF
PAI-1-M-E	CARHSP1|23589	0.597442	1.98132e-09	0.000818627	CARHSP1
PAI-1-M-E	RNF219|79596	-0.590081	3.48663e-09	0.00133769	RNF219
IGFBP2-R-V	ATP1B2|482	0.578466	3.85569e-09	0.00138066	ATP1B2
PAI-1-M-E	BMI1|648	-0.586264	4.64824e-09	0.00155169	BMI1
Caveolin-1-R-V	SVIL|6840	0.575026	5.23198e-09	0.00155169	SVIL
MIG-6-M-V	TMED2|10959	-0.574861	5.3065e-09	0.00155169	TMED2
PKC-alpha-M-V	PRKCA|5578	0.574466	5.48888e-09	0.00155169	PRKCA
DUSP4-R-V	DUSP4|1846	0.571997	6.74882e-09	0.00173789	DUSP4
MIG-6-M-V	PTOV1|53635	0.571914	6.79461e-09	0.00173789	PTOV1
CDK1_pY15-R-C	PDGFA|5154	-0.57035	7.71543e-09	0.00185497	PDGFA
PAI-1-M-E	ZNF136|7695	-0.578721	8.11678e-09	0.00185497	ZNF136
PKC-alpha_pS657-R-C	PRKCA|5578	0.586393	8.28845e-09	0.00185497	PRKCA
Caveolin-1-R-V	MKRN1|23608	0.566811	1.01973e-08	0.0020269	MKRN1
IGFBP2-R-V	RAB32|10981	-0.566695	1.02884e-08	0.0020269	RAB32
c-Abl-R-V	SLC35D2|11046	0.566481	1.04596e-08	0.0020269	SLC35D2
CDK1_pY15-R-C	SMTN|6525	-0.56635	1.05661e-08	0.0020269	SMTN
RBM15-R-V	EGFLAM|133584	-0.565592	1.11972e-08	0.00206285	EGFLAM
PAI-1-M-E	SERINC2|347735	0.573882	1.15216e-08	0.00206285	SERINC2
IGFBP2-R-V	PIK3CD|5293	-0.564703	1.19798e-08	0.0020757	PIK3CD
PDCD4-R-C	PDCD4|27250	0.563288	1.33253e-08	0.00223667	PDCD4
PAI-1-M-E	WDFY1|57590	-0.571128	1.40278e-08	0.00228323	WDFY1
PAI-1-M-E	PLEKHF2|79666	-0.568313	1.71215e-08	0.00270482	PLEKHF2
Cyclin_B1-R-V	TPX2|22974	0.557591	2.0196e-08	0.00309681	TPX2
PAI-1-M-E	MARCH1|55016	-0.565569	2.07559e-08	0.00309681	2019-03-01
CDK1_pY15-R-C	HHAT|55733	0.556176	2.23351e-08	0.00324236	HHAT
PAI-1-M-E	TM6SF1|53346	-0.563838	2.34154e-08	0.00330974	TM6SF1
JNK2-R-C	MAPK9|5601	0.554776	2.46491e-08	0.00339478	MAPK9
MIG-6-M-V	CEBPZ|10153	-0.553459	2.70243e-08	0.0035566	CEBPZ
4E-BP1_pS65-R-V	CDC6|990	0.553393	2.71483e-08	0.0035566	CDC6
MIG-6-M-V	DENR|8562	-0.552554	2.87765e-08	0.00361791	DENR
PAI-1-M-E	TINAGL1|64129	0.56076	2.89635e-08	0.00361791	TINAGL1
PAI-1-M-E	GNA13|10672	-0.559991	3.05346e-08	0.00372748	GNA13
PAI-1-M-E	MT1X|4501	0.55748	3.62451e-08	0.00428587	MT1X
PAI-1-M-E	CUL2|8453	-0.557136	3.7103e-08	0.00428587	CUL2
IGFBP2-R-V	PPM1H|57460	-0.548685	3.75026e-08	0.00428587	PPM1H
IGFBP2-R-V	UBL4A|8266	-0.547549	4.04937e-08	0.00446484	UBL4A
c-Abl-R-V	FXN|2395	0.547401	4.08997e-08	0.00446484	FXN
PAI-1-M-E	UBL3|5412	-0.555283	4.20626e-08	0.00446484	UBL3
Caveolin-1-R-V	CAV2|858	0.546627	4.3082e-08	0.00446484	CAV2
Syk-M-V	PRELID1|27166	0.546578	4.32249e-08	0.00446484	PRELID1
PAI-1-M-E	TPPP3|51673	0.553724	4.67189e-08	0.0047347	TPPP3
PAI-1-M-E	PRKAB2|5565	-0.551051	5.58622e-08	0.00521722	PRKAB2
Syk-M-V	SLC11A1|6556	0.542528	5.65619e-08	0.00521722	SLC11A1
YAP_pS127-R-E	YAP1|10413	0.55932	5.67422e-08	0.00521722	YAP1
MSH2-M-V	NFXL1|152518	0.657326	5.70238e-08	0.00521722	NFXL1
PAI-1-M-E	AP3M1|26985	-0.550737	5.70412e-08	0.00521722	AP3M1
PAI-1-M-E	PHF3|23469	-0.550494	5.79702e-08	0.00521722	PHF3
ARID1A-R-C	GAS2|2620	0.641217	5.87076e-08	0.00521722	GAS2
MIG-6-M-V	GSPT1|2935	-0.541392	6.09397e-08	0.00521722	GSPT1
CDK1_pY15-R-C	C10orf88|80007	0.541343	6.1137e-08	0.00521722	C10orf88
PAI-1-M-E	PPARD|5467	0.549461	6.20813e-08	0.00521722	PPARD
PAI-1-M-E	ZNF449|203523	-0.549441	6.21646e-08	0.00521722	ZNF449
Cyclin_B1-R-V	SKA1|220134	0.539894	6.71984e-08	0.00541456	SKA1
Annexin-1-M-E	RCAN1|1827	0.53968	6.81401e-08	0.00541456	RCAN1
PAI-1-M-E	ZNF791|163049	-0.54774	6.95555e-08	0.00541456	ZNF791
HER2_pY1248-R-C	MCF2L|23263	-0.555999	7.02331e-08	0.00541456	MCF2L
IGFBP2-R-V	FGF2|2247	0.539054	7.09641e-08	0.00541456	FGF2
c-Met-M-E	TMX1|81542	-0.539054	7.09641e-08	0.00541456	TMX1
MIG-6-M-V	WDR43|23160	-0.538923	7.15724e-08	0.00541456	WDR43
Cyclin_B1-R-V	MELK|9833	0.538478	7.36618e-08	0.00549523	MELK
MIG-6-M-V	PTPN11|5781	-0.537474	7.85946e-08	0.00577405	PTPN11
PAI-1-M-E	TRDMT1|1787	-0.545695	7.95493e-08	0.00577405	TRDMT1
FoxM1-R-V	PRIM1|5557	0.536898	8.15631e-08	0.00577678	PRIM1
PAI-1-M-E	GRINL1A|81488	-0.54528	8.17379e-08	0.00577678	GRINL1A
Cyclin_B1-R-V	CENPI|2491	0.536239	8.50845e-08	0.00592799	CENPI
PAI-1-M-E	C8orf45|157777	-0.544277	8.72607e-08	0.00592799	C8orf45
PAI-1-M-E	FAM63B|54629	-0.543953	8.91204e-08	0.00592799	FAM63B
PAI-1-M-E	RAB11FIP2|22841	-0.543569	9.13777e-08	0.00592799	RAB11FIP2
PAI-1-M-E	PUS7L|83448	-0.543528	9.16185e-08	0.00592799	PUS7L
Cyclin_B1-R-V	DTL|51514	0.535021	9.19787e-08	0.00592799	DTL
Cyclin_B1-R-V	FAM54A|113115	0.534379	9.58201e-08	0.00592799	FAM54A
PAI-1-M-E	ZMYM5|9205	-0.542587	9.73887e-08	0.00592799	ZMYM5
MIG-6-M-V	PAQR3|152559	-0.534033	9.79506e-08	0.00592799	PAQR3
PTEN-R-V	PTEN|5728	0.533984	9.82586e-08	0.00592799	PTEN
4E-BP1_pT37_T46-R-V	SFMBT1|51460	0.533671	1.0023e-07	0.00592799	SFMBT1
IGFBP2-R-V	USP36|57602	-0.533424	1.01813e-07	0.00592799	USP36
MIG-6-M-V	BTBD1|53339	-0.533391	1.02026e-07	0.00592799	BTBD1
PAI-1-M-E	KDM6A|7403	-0.541777	1.02627e-07	0.00592799	KDM6A
PCNA-M-C	TPX2|22974	0.549965	1.02683e-07	0.00592799	TPX2
ACC1-R-E	ACACA|31	0.549884	1.03201e-07	0.00592799	ACACA
Caveolin-1-R-V	MBTPS1|8720	0.532881	1.05379e-07	0.00592799	MBTPS1
MIG-6-M-V	ZNRF1|84937	0.532815	1.05819e-07	0.00592799	ZNRF1
IGFBP2-R-V	ABCD1|215	-0.532798	1.05929e-07	0.00592799	ABCD1
PAI-1-M-E	KIAA0528|9847	-0.54124	1.06243e-07	0.00592799	KIAA0528
MIG-6-M-V	TLE2|7089	0.532601	1.07261e-07	0.00592799	TLE2
MIG-6-M-V	GTF2H1|2965	-0.532469	1.08158e-07	0.00592799	GTF2H1
PAI-1-M-E	GPAM|57678	-0.540197	1.13621e-07	0.00613825	GPAM
IGFBP2-R-V	NDUFAF4|29078	-0.531596	1.1428e-07	0.00613825	NDUFAF4
TFRC-R-V	ARHGEF6|9459	-0.531152	1.17522e-07	0.00619294	ARHGEF6
PAI-1-M-E	VAMP4|8674	-0.539661	1.17604e-07	0.00619294	VAMP4
YAP_pS127-R-E	MYO5C|55930	0.547494	1.19645e-07	0.00623926	MYO5C
c-Met-M-E	SLMO2|51012	-0.530461	1.2274e-07	0.00629144	SLMO2
PAI-1-M-E	ZNF20|7568	-0.538962	1.22988e-07	0.00629144	ZNF20
PAI-1-M-E	ZNF14|7561	-0.538537	1.26379e-07	0.00634223	ZNF14
CDK1_pY15-R-C	KCNG1|3755	-0.529917	1.26992e-07	0.00634223	KCNG1
Lck-R-V	CEACAM21|90273	0.529703	1.28704e-07	0.00634223	CEACAM21
CDK1_pY15-R-C	ZNF620|253639	0.529703	1.28704e-07	0.00634223	ZNF620
MIG-6-M-V	GRSF1|2926	-0.529045	1.34112e-07	0.00644494	GRSF1
PAI-1-M-E	GFOD2|81577	0.537595	1.34207e-07	0.00644494	GFOD2
Rb-M-E	SH3GLB1|51100	-0.529012	1.34388e-07	0.00644494	SH3GLB1
Syk-M-V	VENTX|27287	0.528683	1.37177e-07	0.00652048	VENTX
c-Met-M-E	USP1|7398	-0.528386	1.39734e-07	0.00658375	USP1
PAI-1-M-E	ZNF91|7644	-0.536107	1.47526e-07	0.00689002	ZNF91
PAI-1-M-E	ID1|3397	0.535955	1.48953e-07	0.00689002	ID1
PAI-1-M-E	SRA1|10011	0.53559	1.52433e-07	0.00689002	SRA1
PAI-1-M-E	WAC|51322	-0.535358	1.54696e-07	0.00689002	WAC
CDK1_pY15-R-C	REPS2|9185	0.526674	1.55411e-07	0.00689002	REPS2
Cyclin_B1-R-V	POLE2|5427	0.526592	1.56205e-07	0.00689002	POLE2
Rb-M-E	DR1|1810	-0.526427	1.57805e-07	0.00689002	DR1
Cyclin_B1-R-V	EXO1|9156	0.526295	1.59096e-07	0.00689002	EXO1
YAP_pS127-R-E	COX7A2|1347	-0.542776	1.59602e-07	0.00689002	COX7A2
CDK1_pY15-R-C	HBEGF|1839	-0.526131	1.60724e-07	0.00689002	HBEGF
c-Met-M-E	DRG2|1819	0.52595	1.62532e-07	0.00689002	DRG2
JNK2-R-C	BOD1|91272	0.525933	1.62698e-07	0.00689002	BOD1
PAI-1-M-E	SEPX1|51734	0.534477	1.63549e-07	0.00689002	SEPX1
CD49b-M-V	AFAP1L2|84632	0.525785	1.64193e-07	0.00689002	AFAP1L2
Syk-M-V	XPO4|64328	-0.525192	1.70306e-07	0.00709114	XPO4
eIF4G-R-C	FAM134C|162427	-0.524847	1.73971e-07	0.007188	FAM134C
PAI-1-M-E	B3GNT4|79369	0.533201	1.77226e-07	0.00726661	B3GNT4
Lck-R-V	DENND3|22898	0.52432	1.79698e-07	0.00727924	DENND3
CD49b-M-V	FRMD6|122786	0.52427	1.80244e-07	0.00727924	FRMD6
CD49b-M-V	PTPRZ1|5803	0.523925	1.84111e-07	0.0073799	PTPRZ1
PAI-1-M-E	YAF2|10138	-0.53229	1.87652e-07	0.00738509	YAF2
PAI-1-M-E	ACAA1|30	0.532128	1.89566e-07	0.00738509	ACAA1
Annexin-1-M-E	ANXA1|301	0.523398	1.90154e-07	0.00738509	ANXA1
PAI-1-M-E	TAF9B|51616	-0.532027	1.90771e-07	0.00738509	TAF9B
Cyclin_B1-R-V	PLK4|10733	0.523316	1.91115e-07	0.00738509	PLK4
PAI-1-M-E	ERCC4|2072	-0.531875	1.92593e-07	0.00738903	ERCC4
PAI-1-M-E	DIP2C|22982	-0.531389	1.98533e-07	0.00741509	DIP2C
PAI-1-M-E	NUDCD1|84955	-0.531389	1.98533e-07	0.00741509	NUDCD1
Cyclin_B1-R-V	SPAG5|10615	0.522624	1.99371e-07	0.00741509	SPAG5
4E-BP1_pS65-R-V	TPX2|22974	0.522575	1.99973e-07	0.00741509	TPX2
MIG-6-M-V	CLTC|1213	-0.522558	2.00174e-07	0.00741509	CLTC
PAI-1-M-E	PRKAR1A|5573	-0.531065	2.0259e-07	0.00744213	PRKAR1A
PAI-1-M-E	TAB3|257397	-0.530883	2.04906e-07	0.00744213	TAB3
Rb-M-E	DNTTIP2|30836	-0.522163	2.05061e-07	0.00744213	DNTTIP2
CDK1_pY15-R-C	FLVCR1|28982	0.521768	2.10061e-07	0.00757241	FLVCR1
PAI-1-M-E	TRUB1|142940	-0.530245	2.13212e-07	0.00761089	TRUB1
4E-BP1_pS65-R-V	KPNA2|3838	0.521373	2.15175e-07	0.00761089	KPNA2
FASN-R-V	FASN|2194	0.521192	2.17559e-07	0.00761089	FASN
MIG-6-M-V	TSNAX|7257	-0.521143	2.18213e-07	0.00761089	TSNAX
Cyclin_B1-R-V	CHEK1|1111	0.521143	2.18213e-07	0.00761089	CHEK1
MSH2-M-V	FAM175A|84142	0.632348	2.23281e-07	0.00766337	FAM175A
MIG-6-M-V	SLMO2|51012	-0.520747	2.23515e-07	0.00766337	SLMO2
MSH2-M-V	SASS6|163786	0.632286	2.23998e-07	0.00766337	SASS6
Transglutaminase-M-V	GPC1|2817	0.5205	2.26891e-07	0.00771322	GPC1
CDK1_pY15-R-C	C6orf176|90632	0.519875	2.3566e-07	0.00785256	C6orf176
Lck-R-V	IL18BP|10068	0.519842	2.3613e-07	0.00785256	IL18BP
PAI-1-M-E	PARG|8505	-0.528584	2.36357e-07	0.00785256	PARG
c-Met-M-E	SEP15|9403	-0.519793	2.36838e-07	0.00785256	2019-09-15
MIG-6-M-V	EIF2S2|8894	-0.519677	2.38495e-07	0.00785901	EIF2S2
MIG-6-M-V	NAA15|80155	-0.519233	2.44993e-07	0.00799852	NAA15
MSH2-M-V	ADNP2|22850	0.630441	2.46559e-07	0.00799852	ADNP2
MIG-6-M-V	HIC1|3090	0.519085	2.47196e-07	0.00799852	HIC1
TFRC-R-V	ADAM28|10863	-0.518739	2.5241e-07	0.00811831	ADAM28
HER2-M-V	FAM118A|55007	-0.518393	2.57728e-07	0.00824	FAM118A
PAI-1-M-E	POC1B|282809	-0.526812	2.63672e-07	0.0083151	POC1B
Cyclin_B1-R-V	SGOL1|151648	0.517982	2.64197e-07	0.0083151	SGOL1
Collagen_VI-R-V	HEG1|57493	0.517949	2.64721e-07	0.0083151	HEG1
PAI-1-M-E	RFC1|5981	-0.52662	2.66812e-07	0.00833206	RFC1
TFRC-R-V	CDC25A|993	0.517718	2.68417e-07	0.00833374	CDC25A
PAI-1-M-E	ZNRF1|84937	0.526407	2.70323e-07	0.00834467	ZNRF1
Cyclin_B1-R-V	CEP55|55165	0.51734	2.74596e-07	0.00836594	CEP55
PAI-1-M-E	ALOX15B|247	0.526094	2.75586e-07	0.00836594	ALOX15B
4E-BP1_pS65-R-V	POLE2|5427	0.517274	2.75685e-07	0.00836594	POLE2
MIG-6-M-V	SDAD1|55153	-0.51673	2.8482e-07	0.00853106	SDAD1
c-Met-M-E	TMED5|50999	-0.516648	2.86229e-07	0.00853106	TMED5
MIG-6-M-V	DCK|1633	-0.516615	2.86795e-07	0.00853106	DCK
IGFBP2-R-V	COQ3|51805	-0.516549	2.87929e-07	0.00853106	COQ3
CDK1_pY15-R-C	DUSP10|11221	0.516484	2.89067e-07	0.00853106	DUSP10
PAI-1-M-E	ASB7|140460	-0.525162	2.91784e-07	0.00853877	ASB7
PAI-1-M-E	YME1L1|10730	-0.525122	2.92508e-07	0.00853877	YME1L1
PAI-1-M-E	AJAP1|55966	0.52501	2.94509e-07	0.0085507	AJAP1
MSH2-M-V	PAQR3|152559	0.626503	3.0211e-07	0.00872424	PAQR3
c-Met-M-E	YTHDF2|51441	-0.515562	3.05459e-07	0.00877378	YTHDF2
Lck-R-V	VMO1|284013	0.515397	3.08477e-07	0.00878396	VMO1
MIG-6-M-V	CHRD|8646	0.515364	3.09084e-07	0.00878396	CHRD
c-Met-M-E	ZCCHC17|51538	-0.515166	3.1275e-07	0.00879234	ZCCHC17
c-Met-M-E	GTF2H1|2965	-0.515101	3.13981e-07	0.00879234	GTF2H1
Caveolin-1-R-V	DUSP10|11221	-0.515084	3.1429e-07	0.00879234	DUSP10
Caveolin-1-R-V	GLG1|2734	0.514854	3.18639e-07	0.00886783	GLG1
S6_pS235_S236-R-V	UCN2|90226	0.514722	3.2115e-07	0.00889164	UCN2
CDK1_pY15-R-C	ZNF749|388567	0.514541	3.24633e-07	0.00890329	ZNF749
MIG-6-M-V	CCDC102A|92922	0.514393	3.2751e-07	0.00890329	CCDC102A
MIG-6-M-V	PRDX3|10935	-0.51408	3.33662e-07	0.00890329	PRDX3
Bcl-2-M-V	AACS|65985	-0.514063	3.33989e-07	0.00890329	AACS
TFRC-R-V	GPR34|2857	-0.514063	3.33989e-07	0.00890329	GPR34
PAI-1-M-E	MVD|4597	0.522844	3.36108e-07	0.00890329	MVD
Caveolin-1-R-V	ZWINT|11130	-0.513882	3.37604e-07	0.00890329	ZWINT
p16_INK4a-R-V	GTSF1|121355	-0.513882	3.37604e-07	0.00890329	GTSF1
CDK1_pY15-R-C	LBH|81606	-0.513849	3.38265e-07	0.00890329	LBH
CD49b-M-V	CXXC5|51523	0.513833	3.38596e-07	0.00890329	CXXC5
PAI-1-M-E	TMEM67|91147	-0.522651	3.40059e-07	0.00890329	TMEM67
PAI-1-M-E	IGF2|3481	0.522459	3.44054e-07	0.00890329	IGF2
PAI-1-M-E	EPS8|2059	-0.522378	3.4575e-07	0.00890329	EPS8
CDK1_pY15-R-C	CDK2|1017	0.513454	3.46296e-07	0.00890329	CDK2
MSH2-M-V	DNTTIP2|30836	0.623796	3.47006e-07	0.00890329	DNTTIP2
PAI-1-M-E	UTP20|27340	-0.522135	3.50883e-07	0.00890329	UTP20
MSH2-M-V	LOC642826|642826	0.62355	3.51389e-07	0.00890329	LOC642826
MIG-6-M-V	SMARCA5|8467	-0.513207	3.51407e-07	0.00890329	SMARCA5
MIG-6-M-V	HDAC9|9734	-0.513125	3.53127e-07	0.00890486	HDAC9
Cyclin_B1-R-V	NCAPG|64151	0.51296	3.5659e-07	0.00895017	NCAPG
CD49b-M-V	YPEL2|388403	0.512779	3.60437e-07	0.00897509	YPEL2
PAI-1-M-E	CTDSPL2|51496	-0.521669	3.60925e-07	0.00897509	CTDSPL2
Bcl-2-M-V	WIPF1|7456	-0.512648	3.63259e-07	0.0089915	WIPF1
PAI-1-M-E	FMR1|2332	-0.521284	3.69425e-07	0.00903535	FMR1
PAI-1-M-E	CSGALNACT2|55454	-0.521163	3.72149e-07	0.00903535	CSGALNACT2
PAI-1-M-E	PRDX3|10935	-0.521133	3.72832e-07	0.00903535	PRDX3
HER3-R-V	NYX|60506	0.512187	3.73302e-07	0.00903535	NYX
PAI-1-M-E	CCDC91|55297	-0.521092	3.73746e-07	0.00903535	CCDC91
Lck-R-V	HLA-DMA|3108	0.512104	3.75123e-07	0.00903535	HLA-DMA
PAI-1-M-E	SMC3|9126	-0.520809	3.80201e-07	0.00911677	SMC3
PAI-1-M-E	HTATSF1|27336	-0.520707	3.82532e-07	0.00913189	HTATSF1
Bcl-2-M-V	HNRNPA1|3178	0.511182	3.96103e-07	0.00941402	HNRNPA1
Syk-M-V	LILRA3|11026	0.511001	4.00352e-07	0.0094635	LILRA3
PAI-1-M-E	TADA1|117143	-0.519847	4.02897e-07	0.0094635	TADA1
B-Raf_pS445-R-V	SSBP1|6742	0.51087	4.0347e-07	0.0094635	SSBP1
MIG-6-M-V	ATF1|466	-0.510656	4.08586e-07	0.00952816	ATF1
4E-BP1_pS65-R-V	DUSP10|11221	0.510606	4.09775e-07	0.00952816	DUSP10
Caspase-7_cleavedD198-R-C	KIR2DL4|3805	0.510491	4.12563e-07	0.00955163	KIR2DL4
c-Met-M-E	TWSG1|57045	-0.510343	4.16173e-07	0.00959387	TWSG1
HER2-M-V	SNTB1|6641	0.509981	4.25125e-07	0.00972255	SNTB1
Cyclin_B1-R-V	CDC25A|993	0.509898	4.27185e-07	0.00972255	CDC25A
TFRC-R-V	C15orf42|90381	0.509898	4.27185e-07	0.00972255	C15orf42
MIG-6-M-V	RLF|6018	-0.509684	4.32586e-07	0.00977216	RLF
RBM15-R-V	ACVRL1|94	-0.509668	4.33004e-07	0.00977216	ACVRL1
MIG-6-M-V	CUL2|8453	-0.509339	4.41446e-07	0.009921	CUL2
PAI-1-M-E	CSTF2T|23283	-0.518166	4.45665e-07	0.00997409	CSTF2T
PAI-1-M-E	STAG2|10735	-0.517964	4.51099e-07	0.0100538	STAG2
PAI-1-M-E	STARD5|80765	0.51765	4.59645e-07	0.0101266	STARD5
SHP-2_pY542-R-C	SYNE1|23345	0.508631	4.60129e-07	0.0101266	SYNE1
PAI-1-M-E	RAG1|5896	-0.517569	4.61875e-07	0.0101266	RAG1
MIG-6-M-V	ENOPH1|58478	-0.508565	4.61905e-07	0.0101266	ENOPH1
Caveolin-1-R-V	FLVCR1|28982	-0.508334	4.68171e-07	0.0101278	FLVCR1
Syk-M-V	OSCAR|126014	0.508285	4.69524e-07	0.0101278	OSCAR
MIG-6-M-V	EIF2S1|1965	-0.508252	4.70428e-07	0.0101278	EIF2S1
MIG-6-M-V	NRAS|4893	-0.50817	4.72696e-07	0.0101278	NRAS
c-Jun_pS73-R-V	ACTBL2|345651	0.524269	4.7365e-07	0.0101278	ACTBL2
Rb-M-E	CAPZA1|829	-0.508104	4.74517e-07	0.0101278	CAPZA1
c-Met-M-E	PPP3CA|5530	-0.508038	4.76346e-07	0.0101278	PPP3CA
HER3_pY1289-R-C	LOC441454|441454	-0.507972	4.78181e-07	0.0101278	LOC441454
PAI-1-M-E	USP24|23358	-0.516921	4.80089e-07	0.0101278	USP24
PAI-1-M-E	DCK|1633	-0.51686	4.81831e-07	0.0101278	DCK
PAI-1-M-E	ZNF674|641339	-0.51683	4.82705e-07	0.0101278	ZNF674
Cyclin_B1-R-V	FAM72D|728833	0.507692	4.86054e-07	0.0101584	FAM72D
RBM15-R-V	GSTM5|2949	-0.507462	4.9263e-07	0.010256	GSTM5
CDK1_pY15-R-C	BCAM|4059	-0.507297	4.97379e-07	0.0102949	BCAM
c-Met-M-E	TIGD4|201798	-0.507215	4.9977e-07	0.0102949	TIGD4
c-Kit-R-V	C1orf156|92342	0.507198	5.00249e-07	0.0102949	C1orf156
Caveolin-1-R-V	LAMB1|3912	0.507034	5.05068e-07	0.0103544	LAMB1
c-Met-M-E	LIN54|132660	-0.506968	5.07007e-07	0.0103546	LIN54
IGFBP2-R-V	VPS33B|26276	-0.506803	5.11888e-07	0.0104147	VPS33B
PAI-1-M-E	PPHLN1|51535	-0.515635	5.18265e-07	0.0104453	PPHLN1
MIG-6-M-V	CAND1|55832	-0.506589	5.18299e-07	0.0104453	CAND1
MSH2-M-V	SNORA8|654320	0.615799	5.19903e-07	0.0104453	SNORA8
CDK1_pY15-R-C	IGFBP2|3485	-0.506458	5.22282e-07	0.0104453	IGFBP2
Bap1-c-4-M-E	TSTD1|100131187	-0.615676	5.23117e-07	0.0104453	TSTD1
MSH2-M-V	TAF4B|6875	0.61543	5.29602e-07	0.0105156	TAF4B
PAI-1-M-E	MVK|4598	0.51524	5.30553e-07	0.0105156	MVK
IGFBP2-R-V	CDK2|1017	-0.506046	5.34917e-07	0.0105583	CDK2
c-Met-M-E	PTP4A2|8073	-0.505914	5.39021e-07	0.0105583	PTP4A2
MIG-6-M-V	PALM|5064	0.505881	5.40051e-07	0.0105583	PALM
TFRC-R-V	OXSM|54995	0.505865	5.40567e-07	0.0105583	OXSM
c-Met-M-E	C1orf103|55791	-0.505717	5.45233e-07	0.0106108	C1orf103
IGFBP2-R-V	LOC100129034|100129034	0.505651	5.47319e-07	0.0106129	LOC100129034
PAI-1-M-E	TBC1D15|64786	-0.514643	5.49668e-07	0.0106202	TBC1D15
Cyclin_B1-R-V	NEK2|4751	0.505322	5.57861e-07	0.0106562	NEK2
53BP1-R-E	C16orf57|79650	-0.521231	5.62918e-07	0.0106562	C16orf57
4E-BP1_pS65-R-V	E2F7|144455	0.505108	5.64817e-07	0.0106562	E2F7
IGFBP2-R-V	MYO16|23026	-0.505091	5.65356e-07	0.0106562	MYO16
PAI-1-M-E	LOC653501|653501	-0.514096	5.67733e-07	0.0106562	LOC653501
Cyclin_B1-R-V	E2F6|1876	0.504959	5.69681e-07	0.0106562	E2F6
Rb-M-E	SIKE1|80143	-0.504877	5.724e-07	0.0106562	SIKE1
c-Met-M-E	KIAA0895|23366	-0.504844	5.73491e-07	0.0106562	KIAA0895
PAI-1-M-E	MBTPS2|51360	-0.513914	5.73878e-07	0.0106562	MBTPS2
p90RSK-R-C	RPS6KA1|6195	0.504811	5.74584e-07	0.0106562	RPS6KA1
Annexin-1-M-E	SLC29A2|3177	-0.504762	5.76228e-07	0.0106562	SLC29A2
PAI-1-M-E	ATF1|466	-0.513812	5.77319e-07	0.0106562	ATF1
p70S6K_pT389-R-V	IGFL3|388555	-0.504729	5.77326e-07	0.0106562	IGFL3
53BP1-R-E	SPG11|80208	0.520502	5.866e-07	0.0107341	SPG11
HER2-M-V	KHDRBS3|10656	0.504449	5.8674e-07	0.0107341	KHDRBS3
Bcl-2-M-V	PLIN3|10226	-0.5044	5.88416e-07	0.0107341	PLIN3
JNK2-R-C	LOC729678|729678	0.504367	5.89536e-07	0.0107341	LOC729678
CDK1_pY15-R-C	ZWINT|11130	0.504054	6.00278e-07	0.0108448	ZWINT
C-Raf-R-V	RAF1|5894	0.503988	6.02563e-07	0.0108448	RAF1
4E-BP1_pS65-R-V	CENPI|2491	0.503939	6.04282e-07	0.0108448	CENPI
PAI-1-M-E	ZBTB33|10009	-0.513002	6.0556e-07	0.0108448	ZBTB33
PAI-1-M-E	FAM160B1|57700	-0.512972	6.06644e-07	0.0108448	FAM160B1
MIG-6-M-V	LRPPRC|10128	-0.50384	6.07735e-07	0.0108448	LRPPRC
Bcl-2-M-V	TOX3|27324	0.50356	6.17618e-07	0.0109847	TOX3
MIG-6-M-V	TNPO1|3842	-0.503346	6.25279e-07	0.0110523	TNPO1
RBM15-R-V	TSPAN18|90139	-0.503313	6.26466e-07	0.0110523	TSPAN18
PAI-1-M-E	RABEP2|79874	0.512395	6.27593e-07	0.0110523	RABEP2
Cyclin_B1-R-V	TBCE|6905	0.503149	6.3243e-07	0.0110891	TBCE
MIG-6-M-V	SIX5|147912	0.50305	6.36035e-07	0.0110891	SIX5
Bcl-xL-R-V	SLC29A3|55315	-0.503	6.37845e-07	0.0110891	SLC29A3
HER2-M-V	CAPG|822	-0.502984	6.38449e-07	0.0110891	CAPG
PAI-1-M-E	CUL4B|8450	-0.511929	6.44996e-07	0.0110891	CUL4B
Caveolin-1-R-V	LOC115110|115110	-0.502803	6.45132e-07	0.0110891	LOC115110
PAI-1-M-E	RNF6|6049	-0.511909	6.45763e-07	0.0110891	RNF6
4E-BP1_pS65-R-V	PIK3CD|5293	0.502721	6.48192e-07	0.0110891	PIK3CD
Caveolin-1-R-V	PIK3CD|5293	-0.502572	6.53735e-07	0.0110891	PIK3CD
MIG-6-M-V	TBC1D17|79735	0.502556	6.54353e-07	0.0110891	TBC1D17
TFRC-R-V	FBXO22OS|692224	0.502556	6.54353e-07	0.0110891	FBXO22OS
YAP_pS127-R-E	SNRNP25|79622	-0.518558	6.54456e-07	0.0110891	SNRNP25
4E-BP1_pS65-R-V	AURKA|6790	0.502457	6.58076e-07	0.0111154	AURKA
Syk-M-V	ASCL2|430	0.502375	6.61194e-07	0.011133	ASCL2
PAI-1-M-E	AKR1C3|8644	0.511433	6.64035e-07	0.0111446	AKR1C3
MSH2-M-V	MTF2|22823	0.610815	6.66407e-07	0.0111446	MTF2
HER3-R-V	NES|10763	0.502194	6.68103e-07	0.0111446	NES
IGFBP2-R-V	KCNAB2|8514	-0.501897	6.79557e-07	0.0113005	KCNAB2
PAI-1-M-E	C11orf46|120534	-0.510816	6.8848e-07	0.0113987	C11orf46
PAI-1-M-E	WAPAL|23063	-0.510785	6.89704e-07	0.0113987	WAPAL
Cyclin_B1-R-V	TROAP|10024	0.501436	6.97744e-07	0.0114962	TROAP
A-Raf-R-V	BRP44L|51660	0.501338	7.01701e-07	0.0115017	BRP44L
4E-BP1_pT37_T46-R-V	LLPH|84298	0.501321	7.02363e-07	0.0115017	LLPH
Cyclin_B1-R-V	RFC5|5985	0.501124	7.10348e-07	0.0115971	RFC5
PAI-1-M-E	RBM26|64062	-0.510147	7.15887e-07	0.0116521	RBM26
TFRC-R-V	MAST1|22983	0.500926	7.18419e-07	0.011658	MAST1
PAI-1-M-E	CEBPZ|10153	-0.509965	7.23538e-07	0.0117057	CEBPZ
P-Cadherin-R-C	CDH3|1001	0.500366	7.41762e-07	0.0119645	CDH3
PAI-1-M-E	CDA|978	0.509479	7.44322e-07	0.0119699	CDA
Bcl-2-M-V	MANBA|4126	-0.500202	7.48763e-07	0.0120054	MANBA
CDK1_pY15-R-C	ST8SIA6|338596	0.500037	7.55828e-07	0.0120826	ST8SIA6
c-Met-M-E	ITCH|83737	-0.499955	7.59383e-07	0.0121034	ITCH
4E-BP1_pS65-R-V	KIF2C|11004	0.499691	7.70868e-07	0.012214	KIF2C
c-Abl-R-V	C7orf41|222166	0.499691	7.70868e-07	0.012214	C7orf41
c-Met-M-E	DR1|1810	-0.499477	7.80321e-07	0.0123013	DR1
PAI-1-M-E	CCNJL|79616	0.508649	7.81139e-07	0.0123013	CCNJL
c-Met-M-E	RLF|6018	-0.499411	7.83252e-07	0.0123013	RLF
Cyclin_B1-R-V	CDC6|990	0.499247	7.90624e-07	0.0123809	CDC6
c-Met-M-E	DNTTIP2|30836	-0.499099	7.97316e-07	0.0124494	DNTTIP2
PAI-1-M-E	GTF2H1|2965	-0.508112	8.05844e-07	0.0125162	GTF2H1
MSH2-M-V	KCNIP4|80333	0.60694	8.06819e-07	0.0125162	KCNIP4
IGFBP2-R-V	GPR137B|7107	-0.498852	8.08587e-07	0.0125162	GPR137B
YAP_pS127-R-E	TMEM123|114908	0.514691	8.12199e-07	0.012536	TMEM123
IGFBP2-R-V	TTYH2|94015	-0.498671	8.16949e-07	0.0125732	TTYH2
Collagen_VI-R-V	GGT5|2687	0.498605	8.2001e-07	0.0125842	GGT5
c-Abl-R-V	ZNF79|7633	0.49849	8.25393e-07	0.0126184	ZNF79
4E-BP1-R-V	CDCA2|157313	0.498457	8.26937e-07	0.0126184	CDCA2
PAI-1-M-E	EYS|346007	-0.507515	8.34214e-07	0.0126934	EYS
HER2-M-V	HMGB3|3149	-0.498111	8.43317e-07	0.0127954	HMGB3
MIG-6-M-V	DRG2|1819	0.498061	8.45682e-07	0.0127954	DRG2
RBM15-R-V	HNRNPF|3185	0.497946	8.51224e-07	0.0128431	HNRNPF
PAI-1-M-E	USP16|10600	-0.506988	8.59998e-07	0.0128945	USP16
MIG-6-M-V	UGDH|7358	-0.497749	8.60806e-07	0.0128945	UGDH
c-Met-M-E	ABCD3|5825	-0.497716	8.62413e-07	0.0128945	ABCD3
MSH2-M-V	AP1AR|55435	0.605525	8.64794e-07	0.0128945	AP1AR
CDK1_pY15-R-C	TIGD2|166815	0.497584	8.68869e-07	0.0128945	TIGD2
Cyclin_B1-R-V	CENPA|1058	0.497551	8.7049e-07	0.0128945	CENPA
PAI-1-M-E	ANKRD26|22852	-0.506685	8.75215e-07	0.0128945	ANKRD26
c-Met-M-E	DLGAP5|9787	-0.497452	8.75371e-07	0.0128945	DLGAP5
PAI-1-M-E	PRRG2|5639	0.506665	8.76238e-07	0.0128945	PRRG2
MSH2-M-V	AHCTF1|25909	0.605094	8.83214e-07	0.0129617	AHCTF1
c-Met-M-E	IQSEC2|23096	0.497205	8.87686e-07	0.0129707	IQSEC2
p38_pT180_Y182-R-V	EYS|346007	-0.491067	8.91674e-07	0.0129707	EYS
c-Met-M-E	ATF1|466	-0.497107	8.92658e-07	0.0129707	ATF1
Cyclin_B1-R-V	C4orf46|201725	0.49709	8.9349e-07	0.0129707	C4orf46
JNK2-R-C	LRRTM2|26045	0.496991	8.98492e-07	0.0129819	LRRTM2
4E-BP1_pS65-R-V	SKA1|220134	0.496958	9.00166e-07	0.0129819	SKA1
IGFBP2-R-V	TRIM63|84676	-0.496909	9.02682e-07	0.0129819	TRIM63
PAI-1-M-E	CXorf23|256643	-0.506118	9.04301e-07	0.0129819	CXorf23
MIG-6-M-V	GNL3|26354	-0.496794	9.08578e-07	0.0129819	GNL3
RBM15-R-V	ST6GALNAC6|30815	-0.496777	9.09423e-07	0.0129819	ST6GALNAC6
PAI-1-M-E	ZNF658|26149	-0.505986	9.11183e-07	0.0129819	ZNF658
PAI-1-M-E	SIRT1|23411	-0.505865	9.17579e-07	0.013021	SIRT1
p70S6K_pT389-R-V	NLRP10|338322	-0.496596	9.18771e-07	0.013021	NLRP10
PAI-1-M-E	FAM175B|23172	-0.505581	9.32669e-07	0.0131832	FAM175B
IGFBP2-R-V	C14orf34|645687	-0.496251	9.3687e-07	0.0131854	C14orf34
MIG-6-M-V	AP3M1|26985	-0.496234	9.3774e-07	0.0131854	AP3M1
PAI-1-M-E	GTPBP4|23560	-0.505318	9.4689e-07	0.0132793	GTPBP4
CDK1_pY15-R-C	MTCP1|4515	0.495987	9.50886e-07	0.0133007	MTCP1
RBM15-R-V	SLIT3|6586	-0.495773	9.62421e-07	0.0133824	SLIT3
Lck-R-V	FCGR1B|2210	0.495773	9.62421e-07	0.0133824	FCGR1B
Caspase-7_cleavedD198-R-C	GZMB|3002	0.49574	9.64207e-07	0.0133824	GZMB
Caveolin-1-R-V	PRIMA1|145270	0.495641	9.69585e-07	0.0134003	PRIMA1
4E-BP1_pS65-R-V	HHAT|55733	0.495625	9.70484e-07	0.0134003	HHAT
Cyclin_B1-R-V	MRPS6|64968	-0.495411	9.82243e-07	0.0135279	MRPS6
Bcl2A1-R-V	ASAH2B|653308	-0.495329	9.86802e-07	0.0135559	ASAH2B
PAI-1-M-E	ABCB10|23456	-0.504538	9.9022e-07	0.0135682	ABCB10
CDK1_pY15-R-C	RRN3P3|100131998	0.49518	9.95059e-07	0.0135998	RRN3P3
c-Kit-R-V	MYO7A|4647	-0.495032	1.00338e-06	0.0136787	MYO7A
MIG-6-M-V	USP48|84196	-0.494901	1.01083e-06	0.0137361	USP48
c-Met-M-E	HS2ST1|9653	-0.494868	1.0127e-06	0.0137361	HS2ST1
TFRC-R-V	COX5A|9377	0.494637	1.0259e-06	0.0138218	COX5A
MIG-6-M-V	PHF3|23469	-0.494621	1.02684e-06	0.0138218	PHF3
PAI-1-M-E	MAP3K6|9064	0.50389	1.02765e-06	0.0138218	MAP3K6
PAI-1-M-E	MMGT1|93380	-0.50385	1.03004e-06	0.0138218	MMGT1
Caveolin-1-R-V	TIAM1|7074	0.494505	1.03351e-06	0.0138218	TIAM1
MIG-6-M-V	PRRX2|51450	0.494489	1.03446e-06	0.0138218	PRRX2
RBM15-R-V	CD34|947	-0.494341	1.0431e-06	0.0138781	CD34
PAI-1-M-E	ZNF420|147923	-0.503617	1.04384e-06	0.0138781	ZNF420
PAI-1-M-E	CXCR7|57007	0.503404	1.0566e-06	0.0139788	CXCR7
PAI-1-M-E	RRP15|51018	-0.503344	1.06027e-06	0.0139788	RRP15
MIG-6-M-V	RNMT|8731	-0.494012	1.06253e-06	0.0139788	RNMT
CD31-M-V	CT62|196993	0.493995	1.06351e-06	0.0139788	CT62
PAI-1-M-E	ARHGAP12|94134	-0.503232	1.06703e-06	0.0139788	ARHGAP12
PAI-1-M-E	CRY1|1407	-0.503232	1.06703e-06	0.0139788	CRY1
SHP-2_pY542-R-C	UPP2|151531	0.49388	1.0704e-06	0.0139888	UPP2
Syk-M-V	TYMP|1890	0.493798	1.07534e-06	0.0140193	TYMP
CDK1_pY15-R-C	NEDD4L|23327	0.493452	1.09635e-06	0.0142586	NEDD4L
Caveolin-1-R-V	DPP9|91039	-0.493402	1.09939e-06	0.0142635	DPP9
YAP_pS127-R-E	BIRC2|329	0.509082	1.10616e-06	0.0143168	BIRC2
MIG-6-M-V	LIN54|132660	-0.493238	1.10955e-06	0.0143262	LIN54
Caveolin-1-R-V	SIPA1L2|57568	0.493139	1.1157e-06	0.014371	SIPA1L2
Collagen_VI-R-V	GRID1|2894	0.493057	1.12084e-06	0.0143737	GRID1
CDK1_pY15-R-C	PPM1H|57460	0.493024	1.12291e-06	0.0143737	PPM1H
c-Met-M-E	NAA30|122830	-0.493007	1.12394e-06	0.0143737	NAA30
PAI-1-M-E	TGS1|96764	-0.50227	1.12717e-06	0.0143807	TGS1
CDK1_pY15-R-C	PIK3CD|5293	0.492892	1.1312e-06	0.014398	PIK3CD
Syk-M-V	SECTM1|6398	0.49281	1.13641e-06	0.0144112	SECTM1
PAI-1-M-E	GABPA|2551	-0.502108	1.1376e-06	0.0144112	GABPA
Cyclin_B1-R-V	EME1|146956	0.492546	1.15324e-06	0.0144864	EME1
TFRC-R-V	SKA1|220134	0.492546	1.15324e-06	0.0144864	SKA1
MSH2-M-V	DCAF10|79269	0.599496	1.15945e-06	0.0144864	DCAF10
c-Met-M-E	EXOC5|10640	-0.492382	1.16388e-06	0.0144864	EXOC5
PAI-1-M-E	KIAA1712|80817	-0.501633	1.16879e-06	0.0144864	KIAA1712
P-Cadherin-R-C	DGKG|1608	-0.492299	1.16923e-06	0.0144864	DGKG
Cyclin_B1-R-V	EGR1|1958	-0.492036	1.18653e-06	0.0144864	EGR1
c-Met-M-E	TOP2B|7155	-0.492036	1.18653e-06	0.0144864	TOP2B
MIG-6-M-V	ATP6V1C1|528	-0.491954	1.19198e-06	0.0144864	ATP6V1C1
c-Met-M-E	DNAJC8|22826	-0.491937	1.19307e-06	0.0144864	DNAJC8
MIG-6-M-V	CCT8|10694	-0.491904	1.19526e-06	0.0144864	CCT8
Cyclin_B1-R-V	PRIM1|5557	0.491888	1.19636e-06	0.0144864	PRIM1
c-Abl-R-V	MED27|9442	0.491888	1.19636e-06	0.0144864	MED27
MSH2-M-V	MCM3APAS|114044	0.598819	1.19794e-06	0.0144864	MCM3APAS
Rb-M-E	USP33|23032	-0.491855	1.19856e-06	0.0144864	USP33
Rb-M-E	PPP1CB|5500	-0.491838	1.19965e-06	0.0144864	PPP1CB
4E-BP1_pS65-R-V	ORC1L|4998	0.491838	1.19965e-06	0.0144864	ORC1L
Caspase-7_cleavedD198-R-C	KLRK1|22914	0.491822	1.20075e-06	0.0144864	KLRK1
MIG-6-M-V	MAPK7|5598	0.491789	1.20296e-06	0.0144864	MAPK7
c-Met-M-E	MRPL28|10573	0.491707	1.20848e-06	0.0144864	MRPL28
Rb-M-E	DBT|1629	-0.491707	1.20848e-06	0.0144864	DBT
PAI-1-M-E	ALG10B|144245	-0.501035	1.20909e-06	0.0144864	ALG10B
14-3-3_epsilon-M-C	PTGER3|5733	0.491624	1.21403e-06	0.0144864	PTGER3
IGFBP2-R-V	SUV39H1|6839	-0.491608	1.21514e-06	0.0144864	SUV39H1
Caveolin-1-R-V	FZD7|8324	0.491592	1.21626e-06	0.0144864	FZD7
CD49b-M-V	ABI2|10152	0.491592	1.21626e-06	0.0144864	ABI2
IGFBP2-R-V	DUSP10|11221	-0.491542	1.2196e-06	0.0144864	DUSP10
IGFBP2-R-V	HHAT|55733	-0.491509	1.22184e-06	0.0144864	HHAT
PAI-1-M-E	MORC3|23515	-0.500823	1.22374e-06	0.0144864	MORC3
PAI-1-M-E	SH3D20|201175	0.500812	1.22445e-06	0.0144864	SH3D20
MSH2-M-V	ZNF519|162655	0.597896	1.2524e-06	0.0147773	ZNF519
PAI-1-M-E	PRRX2|51450	0.500357	1.25644e-06	0.0147773	PRRX2
MIG-6-M-V	CDC27|996	-0.490966	1.2593e-06	0.0147773	CDC27
PAI-1-M-E	TAF1|6872	-0.500306	1.26004e-06	0.0147773	TAF1
4E-BP1_pS65-R-V	PDGFA|5154	-0.490851	1.26738e-06	0.0147988	PDGFA
c-Met-M-E	SNAPC1|6617	-0.490851	1.26738e-06	0.0147988	SNAPC1
MSH2-M-V	KIF27|55582	0.597588	1.27107e-06	0.0148096	KIF27
MSH2-M-V	ZCCHC7|84186	0.597527	1.27483e-06	0.0148213	ZCCHC7
PAI-1-M-E	XRCC4|7518	-0.499952	1.28553e-06	0.0148776	XRCC4
PAI-1-M-E	BDKRB1|623	0.499911	1.28848e-06	0.0148776	BDKRB1
PAI-1-M-E	FEM1B|10116	-0.499881	1.29069e-06	0.0148776	FEM1B
CDK1_pY15-R-C	TRIM63|84676	0.490521	1.29076e-06	0.0148776	TRIM63
Cyclin_B1-R-V	PATL1|219988	0.490472	1.2943e-06	0.0148865	PATL1
CDK1_pY15-R-C	ARHGAP23|57636	-0.490357	1.30259e-06	0.0149499	ARHGAP23
4E-BP1_pS65-R-V	NCAPH|23397	0.490028	1.32658e-06	0.0150886	NCAPH
Caveolin-1-R-V	CXorf57|55086	-0.490011	1.32779e-06	0.0150886	CXorf57
MIG-6-M-V	PNPT1|87178	-0.489978	1.33021e-06	0.0150886	PNPT1
PAI-1-M-E	GNPTAB|79158	-0.499324	1.33189e-06	0.0150886	GNPTAB
CD49b-M-V	ABCD1|215	-0.489929	1.33386e-06	0.0150886	ABCD1
PAI-1-M-E	ATF2|1386	-0.499274	1.3357e-06	0.0150886	ATF2
MIG-6-M-V	DHX15|1665	-0.489814	1.34239e-06	0.0150886	DHX15
PAI-1-M-E	IKZF5|64376	-0.499162	1.34411e-06	0.0150886	IKZF5
Caveolin-1-R-V	C17orf53|78995	-0.489781	1.34484e-06	0.0150886	C17orf53
PAI-1-M-E	RNF160|26046	-0.499122	1.34718e-06	0.0150886	RNF160
Rb-M-E	SEP15|9403	-0.489731	1.34852e-06	0.0150886	2019-09-15
c-Met-M-E	GPATCH2|55105	-0.489632	1.35591e-06	0.0150886	GPATCH2
4E-BP1_pT37_T46-R-V	SDHA|6389	0.489632	1.35591e-06	0.0150886	SDHA
Bcl-2-M-V	RPL10A|4736	0.489632	1.35591e-06	0.0150886	RPL10A
PAI-1-M-E	ATAD1|84896	-0.49897	1.35875e-06	0.0150886	ATAD1
CDK1_pY15-R-C	SLC7A5|8140	0.489583	1.35962e-06	0.0150886	SLC7A5
PAI-1-M-E	ZNF624|57547	-0.498788	1.37277e-06	0.0152031	ZNF624
PAI-1-M-E	MTMR6|9107	-0.498605	1.38692e-06	0.0153282	MTMR6
RBM15-R-V	IGF2|3481	-0.489172	1.39092e-06	0.0153337	IGF2
c-Met-M-E	SOS2|6655	-0.489122	1.39472e-06	0.0153337	SOS2
MIG-6-M-V	ABCE1|6059	-0.489106	1.39599e-06	0.0153337	ABCE1
c-Met-M-E	BCAP29|55973	-0.48904	1.40107e-06	0.0153446	BCAP29
CD49b-M-V	GIYD2|79008	-0.489007	1.40362e-06	0.0153446	GIYD2
STAT3_pY705-R-V	KHSRP|8570	-0.488957	1.40746e-06	0.0153446	KHSRP
PAI-1-M-E	TFAM|7019	-0.498332	1.4084e-06	0.0153446	TFAM
MIG-6-M-V	UCHL5|51377	-0.488793	1.42031e-06	0.0154118	UCHL5
CDK1_pY15-R-C	SDK2|54549	-0.488793	1.42031e-06	0.0154118	SDK2
PAI-1-M-E	LYSMD3|116068	-0.498089	1.42776e-06	0.0154614	LYSMD3
PAI-1-M-E	SOS1|6654	-0.497907	1.44244e-06	0.0155543	SOS1
MSH2-M-V	SEH1L|81929	0.594943	1.44294e-06	0.0155543	SEH1L
MIG-6-M-V	AP1AR|55435	-0.48848	1.44503e-06	0.0155543	AP1AR
MIG-6-M-V	CDC73|79577	-0.488348	1.45556e-06	0.0156364	CDC73
PAI-1-M-E	ZFX|7543	-0.497704	1.45893e-06	0.0156413	ZFX
MIG-6-M-V	POLR2B|5431	-0.4882	1.46749e-06	0.015699	POLR2B
MIG-6-M-V	RAD18|56852	-0.488167	1.47016e-06	0.015699	RAD18
Cyclin_E1-M-V	CCNE1|898	0.488118	1.47416e-06	0.0157105	CCNE1
CD49b-M-V	SLC6A17|388662	-0.488052	1.47952e-06	0.0157364	SLC6A17
EGFR_pY1173-R-V	ARRDC2|27106	0.503675	1.48286e-06	0.0157407	ARRDC2
Bcl-2-M-V	DGKG|1608	-0.487937	1.48894e-06	0.0157741	DGKG
c-Met-M-E	PRRX2|51450	0.487887	1.49299e-06	0.0157859	PRRX2
PAI-1-M-E	NEDD1|121441	-0.497208	1.50006e-06	0.0158295	NEDD1
RBM15-R-V	LIN9|286826	0.48764	1.51342e-06	0.0158644	LIN9
PAI-1-M-E	TAF4B|6875	-0.497006	1.51717e-06	0.0158644	TAF4B
PAI-1-M-E	DCAF17|80067	-0.496996	1.51803e-06	0.0158644	DCAF17
CD49b-M-V	PLSCR4|57088	0.487558	1.52029e-06	0.0158644	PLSCR4
Cyclin_B1-R-V	KIF2C|11004	0.487542	1.52166e-06	0.0158644	KIF2C
IGFBP2-R-V	ZEB1|6935	0.487476	1.52718e-06	0.0158644	ZEB1
TFRC-R-V	UBE2C|11065	0.487459	1.52857e-06	0.0158644	UBE2C
c-Met-M-E	KLHL28|54813	-0.487443	1.52995e-06	0.0158644	KLHL28
Cyclin_B1-R-V	E2F7|144455	0.487443	1.52995e-06	0.0158644	E2F7
Collagen_VI-R-V	CPXM1|56265	0.487361	1.53689e-06	0.0158877	CPXM1
MSH2-M-V	MGC16384|114130	0.593589	1.53921e-06	0.0158877	MGC16384
Cyclin_B1-R-V	RACGAP1|29127	0.487311	1.54107e-06	0.0158877	RACGAP1
MIG-6-M-V	XPOT|11260	-0.487163	1.55366e-06	0.0159852	XPOT
Bcl-2-M-V	BACH2|60468	0.48713	1.55648e-06	0.0159852	BACH2
PAI-1-M-E	EIF2S3|1968	-0.496439	1.56604e-06	0.0160094	EIF2S3
Heregulin-R-V	EYS|346007	-0.486998	1.56778e-06	0.0160094	EYS
c-Met-M-E	EVI5|7813	-0.486998	1.56778e-06	0.0160094	EVI5
MIG-6-M-V	TAB3|257397	-0.486933	1.57345e-06	0.0160369	TAB3
RBM15-R-V	XPOT|11260	0.486867	1.57915e-06	0.0160644	XPOT
c-Met-M-E	HIC1|3090	0.486768	1.58774e-06	0.0161212	HIC1
S6_pS235_S236-R-V	PKM2|5315	0.486505	1.61084e-06	0.016325	PKM2
c-Met-M-E	EIF2S2|8894	-0.486389	1.62105e-06	0.0163308	EIF2S2
Cyclin_B1-R-V	GNL2|29889	0.486356	1.62398e-06	0.0163308	GNL2
IGFBP2-R-V	KLHL14|57565	0.486307	1.62838e-06	0.0163308	KLHL14
PAI-1-M-E	COPB1|1315	-0.495679	1.63382e-06	0.0163308	COPB1
IGFBP2-R-V	MAP4K4|9448	0.486225	1.63574e-06	0.0163308	MAP4K4
PAI-1-M-E	KIAA0513|9764	0.495619	1.63936e-06	0.0163308	KIAA0513
PAI-1-M-E	SERTAD1|29950	0.495619	1.63936e-06	0.0163308	SERTAD1
Bcl-2-M-V	HNRNPA1L2|144983	0.486109	1.6461e-06	0.0163308	HNRNPA1L2
PAI-1-M-E	ZNF81|347344	-0.495538	1.64678e-06	0.0163308	ZNF81
MIG-6-M-V	RNF160|26046	-0.486076	1.64907e-06	0.0163308	RNF160
c-Met-M-E	SNX6|58533	-0.486044	1.65205e-06	0.0163308	SNX6
c-Abl-R-V	LATS2|26524	0.486027	1.65354e-06	0.0163308	LATS2
PAI-1-M-E	HYAL2|8692	0.495436	1.65609e-06	0.0163308	HYAL2
S6_pS240_S244-R-V	C2orf29|55571	0.485994	1.65652e-06	0.0163308	C2orf29
PAI-1-M-E	AGPS|8540	-0.495426	1.65703e-06	0.0163308	AGPS
Caveolin-1-R-V	NME6|10201	-0.485862	1.66851e-06	0.0163536	NME6
RBM15-R-V	CXorf36|79742	-0.485862	1.66851e-06	0.0163536	CXorf36
c-Met-M-E	LIN7C|55327	-0.485862	1.66851e-06	0.0163536	LIN7C
Rb-M-E	USP5|8078	0.48583	1.67151e-06	0.0163536	USP5
S6_pS235_S236-R-V	C20orf24|55969	0.485648	1.68816e-06	0.0164859	C20orf24
MIG-6-M-V	RNF6|6049	-0.485599	1.69272e-06	0.0164859	RNF6
RBM15-R-V	ATF1|466	0.485583	1.69425e-06	0.0164859	ATF1
SETD2-R-E	CELF2|10659	-0.485517	1.70036e-06	0.0165153	CELF2
TFRC-R-V	GPI|2821	0.485484	1.70342e-06	0.0165153	GPI
CD49b-M-V	SLC3A2|6520	-0.485451	1.70649e-06	0.0165153	SLC3A2
MIG-6-M-V	USP16|10600	-0.485319	1.71882e-06	0.0165899	USP16
MIG-6-M-V	ZIC2|7546	0.48527	1.72346e-06	0.0165899	ZIC2
G6PD-M-V	LOH3CR2A|29931	-0.48527	1.72346e-06	0.0165899	LOH3CR2A
Chk1-M-C	CHEK1|1111	0.591129	1.73008e-06	0.0166075	CHEK1
MIG-6-M-V	FAM49B|51571	-0.485138	1.73591e-06	0.0166075	FAM49B
CD49b-M-V	AMDHD2|51005	-0.485105	1.73903e-06	0.0166075	AMDHD2
4E-BP1_pS65-R-V	CHEK1|1111	0.485105	1.73903e-06	0.0166075	CHEK1
MSH2-M-V	ZZZ3|26009	0.590944	1.74527e-06	0.0166075	ZZZ3
PKC-alpha-M-V	DUSP22|56940	0.485039	1.7453e-06	0.0166075	DUSP22
MIG-6-M-V	RFC1|5981	-0.48499	1.75001e-06	0.0166075	RFC1
PAI-1-M-E	API5|8539	-0.494444	1.75003e-06	0.0166075	API5
4E-BP1_pT70-R-V	HHAT|55733	0.500476	1.75994e-06	0.0166087	HHAT
PAI-1-M-E	CPEB3|22849	-0.494323	1.76187e-06	0.0166087	CPEB3
MIG-6-M-V	SASS6|163786	-0.484842	1.76422e-06	0.0166087	SASS6
CDK1_pY15-R-C	USP36|57602	0.484825	1.7658e-06	0.0166087	USP36
PKC-alpha_pS657-R-C	ATP1B2|482	0.500395	1.76756e-06	0.0166087	ATP1B2
MIG-6-M-V	PPHLN1|51535	-0.484792	1.76898e-06	0.0166087	PPHLN1
PAI-1-M-E	FBXL3|26224	-0.494221	1.7718e-06	0.0166087	FBXL3
MIG-6-M-V	GNA13|10672	-0.48471	1.77694e-06	0.0166279	GNA13
Cyclin_B1-R-V	TRAIP|10293	0.484628	1.78494e-06	0.0166736	TRAIP
MIG-6-M-V	HCFC2|29915	-0.484381	1.80913e-06	0.0168421	HCFC2
PAI-1-M-E	PIBF1|10464	-0.493837	1.81e-06	0.0168421	PIBF1
c-Met-M-E	ACVRL1|94	0.484348	1.81238e-06	0.0168421	ACVRL1
CDK1_pY15-R-C	EME1|146956	0.484249	1.82216e-06	0.0168544	EME1
PAI-1-M-E	MLLT10|8028	-0.493705	1.82324e-06	0.0168544	MLLT10
Caveolin-1-R-V	SDC2|6383	0.4842	1.82706e-06	0.0168544	SDC2
MSH2-M-V	TAF1D|79101	0.58996	1.82843e-06	0.0168544	TAF1D
PAI-1-M-E	ANGEL2|90806	-0.493644	1.82939e-06	0.0168544	ANGEL2
PAI-1-M-E	ZNF267|10308	-0.493533	1.8407e-06	0.0169286	ZNF267
Cyclin_B1-R-V	TTK|7272	0.484019	1.84517e-06	0.0169286	TTK
PAI-1-M-E	UPF2|26019	-0.493472	1.8469e-06	0.0169286	UPF2
Smad1-R-V	SMAD1|4086	0.483821	1.86512e-06	0.017039	SMAD1
RBM15-R-V	CD248|57124	-0.483805	1.86679e-06	0.017039	CD248
TFRC-R-V	FGL2|10875	-0.483788	1.86846e-06	0.017039	FGL2
S6_pS240_S244-R-V	UCN2|90226	0.483689	1.87853e-06	0.0170898	UCN2
JNK2-R-C	BRI3BP|140707	-0.48364	1.88358e-06	0.0170898	BRI3BP
B-Raf_pS445-R-V	LRRTM2|26045	-0.48364	1.88358e-06	0.0170898	LRRTM2
IGFBP2-R-V	MGP|4256	0.483541	1.89372e-06	0.017124	MGP
MIG-6-M-V	VBP1|7411	-0.483541	1.89372e-06	0.017124	VBP1
c-Met-M-E	PARD6B|84612	-0.483459	1.90221e-06	0.0171604	PARD6B
MIG-6-M-V	IGF2|3481	0.483426	1.90562e-06	0.0171604	IGF2
Caveolin-1-R-V	C19orf28|126321	-0.483409	1.90733e-06	0.0171604	C19orf28
MSH2-M-V	CCDC76|54482	0.588975	1.91535e-06	0.0172037	CCDC76
MIG-6-M-V	PRR24|255783	0.483245	1.92446e-06	0.0172567	PRR24
PAI-1-M-E	C1orf26|54823	-0.492693	1.92824e-06	0.0172617	C1orf26
Bap1-c-4-M-E	CCNT1|904	0.588791	1.93207e-06	0.0172673	CCNT1
CDK1_pY15-R-C	MGAT3|4248	-0.48313	1.93655e-06	0.0172785	MGAT3
4E-BP1_pS65-R-V	PRC1|9055	0.483031	1.94696e-06	0.0173186	PRC1
PAI-1-M-E	ALS2CR8|79800	-0.49249	1.94991e-06	0.0173186	ALS2CR8
S6_pS235_S236-R-V	PFKFB4|5210	0.482981	1.95219e-06	0.0173186	PFKFB4
Caveolin-1-R-V	CTGF|1490	0.482965	1.95393e-06	0.0173186	CTGF
PAI-1-M-E	COL23A1|91522	0.492409	1.95864e-06	0.0173317	COL23A1
PAI-1-M-E	OVCA2|124641	0.492308	1.96961e-06	0.0174001	OVCA2
MIG-6-M-V	HNRNPF|3185	-0.482702	1.98205e-06	0.0174584	HNRNPF
MSH2-M-V	ZCCHC11|23318	0.588237	1.98309e-06	0.0174584	ZCCHC11
p16_INK4a-R-V	CYBB|1536	-0.482586	1.99448e-06	0.0174584	CYBB
MSH2-M-V	TRIM33|51592	0.588114	1.9946e-06	0.0174584	TRIM33
MSH2-M-V	FSD1L|83856	0.588053	2.00038e-06	0.0174584	FSD1L
Caspase-7_cleavedD198-R-C	HLA-DQB1|3119	0.48252	2.00161e-06	0.0174584	HLA-DQB1
Cyclin_B1-R-V	NCAPH|23397	0.482438	2.01056e-06	0.0174584	NCAPH
PAI-1-M-E	UBE3A|7337	-0.491893	2.01518e-06	0.0174584	UBE3A
c-Met-M-E	SASS6|163786	-0.482389	2.01595e-06	0.0174584	SASS6
PAI-1-M-E	CCDC111|201973	-0.491872	2.01743e-06	0.0174584	CCDC111
4E-BP1_pS65-R-V	MTCP1|4515	0.482372	2.01775e-06	0.0174584	MTCP1
PAI-1-M-E	FAM175A|84142	-0.491862	2.01856e-06	0.0174584	FAM175A
Syk-M-V	ANPEP|290	0.482339	2.02135e-06	0.0174584	ANPEP
IGFBP2-R-V	ABCC2|1244	-0.482306	2.02496e-06	0.0174584	ABCC2
MIG-6-M-V	CCDC75|253635	-0.482306	2.02496e-06	0.0174584	CCDC75
MIG-6-M-V	TFAM|7019	-0.482241	2.03219e-06	0.0174927	TFAM
Bcl-xL-R-V	KLRF1|51348	-0.482158	2.04127e-06	0.0175147	KLRF1
MIG-6-M-V	IREB2|3658	-0.482158	2.04127e-06	0.0175147	IREB2
Collagen_VI-R-V	HIC1|3090	0.482076	2.05039e-06	0.0175649	HIC1
Rb-M-E	STXBP3|6814	-0.48201	2.05771e-06	0.0175995	STXBP3
CDK1_pY15-R-C	POU4F1|5457	0.481961	2.06322e-06	0.0176074	POU4F1
PAI-1-M-E	OSBPL1A|114876	-0.491447	2.0652e-06	0.0176074	OSBPL1A
Syk-M-V	HLA-B|3106	0.481845	2.07613e-06	0.0176074	HLA-B
IGFBP2-R-V	CSPG5|10675	0.48178	2.08353e-06	0.0176074	CSPG5
Bcl-2-M-V	PRKCDBP|112464	-0.48173	2.08911e-06	0.0176074	PRKCDBP
GSK3-alpha-beta-M-V	CCL25|6370	-0.48173	2.08911e-06	0.0176074	CCL25
PAI-1-M-E	NARG2|79664	-0.491225	2.09064e-06	0.0176074	NARG2
CDK1_pY15-R-C	E2F7|144455	0.481714	2.09097e-06	0.0176074	E2F7
Acetyl-a-Tubulin-Lys40-R-E	GRIK3|2899	0.753299	2.09266e-06	0.0176074	GRIK3
PAI-1-M-E	ZBTB6|10773	-0.491194	2.09413e-06	0.0176074	ZBTB6
PTEN-R-V	PTENP1|11191	0.481681	2.09469e-06	0.0176074	PTENP1
Caveolin-1-R-V	SEC14L5|9717	0.481566	2.10779e-06	0.0176898	SEC14L5
c-Met-M-E	IREB2|3658	-0.481368	2.13041e-06	0.0178489	IREB2
PAI-1-M-E	C10orf119|79892	-0.49085	2.1341e-06	0.0178489	C10orf119
Bap1-c-4-M-E	GNPNAT1|64841	0.586638	2.13775e-06	0.0178489	GNPNAT1
PAI-1-M-E	FLJ23867|200058	0.490799	2.14004e-06	0.0178489	FLJ23867
c-Met-M-E	ZNF654|55279	-0.481187	2.15135e-06	0.0179154	ZNF654
c-Met-M-E	NRAS|4893	-0.481154	2.15518e-06	0.0179192	NRAS
MSH2-M-V	TRMT11|60487	0.586391	2.16253e-06	0.0179192	TRMT11
RBM15-R-V	ZZZ3|26009	0.481088	2.16285e-06	0.0179192	ZZZ3
PAI-1-M-E	PHF6|84295	-0.490587	2.16515e-06	0.0179192	PHF6
Caveolin-1-R-V	GPC4|2239	0.480907	2.18409e-06	0.0180259	GPC4
IGFBP2-R-V	MCF2|4168	-0.480891	2.18603e-06	0.0180259	MCF2
PAI-1-M-E	NEK4|6787	-0.490394	2.18811e-06	0.0180259	NEK4
Caveolin-1-R-V	UBL4A|8266	-0.480792	2.19771e-06	0.0180344	UBL4A
PKC-alpha-M-V	HIST2H3C|126961	-0.48071	2.20749e-06	0.0180344	HIST2H3C
PAI-1-M-E	POLI|11201	-0.490202	2.21129e-06	0.0180344	POLI
Bcl-2-M-V	PGM1|5236	-0.480677	2.21141e-06	0.0180344	PGM1
MIG-6-M-V	EIF1AX|1964	-0.480611	2.21928e-06	0.0180344	EIF1AX
PREX1-R-E	PODNL1|79883	0.480611	2.21928e-06	0.0180344	PODNL1
FASN-R-V	GRIK3|2899	-0.480594	2.22125e-06	0.0180344	GRIK3
Cyclin_B1-R-V	ZWILCH|55055	0.480545	2.22717e-06	0.0180344	ZWILCH
IGFBP2-R-V	CTH|1491	-0.480545	2.22717e-06	0.0180344	CTH
PAI-1-M-E	SLMO2|51012	-0.49007	2.22729e-06	0.0180344	SLMO2
c-Met-M-E	TP53I11|9537	0.480512	2.23113e-06	0.0180344	TP53I11
MIG-6-M-V	NUPL1|9818	-0.480496	2.23311e-06	0.0180344	NUPL1
Caspase-7_cleavedD198-R-C	HLA-DOB|3112	0.480496	2.23311e-06	0.0180344	HLA-DOB
MIG-6-M-V	ATL2|64225	-0.480463	2.23707e-06	0.0180344	ATL2
PAI-1-M-E	CCT8|10694	-0.489959	2.24091e-06	0.0180344	CCT8
MSH2-M-V	DCLRE1A|9937	0.585592	2.24498e-06	0.0180344	DCLRE1A
IGFBP2-R-V	GADL1|339896	-0.480364	2.24901e-06	0.0180344	GADL1
IGFBP2-R-V	REPS2|9185	-0.480331	2.253e-06	0.0180344	REPS2
c-Met-M-E	CBX3|11335	-0.480282	2.259e-06	0.0180344	CBX3
PCNA-M-C	TACC3|10460	0.495738	2.26175e-06	0.0180344	TACC3
Bcl-2-M-V	SH2B3|10019	-0.480249	2.26301e-06	0.0180344	SH2B3
Caspase-7_cleavedD198-R-C	CD3D|915	0.480249	2.26301e-06	0.0180344	CD3D
Cyclin_B1-R-V	CENPH|64946	0.480183	2.27105e-06	0.0180717	CENPH
IGFBP2-R-V	PITRM1|10531	-0.480133	2.2771e-06	0.018077	PITRM1
Bcl-2-M-V	SMPD1|6609	-0.4801	2.28114e-06	0.018077	SMPD1
MIG-6-M-V	METAP2|10988	-0.480084	2.28316e-06	0.018077	METAP2
c-Met-M-E	KIF15|56992	-0.480067	2.28518e-06	0.018077	KIF15
Rb-M-E	STRN3|29966	-0.480002	2.2933e-06	0.018099	STRN3
PAI-1-M-E	C17orf106|100134934	0.489524	2.29492e-06	0.018099	C17orf106
JNK2-R-C	PCDHAC2|56134	0.479952	2.2994e-06	0.018099	PCDHAC2
c-Met-M-E	GMFB|2764	-0.479936	2.30144e-06	0.018099	GMFB
IGFBP2-R-V	C15orf23|90417	-0.479804	2.3178e-06	0.018156	C15orf23
S6_pS240_S244-R-V	RNF34|80196	0.479804	2.3178e-06	0.018156	RNF34
PAI-1-M-E	C1orf25|81627	-0.489331	2.31917e-06	0.018156	C1orf25
PAI-1-M-E	EIF1AX|1964	-0.489301	2.32302e-06	0.018156	EIF1AX
PAI-1-M-E	TTC21B|79809	-0.489281	2.32559e-06	0.018156	TTC21B
MEK1_pS217_S221-R-V	PLAUR|5329	0.479639	2.33841e-06	0.0181922	PLAUR
MIG-6-M-V	ZBTB33|10009	-0.479623	2.34048e-06	0.0181922	ZBTB33
PREX1-R-E	NOLC1|9221	-0.479607	2.34255e-06	0.0181922	NOLC1
MIG-6-M-V	API5|8539	-0.47959	2.34462e-06	0.0181922	API5
CDK1_pY15-R-C	SEMA6A|57556	0.479557	2.34878e-06	0.0181922	SEMA6A
MSH2-M-V	SNORD1C|677850	0.584607	2.35055e-06	0.0181922	SNORD1C
Rab25-R-V	LOC81691|81691	-0.479508	2.35502e-06	0.0182006	LOC81691
Syk-M-V	NCL|4691	-0.479425	2.36546e-06	0.0182313	NCL
PAI-1-M-E	ZNF25|219749	-0.488967	2.36578e-06	0.0182313	ZNF25
PAI-1-M-E	PLAU|5328	0.488703	2.39999e-06	0.0184318	PLAU
Rb-M-E	RPAP2|79871	-0.479129	2.4034e-06	0.0184318	RPAP2
MIG-6-M-V	RHOQ|23433	-0.479113	2.40553e-06	0.0184318	RHOQ
c-Met-M-E	SLC30A7|148867	-0.479113	2.40553e-06	0.0184318	SLC30A7
MIG-6-M-V	AZI2|64343	-0.479047	2.41404e-06	0.0184707	AZI2
Caveolin-1-R-V	LOC100134229|100134229	0.478997	2.42045e-06	0.0184934	LOC100134229
YAP-R-E	L1CAM|3897	-0.494361	2.43124e-06	0.0185389	L1CAM
CD49b-M-V	UBTD2|92181	0.478899	2.43331e-06	0.0185389	UBTD2
Caveolin-1-R-V	GRPEL1|80273	-0.478718	2.45706e-06	0.0186669	GRPEL1
Transglutaminase-M-V	SCARNA10|692148	0.478718	2.45706e-06	0.0186669	SCARNA10
PAI-1-M-E	ZNF182|7569	-0.488238	2.46167e-06	0.0186671	ZNF182
RBM15-R-V	ABCB10|23456	0.478635	2.46792e-06	0.0186671	ABCB10
IGFBP2-R-V	MRPL46|26589	-0.478619	2.4701e-06	0.0186671	MRPL46
p16_INK4a-R-V	LILRB1|10859	-0.478602	2.47228e-06	0.0186671	LILRB1
MIG-6-M-V	RWDD3|25950	-0.478586	2.47446e-06	0.0186671	RWDD3
Lck-R-V	PLCB2|5330	0.47852	2.48321e-06	0.0187068	PLCB2
c-Met-M-E	MTF2|22823	-0.478454	2.49199e-06	0.0187418	MTF2
Rb-M-E	ZNF143|7702	-0.478388	2.5008e-06	0.0187418	ZNF143
PAI-1-M-E	GGNBP2|79893	-0.487944	2.50131e-06	0.0187418	GGNBP2
YAP_pS127-R-E	IL13RA1|3597	0.493814	2.50182e-06	0.0187418	IL13RA1
Caveolin-1-R-V	FABP7|2173	0.478322	2.50963e-06	0.0187742	FABP7
4E-BP1_pS65-R-V	MRPS23|51649	0.478174	2.52962e-06	0.0188676	MRPS23
S6_pS240_S244-R-V	C12orf40|283461	-0.478141	2.53408e-06	0.0188676	C12orf40
Lck-R-V	HLA-DMB|3109	0.478141	2.53408e-06	0.0188676	HLA-DMB
MIG-6-M-V	PPP1CB|5500	-0.478108	2.53855e-06	0.0188676	PPP1CB
MIG-6-M-V	CDC42|998	-0.478043	2.54751e-06	0.0188676	CDC42
CD49b-M-V	ATP1B1|481	0.478043	2.54751e-06	0.0188676	ATP1B1
PAI-1-M-E	C12orf26|84190	-0.48759	2.54996e-06	0.0188676	C12orf26
IGFBP2-R-V	ARRDC3|57561	0.477977	2.55651e-06	0.0188676	ARRDC3
PAI-1-M-E	ZBTB41|360023	-0.487539	2.55698e-06	0.0188676	ZBTB41
p62-LCK-ligand-M-C	NR4A3|8013	0.582762	2.56128e-06	0.0188676	NR4A3
PAI-1-M-E	GOLT1B|51026	-0.487478	2.56543e-06	0.0188676	GOLT1B
Annexin_VII-M-V	C9orf128|392307	0.477911	2.56553e-06	0.0188676	C9orf128
SHP-2_pY542-R-C	CD59|966	0.477894	2.56779e-06	0.0188676	CD59
Bim-R-V	SHPK|23729	-0.477829	2.57685e-06	0.0189083	SHPK
Cyclin_B1-R-V	MYO19|80179	0.477763	2.58594e-06	0.0189491	MYO19
CDK1_pY15-R-C	KCNK5|8645	-0.477697	2.59506e-06	0.0189814	KCNK5
Collagen_VI-R-V	KIAA1462|57608	0.477532	2.61799e-06	0.0189814	KIAA1462
Lck-R-V	P2RY6|5031	0.477532	2.61799e-06	0.0189814	P2RY6
Syk-M-V	TSGA10|80705	-0.477532	2.61799e-06	0.0189814	TSGA10
PAI-1-M-E	KIAA1328|57536	-0.487094	2.61957e-06	0.0189814	KIAA1328
Rb-M-E	VPS26A|9559	-0.477516	2.62029e-06	0.0189814	VPS26A
Rb-M-E	RLF|6018	-0.477433	2.63184e-06	0.0189814	RLF
Paxillin-R-C	PLSCR3|57048	-0.492842	2.63209e-06	0.0189814	PLSCR3
PAI-1-M-E	CHM|1121	-0.486982	2.63544e-06	0.0189814	CHM
PAI-1-M-E	VEZF1|7716	-0.486952	2.63978e-06	0.0189814	VEZF1
IGFBP2-R-V	KIAA0182|23199	0.477368	2.64112e-06	0.0189814	KIAA0182
MIG-6-M-V	PPAT|5471	-0.477351	2.64344e-06	0.0189814	PPAT
c-Met-M-E	IGF2|3481	0.477351	2.64344e-06	0.0189814	IGF2
c-Met-M-E	GRID1|2894	0.477318	2.64809e-06	0.0189814	GRID1
c-Met-M-E	THAP5|168451	-0.477318	2.64809e-06	0.0189814	THAP5
Paxillin-R-C	CYTH2|9266	-0.49272	2.64882e-06	0.0189814	CYTH2
Ku80-R-C	FAM71E1|112703	0.477302	2.65042e-06	0.0189814	FAM71E1
MSH2-M-V	TAS2R4|50832	0.581962	2.65805e-06	0.0190058	TAS2R4
MIG-6-M-V	SLC30A7|148867	-0.477203	2.66443e-06	0.0190058	SLC30A7
CDK1_pY15-R-C	TMPPE|643853	0.477203	2.66443e-06	0.0190058	TMPPE
Rb-M-E	AIMP1|9255	-0.477137	2.67382e-06	0.0190474	AIMP1
Cyclin_B1-R-V	CDK1|983	0.477005	2.69267e-06	0.0191563	CDK1
RBM15-R-V	CDH5|1003	-0.476956	2.69978e-06	0.0191815	CDH5
4E-BP1_pS65-R-V	DTL|51514	0.476907	2.7069e-06	0.0192067	DTL
S6_pS235_S236-R-V	RNF34|80196	0.476857	2.71404e-06	0.0192319	RNF34
c-Met-M-E	BPNT1|10380	-0.476808	2.72119e-06	0.0192488	BPNT1
Caveolin-1-R-V	RBM9|23543	0.476791	2.72358e-06	0.0192488	RBM9
MIG-6-M-V	BRCC3|79184	-0.476693	2.73796e-06	0.019325	BRCC3
Caveolin-1-R-V	GALE|2582	-0.476627	2.74759e-06	0.0193421	GALE
Syk-M-V	NFKBIA|4792	0.476627	2.74759e-06	0.0193421	NFKBIA
PAI-1-M-E	TBC1D2|55357	0.486071	2.76873e-06	0.0194278	TBC1D2
Paxillin-R-C	CNIH|10175	0.49187	2.76876e-06	0.0194278	CNIH
MIG-6-M-V	SCOC|60592	-0.476446	2.77423e-06	0.0194278	SCOC
c-Met-M-E	DCK|1633	-0.476446	2.77423e-06	0.0194278	DCK
IGFBP2-R-V	SERPINH1|871	0.476396	2.78154e-06	0.0194453	SERPINH1
JNK2-R-C	KIAA1191|57179	0.47638	2.78398e-06	0.0194453	KIAA1191
CD49b-M-V	LRRC1|55227	0.476297	2.79621e-06	0.0194646	LRRC1
IGFBP2-R-V	ANKRD39|51239	-0.476281	2.79866e-06	0.0194646	ANKRD39
MSH6-R-C	RFC1|5981	0.556044	2.8032e-06	0.0194646	RFC1
Syk-M-V	HK3|3101	0.476232	2.80603e-06	0.0194646	HK3
PAI-1-M-E	DDX59|83479	-0.485818	2.80687e-06	0.0194646	DDX59
E-Cadherin-R-V	CCL3|6348	-0.476215	2.80849e-06	0.0194646	CCL3
MIG-6-M-V	CUL4B|8450	-0.476133	2.82082e-06	0.0195023	CUL4B
YAP_pS127-R-E	EIF4EBP1|1978	-0.491485	2.82469e-06	0.0195023	EIF4EBP1
Bcl-2-M-V	RPS4X|6191	0.476083	2.82824e-06	0.0195023	RPS4X
PAI-1-M-E	CHMP1A|5119	0.485676	2.82844e-06	0.0195023	CHMP1A
c-Met-M-E	THUMPD3|25917	-0.476001	2.84065e-06	0.0195221	THUMPD3
4E-BP1_pT37_T46-R-V	SCO1|6341	0.476001	2.84065e-06	0.0195221	SCO1
PAI-1-M-E	CNGB1|1258	0.485565	2.8455e-06	0.0195221	CNGB1
CDK1_pY15-R-C	GUF1|60558	0.475952	2.84813e-06	0.0195221	GUF1
Syk-M-V	SH3D20|201175	0.475935	2.85062e-06	0.0195221	SH3D20
c-Abl-R-V	LOC441089|441089	0.475919	2.85312e-06	0.0195221	LOC441089
PAI-1-M-E	ACBD5|91452	-0.485474	2.85953e-06	0.0195237	ACBD5
CDK1_pY15-R-C	FST|10468	-0.475869	2.86062e-06	0.0195237	FST
c-Met-M-E	KIAA1012|22878	-0.47582	2.86814e-06	0.0195502	KIAA1012
Lck-R-V	STAC3|246329	0.475787	2.87317e-06	0.0195596	STAC3
Caspase-7_cleavedD198-R-C	GZMH|2999	0.475705	2.88577e-06	0.0195848	GZMH
PAI-1-M-E	CRBN|51185	-0.485302	2.8862e-06	0.0195848	CRBN
c-Met-M-E	TAX1BP1|8887	-0.475688	2.8883e-06	0.0195848	TAX1BP1
PAI-1-M-E	TLK2|11011	-0.485211	2.90042e-06	0.0195848	TLK2
CD49b-M-V	GLRX2|51022	-0.475606	2.90096e-06	0.0195848	GLRX2
Cyclin_B1-R-V	TACC3|10460	0.475606	2.90096e-06	0.0195848	TACC3
MIG-6-M-V	PSPC1|55269	-0.47559	2.9035e-06	0.0195848	PSPC1
4E-BP1_pS65-R-V	TTYH2|94015	0.475573	2.90604e-06	0.0195848	TTYH2
MIG-6-M-V	EIF3A|8661	-0.475524	2.91367e-06	0.0196116	EIF3A
SETD2-R-E	ARL8B|55207	-0.475441	2.92644e-06	0.0196483	ARL8B
HER2-M-V	GRIK3|2899	0.475441	2.92644e-06	0.0196483	GRIK3
Lck-R-V	HAMP|57817	0.475408	2.93156e-06	0.0196581	HAMP
PAI-1-M-E	RPAP3|79657	-0.484876	2.95312e-06	0.0197249	RPAP3
Caveolin-1-R-V	RAB32|10981	-0.47526	2.95472e-06	0.0197249	RAB32
Src-M-V	SNAP25|6616	-0.47526	2.95472e-06	0.0197249	SNAP25
Caveolin-1-R-V	VCAN|1462	0.475244	2.9573e-06	0.0197249	VCAN
TFRC-R-V	EME1|146956	0.475227	2.95988e-06	0.0197249	EME1
Src-M-V	PSAP|5660	-0.475145	2.97284e-06	0.0197867	PSAP
p70S6K_pT389-R-V	LCE6A|448835	-0.469879	2.97665e-06	0.0197875	LCE6A
c-Met-M-E	NAP1L1|4673	-0.475063	2.98586e-06	0.0198103	NAP1L1
4E-BP1_pT37_T46-R-V	FUT5|2527	-0.469813	2.98745e-06	0.0198103	FUT5
MIG-6-M-V	SLC35A4|113829	0.47498	2.99892e-06	0.0198619	SLC35A4
MIG-6-M-V	POC1B|282809	-0.474948	3.00416e-06	0.0198721	POC1B
PAI-1-M-E	TMEM54|113452	0.484492	3.01492e-06	0.0199187	TMEM54
Bap1-c-4-M-E	ZNF283|284349	0.579193	3.02041e-06	0.0199304	ZNF283
Bim-R-V	SGSH|6448	-0.474816	3.02522e-06	0.0199377	SGSH
MSH2-M-V	MYSM1|114803	0.579132	3.02897e-06	0.0199379	MYSM1
PDCD4-R-C	COQ2|27235	-0.47475	3.0358e-06	0.0199514	COQ2
4E-BP1_pS65-R-V	EXO1|9156	0.474734	3.03845e-06	0.0199514	EXO1
MIG-6-M-V	ACTR2|10097	-0.474635	3.0544e-06	0.020024	ACTR2
Rb-M-E	ZMPSTE24|10269	-0.474519	3.0731e-06	0.020024	ZMPSTE24
53BP1-R-E	UBE3A|7337	0.489825	3.07855e-06	0.020024	UBE3A
PAI-1-M-E	MBLAC2|153364	-0.484056	3.08632e-06	0.020024	MBLAC2
Cyclin_B1-R-V	SKA3|221150	0.474437	3.08653e-06	0.020024	SKA3
Rb-M-E	GTPBP1|9567	0.474437	3.08653e-06	0.020024	GTPBP1
Caveolin-1-R-V	ABCC2|1244	-0.474421	3.08922e-06	0.020024	ABCC2
MIG-6-M-V	MAP4K3|8491	-0.474404	3.09191e-06	0.020024	MAP4K3
MIG-6-M-V	STK38L|23012	-0.474404	3.09191e-06	0.020024	STK38L
PAI-1-M-E	ID3|3399	0.484016	3.09305e-06	0.020024	ID3
Dvl3-R-V	C1orf190|541468	-0.474371	3.09731e-06	0.020024	C1orf190
CDK1-R-V	ZCCHC24|219654	-0.474338	3.10271e-06	0.020024	ZCCHC24
Collagen_VI-R-V	ACVRL1|94	0.474322	3.10542e-06	0.020024	ACVRL1
MIG-6-M-V	FAM91A1|157769	-0.474322	3.10542e-06	0.020024	FAM91A1
Syk-M-V	TMEM176B|28959	0.474322	3.10542e-06	0.020024	TMEM176B
MIG-6-M-V	C13orf37|440145	-0.47424	3.11898e-06	0.0200873	C13orf37
Rictor_pT1135-R-V	MARVELD1|83742	0.474174	3.12987e-06	0.0201333	MARVELD1
ASNS-R-V	ASNS|440	0.474141	3.13533e-06	0.0201443	ASNS
CD49b-M-V	C8orf30A|51236	-0.474026	3.1545e-06	0.0202367	C8orf30A
Rb-M-E	TMED2|10959	-0.474009	3.15725e-06	0.0202367	TMED2
IGFBP2-R-V	LAMC1|3915	0.47396	3.16551e-06	0.0202655	LAMC1
c-Met-M-E	PPP4R2|151987	-0.473894	3.17655e-06	0.0203055	PPP4R2
c-Met-M-E	CHRD|8646	0.473877	3.17932e-06	0.0203055	CHRD
GATA6-R-E	TLX3|30012	-0.795556	3.18379e-06	0.0203076	TLX3
Caspase-7_cleavedD198-R-C	LAG3|3902	0.473828	3.18763e-06	0.0203076	LAG3
YB-1_pS102-R-V	CD109|135228	0.473762	3.19874e-06	0.0203076	CD109
HER3-R-V	DNAJC12|56521	-0.473729	3.20432e-06	0.0203076	DNAJC12
MSH2-M-V	KIAA1586|57691	0.577902	3.20506e-06	0.0203076	KIAA1586
c-Kit-R-V	APOBEC3F|200316	-0.473713	3.2071e-06	0.0203076	APOBEC3F
4E-BP1_pS65-R-V	SUV39H2|79723	0.473696	3.2099e-06	0.0203076	SUV39H2
Bcl-2-M-V	HLF|3131	0.473696	3.2099e-06	0.0203076	HLF
PCNA-M-C	KIFC1|3833	0.488954	3.22014e-06	0.0203485	KIFC1
MSH2-M-V	ABCD3|5825	0.577717	3.23229e-06	0.0203774	ABCD3
PREX1-R-E	ETNK2|55224	0.473565	3.23231e-06	0.0203774	ETNK2
PAI-1-M-E	TECR|9524	0.483155	3.23919e-06	0.0203969	TECR
ARID1A-R-C	RWDD3|25950	0.568436	3.24379e-06	0.0204019	RWDD3
Bap1-c-4-M-E	RCHY1|25898	0.577594	3.25057e-06	0.020408	RCHY1
IGFBP2-R-V	C15orf61|145853	-0.473433	3.25487e-06	0.020408	C15orf61
PAI-1-M-E	SH3BGRL3|83442	0.483034	3.26034e-06	0.020408	SH3BGRL3
PAI-1-M-E	ANUBL1|93550	-0.483024	3.26211e-06	0.020408	ANUBL1
CD49b-M-V	ATP6AP1|537	-0.473367	3.26621e-06	0.020408	ATP6AP1
Paxillin-R-C	ORC5L|5001	0.488671	3.26755e-06	0.020408	ORC5L
MIG-6-M-V	PTP4A2|8073	-0.473318	3.27474e-06	0.0204291	PTP4A2
beta-Catenin-R-V	EFHD2|79180	-0.473268	3.28329e-06	0.0204587	EFHD2
TFRC-R-V	TROAP|10024	0.473153	3.30331e-06	0.0205286	TROAP
IGFBP2-R-V	PIP4K2C|79837	-0.473153	3.30331e-06	0.0205286	PIP4K2C
MSH2-M-V	MBTD1|54799	0.577225	3.30598e-06	0.0205286	MBTD1
Rictor_pT1135-R-V	ARHGAP19|84986	0.473071	3.31769e-06	0.0205699	ARHGAP19
Caveolin-1-R-V	AFAP1L2|84632	0.473054	3.32057e-06	0.0205699	AFAP1L2
PKC-alpha-M-V	OXCT2|64064	-0.473021	3.32634e-06	0.0205699	OXCT2
Rb-M-E	IFRD1|3475	-0.473005	3.32923e-06	0.0205699	IFRD1
PAI-1-M-E	CRLF3|51379	-0.482629	3.33178e-06	0.0205699	CRLF3
c-Abl-R-V	SEPHS1|22929	0.472923	3.34372e-06	0.0206142	SEPHS1
CDK1_pY15-R-C	TTYH2|94015	0.472906	3.34662e-06	0.0206142	TTYH2
PAI-1-M-E	GXYLT1|283464	-0.482457	3.36258e-06	0.0206744	GXYLT1
c-Met-M-E	CHMP2B|25978	-0.472807	3.36409e-06	0.0206744	CHMP2B
MSH2-M-V	CCM2|83605	-0.576733	3.38126e-06	0.0207246	CCM2
Cyclin_B1-R-V	CDCA8|55143	0.472709	3.38165e-06	0.0207246	CDCA8
c-Met-M-E	BTBD1|53339	-0.472659	3.39046e-06	0.0207246	BTBD1
c-Met-M-E	C14orf106|55320	-0.472659	3.39046e-06	0.0207246	C14orf106
c-Met-M-E	BMPR2|659	-0.47261	3.3993e-06	0.0207246	BMPR2
Lck-R-V	CD74|972	0.47261	3.3993e-06	0.0207246	CD74
MSH6-R-C	SASS6|163786	0.551969	3.39965e-06	0.0207246	SASS6
p21-R-V	C19orf75|284369	-0.487881	3.40313e-06	0.0207246	C19orf75
IGFBP2-R-V	CISD1|55847	-0.472544	3.41111e-06	0.0207496	CISD1
Collagen_VI-R-V	MXRA8|54587	0.472445	3.4289e-06	0.0208343	MXRA8
53BP1-R-E	ARPP19|10776	0.487638	3.4459e-06	0.0209139	ARPP19
Lck-R-V	MYO1F|4542	0.472313	3.45276e-06	0.0209319	MYO1F
Cyclin_B1-R-V	XRCC2|7516	0.472182	3.47677e-06	0.0210482	XRCC2
IGFBP2-R-V	ANKRD9|122416	-0.472165	3.47978e-06	0.0210482	ANKRD9
MIG-6-M-V	COPB1|1315	-0.472132	3.48582e-06	0.021061	COPB1
PI3K-p110-alpha-R-C	KLHL24|54800	0.471935	3.52222e-06	0.021257	KLHL24
Bcl-2-M-V	RPL17|6139	0.471885	3.53138e-06	0.0212591	RPL17
c-Kit-R-V	ANAPC4|29945	0.471885	3.53138e-06	0.0212591	ANAPC4
c-Met-M-E	C7orf60|154743	-0.471869	3.53444e-06	0.0212591	C7orf60
c-Met-M-E	SIKE1|80143	-0.471754	3.55591e-06	0.0213429	SIKE1
c-Met-M-E	STRN3|29966	-0.471721	3.56207e-06	0.0213429	STRN3
Rb-M-E	GNAI3|2773	-0.471721	3.56207e-06	0.0213429	GNAI3
MIG-6-M-V	PPP3R1|5534	-0.471688	3.56824e-06	0.0213429	PPP3R1
CDK1_pY15-R-C	ZKSCAN2|342357	0.471688	3.56824e-06	0.0213429	ZKSCAN2
c-Met-M-E	ZMYM6|9204	-0.471638	3.57751e-06	0.0213745	ZMYM6
ACC_pS79-R-V	ACACA|31	0.471573	3.58991e-06	0.0214095	ACACA
CDK1_pY15-R-C	ALG10|84920	0.47154	3.59612e-06	0.0214095	ALG10
MSH2-M-V	LRIG2|9860	0.575379	3.59671e-06	0.0214095	LRIG2
MIG-6-M-V	UBE2D3|7323	-0.471507	3.60234e-06	0.0214095	UBE2D3
PAI-1-M-E	HELQ|113510	-0.481161	3.60328e-06	0.0214095	HELQ
4E-BP1_pS65-R-V	FAM54A|113115	0.471424	3.61795e-06	0.0214289	FAM54A
Bim-R-V	LOC100129726|100129726	0.471424	3.61795e-06	0.0214289	LOC100129726
Cyclin_E1-M-V	CLEC18B|497190	-0.471392	3.62421e-06	0.0214289	CLEC18B
PAI-1-M-E	ZNF143|7702	-0.481049	3.62471e-06	0.0214289	ZNF143
MIG-6-M-V	DYRK1B|9149	0.471359	3.63048e-06	0.0214289	DYRK1B
Syk-M-V	PSTPIP1|9051	0.471342	3.63361e-06	0.0214289	PSTPIP1
PAI-1-M-E	CCDC121|79635	-0.480999	3.63448e-06	0.0214289	CCDC121
Syk-M-V	TMEM176A|55365	0.471309	3.6399e-06	0.0214373	TMEM176A
HER2-M-V	EPHX4|253152	-0.471276	3.64619e-06	0.0214509	EPHX4
CD49b-M-V	FGF2|2247	0.471243	3.6525e-06	0.0214644	FGF2
PAI-1-M-E	ROR2|4920	0.480877	3.65805e-06	0.0214736	ROR2
PAI-1-M-E	CDC14A|8556	-0.480725	3.68772e-06	0.0216241	CDC14A
MIG-6-M-V	PGLS|25796	0.470996	3.70012e-06	0.0216732	PGLS
PDCD4-R-C	FAM27A|548321	-0.470914	3.71612e-06	0.0216812	FAM27A
HER3-R-V	ADCY2|108	-0.470865	3.72576e-06	0.0216812	ADCY2
IGFBP2-R-V	CLDN14|23562	-0.470865	3.72576e-06	0.0216812	CLDN14
4E-BP1_pS65-R-V	CDCA2|157313	0.470848	3.72897e-06	0.0216812	CDCA2
c-Abl-R-V	PSMB7|5695	0.470848	3.72897e-06	0.0216812	PSMB7
4E-BP1_pT70-R-V	ABCD1|215	0.486079	3.73269e-06	0.0216812	ABCD1
PAI-1-M-E	BCL3|602	0.480472	3.73766e-06	0.0216812	BCL3
MSH2-M-V	TCN2|6948	-0.574518	3.7405e-06	0.0216812	TCN2
RBM15-R-V	PDGFRB|5159	-0.470782	3.74187e-06	0.0216812	PDGFRB
c-Met-M-E	RCHY1|25898	-0.470782	3.74187e-06	0.0216812	RCHY1
CDK1_pY15-R-C	ZNF689|115509	0.470634	3.77103e-06	0.0217854	ZNF689
PAI-1-M-E	ZC3H12A|80149	0.4803	3.77198e-06	0.0217854	ZC3H12A
Bap1-c-4-M-E	PAQR3|152559	0.574333	3.77201e-06	0.0217854	PAQR3
Caveolin-1-R-V	ARID3B|10620	-0.470585	3.7808e-06	0.0218127	ARID3B
PAI-1-M-E	RAD18|56852	-0.480209	3.79027e-06	0.0218439	RAD18
CD49b-M-V	MATN2|4147	0.470354	3.8267e-06	0.0219404	MATN2
Tuberin-R-E	KIAA0040|9674	-0.485573	3.83055e-06	0.0219404	KIAA0040
53BP1-R-E	GRINL1A|81488	0.485552	3.83451e-06	0.0219404	GRINL1A
PAI-1-M-E	FAM35B2|439965	-0.479986	3.83533e-06	0.0219404	FAM35B2
PAI-1-M-E	SLC24A6|80024	0.479986	3.83533e-06	0.0219404	SLC24A6
c-Met-M-E	ZMYM4|9202	-0.470305	3.8366e-06	0.0219404	ZMYM4
Src-M-V	DGKG|1608	-0.470272	3.84322e-06	0.0219404	DGKG
MIG-6-M-V	RAB1A|5861	-0.470256	3.84653e-06	0.0219404	RAB1A
Rad51-M-E	ARHGAP19|84986	0.789402	3.84681e-06	0.0219404	ARHGAP19
IGFBP2-R-V	VCAN|1462	0.470239	3.84984e-06	0.0219404	VCAN
c-Met-M-E	TMPO|7112	-0.470206	3.85648e-06	0.0219404	TMPO
Lck-R-V	ABI3|51225	0.470173	3.86313e-06	0.0219404	ABI3
PREX1-R-E	SLC22A17|51310	0.470173	3.86313e-06	0.0219404	SLC22A17
c-Met-M-E	ARL6IP6|151188	-0.47014	3.86979e-06	0.0219404	ARL6IP6
IGFBP2-R-V	C1orf212|113444	-0.470124	3.87312e-06	0.0219404	C1orf212
S6_pS235_S236-R-V	C2orf29|55571	0.470107	3.87646e-06	0.0219404	C2orf29
c-Met-M-E	CLDN12|9069	-0.470107	3.87646e-06	0.0219404	CLDN12
MSH2-M-V	COPZ2|51226	-0.573657	3.8897e-06	0.0219922	COPZ2
PREX1-R-E	NAV2|89797	-0.469992	3.89989e-06	0.0220266	NAV2
MIG-6-M-V	STT3B|201595	-0.469943	3.90997e-06	0.0220316	STT3B
Syk-M-V	RASSF4|83937	0.469926	3.91334e-06	0.0220316	RASSF4
MIG-6-M-V	MSH2|4436	-0.46991	3.91671e-06	0.0220316	MSH2
PAI-1-M-E	SMG1|23049	-0.479581	3.91856e-06	0.0220316	SMG1
53BP1-R-E	NARG2|79664	0.485087	3.92677e-06	0.0220316	NARG2
c-Met-M-E	TMEM106B|54664	-0.46986	3.92683e-06	0.0220316	TMEM106B
Bap1-c-4-M-E	TIGD4|201798	0.57341	3.93335e-06	0.0220316	TIGD4
FoxM1-R-V	FBXO48|554251	0.469828	3.9336e-06	0.0220316	FBXO48
PAI-1-M-E	PRR24|255783	0.479389	3.95868e-06	0.0221376	PRR24
Syk-M-V	MYO1G|64005	0.469696	3.96076e-06	0.0221376	MYO1G
PAI-1-M-E	NOL11|25926	-0.479348	3.96718e-06	0.0221504	NOL11
Rb-M-E	BCAS2|10286	-0.46963	3.97441e-06	0.0221678	BCAS2
IGFBP2-R-V	ZWINT|11130	-0.469548	3.99153e-06	0.0222065	ZWINT
MIG-6-M-V	MRPS35|60488	-0.469498	4.00184e-06	0.0222065	MRPS35
Cyclin_B1-R-V	KNTC1|9735	0.469482	4.00528e-06	0.0222065	KNTC1
Cyclin_B1-R-V	MASTL|84930	0.469482	4.00528e-06	0.0222065	MASTL
Rb-M-E	IKZF5|64376	-0.469465	4.00872e-06	0.0222065	IKZF5
MIG-6-M-V	CCDC101|112869	0.4694	4.02253e-06	0.0222065	CCDC101
CDK1_pY15-R-C	GPC4|2239	-0.4694	4.02253e-06	0.0222065	GPC4
MIG-6-M-V	KIAA1033|23325	-0.469367	4.02945e-06	0.0222065	KIAA1033
PAI-1-M-E	NXN|64359	0.479045	4.03145e-06	0.0222065	NXN
Bcl-2-M-V	SLC16A3|9123	-0.46935	4.03291e-06	0.0222065	SLC16A3
Cyclin_B1-R-V	CCNB1|891	0.46935	4.03291e-06	0.0222065	CCNB1
MIG-6-M-V	CCDC47|57003	-0.469334	4.03638e-06	0.0222065	CCDC47
PAI-1-M-E	BBS10|79738	-0.478974	4.04659e-06	0.0222065	BBS10
PDCD4-R-C	C1orf84|149469	-0.469284	4.04679e-06	0.0222065	C1orf84
CDK1_pY15-R-C	LOC729799|729799	0.469251	4.05375e-06	0.0222065	LOC729799
PAI-1-M-E	POLG2|11232	-0.478933	4.05526e-06	0.0222065	POLG2
PAI-1-M-E	SCAI|286205	-0.478933	4.05526e-06	0.0222065	SCAI
MSH2-M-V	MIB1|57534	0.572734	4.05577e-06	0.0222065	MIB1
S6_pS240_S244-R-V	LONRF3|79836	0.469103	4.0852e-06	0.0223449	LONRF3
MIG-6-M-V	SRP72|6731	-0.469021	4.10277e-06	0.0224182	SRP72
PAI-1-M-E	NNMT|4837	0.47865	4.11647e-06	0.0224701	NNMT
PAI-1-M-E	SLC4A1AP|22950	-0.478609	4.12528e-06	0.0224954	SLC4A1AP
Lck-R-V	HAPLN3|145864	0.468823	4.14524e-06	0.0225778	HAPLN3
p16_INK4a-R-V	FCGR3A|2214	-0.468807	4.1488e-06	0.0225778	FCGR3A
Paxillin-R-C	P4HA1|5033	0.483932	4.16451e-06	0.0226403	P4HA1
IGFBP2-R-V	GSTO1|9446	-0.468692	4.17378e-06	0.0226678	GSTO1
Cyclin_B1-R-V	PSTK|118672	0.46856	4.20251e-06	0.0227743	PSTK
PKC-alpha_pS657-R-C	RIBC2|26150	-0.48375	4.20327e-06	0.0227743	RIBC2
Bcl-xL-R-V	GFOD1|54438	-0.468543	4.20611e-06	0.0227743	GFOD1
PAI-1-M-E	NUP160|23279	-0.478194	4.21666e-06	0.0227854	NUP160
PAI-1-M-E	FAM110A|83541	0.478194	4.21666e-06	0.0227854	FAM110A
MSH2-M-V	LRRC37B|114659	0.571811	4.22852e-06	0.0228085	LRRC37B
MIG-6-M-V	RCHY1|25898	-0.468428	4.23142e-06	0.0228085	RCHY1
YAP_pS127-R-E	CACNA1H|8912	-0.483608	4.23365e-06	0.0228085	CACNA1H
Caveolin-1-R-V	VPS33B|26276	-0.468362	4.24595e-06	0.0228289	VPS33B
Syk-M-V	ZNF585B|92285	-0.468362	4.24595e-06	0.0228289	ZNF585B
RBM15-R-V	ROBO4|54538	-0.46828	4.26418e-06	0.0228942	ROBO4
MIG-6-M-V	FASTKD2|22868	-0.468247	4.27149e-06	0.0228942	FASTKD2
IRS1-R-V	CCDC101|112869	0.468247	4.27149e-06	0.0228942	CCDC101
Rb-M-E	MAPK11|5600	0.468231	4.27515e-06	0.0228942	MAPK11
PAI-1-M-E	ZNF572|137209	-0.477911	4.28015e-06	0.0228982	ZNF572
Bap1-c-4-M-E	CXCR7|57007	-0.571503	4.28763e-06	0.0229106	CXCR7
Syk-M-V	FCGR1C|100132417	0.468148	4.29349e-06	0.0229106	FCGR1C
PKC-alpha-M-V	UCN2|90226	-0.468132	4.29717e-06	0.0229106	UCN2
Bap1-c-4-M-E	HAUS6|54801	0.571442	4.29954e-06	0.0229106	HAUS6
MIG-6-M-V	ZNF664|144348	-0.468099	4.30453e-06	0.0229114	ZNF664
MIG-6-M-V	CHIT1|1118	0.468082	4.30822e-06	0.0229114	CHIT1
c-Met-M-E	ZNF791|163049	-0.46805	4.3156e-06	0.022928	ZNF791
TFRC-R-V	PGAM5|192111	0.467984	4.3304e-06	0.0229613	PGAM5
HER2-M-V	GNG2|54331	0.467934	4.34153e-06	0.0229613	GNG2
PAI-1-M-E	TRPM7|54822	-0.477637	4.34223e-06	0.0229613	TRPM7
PAI-1-M-E	SNAI1|6615	0.477627	4.34454e-06	0.0229613	SNAI1
c-Met-M-E	COPB1|1315	-0.467918	4.34525e-06	0.0229613	COPB1
p62-LCK-ligand-M-C	KCNH1|3756	0.571196	4.34751e-06	0.0229613	KCNH1
c-Met-M-E	RAB33B|83452	-0.467885	4.35269e-06	0.022966	RAB33B
PAI-1-M-E	BRCC3|79184	-0.477566	4.35846e-06	0.0229739	BRCC3
IGFBP2-R-V	APP|351	0.467803	4.37135e-06	0.0230192	APP
JNK2-R-C	RNPEP|6051	-0.467704	4.39384e-06	0.0231121	RNPEP
Caveolin-1-R-V	POLE|5426	-0.467687	4.3976e-06	0.0231121	POLE
Caveolin-1-R-V	CDC25A|993	-0.467605	4.41644e-06	0.023163	CDC25A
PAI-1-M-E	MAP3K9|4293	0.477303	4.41925e-06	0.023163	MAP3K9
4E-BP1_pS65-R-V	CDK1|983	0.467589	4.42021e-06	0.023163	CDK1
Caspase-7_cleavedD198-R-C	GBP4|115361	0.467523	4.43535e-06	0.0232169	GBP4
c-Met-M-E	PPP2R3C|55012	-0.467506	4.43914e-06	0.0232169	PPP2R3C
HER2-M-V	SLC27A3|11000	-0.467473	4.44674e-06	0.023234	SLC27A3
4E-BP1_pS65-R-V	STIL|6491	0.467309	4.48489e-06	0.0234059	STIL
c-Met-M-E	TSNAX|7257	-0.467243	4.50024e-06	0.0234059	TSNAX
PAI-1-M-E	SMC6|79677	-0.476949	4.50234e-06	0.0234059	SMC6
Lck-R-V	JAK3|3718	0.467226	4.50408e-06	0.0234059	JAK3
Caspase-7_cleavedD198-R-C	SPAG6|9576	0.462257	4.50471e-06	0.0234059	SPAG6
PAI-1-M-E	THAP1|55145	-0.476908	4.51193e-06	0.0234059	THAP1
CD49b-M-V	C1orf85|112770	-0.467161	4.51949e-06	0.0234059	C1orf85
PAI-1-M-E	MPHOSPH8|54737	-0.476858	4.52394e-06	0.0234059	MPHOSPH8
c-Met-M-E	GNL3|26354	-0.467128	4.52722e-06	0.0234059	GNL3
MIG-6-M-V	NAA25|80018	-0.467111	4.53108e-06	0.0234059	NAA25
Lck-R-V	PTPN7|5778	0.467111	4.53108e-06	0.0234059	PTPN7
MSH2-M-V	WDR43|23160	0.570273	4.53193e-06	0.0234059	WDR43
PI3K-p110-alpha-R-C	ACTL6A|86	0.467078	4.53883e-06	0.023419	ACTL6A
Lck-R-V	PIK3R5|23533	0.467045	4.54658e-06	0.0234365	PIK3R5
Paxillin-R-C	CHPT1|56994	0.48215	4.55841e-06	0.0234716	CHPT1
JNK2-R-C	CREB5|9586	0.466979	4.56213e-06	0.0234716	CREB5
ARID1A-R-C	MRPL28|10573	-0.561269	4.57776e-06	0.0235295	MRPL28
PAI-1-M-E	KIAA1033|23325	-0.476605	4.58446e-06	0.0235414	KIAA1033
ERCC1-M-V	LOXL1|4016	-0.537781	4.59246e-06	0.0235422	LOXL1
Caspase-7_cleavedD198-R-C	SLC12A3|6559	0.466848	4.59337e-06	0.0235422	SLC12A3
Cyclin_B1-R-V	CDCA2|157313	0.466716	4.62482e-06	0.0236807	CDCA2
p70S6K_pT389-R-V	ARG1|383	-0.46173	4.63387e-06	0.0236849	ARG1
P-Cadherin-R-C	NACC2|138151	-0.466667	4.63667e-06	0.0236849	NACC2
MIG-6-M-V	ACTR6|64431	-0.46665	4.64062e-06	0.0236849	ACTR6
PAI-1-M-E	YEATS4|8089	-0.476362	4.64328e-06	0.0236849	YEATS4
YAP_pS127-R-E	LRP2|4036	0.481745	4.65271e-06	0.0237012	LRP2
Caveolin-1-R-V	TACC3|10460	-0.466584	4.65647e-06	0.0237012	TACC3
Lck-R-V	LAPTM5|7805	0.466568	4.66044e-06	0.0237012	LAPTM5
Caveolin-1-R-V	ITGB1BP3|27231	-0.466535	4.66839e-06	0.0237012	ITGB1BP3
MSH2-M-V	PSTK|118672	0.569596	4.67183e-06	0.0237012	PSTK
PAI-1-M-E	ACADSB|36	-0.47624	4.67295e-06	0.0237012	ACADSB
PAI-1-M-E	METTL10|399818	-0.47619	4.68536e-06	0.0237347	METTL10
MIG-6-M-V	TRIM37|4591	-0.466436	4.69232e-06	0.0237347	TRIM37
TTF1-R-V	BIN3|55909	0.560746	4.6928e-06	0.0237347	BIN3
PAI-1-M-E	S100A12|6283	0.476119	4.7028e-06	0.0237629	S100A12
c-Met-M-E	NUP54|53371	-0.466337	4.71637e-06	0.023809	NUP54
MSH2-M-V	PKN2|5586	0.56935	4.72371e-06	0.0238237	PKN2
PAI-1-M-E	ZZZ3|26009	-0.475977	4.73785e-06	0.0238726	ZZZ3
ERCC1-M-V	NTN1|9423	-0.537094	4.74816e-06	0.0239021	NTN1
Rb-M-E	HNRNPF|3185	-0.466189	4.75265e-06	0.0239024	HNRNPF
IGFBP2-R-V	ZNF749|388567	-0.466123	4.76887e-06	0.0239614	ZNF749
PAI-1-M-E	KIAA1430|57587	-0.475774	4.78835e-06	0.0240106	KIAA1430
Cyclin_B1-R-V	CENPL|91687	0.466041	4.7892e-06	0.0240106	CENPL
Syk-M-V	CC2D2A|57545	-0.466025	4.79328e-06	0.0240106	CC2D2A
Shc_pY317-R-E	GTPBP1|9567	-0.560284	4.79654e-06	0.0240106	GTPBP1
c-Kit-R-V	TIGD2|166815	0.465975	4.80553e-06	0.0240109	TIGD2
MIG-6-M-V	PPP1R15B|84919	-0.465975	4.80553e-06	0.0240109	PPP1R15B
MSH2-M-V	ESCO1|114799	0.568919	4.8158e-06	0.0240398	ESCO1
HER2-M-V	SCG3|29106	0.465876	4.83013e-06	0.0240853	SCG3
IGFBP2-R-V	TRIP4|9325	-0.465844	4.83835e-06	0.0240853	TRIP4
Syk-M-V	SLC2A5|6518	0.465844	4.83835e-06	0.0240853	SLC2A5
PAI-1-M-E	IFT81|28981	-0.475491	4.8599e-06	0.0241702	IFT81
RBM15-R-V	C13orf37|440145	0.465695	4.87552e-06	0.0242012	C13orf37
PAI-1-M-E	ZNF555|148254	-0.47542	4.87795e-06	0.0242012	ZNF555
c-Met-M-E	CREB3L1|90993	0.465679	4.87967e-06	0.0242012	CREB3L1
p70S6K_pT389-R-V	FETUB|26998	-0.460709	4.89411e-06	0.0242505	FETUB
c-Met-M-E	PNPLA8|50640	-0.465597	4.90045e-06	0.0242561	PNPLA8
Rb-M-E	CTAGE5|4253	-0.46558	4.90462e-06	0.0242561	CTAGE5
Rb-M-E	CMPK1|51727	-0.465564	4.90879e-06	0.0242561	CMPK1
PAI-1-M-E	VBP1|7411	-0.475207	4.93246e-06	0.0243241	VBP1
Cyclin_B1-R-V	TIPIN|54962	0.465465	4.93388e-06	0.0243241	TIPIN
MSH2-M-V	PACRGL|133015	0.568366	4.93668e-06	0.0243241	PACRGL
P-Cadherin-R-C	MFI2|4241	-0.465383	4.95488e-06	0.0243241	MFI2
CD49b-M-V	YSK4|80122	0.465383	4.95488e-06	0.0243241	YSK4
CD49b-M-V	SMUG1|23583	-0.465366	4.95909e-06	0.0243241	SMUG1
4E-BP1_pS65-R-V	BLM|641	0.465366	4.95909e-06	0.0243241	BLM
PAI-1-M-E	ZRANB3|84083	-0.475096	4.96124e-06	0.0243241	ZRANB3
Cyclin_B1-R-V	ZWINT|11130	0.46535	4.96331e-06	0.0243241	ZWINT
Caveolin-1-R-V	LOC143188|143188	-0.465317	4.97174e-06	0.0243345	LOC143188
CD49b-M-V	CMTM5|116173	0.4653	4.97597e-06	0.0243345	CMTM5
CDK1_pY15-R-C	DPH3B|100132911	0.465284	4.9802e-06	0.0243345	DPH3B
4E-BP1_pS65-R-V	AVL9|23080	0.465267	4.98443e-06	0.0243345	AVL9
MSH2-M-V	TMEM33|55161	0.56812	4.99132e-06	0.0243345	TMEM33
ACC_pS79-R-V	PODXL|5420	-0.465218	4.99714e-06	0.0243345	PODXL
c-Abl-R-V	NCRNA00094|266655	0.465218	4.99714e-06	0.0243345	NCRNA00094
MSH2-M-V	PNN|5411	0.568058	5.00507e-06	0.024351	PNN
CDK1_pY15-R-C	PALB2|79728	0.465119	5.02266e-06	0.0244144	PALB2
c-Met-M-E	USP16|10600	-0.46507	5.03546e-06	0.0244221	USP16
Lck-R-V	TYROBP|7305	0.46507	5.03546e-06	0.0244221	TYROBP
PAI-1-M-E	ZFP30|22835	-0.474802	5.03787e-06	0.0244221	ZFP30
53BP1-R-E	SLC24A6|80024	-0.480126	5.04862e-06	0.0244521	SLC24A6
c-Met-M-E	ARL13B|200894	-0.464987	5.05687e-06	0.0244675	ARL13B
PAI-1-M-E	LRRC40|55631	-0.474701	5.06456e-06	0.0244675	LRRC40
MIG-6-M-V	ACTR3|10096	-0.464955	5.06546e-06	0.0244675	ACTR3
PAI-1-M-E	APAF1|317	-0.474671	5.07259e-06	0.0244799	APAF1
BRD4-R-V	CCNB1IP1|57820	0.464889	5.08268e-06	0.0245066	CCNB1IP1
TFRC-R-V	RCCD1|91433	0.464806	5.10428e-06	0.0245887	RCCD1
c-Met-M-E	TBC1D17|79735	0.464757	5.11728e-06	0.0246071	TBC1D17
PAI-1-M-E	SMAD4|4089	-0.474489	5.12103e-06	0.0246071	SMAD4
Src-M-V	GOT1|2805	-0.464724	5.12596e-06	0.0246071	GOT1
PAI-1-M-E	NGF|4803	0.474468	5.12643e-06	0.0246071	NGF
PAI-1-M-E	AP2S1|1175	0.474428	5.13727e-06	0.0246371	AP2S1
MIG-6-M-V	PUS7L|83448	-0.464642	5.14773e-06	0.0246611	PUS7L
4E-BP1_pT37_T46-R-V	CD276|80381	0.464625	5.1521e-06	0.0246611	CD276
HER3-R-V	WNK4|65266	0.464609	5.15647e-06	0.0246611	WNK4
MIG-6-M-V	C1orf103|55791	-0.464592	5.16084e-06	0.0246611	C1orf103
Syk-M-V	TNIP1|10318	0.464576	5.16522e-06	0.0246611	TNIP1
53BP1-R-E	SNAP23|8773	0.479599	5.18399e-06	0.0247287	SNAP23
CD49b-M-V	CEMP1|752014	-0.464461	5.19594e-06	0.0247389	CEMP1
CDK1_pY15-R-C	LOC441177|441177	0.464428	5.20475e-06	0.0247389	LOC441177
PAI-1-M-E	KIAA1609|57707	0.474165	5.20821e-06	0.0247389	KIAA1609
MIG-6-M-V	USP46|64854	-0.464411	5.20916e-06	0.0247389	USP46
PREX1-R-E	BMS1|9790	-0.464411	5.20916e-06	0.0247389	BMS1
Src-M-V	STON1|11037	0.464378	5.218e-06	0.0247547	STON1
ACC_pS79-R-V	KDR|3791	-0.464362	5.22242e-06	0.0247547	KDR
YAP_pS127-R-E	C1QL4|338761	-0.479437	5.22633e-06	0.0247547	C1QL4
c-Met-M-E	AHCYL1|10768	-0.464312	5.2357e-06	0.0247547	AHCYL1
IGFBP2-R-V	ZFP36L1|677	0.464296	5.24014e-06	0.0247547	ZFP36L1
c-Met-M-E	GNG12|55970	-0.464296	5.24014e-06	0.0247547	GNG12
PAI-1-M-E	PRSS53|339105	0.473982	5.25786e-06	0.0247733	PRSS53
E-Cadherin-R-V	C9orf109|286333	-0.46423	5.25791e-06	0.0247733	C9orf109
IGFBP2-R-V	SCRG1|11341	0.46423	5.25791e-06	0.0247733	SCRG1
SHP-2_pY542-R-C	TJP1|7082	0.464164	5.27575e-06	0.024786	TJP1
c-Met-M-E	MAD2L1|4085	-0.464148	5.28022e-06	0.024786	MAD2L1
c-Met-M-E	DBT|1629	-0.464115	5.28916e-06	0.024786	DBT
c-Met-M-E	ZNF423|23090	0.464098	5.29364e-06	0.024786	ZNF423
YAP_pS127-R-E	PAK3|5063	0.479174	5.29582e-06	0.024786	PAK3
IGFBP2-R-V	PGAM4|441531	-0.464082	5.29812e-06	0.024786	PGAM4
PAI-1-M-E	EPS15|2060	-0.47383	5.29958e-06	0.024786	EPS15
MSH2-M-V	HAUS6|54801	0.566766	5.30214e-06	0.024786	HAUS6
Acetyl-a-Tubulin-Lys40-R-C	SLC26A5|375611	-0.566766	5.30214e-06	0.024786	SLC26A5
CDK1_pY15-R-C	TBC1D10A|83874	-0.464033	5.31159e-06	0.0248086	TBC1D10A
MSH2-M-V	DR1|1810	0.566705	5.3167e-06	0.0248109	DR1
MSH2-M-V	GCFC1|94104	0.566582	5.34591e-06	0.0249066	GCFC1
c-Met-M-E	LRP3|4037	0.463901	5.34766e-06	0.0249066	LRP3
Collagen_VI-R-V	TMEM119|338773	0.463852	5.36124e-06	0.0249066	TMEM119
c-Kit-R-V	C11orf52|91894	-0.463835	5.36578e-06	0.0249066	C11orf52
YAP_pS127-R-E	ANKRD39|51239	-0.47889	5.37164e-06	0.0249066	ANKRD39
PAI-1-M-E	USP6|9098	-0.473567	5.37263e-06	0.0249066	USP6
MSH2-M-V	ZNHIT6|54680	0.566459	5.37528e-06	0.0249066	ZNHIT6
IGFBP2-R-V	MYLK3|91807	-0.463769	5.38396e-06	0.0249066	MYLK3
MIG-6-M-V	DNTTIP2|30836	-0.463769	5.38396e-06	0.0249066	DNTTIP2
c-Met-M-E	UCHL5|51377	-0.463769	5.38396e-06	0.0249066	UCHL5
4E-BP1_pS65-R-V	TNFRSF21|27242	-0.463736	5.39307e-06	0.0249066	TNFRSF21
PAI-1-M-E	CNTLN|54875	-0.473486	5.39529e-06	0.0249066	CNTLN
MIG-6-M-V	C9orf16|79095	0.463703	5.4022e-06	0.0249066	C9orf16
MSH2-M-V	RAB33B|83452	0.566335	5.4048e-06	0.0249066	RAB33B
c-Met-M-E	BLOC1S3|388552	0.463687	5.40676e-06	0.0249066	BLOC1S3
HER2_pY1248-R-C	SLC7A5|8140	-0.478708	5.42091e-06	0.0249482	SLC7A5
Caveolin-1-R-V	KCNAB2|8514	-0.463621	5.42507e-06	0.0249482	KCNAB2
MIG-6-M-V	GMFB|2764	-0.463572	5.43884e-06	0.0249901	GMFB
Caveolin-1-R-V	STX18|53407	-0.463489	5.46187e-06	0.0250744	STX18
PAI-1-M-E	WDR43|23160	-0.473233	5.4667e-06	0.0250752	WDR43
PAI-1-M-E	MITF|4286	-0.473172	5.48397e-06	0.0251329	MITF
c-Met-M-E	FANCM|57697	-0.463341	5.50355e-06	0.025201	FANCM
CD49b-M-V	C1orf38|9473	-0.463325	5.5082e-06	0.025201	C1orf38
PDCD4-R-C	FAM27C|100132948	-0.463259	5.52683e-06	0.0252647	FAM27C
Rb-M-E	INTS9|55756	0.463144	5.55958e-06	0.0253928	INTS9
p38_MAPK-R-V	NUP35|129401	-0.478182	5.56567e-06	0.025399	NUP35
Syk-M-V	C1QA|712	0.463078	5.57838e-06	0.0254349	C1QA
Lck-R-V	CD48|962	0.463045	5.5878e-06	0.0254349	CD48
p16_INK4a-R-V	LILRB2|10288	-0.463012	5.59724e-06	0.0254349	LILRB2
CDK1_pY15-R-C	FLRT3|23767	-0.462995	5.60196e-06	0.0254349	FLRT3
MIG-6-M-V	USP25|29761	-0.462979	5.60669e-06	0.0254349	USP25
FoxM1-R-V	ARHGAP23|57636	-0.462979	5.60669e-06	0.0254349	ARHGAP23
c-Met-M-E	RPAP2|79871	-0.462979	5.60669e-06	0.0254349	RPAP2
MIG-6-M-V	KIAA1609|57707	0.462946	5.61616e-06	0.0254564	KIAA1609
Lck-R-V	CD72|971	0.462897	5.63039e-06	0.0254994	CD72
Lck-R-V	LAIR1|3903	0.46288	5.63514e-06	0.0254994	LAIR1
PAI-1-M-E	ZNF493|284443	-0.472535	5.66843e-06	0.0256072	ZNF493
CDK1_pY15-R-C	PPAP2A|8611	-0.462765	5.6685e-06	0.0256072	PPAP2A
mTOR_pS2448-R-C	PGK1|5230	0.462699	5.68764e-06	0.0256721	PGK1
MIG-6-M-V	ZC3H15|55854	-0.462683	5.69244e-06	0.0256721	ZC3H15
PAI-1-M-E	SHOC2|8036	-0.472423	5.70123e-06	0.0256723	SHOC2
c-Met-M-E	ARRDC2|27106	0.46265	5.70204e-06	0.0256723	ARRDC2
CD49b-M-V	TRPV2|51393	-0.462617	5.71166e-06	0.0256726	TRPV2
IGFBP2-R-V	KCNH1|3756	-0.462617	5.71166e-06	0.0256726	KCNH1
Caveolin-1-R-V	C10orf88|80007	-0.4626	5.71647e-06	0.0256728	C10orf88
Bcl-2-M-V	MAP4K5|11183	0.462567	5.72611e-06	0.0256946	MAP4K5
MSH2-M-V	HAUS3|79441	0.564982	5.73976e-06	0.0256967	HAUS3
IGFBP2-R-V	NR4A3|8013	-0.462518	5.74061e-06	0.0256967	NR4A3
Bim-R-V	SPRYD4|283377	-0.462502	5.74544e-06	0.0256967	SPRYD4
P-Cadherin-R-C	KIAA1908|114796	-0.462469	5.75513e-06	0.0256967	KIAA1908
c-Met-M-E	PAQR3|152559	-0.462469	5.75513e-06	0.0256967	PAQR3
PAI-1-M-E	ESF1|51575	-0.472241	5.75528e-06	0.0256967	ESF1
MSH2-M-V	KIAA0247|9766	-0.564859	5.77115e-06	0.0257461	KIAA0247
Lck-R-V	LST1|7940	0.462304	5.8038e-06	0.0258381	LST1
DUSP4-R-V	MOCOS|55034	0.462304	5.8038e-06	0.0258381	MOCOS
FoxM1-R-V	BUB1|699	0.462271	5.81358e-06	0.0258381	BUB1
RBM15-R-V	RBM44|375316	0.462238	5.82338e-06	0.0258381	RBM44
CDK1_pY15-R-C	KCNAB2|8514	0.462238	5.82338e-06	0.0258381	KCNAB2
PAI-1-M-E	SCOC|60592	-0.471998	5.8281e-06	0.0258381	SCOC
MIG-6-M-V	GPRIN3|285513	-0.462222	5.82828e-06	0.0258381	GPRIN3
c-Met-M-E	EDEM3|80267	-0.462189	5.8381e-06	0.0258381	EDEM3
DUSP4-R-V	USP13|8975	0.462189	5.8381e-06	0.0258381	USP13
Lck-R-V	WAS|7454	0.462172	5.84302e-06	0.0258381	WAS
4E-BP1_pS65-R-V	ZWINT|11130	0.462156	5.84794e-06	0.0258381	ZWINT
PAI-1-M-E	HNRNPF|3185	-0.471927	5.84951e-06	0.0258381	HNRNPF
BRD4-R-V	SAV1|60485	0.461958	5.90727e-06	0.0260719	SAV1
ACC1-R-E	KDR|3791	-0.476946	5.91973e-06	0.0261054	KDR
PAI-1-M-E	ZNF546|339327	-0.471664	5.92965e-06	0.0261259	ZNF546
c-Met-M-E	KTN1|3895	-0.461859	5.93716e-06	0.0261259	KTN1
PAI-1-M-E	TRIM23|373	-0.471633	5.93896e-06	0.0261259	TRIM23
Caveolin-1-R-V	ANKRD39|51239	-0.461794	5.95716e-06	0.0261845	ANKRD39
MIG-6-M-V	UBE3A|7337	-0.461744	5.9722e-06	0.0262077	UBE3A
p70S6K_pT389-R-V	LCE1F|353137	-0.461744	5.9722e-06	0.0262077	LCE1F
PAI-1-M-E	CHUK|1147	-0.471502	5.97948e-06	0.0262089	CHUK
RBM15-R-V	XRCC4|7518	0.461711	5.98225e-06	0.0262089	XRCC4
Caspase-7_cleavedD198-R-C	IL18RAP|8807	0.461695	5.98728e-06	0.0262096	IL18RAP
CD49b-M-V	E2F1|1869	-0.461662	5.99735e-06	0.0262139	E2F1
PAI-1-M-E	ZNF570|148268	-0.471441	5.99826e-06	0.0262139	ZNF570
IGFBP2-R-V	WIPI1|55062	-0.461613	6.01249e-06	0.0262139	WIPI1
Rb-M-E	PSMC6|5706	-0.461613	6.01249e-06	0.0262139	PSMC6
Caveolin-1-R-V	PDGFA|5154	0.461596	6.01754e-06	0.0262139	PDGFA
Syk-M-V	TYROBP|7305	0.461596	6.01754e-06	0.0262139	TYROBP
MSH2-M-V	VAMP5|10791	-0.563875	6.02823e-06	0.0262163	VAMP5
Caveolin-1-R-V	SORL1|6653	0.461547	6.03273e-06	0.0262163	SORL1
MIG-6-M-V	PTGES3|10728	-0.461547	6.03273e-06	0.0262163	PTGES3
MSH2-M-V	ACADS|35	-0.563813	6.04465e-06	0.0262408	ACADS
MIG-6-M-V	YTHDF2|51441	-0.461481	6.05303e-06	0.0262408	YTHDF2
c-Met-M-E	MPP5|64398	-0.461481	6.05303e-06	0.0262408	MPP5
CD49b-M-V	ARID3A|1820	-0.461448	6.06321e-06	0.0262637	ARID3A
c-Met-M-E	ABCA13|154664	-0.4613	6.1092e-06	0.026401	ABCA13
MIG-6-M-V	ZFX|7543	-0.461283	6.11433e-06	0.026401	ZFX
4E-BP1_pS65-R-V	ESPL1|9700	0.461267	6.11947e-06	0.026401	ESPL1
CDK1_pY15-R-C	OIP5|11339	0.461267	6.11947e-06	0.026401	OIP5
c-Met-M-E	ZMYM1|79830	-0.461267	6.11947e-06	0.026401	ZMYM1
Bap1-c-4-M-E	DNAJC6|9829	0.563505	6.12737e-06	0.0264139	DNAJC6
p70S6K_pT389-R-V	ELMOD1|55531	-0.461185	6.1452e-06	0.0264483	ELMOD1
Bcl-2-M-V	KCNG2|26251	0.461185	6.1452e-06	0.0264483	KCNG2
Caveolin-1-R-V	GPR37|2861	0.461152	6.15552e-06	0.0264493	GPR37
PAI-1-M-E	KIAA1704|55425	-0.470935	6.15699e-06	0.0264493	KIAA1704
PAI-1-M-E	RAB8B|51762	-0.470925	6.16021e-06	0.0264493	RAB8B
PAI-1-M-E	ZBTB7A|51341	0.470834	6.18921e-06	0.0265035	ZBTB7A
JNK2-R-C	ENO1|2023	-0.461036	6.19178e-06	0.0265035	ENO1
NDRG1_pT346-R-V	LIAS|11019	-0.46102	6.19698e-06	0.0265035	LIAS
c-Abl-R-V	LOC100190939|100190939	0.46102	6.19698e-06	0.0265035	LOC100190939
PAI-1-M-E	AKT1S1|84335	0.470783	6.20538e-06	0.0265035	AKT1S1
4E-BP1_pT70-R-V	SLC7A5|8140	0.475995	6.2069e-06	0.0265035	SLC7A5
Caveolin-1-R-V	COL19A1|1310	0.460987	6.20738e-06	0.0265035	COL19A1
CDK1_pY15-R-C	GPC1|2817	-0.460954	6.2178e-06	0.0265269	GPC1
Caspase-7_cleavedD198-R-C	SLA2|84174	0.460888	6.23869e-06	0.0265861	SLA2
CDK1_pY15-R-C	SLC22A17|51310	-0.460872	6.24393e-06	0.0265861	SLC22A17
Annexin-1-M-E	ZNF681|148213	-0.460855	6.24916e-06	0.0265861	ZNF681
MIG-6-M-V	MAP3K2|10746	-0.460839	6.2544e-06	0.0265861	MAP3K2
MSH6-R-C	PACRGL|133015	0.538782	6.25641e-06	0.0265861	PACRGL
PAI-1-M-E	INTS2|57508	-0.47058	6.27044e-06	0.0266246	INTS2
IGFBP2-R-V	DCHS1|8642	0.460756	6.28067e-06	0.026647	DCHS1
PAI-1-M-E	LZTFL1|54585	-0.470489	6.29993e-06	0.0267005	LZTFL1
PAI-1-M-E	KIF5B|3799	-0.470479	6.30322e-06	0.0267005	KIF5B
JNK2-R-C	CDO1|1036	0.460641	6.31763e-06	0.0267207	CDO1
Rb-M-E	SYF2|25949	-0.460625	6.32292e-06	0.0267207	SYF2
IGFBP2-R-V	GDNF|2668	0.460625	6.32292e-06	0.0267207	GDNF
c-Met-M-E	RYK|6259	-0.460493	6.36544e-06	0.0268792	RYK
MIG-6-M-V	LUZP6|767558	-0.460427	6.3868e-06	0.0269482	LUZP6
CD49b-M-V	DUSP10|11221	-0.460296	6.42972e-06	0.027108	DUSP10
PKC-delta_pS664-R-V	GSG1|83445	0.460263	6.44049e-06	0.0271322	GSG1
RBM15-R-V	DDX50|79009	0.46023	6.45128e-06	0.0271486	DDX50
MSH6-R-C	LRRC37B|114659	0.538095	6.45451e-06	0.0271486	LRRC37B
MIG-6-M-V	BHLHE41|79365	-0.46018	6.46749e-06	0.027182	BHLHE41
PREX1-R-E	TRIO|7204	-0.460147	6.47833e-06	0.0271895	TRIO
PAI-1-M-E	HSPA14|51182	-0.469943	6.47961e-06	0.0271895	HSPA14
IGFBP2-R-V	PRDM16|63976	0.460098	6.49461e-06	0.0271895	PRDM16
CDK1_pY15-R-C	ZSCAN20|7579	0.460098	6.49461e-06	0.0271895	ZSCAN20
MIG-6-M-V	YEATS4|8089	-0.460098	6.49461e-06	0.0271895	YEATS4
MIG-6-M-V	MEIS3|56917	0.460081	6.50004e-06	0.0271911	MEIS3
MIG-6-M-V	GGT5|2687	0.460065	6.50548e-06	0.0271927	GGT5
TFRC-R-V	C17orf53|78995	0.460032	6.51637e-06	0.027217	C17orf53
Bcl-xL-R-V	TNFSF12-TNFSF13|407977	-0.460016	6.52183e-06	0.0272186	TNFSF12-TNFSF13
Bap1-c-4-M-E	C20orf177|63939	0.562029	6.5395e-06	0.0272712	C20orf177
53BP1-R-E	LEO1|123169	0.474922	6.54647e-06	0.0272759	LEO1
PAI-1-M-E	MTDH|92140	-0.46973	6.55078e-06	0.0272759	MTDH
TFRC-R-V	VPS13B|157680	-0.4599	6.56012e-06	0.0272936	VPS13B
MIG-6-M-V	SH3GLB2|56904	0.459818	6.58759e-06	0.0273655	SH3GLB2
c-Abl-R-V	MXRA7|439921	0.459818	6.58759e-06	0.0273655	MXRA7
YAP_pS127-R-E	ECHS1|1892	-0.474739	6.60584e-06	0.0274201	ECHS1
Caspase-7_cleavedD198-R-C	RGL4|266747	0.459686	6.63179e-06	0.027476	RGL4
4E-BP1_pS65-R-V	CIT|11113	0.459637	6.64843e-06	0.027476	CIT
Collagen_VI-R-V	GNPNAT1|64841	-0.459621	6.65399e-06	0.027476	GNPNAT1
CD49b-M-V	ELOVL2|54898	0.459588	6.66511e-06	0.027476	ELOVL2
Cyclin_D1-R-V	PDE7B|27115	0.459588	6.66511e-06	0.027476	PDE7B
MIG-6-M-V	DIAPH2|1730	-0.459588	6.66511e-06	0.027476	DIAPH2
Collagen_VI-R-V	CHRD|8646	0.459571	6.67068e-06	0.027476	CHRD
MIG-6-M-V	TECR|9524	0.459571	6.67068e-06	0.027476	TECR
Paxillin-R-C	GPN3|51184	0.474537	6.67241e-06	0.027476	GPN3
p21-R-V	LARS2|23395	0.474537	6.67241e-06	0.027476	LARS2
PAI-1-M-E	ZNF100|163227	-0.469345	6.68143e-06	0.027476	ZNF100
MIG-6-M-V	MGA|23269	-0.459538	6.68184e-06	0.027476	MGA
eEF2-R-C	SERPINB9|5272	-0.474496	6.68579e-06	0.027476	SERPINB9
S6_pS240_S244-R-V	GRIK3|2899	-0.459489	6.6986e-06	0.0274885	GRIK3
Cyclin_B1-R-V	AURKA|6790	0.459472	6.70419e-06	0.0274885	AURKA
CDK1_pY15-R-C	SNCA|6622	0.459472	6.70419e-06	0.0274885	SNCA
Acetyl-a-Tubulin-Lys40-R-E	PSMA5|5686	-0.720308	6.7104e-06	0.0274925	PSMA5
CD49b-M-V	TANC2|26115	0.459439	6.7154e-06	0.0274925	TANC2
CD49b-M-V	PYCRL|65263	-0.459374	6.73786e-06	0.0275634	PYCRL
HER2-M-V	PARL|55486	-0.459341	6.74912e-06	0.0275885	PARL
Cyclin_B1-R-V	MCM10|55388	0.459275	6.77169e-06	0.0276597	MCM10
IGFBP2-R-V	EPN2|22905	0.459176	6.80568e-06	0.0277774	EPN2
Lck-R-V	LAG3|3902	0.459127	6.82274e-06	0.0278259	LAG3
MSH2-M-V	AGL|178	0.561045	6.82856e-06	0.0278285	AGL
RBM15-R-V	ZMYND11|10771	0.459077	6.83983e-06	0.0278356	ZMYND11
Cyclin_B1-R-V	FAF1|11124	0.459061	6.84554e-06	0.0278356	FAF1
PAI-1-M-E	XPO4|64328	-0.468869	6.8464e-06	0.0278356	XPO4
ERCC5-R-C	STK38|11329	-0.458978	6.87415e-06	0.0278356	STK38
Collagen_VI-R-V	SNAPC1|6617	-0.458962	6.87988e-06	0.0278356	SNAPC1
Cyclin_B1-R-V	KIF11|3832	0.458962	6.87988e-06	0.0278356	KIF11
ERCC5-R-C	TOMM34|10953	0.458962	6.87988e-06	0.0278356	TOMM34
Collagen_VI-R-V	TSPAN18|90139	0.458946	6.88562e-06	0.0278356	TSPAN18
Bcl-2-M-V	EEF1A1|1915	0.458929	6.89136e-06	0.0278356	EEF1A1
c-Abl-R-V	SGK223|157285	-0.458929	6.89136e-06	0.0278356	SGK223
PAI-1-M-E	MSH2|4436	-0.468738	6.8927e-06	0.0278356	MSH2
Snail-M-E	P4HA1|5033	-0.458913	6.89711e-06	0.0278356	P4HA1
MIG-6-M-V	NUP54|53371	-0.458896	6.90286e-06	0.0278356	NUP54
MIG-6-M-V	TWF1|5756	-0.458896	6.90286e-06	0.0278356	TWF1
4E-BP1_pS65-R-V	CDC25A|993	0.45888	6.90862e-06	0.0278379	CDC25A
SETD2-R-E	PAQR3|152559	-0.45883	6.92592e-06	0.0278779	PAQR3
4E-BP1_pS65-R-V	CDCA8|55143	0.458814	6.9317e-06	0.0278779	CDCA8
MIG-6-M-V	HSPD1|3329	-0.458797	6.93747e-06	0.0278779	HSPD1
PAI-1-M-E	C10orf137|26098	-0.468606	6.9393e-06	0.0278779	C10orf137
Snail-M-E	GRK6|2870	0.458748	6.95484e-06	0.0278851	GRK6
PAI-1-M-E	A4GALT|53947	0.468556	6.9573e-06	0.0278851	A4GALT
CDK1_pY15-R-C	ADAMTS8|11095	-0.458732	6.96064e-06	0.0278851	ADAMTS8
PAI-1-M-E	HSPA13|6782	-0.468535	6.96451e-06	0.0278851	HSPA13
PAI-1-M-E	ARFGEF2|10564	-0.468525	6.96812e-06	0.0278851	ARFGEF2
TFRC-R-V	TFRC|7037	0.458699	6.97225e-06	0.0278851	TFRC
TFRC-R-V	ANO6|196527	-0.458616	7.00135e-06	0.0279807	ANO6
Annexin-1-M-E	GABRB3|2562	-0.4586	7.00719e-06	0.0279832	GABRB3
PAI-1-M-E	ARHGAP21|57584	-0.468394	7.01519e-06	0.0279881	ARHGAP21
PAI-1-M-E	DIS3|22894	-0.468383	7.01883e-06	0.0279881	DIS3
RBM15-R-V	ESAM|90952	-0.45855	7.02472e-06	0.0279908	ESAM
TFRC-R-V	CCDC58|131076	0.458518	7.03643e-06	0.0280166	CCDC58
PCNA-M-C	FOXO1|2308	-0.473443	7.04291e-06	0.0280217	FOXO1
MIG-6-M-V	EXOC5|10640	-0.458485	7.04816e-06	0.0280218	EXOC5
IGFBP2-R-V	SMTN|6525	0.458435	7.06578e-06	0.0280687	SMTN
MSH2-M-V	KLHL23|151230	0.560245	7.07222e-06	0.0280687	KLHL23
PAI-1-M-E	ZNF566|84924	-0.468221	7.0772e-06	0.0280687	ZNF566
Cyclin_B1-R-V	C1orf112|55732	0.458386	7.08345e-06	0.0280687	C1orf112
ERCC5-R-C	NFS1|9054	0.458369	7.08935e-06	0.0280687	NFS1
MSH2-M-V	WDR75|84128	0.560183	7.0913e-06	0.0280687	WDR75
Raptor-R-V	ABCA11P|79963	0.45832	7.10708e-06	0.0281104	ABCA11P
MIG-6-M-V	MAD2L1|4085	-0.458254	7.13077e-06	0.0281834	MAD2L1
CDK1_pY15-R-C	FAM54A|113115	0.458238	7.13671e-06	0.0281861	FAM54A
TFRC-R-V	SS18L2|51188	0.458221	7.14265e-06	0.0281888	SS18L2
IGFBP2-R-V	TACO1|51204	-0.458188	7.15455e-06	0.028215	TACO1
S6_pS235_S236-R-V	LONRF3|79836	0.458155	7.16646e-06	0.0282413	LONRF3
IGFBP2-R-V	CAV1|857	0.458106	7.18437e-06	0.0282817	CAV1
Caveolin-1-R-V	DOCK4|9732	0.458089	7.19035e-06	0.0282817	DOCK4
Rb-M-E	CEPT1|10390	-0.458073	7.19633e-06	0.0282817	CEPT1
PAI-1-M-E	KLHL18|23276	0.467867	7.20649e-06	0.0282817	KLHL18
MIG-6-M-V	PDCD10|11235	-0.45804	7.20831e-06	0.0282817	PDCD10
p16_INK4a-R-V	CDKN2B|1030	0.45804	7.20831e-06	0.0282817	CDKN2B
Bcl-2-M-V	ST13|6767	0.457958	7.23834e-06	0.0283581	ST13
Bim-R-V	PLCE1|51196	0.457958	7.23834e-06	0.0283581	PLCE1
MIG-6-M-V	PRKAR1A|5573	-0.457843	7.28058e-06	0.0284983	PRKAR1A
MSH2-M-V	CCDC138|165055	0.559568	7.28474e-06	0.0284983	CCDC138
MIG-6-M-V	COMMD8|54951	-0.457727	7.32306e-06	0.0286274	COMMD8
HER3-R-V	ZNF843|283933	0.457711	7.32914e-06	0.0286303	ZNF843
Bim-R-V	C14orf1|11161	-0.457694	7.33524e-06	0.0286333	C14orf1
Lck-R-V	FCGR1A|2209	0.457629	7.35965e-06	0.0287077	FCGR1A
MIG-6-M-V	C2orf69|205327	-0.457579	7.37801e-06	0.0287198	C2orf69
PAI-1-M-E	DCLRE1A|9937	-0.467401	7.37979e-06	0.0287198	DCLRE1A
PAI-1-M-E	C9orf72|203228	-0.467391	7.3836e-06	0.0287198	C9orf72
Caveolin-1-R-V	ARSJ|79642	0.457563	7.38414e-06	0.0287198	ARSJ
PAI-1-M-E	ARL1|400	-0.467351	7.39886e-06	0.0287322	ARL1
Caspase-7_cleavedD198-R-C	C11orf21|29125	0.457497	7.40871e-06	0.0287322	C11orf21
HER3-R-V	TACR2|6865	0.457497	7.40871e-06	0.0287322	TACR2
c-Met-M-E	CDC73|79577	-0.457497	7.40871e-06	0.0287322	CDC73
Chk1-R-E	C20orf106|200232	0.771624	7.41803e-06	0.0287464	C20orf106
MSH2-M-V	CCDC45|90799	0.559137	7.42309e-06	0.0287464	CCDC45
4E-BP1_pS65-R-V	RSC1A1|6248	0.457414	7.43953e-06	0.0287782	RSC1A1
PDCD4-R-C	SPDYE6|729597	-0.457382	7.45189e-06	0.0287782	SPDYE6
Caspase-7_cleavedD198-R-C	HLA-DRB1|3123	0.457382	7.45189e-06	0.0287782	HLA-DRB1
c-Met-M-E	ERO1L|30001	-0.457365	7.45808e-06	0.0287782	ERO1L
Cyclin_B1-R-V	WHSC1|7468	0.457365	7.45808e-06	0.0287782	WHSC1
HER2-M-V	POU3F1|5453	-0.457332	7.47047e-06	0.0287846	POU3F1
G6PD-M-V	UPF3A|65110	-0.457332	7.47047e-06	0.0287846	UPF3A
c-Met-M-E	USP33|23032	-0.457283	7.48909e-06	0.0288144	USP33
RBM15-R-V	RAB3GAP2|25782	0.457283	7.48909e-06	0.0288144	RAB3GAP2
PAI-1-M-E	VPS26A|9559	-0.467067	7.50651e-06	0.0288144	VPS26A
c-Met-M-E	DEPDC1|55635	-0.457233	7.50775e-06	0.0288144	DEPDC1
4E-BP1_pS65-R-V	MCM10|55388	0.457233	7.50775e-06	0.0288144	MCM10
PAI-1-M-E	ETAA1|54465	-0.467057	7.51038e-06	0.0288144	ETAA1
4E-BP1_pS65-R-V	PLK4|10733	0.457184	7.52646e-06	0.0288555	PLK4
HER2_pY1248-R-C	MAEA|10296	-0.472066	7.53707e-06	0.0288567	MAEA
PAI-1-M-E	ZFR|51663	-0.466986	7.53753e-06	0.0288567	ZFR
RBM15-R-V	SYN1|6853	-0.457052	7.57657e-06	0.0289855	SYN1
Bcl-2-M-V	GSS|2937	-0.457036	7.58285e-06	0.0289889	GSS
ARID1A-R-C	KCNC3|3748	-0.550441	7.58843e-06	0.0289896	KCNC3
BRD4-R-V	PCYT1A|5130	-0.456986	7.60174e-06	0.0289992	PCYT1A
CDK1_pY15-R-C	CIT|11113	0.456986	7.60174e-06	0.0289992	CIT
Syk-M-V	FIP1L1|81608	-0.456937	7.62067e-06	0.0290096	FIP1L1
RBM15-R-V	GGT5|2687	-0.456937	7.62067e-06	0.0290096	GGT5
Cyclin_B1-R-V	ZNF530|348327	0.456937	7.62067e-06	0.0290096	ZNF530
Lck-R-V	SERTAD4|56256	-0.456921	7.62699e-06	0.0290131	SERTAD4
Cyclin_B1-R-V	PDGFA|5154	-0.456855	7.65232e-06	0.0290889	PDGFA
EGFR_pY1173-R-V	ANKMY1|51281	0.471702	7.67324e-06	0.029103	ANKMY1
IGFBP2-R-V	SAMM50|25813	-0.456789	7.67773e-06	0.029103	SAMM50
p70S6K_pT389-R-V	LIPM|340654	-0.456789	7.67773e-06	0.029103	LIPM
CDK1_pY15-R-C	EPM2A|7957	0.456789	7.67773e-06	0.029103	EPM2A
PAI-1-M-E	USP9X|8239	-0.466602	7.68656e-06	0.029116	USP9X
MIG-6-M-V	DARS|1615	-0.456723	7.70321e-06	0.0291184	DARS
MIG-6-M-V	IWS1|55677	-0.456707	7.7096e-06	0.0291184	IWS1
Src-M-V	SDHB|6390	-0.456707	7.7096e-06	0.0291184	SDHB
CDK1_pY15-R-C	DTL|51514	0.456707	7.7096e-06	0.0291184	DTL
PAI-1-M-E	RHOT1|55288	-0.466531	7.71431e-06	0.0291184	RHOT1
p27-R-V	POU4F1|5457	-0.456674	7.72238e-06	0.0291284	POU4F1
Syk-M-V	CD14|929	0.456641	7.73519e-06	0.0291562	CD14
Syk-M-V	HLA-H|3136	0.456624	7.74159e-06	0.0291599	HLA-H
PAI-1-M-E	TXLNG|55787	-0.46644	7.75013e-06	0.0291716	TXLNG
IGFBP2-R-V	PRIMA1|145270	0.456493	7.79305e-06	0.0292959	PRIMA1
PAI-1-M-E	KLF6|1316	-0.466328	7.79412e-06	0.0292959	KLF6
MIG-6-M-V	ST6GALNAC6|30815	0.456476	7.7995e-06	0.0292959	ST6GALNAC6
PAI-1-M-E	ARL5B|221079	-0.466267	7.81821e-06	0.0293402	ARL5B
PAI-1-M-E	JAK2|3717	-0.466257	7.82223e-06	0.0293402	JAK2
Rb-M-E	ABCD3|5825	-0.456377	7.83834e-06	0.0293708	ABCD3
Bim-R-V	MAP2K3|5606	-0.456344	7.85132e-06	0.0293708	MAP2K3
PAI-1-M-E	ZNF585B|92285	-0.466176	7.85448e-06	0.0293708	ZNF585B
Caspase-7_cleavedD198-R-C	GNLY|10578	0.456328	7.85782e-06	0.0293708	GNLY
MSH6-R-C	CCNB1IP1|57820	0.5337	7.86869e-06	0.0293708	CCNB1IP1
ACVRL1-R-C	KIAA0040|9674	0.456295	7.87084e-06	0.0293708	KIAA0040
MSH2-M-V	SUZ12P|440423	0.557784	7.87412e-06	0.0293708	SUZ12P
MSH2-M-V	USP33|23032	0.557784	7.87412e-06	0.0293708	USP33
Cyclin_B1-R-V	TIMELESS|8914	0.456229	7.89693e-06	0.0294354	TIMELESS
MSH2-M-V	ZNF518A|9849	0.557661	7.91637e-06	0.0294756	ZNF518A
Paxillin-R-C	MPP5|64398	0.471054	7.92106e-06	0.0294756	MPP5
Acetyl-a-Tubulin-Lys40-R-E	UTP11L|51118	-0.715909	7.9276e-06	0.0294756	UTP11L
c-Met-M-E	C20orf177|63939	-0.456147	7.92966e-06	0.0294756	C20orf177
JNK2-R-C	KCTD16|57528	0.456114	7.94278e-06	0.0295039	KCTD16
Cyclin_B1-R-V	UBE2T|29089	0.456065	7.96251e-06	0.029516	UBE2T
S6_pS240_S244-R-V	AGPAT9|84803	0.456065	7.96251e-06	0.029516	AGPAT9
S6_pS240_S244-R-V	PKM2|5315	0.456065	7.96251e-06	0.029516	PKM2
MIG-6-M-V	TRADD|8717	0.456032	7.97569e-06	0.0295241	TRADD
c-Met-M-E	CTAGE5|4253	-0.456032	7.97569e-06	0.0295241	CTAGE5
Lck-R-V	GMFG|9535	0.455982	7.9955e-06	0.029577	GMFG
Cyclin_B1-R-V	KIF23|9493	0.455949	8.00873e-06	0.029594	KIF23
Rictor_pT1135-R-V	PPP3CA|5530	-0.455933	8.01535e-06	0.029594	PPP3CA
Cyclin_B1-R-V	BLM|641	0.4559	8.02861e-06	0.029594	BLM
c-Met-M-E	SLC35A4|113829	0.4559	8.02861e-06	0.029594	SLC35A4
PAI-1-M-E	MTRF1|9617	-0.465741	8.02997e-06	0.029594	MTRF1
4E-BP1_pT37_T46-R-V	MAEA|10296	0.455851	8.04854e-06	0.029594	MAEA
IGFBP2-R-V	RAB5B|5869	-0.455851	8.04854e-06	0.029594	RAB5B
Cyclin_B1-R-V	ESPL1|9700	0.455834	8.0552e-06	0.029594	ESPL1
c-Met-M-E	CCDC22|28952	0.455834	8.0552e-06	0.029594	CCDC22
c-Met-M-E	RDX|5962	-0.455834	8.0552e-06	0.029594	RDX
MIG-6-M-V	GOLT1B|51026	-0.455768	8.08186e-06	0.0296635	GOLT1B
CD49b-M-V	GPR172A|79581	-0.455752	8.08854e-06	0.0296635	GPR172A
MIG-6-M-V	RBBP8|5932	-0.455735	8.09523e-06	0.0296635	RBBP8
PAI-1-M-E	FAM164A|51101	-0.465579	8.0962e-06	0.0296635	FAM164A
CDK1_pY15-R-C	CENPJ|55835	0.455686	8.11531e-06	0.0296989	CENPJ
Caveolin-1-R-V	ENPP2|5168	0.455669	8.12202e-06	0.0296989	ENPP2
4E-BP1_pT37_T46-R-V	ABCD1|215	0.45562	8.14217e-06	0.0296989	ABCD1
PAI-1-M-E	IFT88|8100	-0.465457	8.14621e-06	0.0296989	IFT88
Caveolin-1-R-V	SUV39H1|6839	-0.455604	8.14889e-06	0.0296989	SUV39H1
PAI-1-M-E	SEMA3F|6405	0.465447	8.15039e-06	0.0296989	SEMA3F
PAI-1-M-E	DTX2|113878	0.465437	8.15457e-06	0.0296989	DTX2
PAI-1-M-E	DHX40|79665	-0.465437	8.15457e-06	0.0296989	DHX40
S6_pS235_S236-R-V	ADH1B|125	-0.455587	8.15562e-06	0.0296989	ADH1B
Syk-M-V	UHRF1BP1|54887	-0.455505	8.18936e-06	0.0298016	UHRF1BP1
p16_INK4a-R-V	CSF1|1435	-0.455472	8.20289e-06	0.0298306	CSF1
MSH2-M-V	FAM133B|257415	0.5568	8.21815e-06	0.0298641	FAM133B
4E-BP1_pS65-R-V	EGR1|1958	-0.455422	8.22323e-06	0.0298641	EGR1
c-Met-M-E	ARHGAP5|394	-0.45539	8.23682e-06	0.0298776	ARHGAP5
4E-BP1_pS65-R-V	KIAA0182|23199	-0.455373	8.24362e-06	0.0298776	KIAA0182
MIG-6-M-V	DKC1|1736	-0.455373	8.24362e-06	0.0298776	DKC1
Lck-R-V	ARHGAP9|64333	0.455324	8.26405e-06	0.0299314	ARHGAP9
p16_INK4a-R-V	C1QC|714	-0.455274	8.28453e-06	0.029934	C1QC
PAI-1-M-E	ZYG11B|79699	-0.465113	8.28948e-06	0.029934	ZYG11B
CD49b-M-V	PKN3|29941	-0.455258	8.29137e-06	0.029934	PKN3
PAI-1-M-E	MAPK7|5598	0.465103	8.29373e-06	0.029934	MAPK7
MIG-6-M-V	ATF2|1386	-0.455241	8.29821e-06	0.029934	ATF2
MIG-6-M-V	SNAPC1|6617	-0.455241	8.29821e-06	0.029934	SNAPC1
ARID1A-R-C	CDC14A|8556	0.548349	8.34983e-06	0.0301001	CDC14A
Rb-M-E	DOCK6|57572	0.455077	8.36693e-06	0.0301259	DOCK6
Src-M-V	C14orf72|145200	-0.45506	8.37383e-06	0.0301259	C14orf72
MIG-6-M-V	CDC42EP2|10435	0.45506	8.37383e-06	0.0301259	CDC42EP2
Acetyl-a-Tubulin-Lys40-R-E	FLRT1|23769	0.714443	8.38118e-06	0.0301308	FLRT1
FASN-R-V	CNN1|1264	-0.455027	8.38765e-06	0.0301308	CNN1
PAI-1-M-E	ARPP19|10776	-0.46487	8.39203e-06	0.0301308	ARPP19
c-Met-M-E	PLCD3|113026	0.454978	8.40842e-06	0.0301695	PLCD3
c-Kit-R-V	CRELD1|78987	-0.454945	8.42229e-06	0.0301991	CRELD1
PAI-1-M-E	TET1|80312	-0.464749	8.44375e-06	0.0302357	TET1
PAI-1-M-E	ZNF627|199692	-0.464749	8.44375e-06	0.0302357	ZNF627
Caveolin-1-R-V	SCRG1|11341	0.454863	8.45707e-06	0.0302431	SCRG1
MIG-6-M-V	FAM92A1|137392	-0.454863	8.45707e-06	0.0302431	FAM92A1
Rb-M-E	MTF2|22823	-0.454813	8.478e-06	0.0302977	MTF2
53BP1-R-E	BFAR|51283	0.469637	8.48968e-06	0.0303193	BFAR
S6_pS235_S236-R-V	AGPAT9|84803	0.454764	8.49898e-06	0.0303323	AGPAT9
Lck-R-V	CIITA|4261	0.454731	8.51299e-06	0.030342	CIITA
RBM15-R-V	FSD1L|83856	0.454731	8.51299e-06	0.030342	FSD1L
Cyclin_B1-R-V	CCDC150|284992	0.454715	8.52001e-06	0.0303469	CCDC150
CDK1_pY15-R-C	LOC285830|285830	0.454698	8.52703e-06	0.0303518	LOC285830
Syk-M-V	ZNF507|22847	-0.454649	8.54812e-06	0.0304067	ZNF507
Bim-R-V	CNOT8|9337	0.454616	8.56221e-06	0.0304264	CNOT8
Collagen_VI-R-V	PDGFRB|5159	0.454599	8.56927e-06	0.0304264	PDGFRB
Caveolin-1-R-V	FHDC1|85462	0.454583	8.57632e-06	0.0304264	FHDC1
MIG-6-M-V	CLEC3B|7123	0.454583	8.57632e-06	0.0304264	CLEC3B
MIG-6-M-V	LAMC3|10319	0.454566	8.58339e-06	0.0304314	LAMC3
CD26-R-V	HIF1AN|55662	0.454533	8.59753e-06	0.0304614	HIF1AN
MIG-6-M-V	USP33|23032	-0.454468	8.62589e-06	0.0305417	USP33
Caveolin-1-R-V	PRSS23|11098	0.454402	8.65433e-06	0.0306223	PRSS23
IGFBP2-R-V	PWP1|11137	-0.454369	8.66859e-06	0.0306525	PWP1
Cyclin_B1-R-V	ORC1L|4998	0.454319	8.69001e-06	0.0306728	ORC1L
4E-BP1_pS65-R-V	FLVCR1|28982	0.454303	8.69716e-06	0.0306728	FLVCR1
4E-BP1_pS65-R-V	MRPS30|10884	0.454303	8.69716e-06	0.0306728	MRPS30
c-Met-M-E	PTH1R|5745	0.454303	8.69716e-06	0.0306728	PTH1R
p21-R-V	VCX2|51480	-0.46911	8.7105e-06	0.0306997	VCX2
Caveolin-1-R-V	MICAL1|64780	-0.454237	8.72583e-06	0.0307335	MICAL1
Rb-M-E	SLMO2|51012	-0.454221	8.73301e-06	0.0307387	SLMO2
TFRC-R-V	PDCD2L|84306	0.454204	8.74019e-06	0.0307438	PDCD2L
CD49b-M-V	SVIL|6840	0.454188	8.74738e-06	0.030749	SVIL
eIF4E-R-V	UTP3|57050	0.454155	8.76178e-06	0.0307593	UTP3
TFRC-R-V	MEF2C|4208	-0.454155	8.76178e-06	0.0307593	MEF2C
PAI-1-M-E	PMS1|5378	-0.463919	8.80526e-06	0.0308361	PMS1
ACC1-R-E	DGCR10|26222	-0.468887	8.80555e-06	0.0308361	DGCR10
PKC-alpha_pS657-R-C	SLC7A2|6542	-0.468887	8.80555e-06	0.0308361	SLC7A2
PAI-1-M-E	PTPN11|5781	-0.463908	8.80975e-06	0.0308361	PTPN11
Collagen_VI-R-V	PODN|127435	0.45404	8.81235e-06	0.0308361	PODN
TFRC-R-V	CCNF|899	0.454023	8.8196e-06	0.0308414	CCNF
MSH2-M-V	IPMK|253430	0.555139	8.83085e-06	0.0308606	IPMK
TFRC-R-V	ALAS1|211	0.453957	8.84865e-06	0.0308679	ALAS1
DJ-1-R-E	KDM1A|23028	0.555077	8.85435e-06	0.0308679	KDM1A
CD49b-M-V	C19orf28|126321	-0.453941	8.85592e-06	0.0308679	C19orf28
c-Abl-R-V	C6orf176|90632	0.453941	8.85592e-06	0.0308679	C6orf176
PAI-1-M-E	ZNF33A|7581	-0.463757	8.87747e-06	0.0308986	ZNF33A
CD26-R-V	HEG1|57493	0.453891	8.87778e-06	0.0308986	HEG1
PAI-1-M-E	ARMC5|79798	0.463746	8.882e-06	0.0308986	ARMC5
MIG-6-M-V	TIAF1|9220	0.453859	8.89238e-06	0.0308988	TIAF1
Syk-M-V	NCRNA00116|205251	0.453842	8.89969e-06	0.0308988	NCRNA00116
PAI-1-M-E	DCXR|51181	0.463706	8.90014e-06	0.0308988	DCXR
c-Met-M-E	PRKAR1A|5573	-0.453793	8.92165e-06	0.0308988	PRKAR1A
MIG-6-M-V	CTCFL|140690	-0.45376	8.93632e-06	0.0308988	CTCFL
MIG-6-M-V	HSPA13|6782	-0.45376	8.93632e-06	0.0308988	HSPA13
Caveolin-1-R-V	SLC26A6|65010	-0.453743	8.94366e-06	0.0308988	SLC26A6
PAI-1-M-E	PDLIM7|9260	0.463595	8.95023e-06	0.0308988	PDLIM7
PAI-1-M-E	CDC73|79577	-0.463584	8.9548e-06	0.0308988	CDC73
Cyclin_B1-R-V	C9orf100|84904	0.45371	8.95837e-06	0.0308988	C9orf100
CD49b-M-V	PLAT|5327	0.453677	8.97309e-06	0.0308988	PLAT
Cyclin_B1-R-V	ARHGAP11A|9824	0.453661	8.98047e-06	0.0308988	ARHGAP11A
c-Met-M-E	KRR1|11103	-0.453661	8.98047e-06	0.0308988	KRR1
PAI-1-M-E	OTUD4|54726	-0.463524	8.98224e-06	0.0308988	OTUD4
Snail-M-E	CTBP2|1488	-0.453644	8.98784e-06	0.0308988	CTBP2
p21-R-V	SNX11|29916	0.468462	8.98971e-06	0.0308988	SNX11
Cyclin_B1-R-V	FIGNL1|63979	0.453628	8.99523e-06	0.0308988	FIGNL1
Caveolin-1-R-V	FGFBP2|83888	0.453612	9.00261e-06	0.0308988	FGFBP2
PAI-1-M-E	ZNF181|339318	-0.463463	9.00976e-06	0.0308988	ZNF181
PAI-1-M-E	MOBKL1A|92597	-0.463443	9.01895e-06	0.0308988	MOBKL1A
4E-BP1_pT37_T46-R-V	CYP1A1|1543	0.453562	9.02481e-06	0.0308988	CYP1A1
ACC_pS79-R-V	RPP40|10799	0.453562	9.02481e-06	0.0308988	RPP40
Rb-M-E	MIER1|57708	-0.453562	9.02481e-06	0.0308988	MIER1
4E-BP1_pS65-R-V	TIMELESS|8914	0.453546	9.03223e-06	0.0308988	TIMELESS
Caspase-7_cleavedD198-R-C	CCL5|6352	0.453546	9.03223e-06	0.0308988	CCL5
Lck-R-V	HLA-DPB1|3115	0.453546	9.03223e-06	0.0308988	HLA-DPB1
PAI-1-M-E	GALNT4|8693	-0.463402	9.03736e-06	0.0308988	GALNT4
MIG-6-M-V	NANP|140838	-0.453513	9.04707e-06	0.0309112	NANP
CD49b-M-V	MAP3K1|4214	0.453496	9.0545e-06	0.0309112	MAP3K1
Cyclin_B1-R-V	AURKAPS1|6791	0.45348	9.06193e-06	0.0309112	AURKAPS1
PDCD4-R-C	RAD54L|8438	-0.453463	9.06937e-06	0.0309112	RAD54L
MIG-6-M-V	GFM1|85476	-0.453447	9.07682e-06	0.0309112	GFM1
TFRC-R-V	ANKRD9|122416	0.45343	9.08427e-06	0.0309112	ANKRD9
c-Met-M-E	RASL11A|387496	0.45343	9.08427e-06	0.0309112	RASL11A
c-Kit-R-V	SLBP|7884	0.453414	9.09173e-06	0.0309112	SLBP
PAI-1-M-E	IFT74|80173	-0.463281	9.0928e-06	0.0309112	IFT74
MIG-6-M-V	ZNF791|163049	-0.453365	9.11413e-06	0.0309641	ZNF791
Caveolin-1-R-V	POU4F1|5457	-0.453332	9.1291e-06	0.0309758	POU4F1
c-Met-M-E	AZI2|64343	-0.453332	9.1291e-06	0.0309758	AZI2
Rb-M-E	BTF3L4|91408	-0.453299	9.14409e-06	0.0310071	BTF3L4
c-Met-M-E	CPXM1|56265	0.453266	9.1591e-06	0.0310268	CPXM1
MSH2-M-V	SIKE1|80143	0.554277	9.16516e-06	0.0310268	SIKE1
PAI-1-M-E	LIN54|132660	-0.463119	9.16722e-06	0.0310268	LIN54
HER3-R-V	ERBB3|2065	0.453233	9.17414e-06	0.0310306	ERBB3
Bcl-2-M-V	ZNF250|58500	0.453216	9.18167e-06	0.0310365	ZNF250
IGFBP2-R-V	PRUNE2|158471	-0.453167	9.20428e-06	0.0310663	PRUNE2
Collagen_VI-R-V	XPNPEP2|7512	0.453134	9.21939e-06	0.0310663	XPNPEP2
Cyclin_B1-R-V	VPS33A|65082	0.453134	9.21939e-06	0.0310663	VPS33A
IGFBP2-R-V	AFAP1|60312	0.453134	9.21939e-06	0.0310663	AFAP1
IGFBP2-R-V	DTNBP1|84062	-0.453134	9.21939e-06	0.0310663	DTNBP1
RBM15-R-V	FAM19A2|338811	0.453101	9.23452e-06	0.0310978	FAM19A2
PAI-1-M-E	CLTB|1212	0.462855	9.28937e-06	0.0312033	CLTB
Collagen_VI-R-V	GSTM5|2949	0.45297	9.29527e-06	0.0312033	GSTM5
MIG-6-M-V	SMG6|23293	0.45297	9.29527e-06	0.0312033	SMG6
RBM15-R-V	TOMM20|9804	0.452953	9.30289e-06	0.0312033	TOMM20
PAI-1-M-E	EFCAB7|84455	-0.462825	9.30356e-06	0.0312033	EFCAB7
p38_pT180_Y182-R-V	TNFAIP1|7126	0.448444	9.30958e-06	0.0312033	TNFAIP1
MSH2-M-V	METTL10|399818	0.553908	9.31203e-06	0.0312033	METTL10
PAI-1-M-E	GNL3|26354	-0.462805	9.31303e-06	0.0312033	GNL3
CDK1_pY15-R-C	PDZD2|23037	-0.45292	9.31815e-06	0.0312033	PDZD2
MIG-6-M-V	GNL2|29889	-0.452904	9.32579e-06	0.0312095	GNL2
PAI-1-M-E	ZNF567|163081	-0.462764	9.33201e-06	0.0312108	ZNF567
4E-BP1_pS65-R-V	EME1|146956	0.452854	9.34874e-06	0.0312473	EME1
PAI-1-M-E	ZNF430|80264	-0.462704	9.36053e-06	0.0312673	ZNF430
Caveolin-1-R-V	SLC6A17|388662	-0.452805	9.37174e-06	0.0312853	SLC6A17
PAI-1-M-E	ZNF644|84146	-0.462643	9.38914e-06	0.0313099	ZNF644
MIG-6-M-V	NAP1L1|4673	-0.452755	9.3948e-06	0.0313099	NAP1L1
53BP1-R-E	DPP3|10072	-0.467551	9.39661e-06	0.0313099	DPP3
Syk-M-V	TMEM192|201931	-0.452739	9.4025e-06	0.0313101	TMEM192
PREX1-R-E	FAM175B|23172	-0.452723	9.4102e-06	0.0313163	FAM175B
Syk-M-V	GADD45B|4616	0.452706	9.41791e-06	0.0313226	GADD45B
c-Met-M-E	AKIRIN1|79647	-0.452673	9.43335e-06	0.0313473	AKIRIN1
PAI-1-M-E	PBRM1|55193	-0.462542	9.437e-06	0.0313473	PBRM1
TFRC-R-V	SERTAD2|9792	-0.45264	9.44881e-06	0.0313671	SERTAD2
c-Met-M-E	CAMSAP1L1|23271	-0.452624	9.45655e-06	0.0313688	CAMSAP1L1
PAI-1-M-E	RUFY2|55680	-0.462491	9.46102e-06	0.0313688	RUFY2
c-Met-M-E	ZNF142|7701	0.452574	9.4798e-06	0.0313987	ZNF142
MSH2-M-V	SDAD1|55153	0.553477	9.48617e-06	0.0313987	SDAD1
PDCD4-R-C	ATP5EP2|432369	-0.452558	9.48756e-06	0.0313987	ATP5EP2
c-Kit-R-V	SCYL3|57147	0.452541	9.49533e-06	0.0314051	SCYL3
Lck-R-V	LOC606724|606724	0.452459	9.53427e-06	0.0314757	LOC606724
p27-R-V	THBS1|7057	0.452459	9.53427e-06	0.0314757	THBS1
Snail-M-E	RIT1|6016	-0.452459	9.53427e-06	0.0314757	RIT1
BRD4-R-V	ANUBL1|93550	0.45241	9.5577e-06	0.0314823	ANUBL1
Bcl-2-M-V	TCF7L2|6934	0.452393	9.56552e-06	0.0314823	TCF7L2
PREX1-R-E	BCL3|602	0.452393	9.56552e-06	0.0314823	BCL3
MIG-6-M-V	ERCC1|2067	0.45236	9.58119e-06	0.0314823	ERCC1
INPP4B-R-V	CALHM3|119395	0.553231	9.58705e-06	0.0314823	CALHM3
Bcl-xL-R-V	RGS19|10287	-0.452344	9.58903e-06	0.0314823	RGS19
IGFBP2-R-V	NEDD4L|23327	-0.452344	9.58903e-06	0.0314823	NEDD4L
MIG-6-M-V	ILF2|3608	-0.452344	9.58903e-06	0.0314823	ILF2
RBM15-R-V	RAB33B|83452	0.452344	9.58903e-06	0.0314823	RAB33B
PAI-1-M-E	THAP9|79725	-0.462197	9.60145e-06	0.0314827	THAP9
PKC-alpha-M-V	NT5C1A|84618	-0.452311	9.60473e-06	0.0314827	NT5C1A
PAI-1-M-E	ZNF43|7594	-0.462177	9.6112e-06	0.0314827	ZNF43
Caspase-7_cleavedD198-R-C	CEACAM21|90273	0.452295	9.61259e-06	0.0314827	CEACAM21
c-Met-M-E	IDH3G|3421	0.452229	9.64408e-06	0.0315666	IDH3G
Cyclin_B1-R-V	CTGF|1490	-0.452196	9.65987e-06	0.031599	CTGF
4E-BP1_pS65-R-V	USP36|57602	0.452146	9.68359e-06	0.0316574	USP36
4E-BP1_pS65-R-V	PWP1|11137	0.452113	9.69944e-06	0.0316706	PWP1
Caveolin-1-R-V	TBCE|6905	-0.452113	9.69944e-06	0.0316706	TBCE
Cyclin_B1-R-V	KCNE1|3753	-0.452064	9.72325e-06	0.0317165	KCNE1
IGFBP2-R-V	GDI1|2664	-0.452048	9.7312e-06	0.0317165	GDI1
c-Met-M-E	RBBP8|5932	-0.452048	9.7312e-06	0.0317165	RBBP8
Caveolin-1-R-V	IL13RA1|3597	0.452031	9.73916e-06	0.0317232	IL13RA1
RBM15-R-V	SNX6|58533	0.451998	9.75509e-06	0.0317336	SNX6
SETD2-R-E	KCNQ1|3784	0.451998	9.75509e-06	0.0317336	KCNQ1
4E-BP1_pT37_T46-R-V	CDCA2|157313	0.451982	9.76307e-06	0.0317336	CDCA2
MSH2-M-V	MCM9|254394	0.552801	9.76599e-06	0.0317336	MCM9
c-Met-M-E	CCDC75|253635	-0.451949	9.77904e-06	0.0317568	CCDC75
MSH2-M-V	LOC728640|728640	0.552739	9.79181e-06	0.031779	LOC728640
Caveolin-1-R-V	ARID3A|1820	-0.451866	9.81907e-06	0.0318482	ARID3A
c-Met-M-E	VOPP1|81552	0.451834	9.83512e-06	0.0318495	VOPP1
PAI-1-M-E	LRPPRC|10128	-0.461711	9.83819e-06	0.0318495	LRPPRC
MIG-6-M-V	FIZ1|84922	0.451817	9.84316e-06	0.0318495	FIZ1
p27-R-V	BCL2L2|599	0.451817	9.84316e-06	0.0318495	BCL2L2
MIG-6-M-V	HNRNPR|10236	-0.451801	9.8512e-06	0.0318563	HNRNPR
Bcl-2-M-V	PCYT1A|5130	-0.451751	9.87537e-06	0.0319051	PCYT1A
PAI-1-M-E	PIKFYVE|200576	-0.46163	9.87817e-06	0.0319051	PIKFYVE
PAI-1-M-E	PPIP5K2|23262	-0.46161	9.88819e-06	0.0319183	PPIP5K2
Bcl-2-M-V	KIAA0240|23506	0.451685	9.90767e-06	0.0319236	KIAA0240
PDCD4-R-C	C1orf151|440574	-0.451685	9.90767e-06	0.0319236	C1orf151
c-Met-M-E	SMARCA5|8467	-0.451685	9.90767e-06	0.0319236	SMARCA5
IGFBP2-R-V	ATP6V0D2|245972	-0.451652	9.92387e-06	0.0319566	ATP6V0D2
TFRC-R-V	UQCRC1|7384	0.45157	9.96445e-06	0.0320681	UQCRC1
4E-BP1_pS65-R-V	RBM15|64783	0.451537	9.98073e-06	0.032089	RBM15
PAI-1-M-E	ZNF443|10224	-0.461418	9.98386e-06	0.032089	ZNF443
mTOR_pS2448-R-C	AMY1A|276	-0.451521	9.98888e-06	0.032089	AMY1A
MSH2-M-V	IGFBP6|3489	-0.552247	1.00007e-05	0.0321058	IGFBP6
PAI-1-M-E	MED30|90390	-0.461337	1.00244e-05	0.0321058	MED30
BRD4-R-V	UVRAG|7405	0.451438	1.00297e-05	0.0321058	UVRAG
MIG-6-M-V	THUMPD3|25917	-0.451406	1.00461e-05	0.0321058	THUMPD3
CDK1_pY15-R-C	SKA3|221150	0.451406	1.00461e-05	0.0321058	SKA3
S6_pS240_S244-R-V	C3orf52|79669	0.451389	1.00543e-05	0.0321058	C3orf52
E-Cadherin-R-V	C9orf110|100128385	-0.451389	1.00543e-05	0.0321058	C9orf110
c-Met-M-E	PCNP|57092	-0.451389	1.00543e-05	0.0321058	PCNP
MYH11-R-V	SGSM1|129049	0.451373	1.00625e-05	0.0321058	SGSM1
c-Met-M-E	LUZP6|767558	-0.451373	1.00625e-05	0.0321058	LUZP6
Cyclin_B1-R-V	SERPINA3|12	-0.45134	1.00789e-05	0.0321058	SERPINA3
c-Met-M-E	GLS|2744	-0.45134	1.00789e-05	0.0321058	GLS
HER2-M-V	FREM2|341640	0.45134	1.00789e-05	0.0321058	FREM2
TFRC-R-V	AURKB|9212	0.451323	1.00872e-05	0.0321058	AURKB
ER-alpha-R-V	FAM81A|145773	-0.451307	1.00954e-05	0.0321058	FAM81A
MIG-6-M-V	PHTF2|57157	-0.451307	1.00954e-05	0.0321058	PHTF2
PAI-1-M-E	FAM35B|414241	-0.461195	1.00957e-05	0.0321058	FAM35B
4E-BP1_pS65-R-V	PRPSAP1|5635	0.451257	1.01201e-05	0.0321112	PRPSAP1
PAI-1-M-E	TTC17|55761	-0.461134	1.01264e-05	0.0321112	TTC17
Rb-M-E	ZMYM6|9204	-0.451241	1.01284e-05	0.0321112	ZMYM6
CDK1_pY15-R-C	SYT17|51760	-0.451241	1.01284e-05	0.0321112	SYT17
MIG-6-M-V	WDR3|10885	-0.451224	1.01366e-05	0.0321112	WDR3
CDK1_pY15-R-C	SERPINA3|12	-0.451224	1.01366e-05	0.0321112	SERPINA3
Rb-M-E	HDAC9|9734	-0.451208	1.01449e-05	0.0321112	HDAC9
PAI-1-M-E	ZNF295|49854	-0.461094	1.01469e-05	0.0321112	ZNF295
PAI-1-M-E	APPL1|26060	-0.461074	1.01572e-05	0.0321112	APPL1
PAI-1-M-E	PACRGL|133015	-0.461074	1.01572e-05	0.0321112	PACRGL
Smad3-R-V	PCK1|5105	0.451142	1.0178e-05	0.0321392	PCK1
c-Met-M-E	KCNQ1|3784	0.451142	1.0178e-05	0.0321392	KCNQ1
Caveolin-1-R-V	ATP6V0C|527	-0.451076	1.02113e-05	0.0322252	ATP6V0C
Caveolin-1-R-V	DEDD|9191	-0.45106	1.02196e-05	0.0322326	DEDD
PAI-1-M-E	ZFC3H1|196441	-0.460922	1.02346e-05	0.0322609	ZFC3H1
ATM-R-E	TMEM199|147007	0.551693	1.02406e-05	0.032261	TMEM199
PAI-1-M-E	LOC619207|619207	-0.460871	1.02605e-05	0.0322768	LOC619207
PAI-1-M-E	GPT2|84706	0.460861	1.02657e-05	0.0322768	GPT2
MSH2-M-V	ZNF525|170958	0.551632	1.02676e-05	0.0322768	ZNF525
MIG-6-M-V	NOSIP|51070	0.450961	1.02697e-05	0.0322768	NOSIP
YAP_pS127-R-E	RGS9BP|388531	-0.465668	1.02931e-05	0.0322991	RGS9BP
MSH2-M-V	CREBZF|58487	0.55157	1.02947e-05	0.0322991	CREBZF
Caveolin-1-R-V	ATP8B1|5205	0.450912	1.02948e-05	0.0322991	ATP8B1
Collagen_VI-R-V	FGD5|152273	0.450895	1.03032e-05	0.0323064	FGD5
MIG-6-M-V	GHITM|27069	-0.450879	1.03116e-05	0.0323064	GHITM
MIG-6-M-V	TPPP3|51673	0.450862	1.032e-05	0.0323064	TPPP3
PAI-1-M-E	FUT1|2523	0.46075	1.03229e-05	0.0323064	FUT1
Collagen_VI-R-V	RARRES2|5919	0.450846	1.03284e-05	0.0323064	RARRES2
Caspase-7_cleavedD198-R-C	CXCR6|10663	0.450829	1.03368e-05	0.0323064	CXCR6
CD49b-M-V	CTSZ|1522	-0.450813	1.03453e-05	0.0323064	CTSZ
p16_INK4a-R-V	CDKN2A|1029	0.450813	1.03453e-05	0.0323064	CDKN2A
CD31-M-V	SLC39A9|55334	-0.450763	1.03706e-05	0.0323666	SLC39A9
IGFBP2-R-V	LAMA4|3910	0.450681	1.04129e-05	0.0324798	LAMA4
Bcl-2-M-V	TP53I3|9540	-0.450648	1.04298e-05	0.0324862	TP53I3
Bim-R-V	GSS|2937	-0.450648	1.04298e-05	0.0324862	GSS
PAI-1-M-E	PTER|9317	-0.460537	1.04331e-05	0.0324862	PTER
YAP-R-E	VCAM1|7412	0.465364	1.0445e-05	0.0324914	VCAM1
Collagen_VI-R-V	VOPP1|81552	0.450615	1.04468e-05	0.0324914	VOPP1
MIG-6-M-V	CGRRF1|10668	-0.450599	1.04553e-05	0.0324955	CGRRF1
c-Met-M-E	SCYL2|55681	-0.450582	1.04638e-05	0.0324955	SCYL2
Lck-R-V	HLA-DPA1|3113	0.450566	1.04724e-05	0.0324955	HLA-DPA1
Syk-M-V	IL4I1|259307	0.450566	1.04724e-05	0.0324955	IL4I1
Caveolin-1-R-V	C18orf8|29919	-0.450533	1.04894e-05	0.0325297	C18orf8
Syk-M-V	ANAPC1|64682	-0.450517	1.0498e-05	0.0325374	ANAPC1
MIG-6-M-V	MTX2|10651	-0.4505	1.05065e-05	0.0325451	MTX2
PAI-1-M-E	ZFAND1|79752	-0.460355	1.05284e-05	0.032594	ZFAND1
MSH2-M-V	HEATR1|55127	0.551017	1.05412e-05	0.0326149	HEATR1
YAP_pS127-R-E	GFOD1|54438	-0.465161	1.05475e-05	0.0326155	GFOD1
MIG-6-M-V	TARDBP|23435	-0.450368	1.05751e-05	0.0326822	TARDBP
Paxillin-R-C	RAB28|9364	0.46506	1.0599e-05	0.0327134	RAB28
Cyclin_B1-R-V	RBM15|64783	0.450319	1.06009e-05	0.0327134	RBM15
MEK1-R-V	BEST1|7439	0.450303	1.06096e-05	0.0327134	BEST1
c-Met-M-E	C22orf36|388886	0.450303	1.06096e-05	0.0327134	C22orf36
c-Met-M-E	PALM|5064	0.450286	1.06182e-05	0.0327212	PALM
Bcl-2-M-V	TRIM39|56658	0.45027	1.06268e-05	0.032729	TRIM39
CDK1_pY15-R-C	GPR137B|7107	0.450204	1.06615e-05	0.0328089	GPR137B
Bcl-xL-R-V	CD68|968	-0.450187	1.06701e-05	0.0328089	CD68
G6PD-M-V	PAN3|255967	-0.450171	1.06788e-05	0.0328089	PAN3
MIG-6-M-V	NOP58|51602	-0.450154	1.06875e-05	0.0328089	NOP58
G6PD-M-V	IFT88|8100	-0.450138	1.06962e-05	0.0328089	IFT88
Rb-M-E	NAT15|79903	0.450138	1.06962e-05	0.0328089	NAT15
c-Met-M-E	FGD5|152273	0.450121	1.07049e-05	0.0328089	FGD5
PAI-1-M-E	C11orf58|10944	-0.46001	1.07106e-05	0.0328089	C11orf58
PAI-1-M-E	CCDC75|253635	-0.45999	1.07214e-05	0.0328089	CCDC75
Bim-R-V	ATP5EP2|432369	-0.450088	1.07223e-05	0.0328089	ATP5EP2
MIG-6-M-V	LAMP2|3920	-0.450088	1.07223e-05	0.0328089	LAMP2
c-Abl-R-V	USP27X|389856	0.450072	1.0731e-05	0.0328089	USP27X
PAI-1-M-E	ACOX3|8310	0.45997	1.07322e-05	0.0328089	ACOX3
MIG-6-M-V	GXYLT1|283464	-0.450023	1.07572e-05	0.0328591	GXYLT1
Bap1-c-4-M-V	BCL2A1|597	-0.707845	1.07629e-05	0.0328591	BCL2A1
c-Met-M-E	NAA15|80155	-0.449957	1.07922e-05	0.0328591	NAA15
Syk-M-V	FBP1|2203	0.449957	1.07922e-05	0.0328591	FBP1
Bap1-c-4-M-E	BFAR|51283	0.550463	1.07933e-05	0.0328591	BFAR
c-Abl-R-V	FAM122A|116224	0.44994	1.0801e-05	0.0328591	FAM122A
PAI-1-M-E	USPL1|10208	-0.459838	1.08028e-05	0.0328591	USPL1
MIG-6-M-V	GSTM5|2949	0.449924	1.08098e-05	0.0328591	GSTM5
p27_pT198-R-V	STAC3|246329	0.449924	1.08098e-05	0.0328591	STAC3
MEK1_pS217_S221-R-V	FNDC8|54752	-0.449924	1.08098e-05	0.0328591	FNDC8
SETD2-R-E	TMEM37|140738	0.449907	1.08186e-05	0.0328672	TMEM37
PAI-1-M-E	C1D|10438	-0.459778	1.08355e-05	0.0329	C1D
STAT3_pY705-R-V	C4orf12|404201	-0.449858	1.08449e-05	0.0329101	C4orf12
Cyclin_B1-R-V	RHEBL1|121268	0.449842	1.08538e-05	0.0329183	RHEBL1
c-Met-M-E	LIN52|91750	-0.449825	1.08626e-05	0.0329264	LIN52
IRS1-R-V	C17orf28|283987	0.449792	1.08802e-05	0.032951	C17orf28
PAI-1-M-E	PRPF4B|8899	-0.459686	1.08847e-05	0.032951	PRPF4B
c-Met-M-E	PDCD10|11235	-0.449776	1.08891e-05	0.032951	PDCD10
MSH2-M-V	ZNF644|84146	0.550217	1.09071e-05	0.0329869	ZNF644
PAI-1-M-E	EFHA1|221154	-0.459565	1.09507e-05	0.0330725	EFHA1
MEK1_pS217_S221-R-V	FOXN3|1112	-0.44966	1.09511e-05	0.0330725	FOXN3
MIG-6-M-V	ISOC2|79763	0.449644	1.096e-05	0.0330725	ISOC2
Src-M-V	SH3PXD2B|285590	-0.449644	1.096e-05	0.0330725	SH3PXD2B
MIG-6-M-V	SEC24B|10427	-0.449562	1.10046e-05	0.0331306	SEC24B
4E-BP1_pS65-R-V	MND1|84057	0.449562	1.10046e-05	0.0331306	MND1
HER2-M-V	CLDN14|23562	-0.449545	1.10135e-05	0.0331306	CLDN14
c-Met-M-E	RAB3GAP2|25782	-0.449545	1.10135e-05	0.0331306	RAB3GAP2
IGFBP2-R-V	SDC2|6383	0.449545	1.10135e-05	0.0331306	SDC2
MSH2-M-V	KIAA0907|22889	0.549971	1.1022e-05	0.0331306	KIAA0907
MIG-6-M-V	CSGALNACT2|55454	-0.449529	1.10225e-05	0.0331306	CSGALNACT2
Rab11-R-E	C1orf125|126859	-0.46421	1.10417e-05	0.0331456	C1orf125
Caspase-7_cleavedD198-R-C	GFI1|2672	0.449479	1.10493e-05	0.0331456	GFI1
c-Met-M-E	MED14|9282	-0.449479	1.10493e-05	0.0331456	MED14
MIG-6-M-V	AGPS|8540	-0.449463	1.10583e-05	0.0331456	AGPS
NDRG1_pT346-R-V	LOC441455|441455	-0.449463	1.10583e-05	0.0331456	LOC441455
TTF1-R-V	ELP3|55140	0.542104	1.10662e-05	0.0331508	ELP3
Bcl-2-M-V	C2orf39|92749	-0.44943	1.10762e-05	0.0331549	C2orf39
DJ-1-R-E	PARK7|11315	0.549848	1.10799e-05	0.0331549	PARK7
c-Met-M-E	PSMC6|5706	-0.449397	1.10942e-05	0.0331608	PSMC6
Rb-M-E	PNRC2|55629	-0.449397	1.10942e-05	0.0331608	PNRC2
Akt_pS473-R-V	C1orf95|375057	-0.449364	1.11122e-05	0.0331961	C1orf95
MIG-6-M-V	ZNF268|10795	-0.449348	1.11212e-05	0.0332046	ZNF268
c-Met-M-E	PSENEN|55851	0.449315	1.11393e-05	0.03324	PSENEN
c-Met-M-E	MEF2A|4205	-0.449298	1.11483e-05	0.0332485	MEF2A
ERCC5-R-C	NMRAL1|57407	0.449282	1.11574e-05	0.033257	NMRAL1
FoxM1-R-V	LOC374443|374443	0.449265	1.11664e-05	0.0332655	LOC374443
CD49b-M-V	NCOA1|8648	0.449249	1.11755e-05	0.033274	NCOA1
PAI-1-M-E	INTS6|26512	-0.459079	1.12185e-05	0.0333687	INTS6
PAI-1-M-E	ELF1|1997	-0.459069	1.12241e-05	0.0333687	ELF1
Chk2-M-E	DUSP22|56940	-0.54954	1.12259e-05	0.0333687	DUSP22
PAI-1-M-E	NUP133|55746	-0.459038	1.12411e-05	0.0333735	NUP133
eEF2K-R-V	TPD52|7163	-0.449117	1.12482e-05	0.0333735	TPD52
MIG-6-M-V	DDX1|1653	-0.449117	1.12482e-05	0.0333735	DDX1
PAI-1-M-E	MRPL28|10573	0.459018	1.12524e-05	0.0333735	MRPL28
FASN-R-V	PYGM|5837	-0.449035	1.12939e-05	0.0334596	PYGM
MEK1_pS217_S221-R-V	ECM1|1893	0.449035	1.12939e-05	0.0334596	ECM1
Bcl-2-M-V	BTF3|689	0.449002	1.13122e-05	0.0334856	BTF3
Cyclin_B1-R-V	MND1|84057	0.448985	1.13213e-05	0.0334856	MND1
P-Cadherin-R-C	HIST2H2AA3|8337	-0.448985	1.13213e-05	0.0334856	HIST2H2AA3
MIG-6-M-V	PPP4R2|151987	-0.448936	1.13489e-05	0.0335091	PPP4R2
Cyclin_B1-R-V	SNRPA1|6627	0.44892	1.13581e-05	0.0335091	SNRPA1
MSH2-M-V	TYW3|127253	0.549233	1.13737e-05	0.0335091	TYW3
FoxM1-R-V	PRMT8|56341	-0.448887	1.13765e-05	0.0335091	PRMT8
CD49b-M-V	ATP6V0C|527	-0.44887	1.13857e-05	0.0335091	ATP6V0C
HER2-M-V	DIXDC1|85458	0.44887	1.13857e-05	0.0335091	DIXDC1
c-Abl-R-V	POPDC3|64208	0.44887	1.13857e-05	0.0335091	POPDC3
53BP1-R-E	RSL24D1|51187	0.463562	1.13907e-05	0.0335091	RSL24D1
PAI-1-M-E	APRT|353	0.458765	1.13947e-05	0.0335091	APRT
PAI-1-M-E	TASP1|55617	-0.458755	1.14004e-05	0.0335091	TASP1
Bap1-c-4-M-E	AP1AR|55435	0.549171	1.14035e-05	0.0335091	AP1AR
c-Met-M-E	SACM1L|22908	-0.448837	1.14042e-05	0.0335091	SACM1L
RBM15-R-V	TBX15|6913	-0.448821	1.14134e-05	0.0335179	TBX15
CDK1_pY15-R-C	VPS33A|65082	0.448804	1.14227e-05	0.0335268	VPS33A
Src-M-V	ECHS1|1892	-0.448788	1.14319e-05	0.0335356	ECHS1
Cyclin_B1-R-V	STIL|6491	0.448771	1.14412e-05	0.0335444	STIL
c-Met-M-E	TMUB2|79089	0.448755	1.14504e-05	0.0335527	TMUB2
c-Met-M-E	SRP9|6726	-0.448739	1.14597e-05	0.0335527	SRP9
Bcl-2-M-V	UBC|7316	-0.448722	1.1469e-05	0.0335527	UBC
Lck-R-V	MYO7A|4647	0.448722	1.1469e-05	0.0335527	MYO7A
c-Met-M-E	CAPNS1|826	0.448706	1.14783e-05	0.0335616	CAPNS1
alpha-Catenin-M-V	AQP7P3|441432	-0.541212	1.15153e-05	0.0336062	AQP7P3
Snail-M-E	SIKE1|80143	-0.44864	1.15155e-05	0.0336062	SIKE1
Collagen_VI-R-V	RAI2|10742	0.44864	1.15155e-05	0.0336062	RAI2
CD49b-M-V	ZWINT|11130	-0.448623	1.15248e-05	0.0336062	ZWINT
MIG-6-M-V	GPN3|51184	-0.448623	1.15248e-05	0.0336062	GPN3
PAI-1-M-E	TSTD1|100131187	0.458471	1.15618e-05	0.0336786	TSTD1
MIG-6-M-V	PPFIA1|8500	-0.448557	1.15622e-05	0.0336786	PPFIA1
PAI-1-M-E	AZI2|64343	-0.458431	1.15851e-05	0.033727	AZI2
CDK1_pY15-R-C	BLM|641	0.448492	1.15997e-05	0.0337417	BLM
PKC-alpha_pS657-R-C	EGF|1950	-0.463177	1.16027e-05	0.0337417	EGF
MIG-6-M-V	HPS3|84343	-0.448475	1.1609e-05	0.0337419	HPS3
c-Met-M-E	IPMK|253430	-0.448459	1.16184e-05	0.033751	IPMK
MIG-6-M-V	GMCL1|64395	-0.448442	1.16278e-05	0.03376	GMCL1
IGFBP2-R-V	PGP|283871	-0.448393	1.16561e-05	0.0338238	PGP
MIG-6-M-V	NPDC1|56654	0.448376	1.16655e-05	0.0338329	NPDC1
TFRC-R-V	RCC1|1104	0.448343	1.16844e-05	0.0338419	RCC1
PAI-1-M-E	SP3|6670	-0.458249	1.16902e-05	0.0338419	SP3
Lck-R-V	FCGR1C|100132417	0.448327	1.16938e-05	0.0338419	FCGR1C
MEK1_pS217_S221-R-V	BBS1|582	-0.448327	1.16938e-05	0.0338419	BBS1
IGFBP2-R-V	XYLT1|64131	0.448294	1.17128e-05	0.0338785	XYLT1
MIG-6-M-V	GTF2H3|2967	-0.448278	1.17222e-05	0.0338876	GTF2H3
c-Kit-R-V	LOC221442|221442	0.448195	1.17697e-05	0.033961	LOC221442
PDCD4-R-C	PTTG3P|26255	-0.448195	1.17697e-05	0.033961	PTTG3P
MIG-6-M-V	BMPR2|659	-0.448179	1.17792e-05	0.033961	BMPR2
MIG-6-M-V	EDEM3|80267	-0.448179	1.17792e-05	0.033961	EDEM3
Rb-M-E	CUL2|8453	-0.448179	1.17792e-05	0.033961	CUL2
PAI-1-M-E	IPO5|3843	-0.458077	1.17902e-05	0.0339744	IPO5
Cyclin_B1-R-V	MTCP1|4515	0.448146	1.17983e-05	0.0339794	MTCP1
IGFBP2-R-V	RFC5|5985	-0.448113	1.18174e-05	0.0340162	RFC5
CDK1_pY15-R-C	PPP2R2B|5521	-0.44808	1.18365e-05	0.034044	PPP2R2B
YAP-R-E	CXCL12|6387	0.462752	1.18414e-05	0.034044	CXCL12
MIG-6-M-V	GFOD2|81577	0.448064	1.18461e-05	0.034044	GFOD2
Bap1-c-4-M-E	PLAA|9373	0.548248	1.1859e-05	0.0340542	PLAA
Bcl-2-M-V	RPL7L1|285855	0.448031	1.18652e-05	0.0340542	RPL7L1
Rb-M-E	FAM160B2|64760	0.448014	1.18748e-05	0.0340542	FAM160B2
PAI-1-M-E	C1QTNF2|114898	0.457925	1.18792e-05	0.0340542	C1QTNF2
c-Met-M-E	SLC12A7|10723	0.447998	1.18844e-05	0.0340542	SLC12A7
MSH2-M-V	ROCK1|6093	0.548187	1.18899e-05	0.0340542	ROCK1
FoxM1-R-V	CXCR7|57007	-0.447981	1.1894e-05	0.0340542	CXCR7
MIG-6-M-V	UHRF1BP1L|23074	-0.447948	1.19132e-05	0.0340769	UHRF1BP1L
Bap1-c-4-M-E	METTL14|57721	0.548125	1.1921e-05	0.0340769	METTL14
Bap1-c-4-M-E	PTP4A1|7803	0.548125	1.1921e-05	0.0340769	PTP4A1
Lck-R-V	HK3|3101	0.447882	1.19518e-05	0.0341468	HK3
Caveolin-1-R-V	LHFP|10186	0.447866	1.19614e-05	0.0341475	LHFP
Cyclin_B1-R-V	C2orf44|80304	0.44785	1.19711e-05	0.0341475	C2orf44
Cyclin_B1-R-V	POLE|5426	0.44785	1.19711e-05	0.0341475	POLE
Syk-M-V	DPY19L3|147991	-0.447817	1.19904e-05	0.0341846	DPY19L3
Lck-R-V	APOBEC3F|200316	0.447751	1.20292e-05	0.0342769	APOBEC3F
YAP_pS127-R-E	PTPRH|5794	-0.462408	1.2038e-05	0.0342836	PTPRH
CDK1_pY15-R-C	EPN2|22905	-0.447718	1.20487e-05	0.0342959	EPN2
c-Met-M-E	SLC35A3|23443	-0.447668	1.20779e-05	0.0343609	SLC35A3
Rb-M-E	ATF1|466	-0.447636	1.20974e-05	0.0343846	ATF1
PAI-1-M-E	JMJD1C|221037	-0.45754	1.21074e-05	0.0343846	JMJD1C
PAI-1-M-E	WWP1|11059	-0.45752	1.21195e-05	0.0343846	WWP1
PREX1-R-E	ZNF257|113835	-0.447586	1.21267e-05	0.0343846	ZNF257
MIG-6-M-V	PDHX|8050	-0.44757	1.21365e-05	0.0343846	PDHX
c-Met-M-E	CENPF|1063	-0.44757	1.21365e-05	0.0343846	CENPF
4E-BP1_pT37_T46-R-V	CLDN14|23562	0.44757	1.21365e-05	0.0343846	CLDN14
MSH2-M-V	SFRS11|9295	0.547694	1.21404e-05	0.0343846	SFRS11
PAI-1-M-E	SLC30A9|10463	-0.457479	1.21438e-05	0.0343846	SLC30A9
Collagen_VI-R-V	ATF1|466	-0.447504	1.21757e-05	0.0344217	ATF1
Bim-R-V	BTBD3|22903	0.447504	1.21757e-05	0.0344217	BTBD3
PI3K-p110-alpha-R-C	COMMD2|51122	0.447487	1.21855e-05	0.0344217	COMMD2
4E-BP1_pT70-R-V	PDGFA|5154	-0.462144	1.21904e-05	0.0344217	PDGFA
PAI-1-M-E	GSTCD|79807	-0.457398	1.21925e-05	0.0344217	GSTCD
MIG-6-M-V	GALNT4|8693	-0.447471	1.21954e-05	0.0344217	GALNT4
c-Met-M-E	DHX36|170506	-0.447454	1.22052e-05	0.0344313	DHX36
PAI-1-M-E	WWC2|80014	-0.457358	1.2217e-05	0.0344439	WWC2
CDK1_pY15-R-C	ABCC2|1244	0.447421	1.22249e-05	0.0344439	ABCC2
MIG-6-M-V	SFRS13A|10772	-0.447405	1.22348e-05	0.0344439	SFRS13A
PAI-1-M-E	IRAK4|51135	-0.457327	1.22353e-05	0.0344439	IRAK4
MIG-6-M-V	DNAJB14|79982	-0.447356	1.22644e-05	0.0344981	DNAJB14
MSH2-M-V	POLI|11201	0.547448	1.22674e-05	0.0344981	POLI
IGFBP2-R-V	TKT|7086	-0.447323	1.22842e-05	0.0345272	TKT
TFRC-R-V	TXNL4A|10907	0.447306	1.22941e-05	0.034537	TXNL4A
Syk-M-V	PILRA|29992	0.447273	1.23139e-05	0.0345664	PILRA
Src-M-V	KIAA0182|23199	0.447257	1.23239e-05	0.0345664	KIAA0182
Syk-M-V	TMTC4|84899	-0.447257	1.23239e-05	0.0345664	TMTC4
Lck-R-V	PSMB10|5699	0.44724	1.23338e-05	0.034568	PSMB10
PAI-1-M-E	NBN|4683	-0.457155	1.23397e-05	0.034568	NBN
MIG-6-M-V	RGPD4|285190	-0.447224	1.23438e-05	0.034568	RGPD4
Rb-M-E	SLC25A24|29957	-0.447207	1.23537e-05	0.0345779	SLC25A24
MIG-6-M-V	UBL3|5412	-0.447158	1.23836e-05	0.034641	UBL3
PAI-1-M-E	TCEAL8|90843	-0.457074	1.23892e-05	0.034641	TCEAL8
Syk-M-V	RNF170|81790	-0.447109	1.24136e-05	0.0346912	RNF170
MSH2-M-V	ZNF664|144348	0.547141	1.2428e-05	0.0347134	ZNF664
Ku80-R-C	RPS5|6193	0.447059	1.24436e-05	0.0347215	RPS5
PAI-1-M-E	ZNF24|7572	-0.456963	1.24575e-05	0.0347215	ZNF24
MIG-6-M-V	USP38|84640	-0.447026	1.24637e-05	0.0347215	USP38
CDK1_pY15-R-C	PLEKHA5|54477	0.44701	1.24737e-05	0.0347215	PLEKHA5
MIG-6-M-V	BIRC6|57448	-0.44701	1.24737e-05	0.0347215	BIRC6
MIG-6-M-V	C7orf60|154743	-0.44701	1.24737e-05	0.0347215	C7orf60
PAI-1-M-E	PRMT3|10196	-0.456933	1.24761e-05	0.0347215	PRMT3
PAI-1-M-E	TNIP1|10318	0.456912	1.24886e-05	0.0347348	TNIP1
Rb-M-E	ODF2L|57489	-0.446977	1.24938e-05	0.0347348	ODF2L
Bcl-2-M-V	TRPV4|59341	-0.446928	1.25241e-05	0.0347749	TRPV4
MSH2-M-V	ZNF280C|55609	0.546956	1.25253e-05	0.0347749	ZNF280C
Acetyl-a-Tubulin-Lys40-R-E	FAM78B|149297	0.703812	1.25319e-05	0.0347749	FAM78B
FoxM1-R-V	MCM6|4175	0.446911	1.25342e-05	0.0347749	MCM6
Collagen_VI-R-V	MRPL42|28977	-0.446878	1.25544e-05	0.0348129	MRPL42
Cyclin_B1-R-V	CKAP2L|150468	0.446845	1.25746e-05	0.034851	CKAP2L
MIG-6-M-V	OCIAD1|54940	-0.446812	1.25949e-05	0.0348643	OCIAD1
Akt_pS473-R-V	CNP|1267	0.446812	1.25949e-05	0.0348643	CNP
CDK1_pY15-R-C	C15orf23|90417	0.446747	1.26355e-05	0.0348643	C15orf23
ACC_pS79-R-V	LOC100129534|100129534	-0.446747	1.26355e-05	0.0348643	LOC100129534
Syk-M-V	ICK|22858	-0.446747	1.26355e-05	0.0348643	ICK
c-Met-M-E	SEC23A|10484	-0.44673	1.26456e-05	0.0348643	SEC23A
Cyclin_B1-R-V	TIMM8A|1678	0.446714	1.26558e-05	0.0348643	TIMM8A
RBM15-R-V	DCK|1633	0.446714	1.26558e-05	0.0348643	DCK
p70S6K_pT389-R-V	HYAL4|23553	-0.446697	1.2666e-05	0.0348643	HYAL4
HER2-M-V	PIK3CD|5293	-0.446681	1.26762e-05	0.0348643	PIK3CD
MIG-6-M-V	ARL8B|55207	-0.446681	1.26762e-05	0.0348643	ARL8B
4E-BP1_pT37_T46-R-V	HHAT|55733	0.446681	1.26762e-05	0.0348643	HHAT
Cyclin_B1-R-V	PWP1|11137	0.446681	1.26762e-05	0.0348643	PWP1
RBM15-R-V	KIAA1430|57587	0.446681	1.26762e-05	0.0348643	KIAA1430
PAI-1-M-E	DEK|7913	-0.456598	1.26834e-05	0.0348643	DEK
Syk-M-V	CD74|972	0.446664	1.26864e-05	0.0348643	CD74
PAI-1-M-E	ESCO1|114799	-0.456588	1.26897e-05	0.0348643	ESCO1
PAI-1-M-E	ATP6V1C1|528	-0.456558	1.27087e-05	0.0348987	ATP6V1C1
MIG-6-M-V	SIRT2|22933	0.446615	1.27171e-05	0.0349038	SIRT2
4E-BP1_pT37_T46-R-V	ITPKB|3707	0.446598	1.27273e-05	0.0349064	ITPKB
Rad50-M-V	TSPAN1|10103	-0.461233	1.2732e-05	0.0349064	TSPAN1
CDK1_pY15-R-C	LOC100271836|100271836	0.446582	1.27376e-05	0.0349064	LOC100271836
MSH2-M-V	ZNF24|7572	0.546526	1.27551e-05	0.034927	ZNF24
mTOR_pS2448-R-C	GLI1|2735	-0.446549	1.27581e-05	0.034927	GLI1
c-Met-M-E	KIF18A|81930	-0.446532	1.27683e-05	0.0349373	KIF18A
MSH2-M-V	RBM16|22828	0.546464	1.27882e-05	0.0349579	RBM16
Caveolin-1-R-V	LETM1|3954	-0.4465	1.27889e-05	0.0349579	LETM1
MSH6-R-E	CTPS2|56474	0.757949	1.28172e-05	0.0350112	CTPS2
MSH2-M-V	RABAC1|10567	-0.546403	1.28214e-05	0.0350112	RABAC1
BRD4-R-V	MAP6D1|79929	-0.446384	1.28611e-05	0.0351017	MAP6D1
Caveolin-1-R-V	C4orf44|345222	-0.446335	1.28921e-05	0.0351433	C4orf44
MIG-6-M-V	ATP5F1|515	-0.446335	1.28921e-05	0.0351433	ATP5F1
PAI-1-M-E	RNF13|11342	-0.456254	1.29003e-05	0.0351433	RNF13
Src-M-V	CENPO|79172	-0.446318	1.29025e-05	0.0351433	CENPO
c-Met-M-E	CHIT1|1118	0.446286	1.29233e-05	0.035182	CHIT1
IGFBP2-R-V	VPS18|57617	-0.446236	1.29545e-05	0.0352312	VPS18
Annexin-1-M-E	MYO19|80179	-0.446236	1.29545e-05	0.0352312	MYO19
Rb-M-E	SAV1|60485	-0.44617	1.29962e-05	0.0353194	SAV1
ARID1A-R-C	SAV1|60485	0.538475	1.30013e-05	0.0353194	SAV1
CD49b-M-V	FLRT3|23767	0.446154	1.30066e-05	0.0353194	FLRT3
FoxM1-R-V	GPRC5C|55890	-0.446121	1.30275e-05	0.0353365	GPRC5C
PAI-1-M-E	GULP1|51454	-0.456052	1.30295e-05	0.0353365	GULP1
c-Kit-R-V	SEC14L2|23541	-0.446088	1.30485e-05	0.0353365	SEC14L2
Rb-M-E	DRG2|1819	0.446088	1.30485e-05	0.0353365	DRG2
Bcl-2-M-V	KEAP1|9817	-0.446072	1.3059e-05	0.0353365	KEAP1
RBM15-R-V	CRISPLD2|83716	-0.446072	1.3059e-05	0.0353365	CRISPLD2
DIRAS3-M-E	PIPSL|266971	-0.446072	1.3059e-05	0.0353365	PIPSL
HER2-M-V	ARHGEF6|9459	0.445989	1.31115e-05	0.035443	ARHGEF6
Lck-R-V	NCF1B|654816	0.445989	1.31115e-05	0.035443	NCF1B
CDK1_pY15-R-C	ZDHHC6|64429	0.445956	1.31326e-05	0.0354666	ZDHHC6
S6_pS240_S244-R-V	PFKFB4|5210	0.44594	1.31431e-05	0.0354666	PFKFB4
PAI-1-M-E	PPP1CC|5501	-0.455859	1.31534e-05	0.0354666	PPP1CC
c-Met-M-E	ZNF644|84146	-0.445923	1.31537e-05	0.0354666	ZNF644
IGFBP2-R-V	EPM2A|7957	-0.445907	1.31643e-05	0.0354666	EPM2A
Caveolin-1-R-V	MAP2|4133	0.445907	1.31643e-05	0.0354666	MAP2
PAI-1-M-E	ZNF484|83744	-0.455839	1.31665e-05	0.0354666	ZNF484
CD49b-M-V	RAB32|10981	-0.445858	1.3196e-05	0.0355106	RAB32
c-Met-M-E	SNX7|51375	-0.445858	1.3196e-05	0.0355106	SNX7
4E-BP1_pS65-R-V	TRIO|7204	0.445825	1.32172e-05	0.0355498	TRIO
Bcl-2-M-V	RPS18|6222	0.445792	1.32385e-05	0.0355643	RPS18
[truncated: 1,547 more rows]
